# Supplementary material for: Conserved paradoxical relationships among the evolutionary, structural and expressional features of KRAB zinc-finger proteins reveal their special functional characteristics
Source: BMC Mol Cell Biol. 2021 Jan 22;22:7. doi: 10.1186/s12860-021-00346-w (PMC7821633; doi:10.1186/s12860-021-00346-w)
Supplement: Supplementary file 2 — Additional file 2. Percentage of each disorder grade of KRAB domains and other chordata-specific domains in each of the 64 species (related to Fig. 1). [file 12860_2021_346_MOESM2_ESM.xlsx]

## Sheet: Sheet1
Additional file 2. Percentage of each disorder grade of KRAB domains and other chordata-specific domains in each of the 64 species (related to Figure 1).
Phylum	Class	Order	Family	Genus	Species	Sequence data version for each species	KZFP number	4 disorder grade of KRAB domains				4 disorder grade of other chordata-specific domains
								0	(0,10]	(10,30]	(30,100]	0	(0,10]	(10,30]	(30,100]
Chordata	Coelacanthimorpha	Coelacanthiformes	Coelacanthidae	Latimeria	Latimeria chalumnae	Latimeria_chalumnae.LatCha1	7	100	0	0	0	45.2869	13.5246	10.2459	30.9426
Chordata	Amphibia	Anura	Pipidae	Xenopus	Xenopus tropicalis	Xenopus_tropicalis.JGI_4.2	27	92.5926	3.7037	3.7037	0	42.0785	13.0087	10.3924	34.5203
Chordata	Lepidosauria	Squamata	Dactyloidae	Anolis	Anolis carolinensis	Anolis_carolinensis.AnoCar2.0	117	95.7265	4.2735	0	0	40.8017	12.8132	11.3815	35.0036
Chordata		Testudines	Emydidae	Chrysemys	Chrysemys picta	Chrysemys_picta_bellii.Chrysemys_picta_bellii-3.0.3	103	97.0874	2.91262	0	0	49.6304	9.71489	10.3485	30.3062
Chordata		Testudines	Trionychidae	Pelodiscus	Pelodiscus sinensis	Pelodiscus_sinensis.PelSin_1.0	103	98.0583	0.970874	0	0.970874	41.3972	10.8668	10.3493	37.3868
Chordata	Aves	Anseriformes	Anatidae	Anas	Anas platyrhynchos	Anas_platyrhynchos.BGI_duck_1.0	7	100	0	0	0	36.2355	12.8524	13.3499	37.5622
Chordata	Aves	Galliformes	Phasianidae	Gallus	Gallus gallus	Gallus_gallus.Galgal4	12	91.6667	8.33333	0	0	35.8462	10.7692	12.4615	40.9231
Chordata	Aves	Galliformes	Phasianidae	Meleagris	Meleagris gallopavo	Meleagris_gallopavo.UMD2	9	100	0	0	0	36.1836	12.5113	11.7012	39.604
Chordata	Aves	Passeriformes	Muscicapidae	Ficedula	Ficedula albicollis	Ficedula_albicollis.FicAlb_1.4	4	100	0	0	0	34.0067	11.7003	12.1212	42.1717
Chordata	Aves	Psittaciformes	Psittaculidae	Melopsittacus	Melopsittacus undulatus	Melopsittacus_undulatus.Melopsittacus_undulatus_6.3	5	100	0	0	0	37.8089	10.1318	13.9209	38.1384
Chordata	Mammalia	Monotremata	Ornithorhynchidae	Ornithorhynchus	Ornithorhynchus anatinus	Ornithorhynchus_anatinus.OANA5	25	96	0	4	0	58.0678	9.86639	6.83453	25.2312
Chordata	Mammalia	Dasyuromorphia	Dasyuridae	Sarcophilus	Sarcophilus harrisii	Sarcophilus_harrisii.DEVIL7.0	181	86.7403	12.7072	0.552486	0	40.1949	11.5713	11.5713	36.6626
Chordata	Mammalia	Didelphimorphia	Didelphidae	Monodelphis	Monodelphis domestica	Monodelphis_domestica.BROADO5	413	89.3462	9.68523	0.484262	0.484262	46.9204	12.8693	8.86329	31.347
Chordata	Mammalia	Diprotodontia	Macropodidae	Notamacropus	Notamacropus eugenii	Macropus_eugenii.Meug_1.0	31	90.3226	6.45161	3.22581	0	39.6267	12.9218	11.7732	35.6784
Chordata	Mammalia	Cingulata	Dasypodidae	Dasypus	Dasypus novemcinctus	Dasypus_novemcinctus.Dasnov3.0	129	83.7209	10.0775	5.42636	0.775194	36.9557	11.7534	11.7148	39.5761
Chordata	Mammalia	Hyracoidea	Procaviidae	Procavia	Procavia capensis	Procavia_capensis.proCap1	100	90	9	1	0	38.1132	12.6415	12.3899	36.8553
Chordata	Mammalia	Pilosa	Megalonychidae	Choloepus	Choloepus hoffmanni	Choloepus_hoffmanni.choHof1	109	86.2385	11.9266	0	1.83486	35.8056	15.3453	13.555	35.2941
Chordata	Mammalia	Proboscidea	Elephantidae	Loxodonta	Loxodonta africana	Loxodonta_africana.loxAfr3	44	81.8182	13.6364	0	4.54545	34.873	11.5935	11.2702	42.2633
Chordata	Mammalia		Tenrecidae	Echinops	Echinops telfairi	Echinops_telfairi.TENREC	84	85.7143	11.9048	1.19048	1.19048	33.9005	13.5471	12.4346	40.1178
Chordata	Mammalia	Artiodactyla	Bovidae	Ovis	Ovis aries	Ovis_aries.Oar_v3.1	131	90.0763	9.16031	0.763359	0	36.9289	13.7479	10.4484	38.8748
Chordata	Mammalia	Artiodactyla	Camelidae	Vicugna	Vicugna pacos	Vicugna_pacos.vicPac1	92	80.4348	19.5652	0	0	37.3198	12.1289	13.0619	37.4894
Chordata	Mammalia	Artiodactyla	Suidae	Sus	Sus scrofa	Sus_scrofa.Sscrofa10.2	152	90.1316	8.55263	0	1.31579	35.2092	13.994	11.2052	39.5916
Chordata	Mammalia	Artiodactyla	Bovidae	Bos	Bos taurus	Bos_taurus.UMD3.1	187	88.2353	9.62567	1.60428	0.534759	36.4603	11.6451	11.7837	40.1109
Chordata	Mammalia	Carnivora	Canidae	Canis	Canis lupus	Canis_familiaris.CanFam3.1	167	90.4192	8.38323	0	1.1976	33.6062	11.507	11.7959	43.091
Chordata	Mammalia	Carnivora	Felidae	Felis	Felis catus	Felis_catus.Felis_catus_6.2	101	87.1287	9.90099	1.9802	0.990099	35.0505	13.1818	12.5758	39.1919
Chordata	Mammalia	Carnivora	Mustelidae	Mustela	Mustela putorius	Mustela_putorius_furo.MusPutFur1.0	170	90.5882	7.05882	1.17647	1.17647	36.741	10.7421	10.8978	41.6191
Chordata	Mammalia	Carnivora	Ursidae	Ailuropoda	Ailuropoda melanoleuca	Ailuropoda_melanoleuca.ailMel1	133	90.9774	6.01504	1.50376	1.50376	37.1009	12.2149	11.3026	39.3817
Chordata	Mammalia	Cetacea	Delphinidae	Tursiops	Tursiops truncatus	Tursiops_truncatus.turTru1	175	90.8571	6.85714	1.14286	1.14286	33.7602	10.5355	13.4459	42.2584
Chordata	Mammalia	Chiroptera	Pteropodidae	Pteropus	Pteropus vampyrus	Pteropus_vampyrus.pteVam1	140	90	9.28571	0.714286	0	36.1096	11.8356	13.5342	38.5205
Chordata	Mammalia	Chiroptera	Vespertilionidae	Myotis	Myotis lucifugus	Myotis_lucifugus.Myoluc2.0	61	91.8033	6.55738	0	1.63934	38.5775	11.399	11.1634	38.8601
Chordata	Mammalia	Insectivora	Erinaceidae	Erinaceus	Erinaceus europaeus	Erinaceus_europaeus.HEDGEHOG	39	84.6154	7.69231	5.12821	2.5641	36.9188	12.5607	12.9771	37.5434
Chordata	Mammalia	Insectivora	Soricidae	Sorex	Sorex araneus	Sorex_araneus.COMMON_SHREW1	45	88.8889	4.44444	2.22222	4.44444	39.9369	12.865	9.86582	37.3323
Chordata	Mammalia	Perissodactyla	Equidae	Equus	Equus caballus	Equus_caballus.EquCab2	199	87.9397	10.5528	0	1.50754	53.3488	12.1684	7.95756	26.5252
Chordata	Mammalia	Lagomorpha	Leporidae	Oryctolagus	Oryctolagus cuniculus	Oryctolagus_cuniculus.OryCun2.0	77	87.013	10.3896	0	2.5974	39.679	11.2795	10.8783	38.1632
Chordata	Mammalia	Lagomorpha	Ochotonidae	Ochotona	Ochotona princeps	Ochotona_princeps.pika	75	88	10.6667	0	1.33333	35.4167	13.6642	12.9902	37.9289
Chordata	Mammalia	Rodentia	Bathyergidae	Fukomys	Fukomys damarensis	Fukomys_damarensis.DMR_v1.0	88	86.3636	9.09091	2.27273	2.27273	36.2624	12.6856	12.1906	38.8614
Chordata	Mammalia	Rodentia	Bathyergidae	Heterocephalus	Heterocephalus glaber	Heterocephalus_glaber_female.HetGla_female_1.0	139	91.3669	7.19424	0	1.43885	34.5404	12.9805	12.8134	39.6657
Chordata	Mammalia	Rodentia	Caviidae	Cavia	Cavia porcellus	Cavia_porcellus.cavPor3	11	81.8182	0	0	18.1818	36.7591	11.8547	13.0019	38.3843
Chordata	Mammalia	Rodentia	Chinchillidae	Chinchilla	Chinchilla lanigera	Chinchilla_lanigera.ChiLan1.0	81	83.9506	12.3457	1.23457	2.46914	35.3468	11.2416	13.1432	40.2685
Chordata	Mammalia	Rodentia	Cricetidae	Cricetulus	Cricetulus griseus	Cricetulus_griseus_chok1gshd.CHOK1GS_HDv1	158	83.5443	13.2911	0.632911	2.53165	38.0301	11.9471	11.9927	38.0301
Chordata	Mammalia	Rodentia	Cricetidae	Mesocricetus	Mesocricetus auratus	Mesocricetus_auratus.MesAur1.0	129	85.2713	10.8527	0.775194	3.10078	36.7914	12.0181	12.2449	38.9456
Chordata	Mammalia	Rodentia	Cricetidae	Microtus	Microtus ochrogaster	Microtus_ochrogaster.MicOch1.0	146	86.9863	10.9589	0	2.05479	36.9443	12.1615	12.2637	38.6306
Chordata	Mammalia	Rodentia	Cricetidae	Peromyscus	Peromyscus maniculatus	Peromyscus_maniculatus_bairdii.Pman_1.0	175	84.5714	12.5714	0.571429	2.28571	37.0114	11.6279	12.0732	39.2875
Chordata	Mammalia	Rodentia	Dipodidae	Jaculus	Jaculus jaculus	Jaculus_jaculus.JacJac1.0	85	90.5882	5.88235	0	3.52941	36.1514	12.6814	11.6719	39.4953
Chordata	Mammalia	Rodentia	Heteromyidae	Dipodomys	Dipodomys ordii	Dipodomys_ordii.dipOrd1	61	90.1639	6.55738	0	3.27869	35.5247	11.1884	13.0215	40.2655
Chordata	Mammalia	Rodentia	Muridae	Mus	Mus musculus	Mus_musculus.GRCm38	325	90.4615	7.07692	0.923077	1.53846	45.5717	9.81494	10.7072	33.9061
Chordata	Mammalia	Rodentia	Muridae	Rattus	Rattus norvegicus	Rattus_norvegicus.Rnor_6.0	150	90.6667	5.33333	0.666667	3.33333	42.2986	11.5719	10.3476	35.782
Chordata	Mammalia	Rodentia	Octodontidae	Octodon	Octodon degus	Octodon_degus.OctDeg1.0	75	90.6667	6.66667	0	2.66667	32.9859	11.9559	13.6726	41.3857
Chordata	Mammalia	Rodentia	Sciuridae	Ictidomys	Ictidomys tridecemlineatus	Ictidomys_tridecemlineatus.spetri2	74	85.1351	10.8108	1.35135	2.7027	39.5645	11.8959	12.1083	36.4312
Chordata	Mammalia	Rodentia	Spalacidae	Nannospalax	Nannospalax galili	Nannospalax_galili.S.galili_v1.0	108	80.5556	13.8889	0.925926	4.62963	36.3057	13.1104	11.9427	38.6412
Chordata	Mammalia	Scandentia	Tupaiidae	Tupaia	Tupaia belangeri	Tupaia_belangeri.TREESHREW	96	85.4167	11.4583	1.04167	2.08333	36.246	11.8447	12.3625	39.5469
Chordata	Mammalia	Primates	Cheirogaleidae	Microcebus	Microcebus murinus	Microcebus_murinus.micMur1	129	82.1705	14.7287	1.55039	1.55039	34.6855	13.1099	11.2287	40.9759
Chordata	Mammalia	Primates	Galagidae	Otolemur	Otolemur garnettii	Otolemur_garnettii.OtoGar3	220	90.9091	8.18182	0	0.909091	36.4557	12.0506	12	39.4937
Chordata	Mammalia	Primates	Tarsiidae	Carlito	Carlito syrichta	Tarsius_syrichta.tarSyr1	161	85.0932	13.0435	0.621118	1.24224	36.3062	14.4663	12.5	36.7275
Chordata	Mammalia	Primates	Cebidae	Callithrix	Callithrix jacchus	Callithrix_jacchus.C_jacchus3.2.1	229	89.083	9.17031	0.873362	0.873362	33.516	10.4132	10.5818	45.489
Chordata	Mammalia	Primates	Cebidae	Saimiri	Saimiri boliviensis	Saimiri_boliviensis_boliviensis.SaiBol1.0	243	90.1235	8.64198	0.411523	0.823045	36.1125	11.8031	11.9538	40.1306
Chordata	Mammalia	Primates	Cercopithecidae	Chlorocebus	Chlorocebus sabaeus	Chlorocebus_sabaeus.ChlSab1.1	189	89.418	7.93651	1.0582	1.5873	32.7541	11.9461	12.1199	43.1798
Chordata	Mammalia	Primates	Cercopithecidae	Macaca	Macaca mulatta	Macaca_mulatta.MMUL_1	270	85.5556	11.8519	1.48148	1.11111	33.5237	12.0826	11.0721	43.3216
Chordata	Mammalia	Primates	Cercopithecidae	Papio	Papio anubis	Papio_anubis.PapAnu2.0	290	86.8966	11.7241	0.344828	1.03448	33.7511	12.0859	12.1307	42.0322
Chordata	Mammalia	Primates	Hylobatidae	Nomascus	Nomascus leucogenys	Nomascus_leucogenys.Nleu1.0	259	89.5753	8.49421	0	1.9305	36.213	11.8031	11.9538	40.0301
Chordata	Mammalia	Primates	Hominidae	Pongo	Pongo abelii	Pongo_abelii.PPYG2	267	87.6404	10.1124	1.49813	0.749064	33.2596	12.782	10.9244	43.0341
Chordata	Mammalia	Primates	Hominidae	Gorilla	Gorilla gorilla	Gorilla_gorilla.gorGor3.1	247	87.8543	10.5263	0	1.61943	32.3018	11.9966	10.8944	44.8071
Chordata	Mammalia	Primates	Hominidae	Pan	Pan troglodytes	Pan_troglodytes.CHIMP2.1.4	270	85.9259	12.2222	0.740741	1.11111	33.7473	10.7066	11.863	43.6831
Chordata	Mammalia	Primates	Hominidae	Homo	Homo sapiens	Homo_sapiens.GRCh38	387	87.5969	10.5943	0.775194	1.03359	34.1009	11.0726	10.347	44.4795
