# Supplementary material for: Conserved paradoxical relationships among the evolutionary, structural and expressional features of KRAB zinc-finger proteins reveal their special functional characteristics
Source: BMC Mol Cell Biol. 2021 Jan 22;22:7. doi: 10.1186/s12860-021-00346-w (PMC7821633; doi:10.1186/s12860-021-00346-w)
Supplement: Supplementary file 3 — Additional file 3. The annotation information and SDR values of KZFPs in 7 mammals (related to Fig. 2 and Figure S2 in Additional file 1). [file 12860_2021_346_MOESM3_ESM.xlsx]

## Sheet: Sheet1
Additional file 3. The annotation information and SDR values of KZFPs in 7 mammals (related to Figure 2 and Figure S2 in Additional file 1).
Ensembl Gene ID	Gene name	Description	Species (common name)	Gene age	Gene age grade	Zinc finger age	Zinc finger age grade	Structural disordered ratio (%)
								KRAB domain	C2H2 ZF	Other domain	Linker region
ENSBTAG00000000195		Uncharacterized protein [Source:UniProtKB/TrEMBL;Acc:F1MB05]	Cattle	Eumetazoa	Eu-Ve	Eutheria	Mid	0	1.89	NA	0
ENSBTAG00000000389	ZNF212	zinc finger protein 212 [Source:HGNC Symbol;Acc:HGNC:13004]	Cattle	Mammalia	Ma	Mammalia	Old	0	0	0	57.78
ENSBTAG00000000472	ZNF570	zinc finger protein 570 [Source:HGNC Symbol;Acc:HGNC:26416]	Cattle	Mammalia	Ma	Eutheria	Mid	0	0	NA	0
ENSBTAG00000000533	ZNF684	zinc finger protein 684 [Source:HGNC Symbol;Acc:HGNC:28418]	Cattle	Mammalia	Ma	Eutheria	Mid	0	0	NA	0
ENSBTAG00000000728	ZNF597	zinc finger protein 597 [Source:HGNC Symbol;Acc:HGNC:26573]	Cattle	Mammalia	Ma	Bovinae	Young	0	3.74	5.97	0
ENSBTAG00000000801			Cattle	Mammalia	Ma	Eutheria	Mid	0	0	NA	0
ENSBTAG00000000803	ZNF667	zinc finger protein 667 [Source:HGNC Symbol;Acc:HGNC:28854]	Cattle	Mammalia	Ma	Eutheria	Mid	0	2.41	NA	22.33
ENSBTAG00000000868	ZFP1	ZFP1 zinc finger protein [Source:HGNC Symbol;Acc:HGNC:23328]	Cattle	Mammalia	Ma	Eutheria	Mid	0	0	0	0
ENSBTAG00000000943		Uncharacterized protein [Source:UniProtKB/TrEMBL;Acc:F1MTK8]	Cattle	Mammalia	Ma	Theria	Old	0	0	NA	20.9
ENSBTAG00000001947	ZNF514	zinc finger protein 514 [Source:HGNC Symbol;Acc:HGNC:25894]	Cattle	Mammalia	Ma	Theria	Old	0	0	NA	25.42
ENSBTAG00000001949	ZNF2	zinc finger protein 2 [Source:HGNC Symbol;Acc:HGNC:12991]	Cattle	Mammalia	Ma	Theria	Old	0	0	NA	16.42
ENSBTAG00000002055	ZFP28	ZFP28 zinc finger protein [Source:HGNC Symbol;Acc:HGNC:17801]	Cattle	Mammalia	Ma	Eutheria	Mid	0	0.78	NA	7.01
ENSBTAG00000002113	ZNF41	zinc finger protein 41 [Source:HGNC Symbol;Acc:HGNC:13107]	Cattle	Mammalia	Ma	Eutheria	Mid	0	1.2	NA	0
ENSBTAG00000002158		Uncharacterized protein [Source:UniProtKB/TrEMBL;Acc:G3X834]	Cattle	Eumetazoa	Eu-Ve	Bovinae	Young	0	0	0	53.62
ENSBTAG00000002281	ZNF354C	zinc finger protein 354C [Source:HGNC Symbol;Acc:HGNC:16736]	Cattle	Mammalia	Ma	Eutheria	Mid	0	0	NA	0
ENSBTAG00000002370	ZNF792	zinc finger protein 792 [Source:HGNC Symbol;Acc:HGNC:24751]	Cattle	Mammalia	Ma	Boreoeutheria	Mid	0	0	NA	0
ENSBTAG00000002398	ZNF567	zinc finger protein 567 [Source:HGNC Symbol;Acc:HGNC:28696]	Cattle	Mammalia	Ma	Eutheria	Mid	4.76	0.29	NA	0
ENSBTAG00000002445	ZNF783	zinc finger family member 783 [Source:HGNC Symbol;Acc:HGNC:27222]	Cattle	Mammalia	Ma	Theria	Old	0	0	0	90.91
ENSBTAG00000002594	ZNF436	zinc finger protein 436 [Source:HGNC Symbol;Acc:HGNC:20814]	Cattle	Mammalia	Ma	Mammalia	Old	0	0.9	NA	50.6
ENSBTAG00000002810	ZNF777	zinc finger protein 777 [Source:HGNC Symbol;Acc:HGNC:22213]	Cattle	Mammalia	Ma	Amniota	Old	0	11.76	0	94.55
ENSBTAG00000002955		Uncharacterized protein [Source:UniProtKB/TrEMBL;Acc:F1MUX8]	Cattle	Mammalia	Ma	Boreoeutheria	Mid	4.76	0	0	0
ENSBTAG00000002956	ZNF674	zinc finger protein 674 [Source:HGNC Symbol;Acc:HGNC:17625]	Cattle	Mammalia	Ma	Eutheria	Mid	0	1.65	NA	0
ENSBTAG00000003447	ZNF551	zinc finger protein 551 [Source:HGNC Symbol;Acc:HGNC:25108]	Cattle	Eumetazoa	Eu-Ve	Pecora	Young	2.44	0.28	NA	17.28
ENSBTAG00000003456	ZNF606	zinc finger protein 606 [Source:HGNC Symbol;Acc:HGNC:25879]	Cattle	Mammalia	Ma	Eutheria	Mid	0	0	NA	0
ENSBTAG00000003462	ZNF135	zinc finger protein 135 [Source:HGNC Symbol;Acc:HGNC:12919]	Cattle	Mammalia	Ma	Eutheria	Mid	0	10	NA	38.15
ENSBTAG00000003541	ZNF614	zinc finger protein 614 [Source:HGNC Symbol;Acc:HGNC:24722]	Cattle	Mammalia	Ma	Eutheria	Mid	0	6.75	NA	13.3
ENSBTAG00000003575	ZKSCAN4	zinc finger with KRAB and SCAN domains 4 [Source:HGNC Symbol;Acc:HGNC:13854]	Cattle	Mammalia	Ma	Theria	Old	0	0	10.23	8.47
ENSBTAG00000003622	ZKSCAN7	zinc finger with KRAB and SCAN domains 7 [Source:HGNC Symbol;Acc:HGNC:12955]	Cattle	Mammalia	Ma	Theria	Old	0	1.73	0	48.65
ENSBTAG00000003638	ZNF215	zinc finger protein 215 [Source:HGNC Symbol;Acc:HGNC:13007]	Cattle	Mammalia	Ma	Eutheria	Mid	0	9.47	0	0
ENSBTAG00000003953	ZNF316	zinc finger protein 316 [Source:HGNC Symbol;Acc:HGNC:13843]	Cattle	Mammalia	Ma	Mammalia	Old	0	7.26	NA	0
ENSBTAG00000004262	ZNF454	zinc finger protein 454 [Source:HGNC Symbol;Acc:HGNC:21200]	Cattle	Mammalia	Ma	Eutheria	Mid	0	0	NA	13.55
ENSBTAG00000004538		zinc finger protein 596 [Source:RefSeq peptide;Acc:NP_001095418]	Cattle	Eumetazoa	Eu-Ve	Boreoeutheria	Mid	0	0	0	54.92
ENSBTAG00000004620		Uncharacterized protein; ZNF133 protein [Source:UniProtKB/TrEMBL;Acc:A8WFL5]	Cattle	Mammalia	Ma	Eutheria	Mid	0	0	NA	0
ENSBTAG00000004675	ZNF18	zinc finger protein 18 [Source:RefSeq peptide;Acc:NP_001193423]	Cattle	Mammalia	Ma	Theria	Old	0	7.75	3.45	70.97
ENSBTAG00000004702		Uncharacterized protein [Source:UniProtKB/TrEMBL;Acc:G5E549]	Cattle	NULL	NULL	Bovinae	Young	0	0.51	NA	0
ENSBTAG00000004925			Cattle	Eumetazoa	Eu-Ve	Pecora	Young	0	0	NA	0
ENSBTAG00000004939		Uncharacterized protein [Source:UniProtKB/TrEMBL;Acc:F1MH55]	Cattle	Mammalia	Ma	Eutheria	Mid	0	0	NA	0
ENSBTAG00000005017	ZNF169	zinc finger protein 169 [Source:HGNC Symbol;Acc:HGNC:12957]	Cattle	Mammalia	Ma	Boreoeutheria	Mid	0	0	NA	24.43
ENSBTAG00000005240		Uncharacterized protein [Source:UniProtKB/TrEMBL;Acc:E1BMX9]	Cattle	Mammalia	Ma	Eutheria	Mid	0	0	NA	0
ENSBTAG00000005572	ZNF205	zinc finger protein 205 [Source:HGNC Symbol;Acc:HGNC:12996]	Cattle	Mammalia	Ma	Mammalia	Old	0	0	NA	79.39
ENSBTAG00000005866	ZNF81	zinc finger protein 81 [Source:HGNC Symbol;Acc:HGNC:13156]	Cattle	Mammalia	Ma	Eutheria	Mid	0	0	NA	0
ENSBTAG00000005882	ZNF333	zinc finger protein 333 [Source:HGNC Symbol;Acc:HGNC:15624]	Cattle	Mammalia	Ma	Eutheria	Mid	1.28	0	NA	6.27
ENSBTAG00000006093		Uncharacterized protein [Source:UniProtKB/TrEMBL;Acc:F1N0R1]	Cattle	Eumetazoa	Eu-Ve	Cetartiodactyla	Young	0	0	NA	5.84
ENSBTAG00000006428	ZNF354A	zinc finger protein 354A [Source:HGNC Symbol;Acc:HGNC:11628]	Cattle	Mammalia	Ma	Eutheria	Mid	0	0	NA	4.38
ENSBTAG00000006805	ZNF180	zinc finger protein 180 [Source:HGNC Symbol;Acc:HGNC:12970]	Cattle	Vertebrata	Eu-Ve	Eutheria	Mid	0	0	NA	5.81
ENSBTAG00000006954	ZNF432	zinc finger protein 432 [Source:HGNC Symbol;Acc:HGNC:20810]	Cattle	Mammalia	Ma	Eutheria	Mid	0	0.24	0	0
ENSBTAG00000007012	ZNF3	zinc finger protein 3 [Source:HGNC Symbol;Acc:HGNC:13089]	Cattle	Mammalia	Ma	Theria	Old	0	0	NA	25.93
ENSBTAG00000007074		Uncharacterized protein; ZNF192 protein [Source:UniProtKB/TrEMBL;Acc:A6QQG2]	Cattle	Mammalia	Ma	Eutheria	Mid	21.05	0	0	0
ENSBTAG00000007340		Uncharacterized protein [Source:UniProtKB/TrEMBL;Acc:G3X6N6]	Cattle	Eumetazoa	Eu-Ve	Bovinae	Young	0	4.27	NA	0
ENSBTAG00000007477		Uncharacterized protein [Source:UniProtKB/TrEMBL;Acc:F1MMF2]	Cattle	Eumetazoa	Eu-Ve	Cetartiodactyla	Young	3.7	4.14	0	1.2
ENSBTAG00000007488	ZFP90	ZFP90 zinc finger protein [Source:HGNC Symbol;Acc:HGNC:23329]	Cattle	Mammalia	Ma	Eutheria	Mid	0	1.24	NA	0
ENSBTAG00000007714	ZNF235	zinc finger protein 235 [Source:HGNC Symbol;Acc:HGNC:12866]	Cattle	Mammalia	Ma	Eutheria	Mid	0	2.68	NA	45.88
ENSBTAG00000008084	ZNF382	zinc finger protein 382 [Source:HGNC Symbol;Acc:HGNC:17409]	Cattle	Mammalia	Ma	Eutheria	Mid	0	0	NA	0
ENSBTAG00000008175	ZNF713	zinc finger protein 713 [Source:HGNC Symbol;Acc:HGNC:22043]	Cattle	Mammalia	Ma	Eutheria	Mid	0	0	NA	12.12
ENSBTAG00000008349	ZNF311	zinc finger protein 311 [Source:HGNC Symbol;Acc:HGNC:13847]	Cattle	Mammalia	Ma	Eutheria	Mid	0	0	NA	0
ENSBTAG00000008397	ZNF555	zinc finger protein 555 [Source:HGNC Symbol;Acc:HGNC:28382]	Cattle	Mammalia	Ma	Eutheria	Mid	0	0	NA	0
ENSBTAG00000008902			Cattle	Mammalia	Ma	Eutheria	Mid	0	0.23	NA	0
ENSBTAG00000009071	ZNF699	zinc finger protein 699 [Source:HGNC Symbol;Acc:HGNC:24750]	Cattle	Mammalia	Ma	Eutheria	Mid	0	0	NA	0
ENSBTAG00000009460	ZNF550	zinc finger protein 550 [Source:HGNC Symbol;Acc:HGNC:28643]	Cattle	Mammalia	Ma	Eutheria	Mid	0	0	NA	57.14
ENSBTAG00000009521	ZNF565	zinc finger protein 565 [Source:HGNC Symbol;Acc:HGNC:26726]	Cattle	Mammalia	Ma	Eutheria	Mid	0	0	NA	0
ENSBTAG00000009675		Uncharacterized protein [Source:UniProtKB/TrEMBL;Acc:F1MRQ1]	Cattle	Mammalia	Ma	Cetartiodactyla	Young	0	2.68	0	0
ENSBTAG00000009889		Zinc finger protein 181 [Source:UniProtKB/Swiss-Prot;Acc:Q2KI58]	Cattle	Mammalia	Ma	Eutheria	Mid	0	0	NA	0
ENSBTAG00000009895	ZNF599	zinc finger protein 599 [Source:HGNC Symbol;Acc:HGNC:26408]	Cattle	Mammalia	Ma	Eutheria	Mid	0	2.41	NA	0
ENSBTAG00000010046		Zinc finger protein 350 [Source:UniProtKB/TrEMBL;Acc:G3X723]	Cattle	Eumetazoa	Eu-Ve	Eutheria	Mid	0	0	NA	4.38
ENSBTAG00000010291	RBAK	RB-associated KRAB zinc finger [Source:HGNC Symbol;Acc:HGNC:17680]	Cattle	Mammalia	Ma	Eutheria	Mid	4.76	0	0	0
ENSBTAG00000011052		Uncharacterized protein [Source:UniProtKB/TrEMBL;Acc:F1N7R8]	Cattle	Mammalia	Ma	Bovidae	Young	0	0.49	NA	0
ENSBTAG00000011262	ZNF548	zinc finger protein 548 [Source:HGNC Symbol;Acc:HGNC:26561]	Cattle	NULL	NULL	Boreoeutheria	Mid	0	0	NA	25.17
ENSBTAG00000011498	ZNF184	zinc finger protein 184 [Source:HGNC Symbol;Acc:HGNC:12975]	Cattle	Mammalia	Ma	Eutheria	Mid	0	0	NA	17.26
ENSBTAG00000011664	ZIM2	zinc finger, imprinted 2 [Source:HGNC Symbol;Acc:HGNC:12875]	Cattle	Mammalia	Ma	Bovinae	Young	0	0	NA	70.93
ENSBTAG00000011844		Uncharacterized protein [Source:UniProtKB/TrEMBL;Acc:F1MX34]	Cattle	Eumetazoa	Eu-Ve	Pecora	Young	0	0	NA	25.68
ENSBTAG00000011926		Uncharacterized protein [Source:UniProtKB/TrEMBL;Acc:F1MDP7]	Cattle	NULL	NULL	Bovinae	Young	0	0	NA	0
ENSBTAG00000012064	ZNF473	zinc finger protein 473 [Source:HGNC Symbol;Acc:HGNC:23239]	Cattle	Mammalia	Ma	Eutheria	Mid	0	0	0	7.88
ENSBTAG00000012353	ZNF34	zinc finger protein 34 [Source:HGNC Symbol;Acc:HGNC:13098]	Cattle	Mammalia	Ma	Eutheria	Mid	0	0	NA	40.32
ENSBTAG00000012390	ZNF483	zinc finger protein 483 [Source:HGNC Symbol;Acc:HGNC:23384]	Cattle	Mammalia	Ma	Eutheria	Mid	2.38	3.16	18.35	55.41
ENSBTAG00000012522	ZNF283	zinc finger protein 283 [Source:HGNC Symbol;Acc:HGNC:13077]	Cattle	Mammalia	Ma	Eutheria	Mid	0	0	0	0
ENSBTAG00000012868	ZNF77	zinc finger protein 77 [Source:HGNC Symbol;Acc:HGNC:13150]	Cattle	Eumetazoa	Eu-Ve	Cetartiodactyla	Young	0	1.04	NA	8.12
ENSBTAG00000012915	ZNF404	zinc finger protein 404 [Source:HGNC Symbol;Acc:HGNC:19417]	Cattle	Mammalia	Ma	Eutheria	Mid	0	0	0	0
ENSBTAG00000013001		Uncharacterized protein [Source:UniProtKB/TrEMBL;Acc:F1MSL7]	Cattle	Mammalia	Ma	Eutheria	Mid	0	0	NA	0
ENSBTAG00000013353	ZNF274	zinc finger protein 274 [Source:HGNC Symbol;Acc:HGNC:13068]	Cattle	Mammalia	Ma	Eutheria	Mid	0	0	0	38.06
ENSBTAG00000013592	ZNF248	zinc finger protein 248 [Source:HGNC Symbol;Acc:HGNC:13041]	Cattle	Mammalia	Ma	Eutheria	Mid	0	0	0	0
ENSBTAG00000014593			Cattle	Vertebrata	Eu-Ve	Bovinae	Young	0	0	NA	0
ENSBTAG00000014768	ZNF786	zinc finger protein 786 [Source:HGNC Symbol;Acc:HGNC:21806]	Cattle	Eumetazoa	Eu-Ve	Theria	Old	0	0	NA	0
ENSBTAG00000015348			Cattle	Mammalia	Ma	Eutheria	Mid	0	0	0	0
ENSBTAG00000015800		Uncharacterized protein [Source:UniProtKB/TrEMBL;Acc:E1B992]	Cattle	Eumetazoa	Eu-Ve	Pecora	Young	0	1.06	0	0
ENSBTAG00000015866	ZNF211	zinc finger protein 211 [Source:HGNC Symbol;Acc:HGNC:13003]	Cattle	Mammalia	Ma	Boreoeutheria	Mid	0	9.13	NA	0
ENSBTAG00000015899		Uncharacterized protein [Source:UniProtKB/TrEMBL;Acc:F1MVJ7]	Cattle	Eumetazoa	Eu-Ve	Bovinae	Young	0	0	NA	0
ENSBTAG00000016077	ZNF317	zinc finger protein 317 [Source:HGNC Symbol;Acc:HGNC:13507]	Cattle	Mammalia	Ma	Eutheria	Mid	0	0	NA	0
ENSBTAG00000016190	ZNF394	zinc finger protein 394 [Source:HGNC Symbol;Acc:HGNC:18832]	Cattle	Mammalia	Ma	Boreoeutheria	Mid	25	2.19	0	63.46
ENSBTAG00000016257	ZNF74	zinc finger protein 74 [Source:HGNC Symbol;Acc:HGNC:13144]	Cattle	Mammalia	Ma	Eutheria	Mid	0	0	NA	70.97
ENSBTAG00000016496	ZNF641	zinc finger protein 641 [Source:HGNC Symbol;Acc:HGNC:31834]	Cattle	Mammalia	Ma	Mammalia	Old	0	4.24	NA	8.77
ENSBTAG00000016513	ZNF331	zinc finger protein 331 [Source:HGNC Symbol;Acc:HGNC:15489]	Cattle	Mammalia	Ma	Eutheria	Mid	0	1.53	NA	0
ENSBTAG00000016684	ZNF202	zinc finger protein 202 [Source:HGNC Symbol;Acc:HGNC:12994]	Cattle	Mammalia	Ma	Mammalia	Old	0	1.8	0	51.26
ENSBTAG00000016721	ZNF791	zinc finger protein 791 [Source:HGNC Symbol;Acc:HGNC:26895]	Cattle	Mammalia	Ma	Laurasiatheria	Mid	0	4.53	0	7.61
ENSBTAG00000016757	ZKSCAN1	zinc finger with KRAB and SCAN domains 1 [Source:HGNC Symbol;Acc:HGNC:13101]	Cattle	Mammalia	Ma	Theria	Old	29.27	0	0	87.9
ENSBTAG00000017123	ZNF354B	zinc finger protein 354B [Source:HGNC Symbol;Acc:HGNC:17197]	Cattle	Mammalia	Ma	Eutheria	Mid	0	0	NA	16.67
ENSBTAG00000017613		Uncharacterized protein [Source:UniProtKB/TrEMBL;Acc:F1MZZ7]	Cattle	Mammalia	Ma	Eutheria	Mid	0	0	NA	57.58
ENSBTAG00000017651		Uncharacterized protein [Source:UniProtKB/TrEMBL;Acc:F1MQU6]	Cattle	Eumetazoa	Eu-Ve	Bovidae	Young	0	0	NA	0
ENSBTAG00000017836	ZFP57	ZFP57 zinc finger protein [Source:HGNC Symbol;Acc:HGNC:18791]	Cattle	Mammalia	Ma	Eutheria	Mid	0	7.25	NA	65.56
ENSBTAG00000018057		Uncharacterized protein [Source:UniProtKB/TrEMBL;Acc:F1MHP3]	Cattle	Mammalia	Ma	Eutheria	Mid	0	0	NA	0
ENSBTAG00000018094	ZNF689	zinc finger protein 689 [Source:HGNC Symbol;Acc:HGNC:25173]	Cattle	Mammalia	Ma	Eutheria	Mid	0	1.66	NA	58.23
ENSBTAG00000018456	ZNF7	zinc finger protein 7 [Source:HGNC Symbol;Acc:HGNC:13139]	Cattle	Mammalia	Ma	Eutheria	Mid	0	3.82	NA	39.72
ENSBTAG00000018625	ZNF263	zinc finger protein 263 [Source:HGNC Symbol;Acc:HGNC:13056]	Cattle	Mammalia	Ma	Mammalia	Old	81.58	1.38	2.3	80.65
ENSBTAG00000019357	ZNF688	zinc finger protein 688 [Source:HGNC Symbol;Acc:HGNC:30489]	Cattle	Mammalia	Ma	NULL	#N/A	4.88	0	NA	80.65
ENSBTAG00000020289	ZNF214	zinc finger protein 214 [Source:HGNC Symbol;Acc:HGNC:13006]	Cattle	Mammalia	Ma	Eutheria	Mid	0	0	NA	0
ENSBTAG00000020445	ZNF398	zinc finger protein 398 [Source:HGNC Symbol;Acc:HGNC:18373]	Cattle	Mammalia	Ma	Amniota	Old	0	0	0	71.7
ENSBTAG00000020448	ZNF282	zinc finger protein 282 [Source:HGNC Symbol;Acc:HGNC:13076]	Cattle	Mammalia	Ma	Amniota	Old	0	0	0	79.79
ENSBTAG00000021433		Uncharacterized protein [Source:UniProtKB/TrEMBL;Acc:F1N5B8]	Cattle	Eumetazoa	Eu-Ve	Bovinae	Young	0	0	NA	0
ENSBTAG00000021529		Uncharacterized protein [Source:UniProtKB/TrEMBL;Acc:F1MG51]	Cattle	Eumetazoa	Eu-Ve	Bovidae	Young	0	0	0	1.11
ENSBTAG00000021742			Cattle	Mammalia	Ma	Eutheria	Mid	0	0	NA	0
ENSBTAG00000023464		Uncharacterized protein [Source:UniProtKB/TrEMBL;Acc:F1MVY4]	Cattle	Mammalia	Ma	Eutheria	Mid	0	0	NA	0
ENSBTAG00000023885	ZNF79	zinc finger protein 79 [Source:HGNC Symbol;Acc:HGNC:13153]	Cattle	Mammalia	Ma	Theria	Old	0	5.82	NA	33.85
ENSBTAG00000025124	ZNF300	zinc finger protein 300 [Source:HGNC Symbol;Acc:HGNC:13091]	Cattle	Mammalia	Ma	Eutheria	Mid	0	0	NA	0
ENSBTAG00000025146		Uncharacterized protein [Source:UniProtKB/TrEMBL;Acc:F1N7M4]	Cattle	Vertebrata	Eu-Ve	Pecora	Young	0	0	NA	0
ENSBTAG00000026263	ZNF45	zinc finger protein 45 [Source:HGNC Symbol;Acc:HGNC:13111]	Cattle	Mammalia	Ma	Eutheria	Mid	0	0	NA	0
ENSBTAG00000026408	ZNF213	zinc finger protein 213 [Source:HGNC Symbol;Acc:HGNC:13005]	Cattle	Mammalia	Ma	Mammalia	Old	0	0	0	9.09
ENSBTAG00000027328		Uncharacterized protein [Source:UniProtKB/TrEMBL;Acc:F1MB55]	Cattle	Mammalia	Ma	Bovinae	Young	0	7.93	NA	0
ENSBTAG00000027431	ZNF227	Zinc finger protein 227 [Source:UniProtKB/Swiss-Prot;Acc:A0JNB1]	Cattle	Mammalia	Ma	Eutheria	Mid	0	0.51	NA	0
ENSBTAG00000030348		Uncharacterized protein [Source:UniProtKB/TrEMBL;Acc:G3X7M7]	Cattle	Mammalia	Ma	Eutheria	Mid	0	0	NA	0
ENSBTAG00000030444		Uncharacterized protein [Source:UniProtKB/TrEMBL;Acc:F1MT21]	Cattle	Mammalia	Ma	Pecora	Young	0	0	NA	0
ENSBTAG00000030470		Uncharacterized protein [Source:UniProtKB/TrEMBL;Acc:F1MV65]	Cattle	Mammalia	Ma	Bovidae	Young	0	0.62	NA	0
ENSBTAG00000030929	ZNF558	zinc finger protein 558 [Source:HGNC Symbol;Acc:HGNC:26422]	Cattle	Mammalia	Ma	Eutheria	Mid	0	0	NA	0
ENSBTAG00000031071			Cattle	Mammalia	Ma	Eutheria	Mid	0	0	NA	0
ENSBTAG00000031106	ZNF746	zinc finger protein 746 [Source:RefSeq peptide;Acc:NP_001030418]	Cattle	Vertebrata	Eu-Ve	Mammalia	Old	0	8.7	0	26.98
ENSBTAG00000031352	ZNF554	zinc finger protein 554 [Source:HGNC Symbol;Acc:HGNC:26629]	Cattle	Mammalia	Ma	Eutheria	Mid	0	0	NA	0
ENSBTAG00000031686	ZNF566	zinc finger protein 566 [Source:HGNC Symbol;Acc:HGNC:25919]	Cattle	Mammalia	Ma	Eutheria	Mid	2.38	0	NA	0
ENSBTAG00000032018	ZNF23	zinc finger protein 23 [Source:HGNC Symbol;Acc:HGNC:13023]	Cattle	Mammalia	Ma	Eutheria	Mid	0	0	NA	0
ENSBTAG00000033523		Uncharacterized protein [Source:UniProtKB/TrEMBL;Acc:E1BCC4]	Cattle	Mammalia	Ma	Pecora	Young	0	0	NA	0
ENSBTAG00000033563			Cattle	Mammalia	Ma	Boreoeutheria	Mid	0	0	NA	0
ENSBTAG00000033642		Uncharacterized protein [Source:UniProtKB/TrEMBL;Acc:F1MJ74]	Cattle	Eumetazoa	Eu-Ve	Bovinae	Young	0	0	NA	0
ENSBTAG00000034090		Uncharacterized protein [Source:UniProtKB/TrEMBL;Acc:G3X6V5]	Cattle	Eumetazoa	Eu-Ve	Bovinae	Young	0	0	NA	0
ENSBTAG00000037440		Uncharacterized protein [Source:UniProtKB/TrEMBL;Acc:F1MQS9]	Cattle	NULL	NULL	Bovinae	Young	0	0.69	NA	0
ENSBTAG00000037566	ZNF500	zinc finger protein 500 [Source:HGNC Symbol;Acc:HGNC:23716]	Cattle	Opisthokonta	CO-Op	Mammalia	Old	4	21.49	4.49	64.38
ENSBTAG00000037699			Cattle	Mammalia	Ma	Eutheria	Mid	0	0.65	0	0
ENSBTAG00000037803	ZNF197	zinc finger protein 197 [Source:RefSeq peptide;Acc:NP_001193742]	Cattle	Mammalia	Ma	Eutheria	Mid	0	0	0	6.25
ENSBTAG00000037882	ZNF584	zinc finger protein 584 [Source:HGNC Symbol;Acc:HGNC:27318]	Cattle	Mammalia	Ma	Eutheria	Mid	0	0	0	27.03
ENSBTAG00000037906		Uncharacterized protein [Source:UniProtKB/TrEMBL;Acc:E1B9A9]	Cattle	Mammalia	Ma	Eutheria	Mid	0	4.31	NA	6.25
ENSBTAG00000037981	ZNF416	zinc finger protein 416 [Source:HGNC Symbol;Acc:HGNC:20645]	Cattle	Mammalia	Ma	Boreoeutheria	Mid	0	0	NA	0
ENSBTAG00000038050	ZNF420	zinc finger protein 420 [Source:HGNC Symbol;Acc:HGNC:20649]	Cattle	Mammalia	Ma	Eutheria	Mid	0	0	NA	0
ENSBTAG00000038088	ZNF814	zinc finger protein 814 [Source:HGNC Symbol;Acc:HGNC:33258]	Cattle	Eumetazoa	Eu-Ve	Laurasiatheria	Mid	2.44	2.56	NA	0
ENSBTAG00000038178	ZNF25	zinc finger protein 25 [Source:HGNC Symbol;Acc:HGNC:13043]	Cattle	Mammalia	Ma	Eutheria	Mid	0	3.8	NA	25
ENSBTAG00000038240	ZNF134	zinc finger protein 134 [Source:HGNC Symbol;Acc:HGNC:12918]	Cattle	Mammalia	Ma	Eutheria	Mid	0	0	NA	0
ENSBTAG00000038284	ZNF496	zinc finger protein 496 [Source:HGNC Symbol;Acc:HGNC:23713]	Cattle	Mammalia	Ma	Eutheria	Mid	0	0	0	0
ENSBTAG00000038487	ZNF613	zinc finger protein 613 [Source:HGNC Symbol;Acc:HGNC:25827]	Cattle	Mammalia	Ma	Eutheria	Mid	0	0	NA	0
ENSBTAG00000038541			Cattle	Eumetazoa	Eu-Ve	Eutheria	Mid	0	0.96	NA	0
ENSBTAG00000038589	ZNF157	zinc finger protein 157 [Source:HGNC Symbol;Acc:HGNC:12942]	Cattle	Mammalia	Ma	Eutheria	Mid	0	0	NA	0
ENSBTAG00000038635		Uncharacterized protein [Source:UniProtKB/TrEMBL;Acc:F1N3W3]	Cattle	Opisthokonta	CO-Op	Pecora	Young	0	0	NA	0
ENSBTAG00000038674	ZNF677	zinc finger protein 677 [Source:HGNC Symbol;Acc:HGNC:28730]	Cattle	Eumetazoa	Eu-Ve	Cetartiodactyla	Young	0	0	NA	4.84
ENSBTAG00000038702		Uncharacterized protein [Source:UniProtKB/TrEMBL;Acc:F1MIK2]	Cattle	Eumetazoa	Eu-Ve	Bovinae	Young	0	0	NA	7.41
ENSBTAG00000038715		Uncharacterized protein [Source:UniProtKB/TrEMBL;Acc:F1MLH2]	Cattle	Eumetazoa	Eu-Ve	Pecora	Young	0	0	NA	0
ENSBTAG00000038755		Uncharacterized protein [Source:UniProtKB/TrEMBL;Acc:F1MP77]	Cattle	Eumetazoa	Eu-Ve	Bovinae	Young	0	0	NA	0
ENSBTAG00000038806			Cattle	Mammalia	Ma	Eutheria	Mid	0	0	0	0
ENSBTAG00000038869			Cattle	Eumetazoa	Eu-Ve	Eutheria	Mid	0	0.73	NA	0
ENSBTAG00000038926		Uncharacterized protein [Source:UniProtKB/TrEMBL;Acc:F1N0P1]	Cattle	Eumetazoa	Eu-Ve	Eutheria	Mid	2.38	0	NA	46.39
ENSBTAG00000038951	ZNF461	zinc finger protein 461 [Source:HGNC Symbol;Acc:HGNC:21629]	Cattle	Mammalia	Ma	Eutheria	Mid	0	0	NA	0
ENSBTAG00000039242	ZNF10	zinc finger protein 10 [Source:HGNC Symbol;Acc:HGNC:12879]	Cattle	Mammalia	Ma	Eutheria	Mid	0	0	0	0
ENSBTAG00000039287	ZFP69	ZFP69 zinc finger protein [Source:HGNC Symbol;Acc:HGNC:24708]	Cattle	Mammalia	Ma	Eutheria	Mid	0	0	0	11.83
ENSBTAG00000039453		Uncharacterized protein [Source:UniProtKB/TrEMBL;Acc:F1MUV6]	Cattle	Mammalia	Ma	Eutheria	Mid	0	1.24	NA	27.73
ENSBTAG00000039493		Uncharacterized protein [Source:UniProtKB/TrEMBL;Acc:F1MQS0]	Cattle	Mammalia	Ma	Eutheria	Mid	0	0	0	0
ENSBTAG00000039782	ZNF12	zinc finger protein 12 [Source:HGNC Symbol;Acc:HGNC:12902]	Cattle	Eumetazoa	Eu-Ve	Eutheria	Mid	0	0	0	14.71
ENSBTAG00000040063	ZNF585A	zinc finger protein 585A [Source:HGNC Symbol;Acc:HGNC:26305]	Cattle	Mammalia	Ma	Eutheria	Mid	0	0.39	NA	0
ENSBTAG00000040072	ZNF140	zinc finger protein 140 [Source:HGNC Symbol;Acc:HGNC:12925]	Cattle	Mammalia	Ma	Eutheria	Mid	0	0	NA	0
ENSBTAG00000040108	ZNF829	zinc finger protein 829 [Source:HGNC Symbol;Acc:HGNC:34032]	Cattle	Mammalia	Ma	Eutheria	Mid	0	2.53	NA	0
ENSBTAG00000040153			Cattle	Mammalia	Ma	Boreoeutheria	Mid	0	0	NA	0
ENSBTAG00000040157		Uncharacterized protein [Source:UniProtKB/TrEMBL;Acc:G5E6D7]	Cattle	NULL	NULL	Laurasiatheria	Mid	0	2.78	NA	0
ENSBTAG00000040169		Uncharacterized protein [Source:UniProtKB/TrEMBL;Acc:F1N134]	Cattle	Eumetazoa	Eu-Ve	Pecora	Young	0	0	NA	36.36
ENSBTAG00000040209	ZNF112	zinc finger protein 112 [Source:HGNC Symbol;Acc:HGNC:12892]	Cattle	Mammalia	Ma	Eutheria	Mid	2.38	0	NA	0
ENSBTAG00000040358	ZNF772	zinc finger protein 772 [Source:HGNC Symbol;Acc:HGNC:33106]	Cattle	Eumetazoa	Eu-Ve	Eutheria	Mid	0	0	0	7.33
ENSBTAG00000040381		Uncharacterized protein; ZNF75A protein; Zinc finger protein 75a [Source:UniProtKB/TrEMBL;Acc:A8E4M3]	Cattle	Mammalia	Ma	Mammalia	Old	3.03	0	NA	0
ENSBTAG00000040411		Uncharacterized protein [Source:UniProtKB/TrEMBL;Acc:F1MJE7]	Cattle	Mammalia	Ma	Bovinae	Young	0	0	NA	0
ENSBTAG00000040442			Cattle	Vertebrata	Eu-Ve	Laurasiatheria	Mid	2.44	0	NA	0
ENSBTAG00000040603	ZNF175	zinc finger protein 175 [Source:HGNC Symbol;Acc:HGNC:12964]	Cattle	Mammalia	Ma	Eutheria	Mid	0	4.69	NA	31.38
ENSBTAG00000045581		Uncharacterized protein [Source:UniProtKB/TrEMBL;Acc:G3N3R0]	Cattle	Eumetazoa	Eu-Ve	Bovinae	Young	0	0	NA	0
ENSBTAG00000045868		Uncharacterized protein [Source:UniProtKB/TrEMBL;Acc:G3N2N6]	Cattle	Mammalia	Ma	Eutheria	Mid	4.76	0	NA	63.48
ENSBTAG00000045912		Uncharacterized protein [Source:UniProtKB/TrEMBL;Acc:G3MXL5]	Cattle	Mammalia	Ma	Mammalia	Old	0	4.35	NA	0
ENSBTAG00000045932		Uncharacterized protein [Source:UniProtKB/TrEMBL;Acc:G3N0D6]	Cattle	NULL	NULL	Bovinae	Young	0	0	0	33.85
ENSBTAG00000045985		Uncharacterized protein [Source:UniProtKB/TrEMBL;Acc:F1MB40]	Cattle	Eumetazoa	Eu-Ve	Cetartiodactyla	Young	0	0	NA	0
ENSBTAG00000046071		Uncharacterized protein [Source:UniProtKB/TrEMBL;Acc:G3MZP3]	Cattle	NULL	NULL	NULL	#N/A	3.45	0	NA	10.14
ENSBTAG00000046204	ZNF705A	zinc finger protein 705A [Source:RefSeq peptide;Acc:NP_001098502]	Cattle	Mammalia	Ma	Boreoeutheria	Mid	0	0	NA	0
ENSBTAG00000046301	ZNF445	zinc finger protein 445 [Source:HGNC Symbol;Acc:HGNC:21018]	Cattle	Mammalia	Ma	Eutheria	Mid	0	0	0	9.09
ENSBTAG00000046367		Uncharacterized protein [Source:UniProtKB/TrEMBL;Acc:G3N009]	Cattle	Mammalia	Ma	Boreoeutheria	Mid	2.44	0.69	NA	0
ENSBTAG00000046774	ZNF182	zinc finger protein 182 [Source:HGNC Symbol;Acc:HGNC:13001]	Cattle	Mammalia	Ma	Eutheria	Mid	0	0	NA	0
ENSBTAG00000046866			Cattle	NULL	NULL	Boreoeutheria	Mid	0	6.03	NA	12.5
ENSBTAG00000047219	ZNF793	zinc finger protein 793 [Source:HGNC Symbol;Acc:HGNC:33115]	Cattle	Mammalia	Ma	Eutheria	Mid	0	0	0	0
ENSBTAG00000047572	ZNF789	zinc finger protein 789 [Source:HGNC Symbol;Acc:HGNC:27801]	Cattle	Mammalia	Ma	Eutheria	Mid	0	0	NA	4.03
ENSBTAG00000047616	ZNF114	zinc finger protein 114 [Source:HGNC Symbol;Acc:HGNC:12894]	Cattle	Eumetazoa	Eu-Ve	Boreoeutheria	Mid	0	1.05	NA	27.11
ENSBTAG00000047761		Uncharacterized protein [Source:UniProtKB/TrEMBL;Acc:G3N3S0]	Cattle	NULL	NULL	Bovinae	Young	0	0	0	0
ENSBTAG00000047954	ZNF75D	zinc finger protein 75D [Source:HGNC Symbol;Acc:HGNC:13145]	Cattle	Mammalia	Ma	Mammalia	Old	0	0	4.6	0
ENSG00000005801	ZNF195	zinc finger protein 195 [Source:HGNC Symbol;Acc:HGNC:12986]	Human	Opisthokonta	CO-Op	Simiiformes	Young	0	0.36	NA	0
ENSG00000006194	ZNF263	zinc finger protein 263 [Source:HGNC Symbol;Acc:HGNC:13056]	Human	Opisthokonta	CO-Op	Mammalia	Old	89.47	1.38	2.3	82.93
ENSG00000018869	ZNF582	zinc finger protein 582 [Source:HGNC Symbol;Acc:HGNC:26421]	Human	Mammalia	Ma	Eutheria	Mid	0	0	NA	0
ENSG00000062370	ZNF112	zinc finger protein 112 [Source:HGNC Symbol;Acc:HGNC:12892]	Human	Mammalia	Ma	Eutheria	Mid	0	0	NA	0
ENSG00000075407	ZNF37A	zinc finger protein 37A [Source:HGNC Symbol;Acc:HGNC:13102]	Human	Eumetazoa	Eu-Ve	Eutheria	Mid	0	0	NA	0
ENSG00000081386	ZNF510	zinc finger protein 510 [Source:HGNC Symbol;Acc:HGNC:29161]	Human	Mammalia	Ma	Eutheria	Mid	0	0	NA	2.27
ENSG00000081665	ZNF506	zinc finger protein 506 [Source:HGNC Symbol;Acc:HGNC:23780]	Human	Mammalia	Ma	Simiiformes	Young	0	0	NA	0
ENSG00000083812	ZNF324	zinc finger protein 324 [Source:HGNC Symbol;Acc:HGNC:14096]	Human	Opisthokonta	CO-Op	Eutheria	Mid	2.44	0	NA	0
ENSG00000083814	ZNF671	zinc finger protein 671 [Source:HGNC Symbol;Acc:HGNC:26279]	Human	Eumetazoa	Eu-Ve	Eutheria	Mid	0	0	NA	0
ENSG00000083817	ZNF416	zinc finger protein 416 [Source:HGNC Symbol;Acc:HGNC:20645]	Human	Opisthokonta	CO-Op	Euarchontoglires	Mid	0	0	NA	11.28
ENSG00000083828	ZNF586	zinc finger protein 586 [Source:HGNC Symbol;Acc:HGNC:25949]	Human	Eumetazoa	Eu-Ve	Simiiformes	Young	0	0	NA	0
ENSG00000083844	ZNF264	zinc finger protein 264 [Source:HGNC Symbol;Acc:HGNC:13057]	Human	Opisthokonta	CO-Op	Eutheria	Mid	0	0	NA	77.11
ENSG00000085644	ZNF213	zinc finger protein 213 [Source:HGNC Symbol;Acc:HGNC:13005]	Human	Opisthokonta	CO-Op	Mammalia	Old	0	4.92	0	0
ENSG00000088876	ZNF343	zinc finger protein 343 [Source:HGNC Symbol;Acc:HGNC:16017]	Human	Eumetazoa	Eu-Ve	Boreoeutheria	Mid	0	1.58	0	29.03
ENSG00000089335	ZNF302	zinc finger protein 302 [Source:HGNC Symbol;Acc:HGNC:13848]	Human	Opisthokonta	CO-Op	Eutheria	Mid	0	3.65	NA	13.94
ENSG00000090612	ZNF268	zinc finger protein 268 [Source:HGNC Symbol;Acc:HGNC:13061]	Human	Mammalia	Ma	Eutheria	Mid	0	0	0	0
ENSG00000096654	ZNF184	zinc finger protein 184 [Source:HGNC Symbol;Acc:HGNC:12975]	Human	Mammalia	Ma	Eutheria	Mid	0	0.19	NA	36.53
ENSG00000103199	ZNF500	zinc finger protein 500 [Source:HGNC Symbol;Acc:HGNC:23716]	Human	Opisthokonta	CO-Op	Mammalia	Old	28	59.35	3.41	79.22
ENSG00000105136	ZNF419	zinc finger protein 419 [Source:HGNC Symbol;Acc:HGNC:20648]	Human	Eumetazoa	Eu-Ve	Eutheria	Mid	0	0	0	22.22
ENSG00000105497	ZNF175	zinc finger protein 175 [Source:HGNC Symbol;Acc:HGNC:12964]	Human	Mammalia	Ma	Eutheria	Mid	0	0	NA	12.17
ENSG00000105708	ZNF14	zinc finger protein 14 [Source:HGNC Symbol;Acc:HGNC:12924]	Human	Opisthokonta	CO-Op	Primates	Young	4.76	1.21	NA	0
ENSG00000105750	ZNF85	zinc finger protein 85 [Source:HGNC Symbol;Acc:HGNC:13160]	Human	Mammalia	Ma	Catarrhini	Young	2.38	1.94	NA	0
ENSG00000106261	ZKSCAN1	zinc finger with KRAB and SCAN domains 1 [Source:HGNC Symbol;Acc:HGNC:13101]	Human	Eumetazoa	Eu-Ve	Theria	Old	41.67	0	0	89.15
ENSG00000117010	ZNF684	zinc finger protein 684 [Source:HGNC Symbol;Acc:HGNC:28418]	Human	Opisthokonta	CO-Op	Eutheria	Mid	0	0	NA	9.6
ENSG00000118620	ZNF430	zinc finger protein 430 [Source:HGNC Symbol;Acc:HGNC:20808]	Human	Mammalia	Ma	Simiiformes	Young	0	0	0	0
ENSG00000120784	ZFP30	ZFP30 zinc finger protein [Source:HGNC Symbol;Acc:HGNC:29555]	Human	Eumetazoa	Eu-Ve	Eutheria	Mid	0	0	NA	0
ENSG00000121406	ZNF549	zinc finger protein 549 [Source:HGNC Symbol;Acc:HGNC:26632]	Human	Eumetazoa	Eu-Ve	Euarchontoglires	Mid	0	0	0	10.42
ENSG00000121417	ZNF211	zinc finger protein 211 [Source:HGNC Symbol;Acc:HGNC:13003]	Human	Eumetazoa	Eu-Ve	Boreoeutheria	Mid	0	9.12	NA	8.62
ENSG00000122386	ZNF205	zinc finger protein 205 [Source:HGNC Symbol;Acc:HGNC:12996]	Human	Opisthokonta	CO-Op	Mammalia	Old	0	0	NA	55.92
ENSG00000124459	ZNF45	zinc finger protein 45 [Source:HGNC Symbol;Acc:HGNC:13111]	Human	Mammalia	Ma	Eutheria	Mid	0	0	NA	0
ENSG00000125846	ZNF133	zinc finger protein 133 [Source:HGNC Symbol;Acc:HGNC:12917]	Human	Opisthokonta	CO-Op	Eutheria	Mid	2.44	0	NA	44.62
ENSG00000125945	ZNF436	zinc finger protein 436 [Source:HGNC Symbol;Acc:HGNC:20814]	Human	Mammalia	Ma	Mammalia	Old	0	0.9	NA	54.22
ENSG00000127081	ZNF484	zinc finger protein 484 [Source:HGNC Symbol;Acc:HGNC:23385]	Human	Mammalia	Ma	Eutheria	Mid	0	0	0	0
ENSG00000128000	ZNF780B	zinc finger protein 780B [Source:HGNC Symbol;Acc:HGNC:33109]	Human	Mammalia	Ma	Boreoeutheria	Mid	0	0	0	0
ENSG00000130544	ZNF557	zinc finger protein 557 [Source:HGNC Symbol;Acc:HGNC:28632]	Human	Mammalia	Ma	Catarrhini	Young	0	0	NA	0
ENSG00000130684	ZNF337	zinc finger protein 337 [Source:HGNC Symbol;Acc:HGNC:15809]	Human	Opisthokonta	CO-Op	Simiiformes	Young	0	0	NA	37.42
ENSG00000130803	ZNF317	zinc finger protein 317 [Source:HGNC Symbol;Acc:HGNC:13507]	Human	Mammalia	Ma	Eutheria	Mid	0	0	NA	0
ENSG00000130818	ZNF426	zinc finger protein 426 [Source:HGNC Symbol;Acc:HGNC:20725]	Human	Mammalia	Ma	Euarchontoglires	Mid	0	3.52	0	0
ENSG00000130844	ZNF331	zinc finger protein 331 [Source:HGNC Symbol;Acc:HGNC:15489]	Human	Opisthokonta	CO-Op	Eutheria	Mid	0	1.7	NA	10.39
ENSG00000131115	ZNF227	zinc finger protein 227 [Source:HGNC Symbol;Acc:HGNC:13020]	Human	Mammalia	Ma	Eutheria	Mid	0	0	NA	0
ENSG00000131127	ZNF141	zinc finger protein 141 [Source:HGNC Symbol;Acc:HGNC:12926]	Human	Mammalia	Ma	Simiiformes	Young	0	0	NA	7.14
ENSG00000131845	ZNF304	zinc finger protein 304 [Source:HGNC Symbol;Acc:HGNC:13505]	Human	Eumetazoa	Eu-Ve	Eutheria	Mid	0	0	NA	0
ENSG00000131849	ZNF132	zinc finger protein 132 [Source:HGNC Symbol;Acc:HGNC:12916]	Human	Opisthokonta	CO-Op	Eutheria	Mid	0	0	0	0
ENSG00000132010	ZNF20	zinc finger protein 20 [Source:HGNC Symbol;Acc:HGNC:12992]	Human	Eumetazoa	Eu-Ve	NA	NA	0	0	0	0
ENSG00000136866	ZFP37	ZFP37 zinc finger protein [Source:HGNC Symbol;Acc:HGNC:12863]	Human	Mammalia	Ma	Eutheria	Mid	0	0	NA	81.7
ENSG00000136870	ZNF189	zinc finger protein 189 [Source:HGNC Symbol;Acc:HGNC:12980]	Human	Mammalia	Ma	Eutheria	Mid	0	0	0	0
ENSG00000140987	ZSCAN32	zinc finger and SCAN domain containing 32 [Source:HGNC Symbol;Acc:HGNC:20812]	Human	Mammalia	Ma	Mammalia	Old	0	0	0	41.23
ENSG00000141040	ZNF287	zinc finger protein 287 [Source:HGNC Symbol;Acc:HGNC:13502]	Human	Mammalia	Ma	Eutheria	Mid	0	0	0	0
ENSG00000141946	ZIM3	zinc finger, imprinted 3 [Source:HGNC Symbol;Acc:HGNC:16366]	Human	Opisthokonta	CO-Op	Boreoeutheria	Mid	0	0	NA	0
ENSG00000142065	ZFP14	ZFP14 zinc finger protein [Source:HGNC Symbol;Acc:HGNC:29312]	Human	Mammalia	Ma	Eutheria	Mid	0	0	NA	0
ENSG00000142528	ZNF473	zinc finger protein 473 [Source:HGNC Symbol;Acc:HGNC:23239]	Human	Opisthokonta	CO-Op	Eutheria	Mid	0	0.73	0	45.02
ENSG00000142556	ZNF614	zinc finger protein 614 [Source:HGNC Symbol;Acc:HGNC:24722]	Human	Eumetazoa	Eu-Ve	Eutheria	Mid	0	0	NA	0
ENSG00000144026	ZNF514	zinc finger protein 514 [Source:HGNC Symbol;Acc:HGNC:25894]	Human	Opisthokonta	CO-Op	Theria	Old	2.44	0	NA	0
ENSG00000145908	ZNF300	zinc finger protein 300 [Source:HGNC Symbol;Acc:HGNC:13091]	Human	Mammalia	Ma	Eutheria	Mid	0	0	NA	10.92
ENSG00000146587	RBAK	RB-associated KRAB zinc finger [Source:HGNC Symbol;Acc:HGNC:17680]	Human	Mammalia	Ma	Eutheria	Mid	0	0	0	0
ENSG00000146757	ZNF92	zinc finger protein 92 [Source:HGNC Symbol;Acc:HGNC:13168]	Human	Mammalia	Ma	Simiiformes	Young	2.38	1.81	NA	0
ENSG00000147117	ZNF157	zinc finger protein 157 [Source:HGNC Symbol;Acc:HGNC:12942]	Human	Opisthokonta	CO-Op	Eutheria	Mid	0	0	NA	0
ENSG00000147118	ZNF182	zinc finger protein 182 [Source:HGNC Symbol;Acc:HGNC:13001]	Human	Opisthokonta	CO-Op	Eutheria	Mid	0	0	NA	0
ENSG00000147124	ZNF41	zinc finger protein 41 [Source:HGNC Symbol;Acc:HGNC:13107]	Human	Mammalia	Ma	Eutheria	Mid	0	0	NA	27.09
ENSG00000147789	ZNF7	zinc finger protein 7 [Source:HGNC Symbol;Acc:HGNC:13139]	Human	Mammalia	Ma	Eutheria	Mid	0	0	NA	3.85
ENSG00000149050	ZNF214	zinc finger protein 214 [Source:HGNC Symbol;Acc:HGNC:13006]	Human	Mammalia	Ma	Eutheria	Mid	0	0	NA	0
ENSG00000149054	ZNF215	zinc finger protein 215 [Source:HGNC Symbol;Acc:HGNC:13007]	Human	Opisthokonta	CO-Op	Eutheria	Mid	0	4.55	0	0
ENSG00000152433	ZNF547	zinc finger protein 547 [Source:HGNC Symbol;Acc:HGNC:26432]	Human	Opisthokonta	CO-Op	Primates	Young	0	0.87	NA	0
ENSG00000152439	ZNF773	zinc finger protein 773 [Source:HGNC Symbol;Acc:HGNC:30487]	Human	Opisthokonta	CO-Op	Eutheria	Mid	0	0	NA	48.89
ENSG00000152443	ZNF776	zinc finger protein 776 [Source:HGNC Symbol;Acc:HGNC:26765]	Human	Opisthokonta	CO-Op	Primates	Young	0	0.69	NA	0
ENSG00000152454	ZNF256	zinc finger protein 256 [Source:HGNC Symbol;Acc:HGNC:13049]	Human	Opisthokonta	CO-Op	Euarchontoglires	Mid	4.88	0	NA	58.33
ENSG00000153896	ZNF599	zinc finger protein 599 [Source:HGNC Symbol;Acc:HGNC:26408]	Human	Opisthokonta	CO-Op	Eutheria	Mid	0	0	NA	0
ENSG00000154957	ZNF18	zinc finger protein 18 [Source:HGNC Symbol;Acc:HGNC:12969]	Human	Opisthokonta	CO-Op	Theria	Old	0	9.32	1.15	50.86
ENSG00000155592	ZKSCAN2	zinc finger with KRAB and SCAN domains 2 [Source:HGNC Symbol;Acc:HGNC:25677]	Human	Opisthokonta	CO-Op	Mammalia	Old	0	0	0	27.38
ENSG00000156853	ZNF689	zinc finger protein 689 [Source:HGNC Symbol;Acc:HGNC:25173]	Human	Opisthokonta	CO-Op	Eutheria	Mid	0	1.33	NA	56.79
ENSG00000157429	ZNF19	zinc finger protein 19 [Source:HGNC Symbol;Acc:HGNC:12981]	Human	Eumetazoa	Eu-Ve	Eutheria	Mid	0	0	NA	0
ENSG00000159882	ZNF230	zinc finger protein 230 [Source:HGNC Symbol;Acc:HGNC:13024]	Human	Mammalia	Ma	Simiiformes	Young	0	0	NA	0
ENSG00000159885	ZNF222	zinc finger protein 222 [Source:HGNC Symbol;Acc:HGNC:13015]	Human	Opisthokonta	CO-Op	Simiiformes	Young	0	2.23	NA	0
ENSG00000159905	ZNF221	zinc finger protein 221 [Source:HGNC Symbol;Acc:HGNC:13014]	Human	Mammalia	Ma	Primates	Young	0	2.27	NA	0
ENSG00000159915	ZNF233	zinc finger protein 233 [Source:HGNC Symbol;Acc:HGNC:30946]	Human	Mammalia	Ma	Eutheria	Mid	0	0.85	NA	5
ENSG00000159917	ZNF235	zinc finger protein 235 [Source:HGNC Symbol;Acc:HGNC:12866]	Human	Mammalia	Ma	Eutheria	Mid	0	0	NA	1.38
ENSG00000160229	ZNF66	zinc finger protein 66 [Source:HGNC Symbol;Acc:HGNC:13135]	Human	Mammalia	Ma	Catarrhini	Young	0	0	NA	0
ENSG00000160321	ZNF208	zinc finger protein 208 [Source:HGNC Symbol;Acc:HGNC:12999]	Human	Eumetazoa	Eu-Ve	Homininae	Young	2.38	0	NA	0
ENSG00000160336	ZNF761	zinc finger protein 761 [Source:HGNC Symbol;Acc:HGNC:23179]	Human	Mammalia	Ma	Catarrhini	Young	0	0	NA	0
ENSG00000160908	ZNF394	zinc finger protein 394 [Source:HGNC Symbol;Acc:HGNC:18832]	Human	Opisthokonta	CO-Op	Eutheria	Mid	6.67	0	1.14	67.82
ENSG00000160961	ZNF333	zinc finger protein 333 [Source:HGNC Symbol;Acc:HGNC:15624]	Human	Opisthokonta	CO-Op	Eutheria	Mid	1.22	0	NA	0
ENSG00000161298	ZNF382	zinc finger protein 382 [Source:HGNC Symbol;Acc:HGNC:17409]	Human	Opisthokonta	CO-Op	Eutheria	Mid	2.38	0	0	0
ENSG00000161551	ZNF577	zinc finger protein 577 [Source:HGNC Symbol;Acc:HGNC:28673]	Human	Opisthokonta	CO-Op	Eutheria	Mid	0	2.63	NA	0
ENSG00000162086	ZNF75A	zinc finger protein 75a [Source:HGNC Symbol;Acc:HGNC:13146]	Human	Opisthokonta	CO-Op	Mammalia	Old	3.03	0.83	15.79	16.26
ENSG00000162714	ZNF496	zinc finger protein 496 [Source:HGNC Symbol;Acc:HGNC:23713]	Human	Mammalia	Ma	Eutheria	Mid	0	0	9.93	88.46
ENSG00000164048	ZNF589	zinc finger protein 589 [Source:HGNC Symbol;Acc:HGNC:16747]	Human	Mammalia	Ma	Catarrhini	Young	0	0	0	20.75
ENSG00000164256	PRDM9	PR domain containing 9 [Source:HGNC Symbol;Acc:HGNC:13994]	Human	Opisthokonta	CO-Op	Homininae	Young	0	0	3.64	48.48
ENSG00000164631	ZNF12	zinc finger protein 12 [Source:HGNC Symbol;Acc:HGNC:12902]	Human	Opisthokonta	CO-Op	Eutheria	Mid	0	0	NA	0
ENSG00000166261	ZNF202	zinc finger protein 202 [Source:HGNC Symbol;Acc:HGNC:12994]	Human	Opisthokonta	CO-Op	Mammalia	Old	0	2.4	0	0
ENSG00000166526	ZNF3	zinc finger protein 3 [Source:HGNC Symbol;Acc:HGNC:13089]	Human	Opisthokonta	CO-Op	Theria	Old	0	0	NA	0
ENSG00000166704	ZNF606	zinc finger protein 606 [Source:HGNC Symbol;Acc:HGNC:25879]	Human	Mammalia	Ma	Eutheria	Mid	0	1.24	NA	0
ENSG00000167232	ZNF91	zinc finger protein 91 [Source:HGNC Symbol;Acc:HGNC:13166]	Human	Eumetazoa	Eu-Ve	Catarrhini	Young	0	0	0	0
ENSG00000167380	ZNF226	zinc finger protein 226 [Source:HGNC Symbol;Acc:HGNC:13019]	Human	Mammalia	Ma	Eutheria	Mid	0	0	NA	0
ENSG00000167384	ZNF180	zinc finger protein 180 [Source:HGNC Symbol;Acc:HGNC:12970]	Human	Mammalia	Ma	Eutheria	Mid	0	8.39	NA	7.92
ENSG00000167528	ZNF641	zinc finger protein 641 [Source:HGNC Symbol;Acc:HGNC:31834]	Human	Eumetazoa	Eu-Ve	Mammalia	Old	0	5.08	NA	30.47
ENSG00000167554	ZNF610	zinc finger protein 610 [Source:HGNC Symbol;Acc:HGNC:26687]	Human	Mammalia	Ma	Simiiformes	Young	0	0	0	0
ENSG00000167555	ZNF528	zinc finger protein 528 [Source:HGNC Symbol;Acc:HGNC:29384]	Human	Mammalia	Ma	Simiiformes	Young	0	0	NA	0
ENSG00000167562	ZNF701	zinc finger protein 701 [Source:HGNC Symbol;Acc:HGNC:25597]	Human	Eumetazoa	Eu-Ve	Catarrhini	Young	0	3.29	NA	0
ENSG00000167637	ZNF283	zinc finger protein 283 [Source:HGNC Symbol;Acc:HGNC:13077]	Human	Mammalia	Ma	Eutheria	Mid	0	0	NA	0
ENSG00000167785	ZNF558	zinc finger protein 558 [Source:HGNC Symbol;Acc:HGNC:26422]	Human	Eumetazoa	Eu-Ve	Eutheria	Mid	0	0	NA	0
ENSG00000167981	ZNF597	zinc finger protein 597 [Source:HGNC Symbol;Acc:HGNC:26573]	Human	Eumetazoa	Eu-Ve	Eutheria	Mid	48.78	5.59	0	16.83
ENSG00000168661	ZNF30	zinc finger protein 30 [Source:HGNC Symbol;Acc:HGNC:13090]	Human	Mammalia	Ma	Eutheria	Mid	0	0	NA	0
ENSG00000169131	ZNF354A	zinc finger protein 354A [Source:HGNC Symbol;Acc:HGNC:11628]	Human	Opisthokonta	CO-Op	Eutheria	Mid	0	0	NA	16.18
ENSG00000169260	ZNF311	zinc finger protein 311 [Source:HGNC Symbol;Acc:HGNC:13847]	Human	Opisthokonta	CO-Op	NA	NA	0	0	NA	0.63
ENSG00000169951	ZNF764	zinc finger protein 764 [Source:HGNC Symbol;Acc:HGNC:28200]	Human	Opisthokonta	CO-Op	Theria	Old	0	1.18	NA	52.85
ENSG00000169955	ZNF747	zinc finger protein 747 [Source:HGNC Symbol;Acc:HGNC:28350]	Human	Mammalia	Ma	Simiiformes	Young	0	0	NA	39.83
ENSG00000170100	ZNF778	zinc finger protein 778 [Source:HGNC Symbol;Acc:HGNC:26479]	Human	Mammalia	Ma	Primates	Young	0	0.23	0	0
ENSG00000170260	ZNF212	zinc finger protein 212 [Source:HGNC Symbol;Acc:HGNC:13004]	Human	Eumetazoa	Eu-Ve	Mammalia	Old	0	0	0	33.65
ENSG00000170265	ZNF282	zinc finger protein 282 [Source:HGNC Symbol;Acc:HGNC:13076]	Human	Opisthokonta	CO-Op	Amniota	Old	0	0	0	59.5
ENSG00000170949	ZNF160	zinc finger protein 160 [Source:HGNC Symbol;Acc:HGNC:12948]	Human	Mammalia	Ma	Euarchontoglires	Mid	0	0	NA	3.85
ENSG00000170954	ZNF415	zinc finger protein 415 [Source:HGNC Symbol;Acc:HGNC:20636]	Human	Mammalia	Ma	Primates	Young	0	0	NA	0
ENSG00000171291	ZNF439	zinc finger protein 439 [Source:HGNC Symbol;Acc:HGNC:20873]	Human	Eumetazoa	Eu-Ve	Catarrhini	Young	0	0	NA	0
ENSG00000171295	ZNF440	zinc finger protein 440 [Source:HGNC Symbol;Acc:HGNC:20874]	Human	Eumetazoa	Eu-Ve	Catarrhini	Young	2.38	0	0	0
ENSG00000171466	ZNF562	zinc finger protein 562 [Source:HGNC Symbol;Acc:HGNC:25950]	Human	Opisthokonta	CO-Op	Simiiformes	Young	0	4.93	NA	0
ENSG00000171469	ZNF561	zinc finger protein 561 [Source:HGNC Symbol;Acc:HGNC:28684]	Human	Opisthokonta	CO-Op	Primates	Young	0	0	NA	0
ENSG00000171574	ZNF584	zinc finger protein 584 [Source:HGNC Symbol;Acc:HGNC:27318]	Human	Eumetazoa	Eu-Ve	Eutheria	Mid	0	1.05	0	14.86
ENSG00000171606	ZNF274	zinc finger protein 274 [Source:HGNC Symbol;Acc:HGNC:13068]	Human	Opisthokonta	CO-Op	Eutheria	Mid	0	0	3.37	41.12
ENSG00000171649	ZIK1	zinc finger protein interacting with K protein 1 [Source:HGNC Symbol;Acc:HGNC:33104]	Human	Eumetazoa	Eu-Ve	Euarchontoglires	Mid	0	0	NA	26.38
ENSG00000171817	ZNF540	zinc finger protein 540 [Source:HGNC Symbol;Acc:HGNC:25331]	Human	Mammalia	Ma	Euarchontoglires	Mid	0	0	NA	0
ENSG00000171827	ZNF570	zinc finger protein 570 [Source:HGNC Symbol;Acc:HGNC:26416]	Human	Opisthokonta	CO-Op	Eutheria	Mid	0	0	NA	0
ENSG00000171970	ZNF57	zinc finger protein 57 [Source:HGNC Symbol;Acc:HGNC:13125]	Human	Mammalia	Ma	Eutheria	Mid	0	0	NA	0
ENSG00000172000	ZNF556	zinc finger protein 556 [Source:HGNC Symbol;Acc:HGNC:25669]	Human	Eumetazoa	Eu-Ve	Boreoeutheria	Mid	0	7.88	48.89	22.22
ENSG00000172006	ZNF554	zinc finger protein 554 [Source:HGNC Symbol;Acc:HGNC:26629]	Human	Opisthokonta	CO-Op	Eutheria	Mid	0	4.17	NA	0
ENSG00000172748	ZNF596	zinc finger protein 596 [Source:HGNC Symbol;Acc:HGNC:27268]	Human	Mammalia	Ma	Boreoeutheria	Mid	4.76	2.44	NA	0
ENSG00000172888	ZNF621	zinc finger protein 621 [Source:HGNC Symbol;Acc:HGNC:24787]	Human	Eumetazoa	Eu-Ve	Eutheria	Mid	0	0	NA	0
ENSG00000173041	ZNF680	zinc finger protein 680 [Source:HGNC Symbol;Acc:HGNC:26897]	Human	Mammalia	Ma	Simiiformes	Young	0	0	NA	0
ENSG00000173258	ZNF483	zinc finger protein 483 [Source:HGNC Symbol;Acc:HGNC:23384]	Human	Opisthokonta	CO-Op	Eutheria	Mid	0	1.08	0	46.11
ENSG00000173480	ZNF417	zinc finger protein 417 [Source:HGNC Symbol;Acc:HGNC:20646]	Human	Opisthokonta	CO-Op	Haplorrhini	Young	0	0	0	7.5
ENSG00000173875	ZNF791	zinc finger protein 791 [Source:HGNC Symbol;Acc:HGNC:26895]	Human	Eumetazoa	Eu-Ve	Euarchontoglires	Mid	4.76	0	NA	0
ENSG00000175322	ZNF519	zinc finger protein 519 [Source:HGNC Symbol;Acc:HGNC:30574]	Human	Mammalia	Ma	Hominoidea	Young	0	0	NA	0
ENSG00000175395	ZNF25	zinc finger protein 25 [Source:HGNC Symbol;Acc:HGNC:13043]	Human	Eumetazoa	Eu-Ve	Eutheria	Mid	0	0	NA	8.57
ENSG00000175691	ZNF77	zinc finger protein 77 [Source:HGNC Symbol;Acc:HGNC:13150]	Human	Opisthokonta	CO-Op	Boreoeutheria	Mid	0	0	1.92	0
ENSG00000175787	ZNF169	zinc finger protein 169 [Source:HGNC Symbol;Acc:HGNC:12957]	Human	Eumetazoa	Eu-Ve	Boreoeutheria	Mid	0	0	NA	20.1
ENSG00000176024	ZNF613	zinc finger protein 613 [Source:HGNC Symbol;Acc:HGNC:25827]	Human	Mammalia	Ma	Eutheria	Mid	0	0	NA	0
ENSG00000176222	ZNF404	zinc finger protein 404 [Source:HGNC Symbol;Acc:HGNC:19417]	Human	Mammalia	Ma	Eutheria	Mid	0	0	NA	0
ENSG00000176293	ZNF135	zinc finger protein 135 [Source:HGNC Symbol;Acc:HGNC:12919]	Human	Mammalia	Ma	Eutheria	Mid	0	8.54	NA	0
ENSG00000177842	ZNF620	zinc finger protein 620 [Source:HGNC Symbol;Acc:HGNC:28742]	Human	Vertebrata	Eu-Ve	Eutheria	Mid	0	0	NA	0
ENSG00000177873	ZNF619	zinc finger protein 619 [Source:HGNC Symbol;Acc:HGNC:26910]	Human	Eumetazoa	Eu-Ve	Eutheria	Mid	0	0	NA	0
ENSG00000177932	ZNF354C	zinc finger protein 354C [Source:HGNC Symbol;Acc:HGNC:16736]	Human	Mammalia	Ma	Eutheria	Mid	0	0	NA	0
ENSG00000178150	ZNF114	zinc finger protein 114 [Source:HGNC Symbol;Acc:HGNC:12894]	Human	Mammalia	Ma	Homininae	Young	2.38	1.1	NA	17.28
ENSG00000178187	ZNF454	zinc finger protein 454 [Source:HGNC Symbol;Acc:HGNC:21200]	Human	Mammalia	Ma	Eutheria	Mid	0	3.57	NA	26.02
ENSG00000178229	ZNF543	zinc finger protein 543 [Source:HGNC Symbol;Acc:HGNC:25281]	Human	Mammalia	Ma	Eutheria	Mid	0	0	NA	22.15
ENSG00000178338	ZNF354B	zinc finger protein 354B [Source:HGNC Symbol;Acc:HGNC:17197]	Human	Opisthokonta	CO-Op	Eutheria	Mid	0	0	NA	14.45
ENSG00000178386	ZNF223	zinc finger protein 223 [Source:HGNC Symbol;Acc:HGNC:13016]	Human	Opisthokonta	CO-Op	Simiiformes	Young	0	2.74	NA	0
ENSG00000178665	ZNF713	zinc finger protein 713 [Source:HGNC Symbol;Acc:HGNC:22043]	Human	Opisthokonta	CO-Op	Eutheria	Mid	0	0	NA	0
ENSG00000178917	ZNF852	zinc finger protein 852 [Source:HGNC Symbol;Acc:HGNC:27713]	Human	Mammalia	Ma	Theria	Old	2.44	0	NA	73.44
ENSG00000178935	ZNF552	zinc finger protein 552 [Source:HGNC Symbol;Acc:HGNC:26135]	Human	Eumetazoa	Eu-Ve	Catarrhini	Young	0	5.85	0	0
ENSG00000179909	ZNF154	zinc finger protein 154 [Source:HGNC Symbol;Acc:HGNC:12939]	Human	Opisthokonta	CO-Op	Boreoeutheria	Mid	0	0	NA	10.83
ENSG00000180257	ZNF816	zinc finger protein 816 [Source:HGNC Symbol;Acc:HGNC:26995]	Human	Mammalia	Ma	Catarrhini	Young	0	0	NA	0
ENSG00000180479	ZNF571	zinc finger protein 571 [Source:HGNC Symbol;Acc:HGNC:25000]	Human	Mammalia	Ma	Eutheria	Mid	0	0	0	0
ENSG00000180855	ZNF443	zinc finger protein 443 [Source:HGNC Symbol;Acc:HGNC:20878]	Human	Opisthokonta	CO-Op	Simiiformes	Young	2.5	0	NA	0
ENSG00000180884	ZNF792	zinc finger protein 792 [Source:HGNC Symbol;Acc:HGNC:24751]	Human	Eumetazoa	Eu-Ve	Boreoeutheria	Mid	0	0	NA	0
ENSG00000181007	ZFP82	ZFP82 zinc finger protein [Source:HGNC Symbol;Acc:HGNC:28682]	Human	Opisthokonta	CO-Op	Eutheria	Mid	0	0	NA	0
ENSG00000181135	ZNF707	zinc finger protein 707 [Source:HGNC Symbol;Acc:HGNC:27815]	Human	Opisthokonta	CO-Op	Eutheria	Mid	0	1.22	NA	33.8
ENSG00000181220	ZNF746	zinc finger protein 746 [Source:HGNC Symbol;Acc:HGNC:21948]	Human	Opisthokonta	CO-Op	Mammalia	Old	0	17.39	0	37.54
ENSG00000181450	ZNF678	zinc finger protein 678 [Source:HGNC Symbol;Acc:HGNC:28652]	Human	Mammalia	Ma	Catarrhini	Young	0	1.47	NA	0
ENSG00000181666	HKR1	HKR1, GLI-Kruppel zinc finger family member [Source:HGNC Symbol;Acc:HGNC:4928]	Human	Opisthokonta	CO-Op	Eutheria	Mid	0	1.95	0	15.25
ENSG00000181896	ZNF101	zinc finger protein 101 [Source:HGNC Symbol;Acc:HGNC:12881]	Human	Opisthokonta	CO-Op	Simiiformes	Young	2.38	0	13.64	38.24
ENSG00000182111	ZNF716	zinc finger protein 716 [Source:HGNC Symbol;Acc:HGNC:32458]	Human	Mammalia	Ma	Simiiformes	Young	0	0	NA	0
ENSG00000182141	ZNF708	zinc finger protein 708 [Source:HGNC Symbol;Acc:HGNC:12945]	Human	Mammalia	Ma	Simiiformes	Young	2.38	0.74	NA	0
ENSG00000182983	ZNF662	zinc finger protein 662 [Source:HGNC Symbol;Acc:HGNC:31930]	Human	Eumetazoa	Eu-Ve	Eutheria	Mid	0	0	NA	0
ENSG00000182986	ZNF320	zinc finger protein 320 [Source:HGNC Symbol;Acc:HGNC:13842]	Human	Mammalia	Ma	Catarrhini	Young	0	0	NA	0
ENSG00000183647	ZNF530	zinc finger protein 530 [Source:HGNC Symbol;Acc:HGNC:29297]	Human	Mammalia	Ma	Eutheria	Mid	0	0.85	NA	12.5
ENSG00000183850	ZNF730	zinc finger protein 730 [Source:HGNC Symbol;Acc:HGNC:32470]	Human	Mammalia	Ma	Catarrhini	Young	0	0.7	NA	0
ENSG00000184517	ZFP1	ZFP1 zinc finger protein [Source:HGNC Symbol;Acc:HGNC:23328]	Human	Eumetazoa	Eu-Ve	Eutheria	Mid	4.88	0	0	0
ENSG00000184635	ZNF93	zinc finger protein 93 [Source:HGNC Symbol;Acc:HGNC:13169]	Human	Mammalia	Ma	Hominoidea	Young	0	0.74	NA	0
ENSG00000184939	ZFP90	ZFP90 zinc finger protein [Source:HGNC Symbol;Acc:HGNC:23329]	Human	Opisthokonta	CO-Op	Eutheria	Mid	0	0.87	NA	0
ENSG00000185177	ZNF479	zinc finger protein 479 [Source:HGNC Symbol;Acc:HGNC:23258]	Human	Eumetazoa	Eu-Ve	Hominoidea	Young	0	0.33	NA	0
ENSG00000185219	ZNF445	zinc finger protein 445 [Source:HGNC Symbol;Acc:HGNC:21018]	Human	Eumetazoa	Eu-Ve	Eutheria	Mid	0	4.15	0	7.58
ENSG00000185252	ZNF74	zinc finger protein 74 [Source:HGNC Symbol;Acc:HGNC:13144]	Human	Mammalia	Ma	Eutheria	Mid	0	0	NA	23.78
ENSG00000185869	ZNF829	zinc finger protein 829 [Source:HGNC Symbol;Acc:HGNC:34032]	Human	Opisthokonta	CO-Op	Eutheria	Mid	0	0	0	0
ENSG00000185947	ZNF267	zinc finger protein 267 [Source:HGNC Symbol;Acc:HGNC:13060]	Human	Opisthokonta	CO-Op	Simiiformes	Young	0	0	NA	0
ENSG00000186017	ZNF566	zinc finger protein 566 [Source:HGNC Symbol;Acc:HGNC:25919]	Human	Eumetazoa	Eu-Ve	Eutheria	Mid	2.44	0	NA	0
ENSG00000186020	ZNF529	zinc finger protein 529 [Source:HGNC Symbol;Acc:HGNC:29328]	Human	Mammalia	Ma	Eutheria	Mid	0	0	NA	0
ENSG00000186026	ZNF284	zinc finger protein 284 [Source:HGNC Symbol;Acc:HGNC:13078]	Human	Opisthokonta	CO-Op	NA	NA	0	0	NA	3.51
ENSG00000186230	ZNF749	zinc finger protein 749 [Source:HGNC Symbol;Acc:HGNC:32783]	Human	Eumetazoa	Eu-Ve	Simiiformes	Young	0	0	NA	0
ENSG00000186272	ZNF17	zinc finger protein 17 [Source:HGNC Symbol;Acc:HGNC:12958]	Human	Opisthokonta	CO-Op	Euarchontoglires	Mid	0	0	NA	0
ENSG00000186300	ZNF555	zinc finger protein 555 [Source:HGNC Symbol;Acc:HGNC:28382]	Human	Opisthokonta	CO-Op	Eutheria	Mid	0	0	NA	0
ENSG00000186376	ZNF75D	zinc finger protein 75D [Source:HGNC Symbol;Acc:HGNC:13145]	Human	Mammalia	Ma	Mammalia	Old	0	0	0	11.54
ENSG00000186448	ZNF197	zinc finger protein 197 [Source:HGNC Symbol;Acc:HGNC:12988]	Human	Opisthokonta	CO-Op	Eutheria	Mid	0	0	0	19.53
ENSG00000186777	ZNF732	zinc finger protein 732 [Source:HGNC Symbol;Acc:HGNC:37138]	Human	Mammalia	Ma	Catarrhini	Young	0	0	NA	0
ENSG00000187187	ZNF546	zinc finger protein 546 [Source:HGNC Symbol;Acc:HGNC:28671]	Human	Mammalia	Ma	Eutheria	Mid	0	0	NA	0
ENSG00000187607	ZNF286A	zinc finger protein 286A [Source:HGNC Symbol;Acc:HGNC:13501]	Human	Opisthokonta	CO-Op	Theria	Old	0	1.21	NA	24.69
ENSG00000187626	ZKSCAN4	zinc finger with KRAB and SCAN domains 4 [Source:HGNC Symbol;Acc:HGNC:13854]	Human	Opisthokonta	CO-Op	Theria	Old	0	0.59	5.62	0
ENSG00000187801	ZFP69B	ZFP69 zinc finger protein B [Source:HGNC Symbol;Acc:HGNC:28053]	Human	Eumetazoa	Eu-Ve	Eutheria	Mid	0	0	0	0
ENSG00000187815	ZFP69	ZFP69 zinc finger protein [Source:HGNC Symbol;Acc:HGNC:24708]	Human	Eumetazoa	Eu-Ve	Eutheria	Mid	0	0	0	5.19
ENSG00000188033	ZNF490	zinc finger protein 490 [Source:HGNC Symbol;Acc:HGNC:23705]	Human	Opisthokonta	CO-Op	Simiiformes	Young	0	0	0	0
ENSG00000188171	ZNF626	zinc finger protein 626 [Source:HGNC Symbol;Acc:HGNC:30461]	Human	Mammalia	Ma	Catarrhini	Young	0	0.51	NA	3.33
ENSG00000188227	ZNF793	zinc finger protein 793 [Source:HGNC Symbol;Acc:HGNC:33115]	Human	Mammalia	Ma	Eutheria	Mid	0	0	NA	0
ENSG00000188283	ZNF383	zinc finger protein 383 [Source:HGNC Symbol;Acc:HGNC:18609]	Human	Mammalia	Ma	Eutheria	Mid	4.76	0.32	NA	0
ENSG00000188295	ZNF669	zinc finger protein 669 [Source:HGNC Symbol;Acc:HGNC:25736]	Human	Mammalia	Ma	Boreoeutheria	Mid	0	0	0	0
ENSG00000188321	ZNF559	zinc finger protein 559 [Source:HGNC Symbol;Acc:HGNC:28197]	Human	Mammalia	Ma	Eutheria	Mid	0	0	NA	0
ENSG00000188629	ZNF177	zinc finger protein 177 [Source:HGNC Symbol;Acc:HGNC:12966]	Human	Opisthokonta	CO-Op	Eutheria	Mid	0	0	NA	0
ENSG00000188785	ZNF548	zinc finger protein 548 [Source:HGNC Symbol;Acc:HGNC:26561]	Human	Opisthokonta	CO-Op	Boreoeutheria	Mid	0	0	NA	9.46
ENSG00000188868	ZNF563	zinc finger protein 563 [Source:HGNC Symbol;Acc:HGNC:30498]	Human	Eumetazoa	Eu-Ve	Simiiformes	Young	0	3.32	NA	14.96
ENSG00000189042	ZNF567	zinc finger protein 567 [Source:HGNC Symbol;Acc:HGNC:28696]	Human	Mammalia	Ma	Eutheria	Mid	7.14	0	NA	0
ENSG00000189144	ZNF573	zinc finger protein 573 [Source:HGNC Symbol;Acc:HGNC:26420]	Human	Mammalia	Ma	Boreoeutheria	Mid	0	0	NA	0
ENSG00000189164	ZNF527	zinc finger protein 527 [Source:HGNC Symbol;Acc:HGNC:29385]	Human	Opisthokonta	CO-Op	Eutheria	Mid	0	0	NA	0
ENSG00000189180	ZNF33A	zinc finger protein 33A [Source:HGNC Symbol;Acc:HGNC:13096]	Human	Mammalia	Ma	Eutheria	Mid	0	0	NA	0
ENSG00000189190	ZNF600	zinc finger protein 600 [Source:HGNC Symbol;Acc:HGNC:30951]	Human	Mammalia	Ma	Catarrhini	Young	0	0	NA	0
ENSG00000189298	ZKSCAN3	zinc finger with KRAB and SCAN domains 3 [Source:HGNC Symbol;Acc:HGNC:13853]	Human	Opisthokonta	CO-Op	Theria	Old	58.97	0	6.82	47.3
ENSG00000189420	ZFP92	ZFP92 zinc finger protein [Source:HGNC Symbol;Acc:HGNC:12865]	Human	Opisthokonta	CO-Op	Eutheria	Mid	0	0	NA	51.35
ENSG00000196081	ZNF724P	zinc finger protein 724, pseudogene [Source:HGNC Symbol;Acc:HGNC:32460]	Human	Mammalia	Ma	Simiiformes	Young	2.38	0	NA	0
ENSG00000196110	ZNF699	zinc finger protein 699 [Source:HGNC Symbol;Acc:HGNC:24750]	Human	Mammalia	Ma	Eutheria	Mid	0	0	NA	0
ENSG00000196150	ZNF250	zinc finger protein 250 [Source:HGNC Symbol;Acc:HGNC:13044]	Human	Opisthokonta	CO-Op	Eutheria	Mid	0	0	NA	0
ENSG00000196172	ZNF681	zinc finger protein 681 [Source:HGNC Symbol;Acc:HGNC:26457]	Human	Mammalia	Ma	Catarrhini	Young	0	1.3	NA	0
ENSG00000196214	ZNF766	zinc finger protein 766 [Source:HGNC Symbol;Acc:HGNC:28063]	Human	Opisthokonta	CO-Op	Simiiformes	Young	0	0	7.14	0
ENSG00000196247	ZNF107	zinc finger protein 107 [Source:HGNC Symbol;Acc:HGNC:12887]	Human	Opisthokonta	CO-Op	Simiiformes	Young	0	0	NA	0
ENSG00000196263	ZNF471	zinc finger protein 471 [Source:HGNC Symbol;Acc:HGNC:23226]	Human	Mammalia	Ma	Euarchontoglires	Mid	0	0	NA	0
ENSG00000196267	ZNF836	zinc finger protein 836 [Source:HGNC Symbol;Acc:HGNC:34333]	Human	Mammalia	Ma	Simiiformes	Young	0	0	0	0
ENSG00000196268	ZNF493	zinc finger protein 493 [Source:HGNC Symbol;Acc:HGNC:23708]	Human	Mammalia	Ma	Catarrhini	Young	0	0	NA	0
ENSG00000196345	ZKSCAN7	zinc finger with KRAB and SCAN domains 7 [Source:HGNC Symbol;Acc:HGNC:12955]	Human	Mammalia	Ma	Theria	Old	15	0	0	79.23
ENSG00000196350	ZNF729	zinc finger protein 729 [Source:HGNC Symbol;Acc:HGNC:32464]	Human	Mammalia	Ma	Catarrhini	Young	0	0.1	NA	0
ENSG00000196357	ZNF565	zinc finger protein 565 [Source:HGNC Symbol;Acc:HGNC:26726]	Human	Mammalia	Ma	Eutheria	Mid	0	0	NA	0
ENSG00000196378	ZNF34	zinc finger protein 34 [Source:HGNC Symbol;Acc:HGNC:13098]	Human	Opisthokonta	CO-Op	Eutheria	Mid	0	0	NA	46.22
ENSG00000196387	ZNF140	zinc finger protein 140 [Source:HGNC Symbol;Acc:HGNC:12925]	Human	Opisthokonta	CO-Op	Eutheria	Mid	2.38	0	NA	0
ENSG00000196417	ZNF765	zinc finger protein 765 [Source:HGNC Symbol;Acc:HGNC:25092]	Human	Opisthokonta	CO-Op	Homininae	Young	0	0	NA	0
ENSG00000196418	ZNF124	zinc finger protein 124 [Source:HGNC Symbol;Acc:HGNC:12907]	Human	Opisthokonta	CO-Op	Simiiformes	Young	0	0	NA	0
ENSG00000196437	ZNF569	zinc finger protein 569 [Source:HGNC Symbol;Acc:HGNC:24737]	Human	Mammalia	Ma	Eutheria	Mid	0	0	NA	0
ENSG00000196453	ZNF777	zinc finger protein 777 [Source:HGNC Symbol;Acc:HGNC:22213]	Human	Opisthokonta	CO-Op	Amniota	Old	0	11.86	0	94.55
ENSG00000196458	ZNF605	zinc finger protein 605 [Source:HGNC Symbol;Acc:HGNC:28068]	Human	Mammalia	Ma	Eutheria	Mid	0	0	NA	0
ENSG00000196466	ZNF799	zinc finger protein 799 [Source:HGNC Symbol;Acc:HGNC:28071]	Human	Opisthokonta	CO-Op	Simiiformes	Young	2.38	0	43.48	0
ENSG00000196597	ZNF782	zinc finger protein 782 [Source:HGNC Symbol;Acc:HGNC:33110]	Human	Mammalia	Ma	Eutheria	Mid	0	8.97	NA	7.44
ENSG00000196605	ZNF846	zinc finger protein 846 [Source:HGNC Symbol;Acc:HGNC:27260]	Human	Mammalia	Ma	Eutheria	Mid	0	0	NA	0
ENSG00000196646	ZNF136	zinc finger protein 136 [Source:HGNC Symbol;Acc:HGNC:12920]	Human	Opisthokonta	CO-Op	Primates	Young	4.76	0	NA	0
ENSG00000196652	ZKSCAN5	zinc finger with KRAB and SCAN domains 5 [Source:HGNC Symbol;Acc:HGNC:12867]	Human	Opisthokonta	CO-Op	Theria	Old	0	0	0	0
ENSG00000196693	ZNF33B	zinc finger protein 33B [Source:HGNC Symbol;Acc:HGNC:13097]	Human	Mammalia	Ma	Eutheria	Mid	0	0	NA	0
ENSG00000196705	ZNF431	zinc finger protein 431 [Source:HGNC Symbol;Acc:HGNC:20809]	Human	Mammalia	Ma	Simiiformes	Young	0	0	NA	0
ENSG00000196724	ZNF418	zinc finger protein 418 [Source:HGNC Symbol;Acc:HGNC:20647]	Human	Opisthokonta	CO-Op	Simiiformes	Young	0	5.15	0	1.86
ENSG00000196757	ZNF700	zinc finger protein 700 [Source:HGNC Symbol;Acc:HGNC:25292]	Human	Opisthokonta	CO-Op	Catarrhini	Young	0	1.14	0	0
ENSG00000196826	CTD-2192J16.17		Human	Vertebrata	Eu-Ve	Euarchontoglires	Mid	0	3.61	NA	1.41
ENSG00000196867	ZFP28	ZFP28 zinc finger protein [Source:HGNC Symbol;Acc:HGNC:17801]	Human	Eumetazoa	Eu-Ve	Eutheria	Mid	0	0	NA	0
ENSG00000196946	ZNF705A	zinc finger protein 705A [Source:HGNC Symbol;Acc:HGNC:32281]	Human	Opisthokonta	CO-Op	Homininae	Young	0	0	NA	0
ENSG00000196967	ZNF585A	zinc finger protein 585A [Source:HGNC Symbol;Acc:HGNC:26305]	Human	Mammalia	Ma	Eutheria	Mid	0	0	0	0
ENSG00000197008	ZNF138	zinc finger protein 138 [Source:HGNC Symbol;Acc:HGNC:12922]	Human	Opisthokonta	CO-Op	Simiiformes	Young	2.38	0	16.67	0
ENSG00000197013	ZNF429	zinc finger protein 429 [Source:HGNC Symbol;Acc:HGNC:20817]	Human	Mammalia	Ma	Catarrhini	Young	2.38	1.99	NA	0
ENSG00000197016	ZNF470	zinc finger protein 470 [Source:HGNC Symbol;Acc:HGNC:22220]	Human	Opisthokonta	CO-Op	Eutheria	Mid	0	0	NA	0
ENSG00000197020	ZNF100	zinc finger protein 100 [Source:HGNC Symbol;Acc:HGNC:12880]	Human	Mammalia	Ma	Simiiformes	Young	0	0	NA	0
ENSG00000197024	ZNF398	zinc finger protein 398 [Source:HGNC Symbol;Acc:HGNC:18373]	Human	Opisthokonta	CO-Op	Amniota	Old	0	0	0	79.57
ENSG00000197044	ZNF441	zinc finger protein 441 [Source:HGNC Symbol;Acc:HGNC:20875]	Human	Opisthokonta	CO-Op	Simiiformes	Young	2.38	0	0	0
ENSG00000197050	ZNF420	zinc finger protein 420 [Source:HGNC Symbol;Acc:HGNC:20649]	Human	Mammalia	Ma	Eutheria	Mid	0	0	NA	0
ENSG00000197054	ZNF763	zinc finger protein 763 [Source:HGNC Symbol;Acc:HGNC:27614]	Human	Eumetazoa	Eu-Ve	Hominoidea	Young	0	3.85	NA	0
ENSG00000197123	ZNF679	zinc finger protein 679 [Source:HGNC Symbol;Acc:HGNC:28650]	Human	Opisthokonta	CO-Op	Simiiformes	Young	0	1.9	NA	0
ENSG00000197124	ZNF682	zinc finger protein 682 [Source:HGNC Symbol;Acc:HGNC:28857]	Human	Mammalia	Ma	Simiiformes	Young	0	0	0	0
ENSG00000197128	ZNF772	zinc finger protein 772 [Source:HGNC Symbol;Acc:HGNC:33106]	Human	Eumetazoa	Eu-Ve	Eutheria	Mid	0	1.67	NA	0
ENSG00000197134	ZNF257	zinc finger protein 257 [Source:HGNC Symbol;Acc:HGNC:13498]	Human	Mammalia	Ma	Catarrhini	Young	0	2.43	NA	0
ENSG00000197162	ZNF785	zinc finger protein 785 [Source:HGNC Symbol;Acc:HGNC:26496]	Human	Opisthokonta	CO-Op	Theria	Old	0	0	NA	32.35
ENSG00000197360	ZNF98	zinc finger protein 98 [Source:HGNC Symbol;Acc:HGNC:13174]	Human	Mammalia	Ma	Catarrhini	Young	0	0	NA	0
ENSG00000197362	ZNF786	zinc finger protein 786 [Source:HGNC Symbol;Acc:HGNC:21806]	Human	Mammalia	Ma	Theria	Old	0	5.67	NA	0
ENSG00000197363	ZNF517	zinc finger protein 517 [Source:HGNC Symbol;Acc:HGNC:27984]	Human	Eumetazoa	Eu-Ve	Eutheria	Mid	0	0	NA	21.9
ENSG00000197372	ZNF675	zinc finger protein 675 [Source:HGNC Symbol;Acc:HGNC:30768]	Human	Mammalia	Ma	Simiiformes	Young	0	0	NA	0
ENSG00000197385	ZNF860	zinc finger protein 860 [Source:HGNC Symbol;Acc:HGNC:34513]	Human	Mammalia	Ma	Simiiformes	Young	0	0	0	0
ENSG00000197472	ZNF695	zinc finger protein 695 [Source:HGNC Symbol;Acc:HGNC:30954]	Human	Opisthokonta	CO-Op	Catarrhini	Young	0	0	NA	0
ENSG00000197497	ZNF665	zinc finger protein 665 [Source:HGNC Symbol;Acc:HGNC:25885]	Human	Mammalia	Ma	Euarchontoglires	Mid	0	0.23	NA	0
ENSG00000197566	ZNF624	zinc finger protein 624 [Source:HGNC Symbol;Acc:HGNC:29254]	Human	Mammalia	Ma	Eutheria	Mid	0	0	NA	0
ENSG00000197608	ZNF841	zinc finger protein 841 [Source:HGNC Symbol;Acc:HGNC:27611]	Human	Eumetazoa	Eu-Ve	Simiiformes	Young	0	0	NA	0
ENSG00000197619	ZNF615	zinc finger protein 615 [Source:HGNC Symbol;Acc:HGNC:24740]	Human	Mammalia	Ma	Eutheria	Mid	0	0	NA	0
ENSG00000197647	ZNF433	zinc finger protein 433 [Source:HGNC Symbol;Acc:HGNC:20811]	Human	Opisthokonta	CO-Op	Simiiformes	Young	0	1.7	NA	0
ENSG00000197714	ZNF460	zinc finger protein 460 [Source:HGNC Symbol;Acc:HGNC:21628]	Human	Mammalia	Ma	Primates	Young	0	0	NA	0
ENSG00000197779	ZNF81	zinc finger protein 81 [Source:HGNC Symbol;Acc:HGNC:13156]	Human	Mammalia	Ma	Eutheria	Mid	0	0	NA	5.97
ENSG00000197782	ZNF780A	zinc finger protein 780A [Source:HGNC Symbol;Acc:HGNC:27603]	Human	Mammalia	Ma	Boreoeutheria	Mid	0	0	NA	0
ENSG00000197808	ZNF461	zinc finger protein 461 [Source:HGNC Symbol;Acc:HGNC:21629]	Human	Opisthokonta	CO-Op	Eutheria	Mid	0	0	0	0
ENSG00000197841	ZNF181	zinc finger protein 181 [Source:HGNC Symbol;Acc:HGNC:12971]	Human	Opisthokonta	CO-Op	Eutheria	Mid	0	0	NA	1.92
ENSG00000197857	ZNF44	zinc finger protein 44 [Source:HGNC Symbol;Acc:HGNC:13110]	Human	Eumetazoa	Eu-Ve	Simiiformes	Young	0	0	26.09	0
ENSG00000197863	ZNF790	zinc finger protein 790 [Source:HGNC Symbol;Acc:HGNC:33114]	Human	Mammalia	Ma	Eutheria	Mid	0	0	NA	0
ENSG00000197928	ZNF677	zinc finger protein 677 [Source:HGNC Symbol;Acc:HGNC:28730]	Human	Mammalia	Ma	Eutheria	Mid	0	0	NA	0
ENSG00000197933	ZNF823	zinc finger protein 823 [Source:HGNC Symbol;Acc:HGNC:30936]	Human	Eumetazoa	Eu-Ve	Simiiformes	Young	2.5	0	NA	0
ENSG00000197935	ZNF311	zinc finger protein 311 [Source:HGNC Symbol;Acc:HGNC:13847]	Human	Opisthokonta	CO-Op	Eutheria	Mid	0	0	NA	0.63
ENSG00000197937	ZNF347	zinc finger protein 347 [Source:HGNC Symbol;Acc:HGNC:16447]	Human	Mammalia	Ma	Simiiformes	Young	0	0	NA	0
ENSG00000198028	ZNF560	zinc finger protein 560 [Source:HGNC Symbol;Acc:HGNC:26484]	Human	Eumetazoa	Eu-Ve	Primates	Young	0	0	0	0
ENSG00000198039	ZNF273	zinc finger protein 273 [Source:HGNC Symbol;Acc:HGNC:13067]	Human	Opisthokonta	CO-Op	Simiiformes	Young	0	4.44	0	0
ENSG00000198040	ZNF84	zinc finger protein 84 [Source:HGNC Symbol;Acc:HGNC:13159]	Human	Eumetazoa	Eu-Ve	Eutheria	Mid	0	0.86	NA	0
ENSG00000198046	ZNF667	zinc finger protein 667 [Source:HGNC Symbol;Acc:HGNC:28854]	Human	Opisthokonta	CO-Op	Eutheria	Mid	0	1.27	NA	48.54
ENSG00000198093	ZNF649	zinc finger protein 649 [Source:HGNC Symbol;Acc:HGNC:25741]	Human	Opisthokonta	CO-Op	Eutheria	Mid	0	0	4.55	0
ENSG00000198105	ZNF248	zinc finger protein 248 [Source:HGNC Symbol;Acc:HGNC:13041]	Human	Opisthokonta	CO-Op	Eutheria	Mid	0	0	0	0
ENSG00000198131	ZNF544	zinc finger protein 544 [Source:HGNC Symbol;Acc:HGNC:16759]	Human	Mammalia	Ma	Eutheria	Mid	0	0.94	NA	0
ENSG00000198169	ZNF251	zinc finger protein 251 [Source:HGNC Symbol;Acc:HGNC:13045]	Human	Opisthokonta	CO-Op	Eutheria	Mid	0	0	NA	0
ENSG00000198182	ZNF607	zinc finger protein 607 [Source:HGNC Symbol;Acc:HGNC:28192]	Human	Opisthokonta	CO-Op	Primates	Young	0	0	NA	0
ENSG00000198185	ZNF334	zinc finger protein 334 [Source:HGNC Symbol;Acc:HGNC:15806]	Human	Opisthokonta	CO-Op	Eutheria	Mid	0	0	NA	0
ENSG00000198298	ZNF485	zinc finger protein 485 [Source:HGNC Symbol;Acc:HGNC:23440]	Human	Eumetazoa	Eu-Ve	Eutheria	Mid	0	4.38	NA	0
ENSG00000198315	ZKSCAN8	zinc finger with KRAB and SCAN domains 8 [Source:HGNC Symbol;Acc:HGNC:12983]	Human	Opisthokonta	CO-Op	Theria	Old	0	0	0	0
ENSG00000198342	ZNF442	zinc finger protein 442 [Source:HGNC Symbol;Acc:HGNC:20877]	Human	Opisthokonta	CO-Op	Simiiformes	Young	0	0	NA	6.31
ENSG00000198346	ZNF813	zinc finger protein 813 [Source:HGNC Symbol;Acc:HGNC:33257]	Human	Mammalia	Ma	Catarrhini	Young	0	0	NA	0
ENSG00000198393	ZNF26	zinc finger protein 26 [Source:HGNC Symbol;Acc:HGNC:13053]	Human	Mammalia	Ma	Eutheria	Mid	0	1.59	NA	0
ENSG00000198429	ZNF69	zinc finger protein 69 [Source:HGNC Symbol;Acc:HGNC:13138]	Human	Opisthokonta	CO-Op	Catarrhini	Young	0	0	NA	0
ENSG00000198440	ZNF583	zinc finger protein 583 [Source:HGNC Symbol;Acc:HGNC:26427]	Human	Opisthokonta	CO-Op	Eutheria	Mid	0	0	NA	6.67
ENSG00000198453	ZNF568	zinc finger protein 568 [Source:HGNC Symbol;Acc:HGNC:25392]	Human	Mammalia	Ma	Eutheria	Mid	0	0	NA	0
ENSG00000198464	ZNF480	zinc finger protein 480 [Source:HGNC Symbol;Acc:HGNC:23305]	Human	Eumetazoa	Eu-Ve	Simiiformes	Young	0	0	NA	0
ENSG00000198466	ZNF587	zinc finger protein 587 [Source:HGNC Symbol;Acc:HGNC:30955]	Human	Opisthokonta	CO-Op	Haplorrhini	Young	0	2.63	0	13.75
ENSG00000198482	ZNF808	zinc finger protein 808 [Source:HGNC Symbol;Acc:HGNC:33230]	Human	Mammalia	Ma	Catarrhini	Young	0	0	NA	17.03
ENSG00000198521	ZNF43	zinc finger protein 43 [Source:HGNC Symbol;Acc:HGNC:13109]	Human	Mammalia	Ma	Simiiformes	Young	0	0	NA	0
ENSG00000198538	ZNF28	zinc finger protein 28 [Source:HGNC Symbol;Acc:HGNC:13073]	Human	Vertebrata	Eu-Ve	Catarrhini	Young	0	0	NA	0
ENSG00000198551	ZNF627	zinc finger protein 627 [Source:HGNC Symbol;Acc:HGNC:30570]	Human	Opisthokonta	CO-Op	Primates	Young	2.38	0	NA	7.14
ENSG00000198556	ZNF789	zinc finger protein 789 [Source:HGNC Symbol;Acc:HGNC:27801]	Human	Mammalia	Ma	Eutheria	Mid	0	0	0	10.74
ENSG00000198633	ZNF534	zinc finger protein 534 [Source:HGNC Symbol;Acc:HGNC:26337]	Human	Opisthokonta	CO-Op	Hominoidea	Young	0	0	NA	4.49
ENSG00000203326	ZNF525	zinc finger protein 525 [Source:HGNC Symbol;Acc:HGNC:29423]	Human	Opisthokonta	CO-Op	Homininae	Young	0	0	NA	0
ENSG00000204514	ZNF814	zinc finger protein 814 [Source:HGNC Symbol;Acc:HGNC:33258]	Human	Eumetazoa	Eu-Ve	Simiiformes	Young	0	5.31	NA	6.45
ENSG00000204519	ZNF551	zinc finger protein 551 [Source:HGNC Symbol;Acc:HGNC:25108]	Human	Mammalia	Ma	Eutheria	Mid	0	2.46	NA	3.57
ENSG00000204524	ZNF805	zinc finger protein 805 [Source:HGNC Symbol;Acc:HGNC:23272]	Human	Opisthokonta	CO-Op	Eutheria	Mid	0	0	NA	35.98
ENSG00000204604	ZNF468	zinc finger protein 468 [Source:HGNC Symbol;Acc:HGNC:33105]	Human	Mammalia	Ma	Catarrhini	Young	0	0	NA	0
ENSG00000204611	ZNF616	zinc finger protein 616 [Source:HGNC Symbol;Acc:HGNC:28062]	Human	Mammalia	Ma	Simiiformes	Young	0	0	NA	4.38
ENSG00000204644	ZFP57	ZFP57 zinc finger protein [Source:HGNC Symbol;Acc:HGNC:18791]	Human	Opisthokonta	CO-Op	Eutheria	Mid	0	0	0	0
ENSG00000204920	ZNF155	zinc finger protein 155 [Source:HGNC Symbol;Acc:HGNC:12940]	Human	Mammalia	Ma	Simiiformes	Young	0	0	0	0
ENSG00000204946	ZNF783	zinc finger family member 783 [Source:HGNC Symbol;Acc:HGNC:27222]	Human	Mammalia	Ma	Theria	Old	0	1.47	0	83.64
ENSG00000204947	ZNF425	zinc finger protein 425 [Source:HGNC Symbol;Acc:HGNC:20690]	Human	Mammalia	Ma	Boreoeutheria	Mid	0	0	0	0
ENSG00000205903	ZNF316	zinc finger protein 316 [Source:HGNC Symbol;Acc:HGNC:13843]	Human	Opisthokonta	CO-Op	Mammalia	Old	0	6.08	NA	0
ENSG00000206510	ZFP57	ZFP57 zinc finger protein [Source:HGNC Symbol;Acc:HGNC:18791]	Human	Opisthokonta	CO-Op	NA	NA	0	0	0	0
ENSG00000213020	ZNF611	zinc finger protein 611 [Source:HGNC Symbol;Acc:HGNC:28766]	Human	Opisthokonta	CO-Op	Catarrhini	Young	0	0	NA	5.49
ENSG00000213096	ZNF254	zinc finger protein 254 [Source:HGNC Symbol;Acc:HGNC:13047]	Human	Mammalia	Ma	Simiiformes	Young	0	0	NA	0
ENSG00000213799	ZNF845	zinc finger protein 845 [Source:HGNC Symbol;Acc:HGNC:25112]	Human	Eukaryota	CO-Op	Catarrhini	Young	0	0	NA	4.97
ENSG00000213967	ZNF726	zinc finger protein 726 [Source:HGNC Symbol;Acc:HGNC:32462]	Human	Mammalia	Ma	Catarrhini	Young	0	0	NA	0
ENSG00000213973	ZNF99	zinc finger protein 99 [Source:HGNC Symbol;Acc:HGNC:13175]	Human	Mammalia	Ma	Catarrhini	Young	0	0	NA	0
ENSG00000213988	ZNF90	zinc finger protein 90 [Source:HGNC Symbol;Acc:HGNC:13165]	Human	Mammalia	Ma	Hominidae	Young	0	0	NA	0
ENSG00000214029	ZNF891	zinc finger protein 891 [Source:HGNC Symbol;Acc:HGNC:38709]	Human	Eumetazoa	Eu-Ve	Eutheria	Mid	0	0	0	0
ENSG00000214652	ZNF727	zinc finger protein 727 [Source:HGNC Symbol;Acc:HGNC:22785]	Human	Opisthokonta	CO-Op	Hominoidea	Young	0	0	NA	0
ENSG00000215343	ZNF705D	zinc finger protein 705D [Source:HGNC Symbol;Acc:HGNC:33202]	Human	Eumetazoa	Eu-Ve	Homininae	Young	0	0	NA	0
ENSG00000215356	ZNF705B	zinc finger protein 705B [Source:HGNC Symbol;Acc:HGNC:32284]	Human	Mammalia	Ma	Homininae	Young	0	0	NA	0
ENSG00000215372	ZNF705G	zinc finger protein 705G [Source:HGNC Symbol;Acc:HGNC:37134]	Human	Eumetazoa	Eu-Ve	Homininae	Young	0	0	NA	0
ENSG00000221923	ZNF880	zinc finger protein 880 [Source:HGNC Symbol;Acc:HGNC:37249]	Human	Mammalia	Ma	Simiiformes	Young	0	0	NA	6.18
ENSG00000221994	ZNF630	zinc finger protein 630 [Source:HGNC Symbol;Acc:HGNC:28855]	Human	Opisthokonta	CO-Op	Eutheria	Mid	0	0	NA	0
ENSG00000223547	ZNF844	zinc finger protein 844 [Source:HGNC Symbol;Acc:HGNC:25932]	Human	Eumetazoa	Eu-Ve	Catarrhini	Young	0	0	0	39.66
ENSG00000223614	ZNF735	zinc finger protein 735 [Source:HGNC Symbol;Acc:HGNC:32466]	Human	Eumetazoa	Eu-Ve	Homininae	Young	0	0.53	NA	0
ENSG00000223687	ZNF311	zinc finger protein 311 [Source:HGNC Symbol;Acc:HGNC:13847]	Human	Opisthokonta	CO-Op	NA	NA	0	0	NA	0.63
ENSG00000223852	ZFP57	ZFP57 zinc finger protein [Source:HGNC Symbol;Acc:HGNC:18791]	Human	Opisthokonta	CO-Op	NA	NA	0	0	0	0
ENSG00000223858	ZFP57	ZFP57 zinc finger protein [Source:HGNC Symbol;Acc:HGNC:18791]	Human	Opisthokonta	CO-Op	NA	NA	0	0	0	0
ENSG00000224689	ZNF812	zinc finger protein 812 [Source:HGNC Symbol;Acc:HGNC:33242]	Human	Eumetazoa	Eu-Ve	Simiiformes	Young	0	0	NA	0
ENSG00000225351	ZNF311	zinc finger protein 311 [Source:HGNC Symbol;Acc:HGNC:13847]	Human	Opisthokonta	CO-Op	NA	NA	0	0	NA	0.63
ENSG00000226858	ZFP57	ZFP57 zinc finger protein [Source:HGNC Symbol;Acc:HGNC:18791]	Human	Opisthokonta	CO-Op	NA	NA	0	0	0	0
ENSG00000229809	ZNF688	zinc finger protein 688 [Source:HGNC Symbol;Acc:HGNC:30489]	Human	Eumetazoa	Eu-Ve	NA	NA	0	0	NA	82.76
ENSG00000232099	ZFP57	ZFP57 zinc finger protein [Source:HGNC Symbol;Acc:HGNC:18791]	Human	Opisthokonta	CO-Op	NA	NA	0	0	0	0
ENSG00000233831	ZNF311	zinc finger protein 311 [Source:HGNC Symbol;Acc:HGNC:13847]	Human	Opisthokonta	CO-Op	NA	NA	0	0	NA	0.63
ENSG00000234284	ZNF879	zinc finger protein 879 [Source:HGNC Symbol;Acc:HGNC:37273]	Human	Opisthokonta	CO-Op	Eutheria	Mid	0	0.6	NA	0
ENSG00000234444	ZNF736	zinc finger protein 736 [Source:HGNC Symbol;Acc:HGNC:32467]	Human	Mammalia	Ma	Simiiformes	Young	0	0	NA	0
ENSG00000234669	ZFP57	ZFP57 zinc finger protein [Source:HGNC Symbol;Acc:HGNC:18791]	Human	Opisthokonta	CO-Op	NA	NA	0	0	0	0
ENSG00000235178	ZNF311	zinc finger protein 311 [Source:HGNC Symbol;Acc:HGNC:13847]	Human	Opisthokonta	CO-Op	NA	NA	0	0	NA	0.63
ENSG00000235589	ZNF311	zinc finger protein 311 [Source:HGNC Symbol;Acc:HGNC:13847]	Human	Opisthokonta	CO-Op	NA	NA	0	0	NA	0.63
ENSG00000237440	ZNF737	zinc finger protein 737 [Source:HGNC Symbol;Acc:HGNC:32468]	Human	Mammalia	Ma	Catarrhini	Young	0	0	NA	0
ENSG00000242852	ZNF709	zinc finger protein 709 [Source:HGNC Symbol;Acc:HGNC:20629]	Human	Opisthokonta	CO-Op	NA	NA	0	3.61	NA	1.41
ENSG00000245680	ZNF585B	zinc finger protein 585B [Source:HGNC Symbol;Acc:HGNC:30948]	Human	Mammalia	Ma	Eutheria	Mid	0	0	0	0
ENSG00000249471	ZNF324B	zinc finger protein 324B [Source:HGNC Symbol;Acc:HGNC:33107]	Human	Opisthokonta	CO-Op	Eutheria	Mid	2.44	0	NA	28.7
ENSG00000249709	ZNF564	zinc finger protein 564 [Source:HGNC Symbol;Acc:HGNC:31106]	Human	Opisthokonta	CO-Op	NA	NA	9.52	0	0	0
ENSG00000250312	ZNF718	zinc finger protein 718 [Source:HGNC Symbol;Acc:HGNC:26889]	Human	Opisthokonta	CO-Op	Simiiformes	Young	0	0	NA	0
ENSG00000251192	ZNF674	zinc finger protein 674 [Source:HGNC Symbol;Acc:HGNC:17625]	Human	Opisthokonta	CO-Op	Eutheria	Mid	0	1.56	NA	0
ENSG00000251369	ZNF550	zinc finger protein 550 [Source:HGNC Symbol;Acc:HGNC:28643]	Human	Opisthokonta	CO-Op	Eutheria	Mid	0	0	NA	4.86
ENSG00000255104	TBC1D26	TBC1 domain family, member 26 [Source:HGNC Symbol;Acc:HGNC:28745]	Human	Opisthokonta	CO-Op	NA	NA	0	1.21	NA	24.69
ENSG00000256087	ZNF432	zinc finger protein 432 [Source:HGNC Symbol;Acc:HGNC:20810]	Human	Mammalia	Ma	Eutheria	Mid	0	0	NA	4.17
ENSG00000256223	ZNF10	zinc finger protein 10 [Source:HGNC Symbol;Acc:HGNC:12879]	Human	Mammalia	Ma	Eutheria	Mid	0	0	NA	0
ENSG00000256229	ZNF486	zinc finger protein 486 [Source:HGNC Symbol;Acc:HGNC:20807]	Human	Mammalia	Ma	Catarrhini	Young	0	0	NA	0
ENSG00000256294	ZNF225	zinc finger protein 225 [Source:HGNC Symbol;Acc:HGNC:13018]	Human	Opisthokonta	CO-Op	Primates	Young	0	0	0	0
ENSG00000256683	ZNF350	zinc finger protein 350 [Source:HGNC Symbol;Acc:HGNC:16656]	Human	Mammalia	Ma	Eutheria	Mid	0	0	0	0
ENSG00000256771	ZNF253	zinc finger protein 253 [Source:HGNC Symbol;Acc:HGNC:13497]	Human	Eumetazoa	Eu-Ve	Catarrhini	Young	0	0	NA	0
ENSG00000257446	ZNF878	zinc finger protein 878 [Source:HGNC Symbol;Acc:HGNC:37246]	Human	Opisthokonta	CO-Op	Simiiformes	Young	2.38	1.1	NA	0
ENSG00000257591	ZNF625	zinc finger protein 625 [Source:HGNC Symbol;Acc:HGNC:30571]	Human	Opisthokonta	CO-Op	Simiiformes	Young	0	4.91	0	0
ENSG00000258405	ZNF578	zinc finger protein 578 [Source:HGNC Symbol;Acc:HGNC:26449]	Human	Opisthokonta	CO-Op	Hominidae	Young	0	0	NA	10.93
ENSG00000261459	AC002310.11		Human	Mammalia	Ma	NA	NA	0	0	NA	39.83
ENSG00000263002	ZNF234	zinc finger protein 234 [Source:HGNC Symbol;Acc:HGNC:13027]	Human	Mammalia	Ma	Eutheria	Mid	0	0	NA	0
ENSG00000267022	AC084219.2		Human	Mammalia	Ma	Primates	Young	0	2.48	NA	0
ENSG00000267041	ZNF850	zinc finger protein 850 [Source:HGNC Symbol;Acc:HGNC:27994]	Human	Opisthokonta	CO-Op	Simiiformes	Young	0	0	NA	0
ENSG00000267179	CTD-2006C1.13		Human	Mammalia	Ma	NA	NA	0	3.85	NA	0
ENSG00000267508	ZNF285	zinc finger protein 285 [Source:HGNC Symbol;Acc:HGNC:13079]	Human	Opisthokonta	CO-Op	Eutheria	Mid	0	0	NA	0.99
ENSG00000267680	ZNF224	zinc finger protein 224 [Source:HGNC Symbol;Acc:HGNC:13017]	Human	Mammalia	Ma	Primates	Young	0	0.21	NA	0
ENSG00000269067	ZNF728	zinc finger protein 728 [Source:HGNC Symbol;Acc:HGNC:32463]	Human	Mammalia	Ma	Hominoidea	Young	2.38	0	NA	0
ENSG00000269343	ZNF587B	zinc finger protein 587B [Source:HGNC Symbol;Acc:HGNC:37142]	Human	Mammalia	Ma	Simiiformes	Young	0	0	NA	9.95
ENSG00000269699	ZIM2	zinc finger, imprinted 2 [Source:HGNC Symbol;Acc:HGNC:12875]	Human	Mammalia	Ma	Eutheria	Mid	0	0	0	70.54
ENSG00000270011	ZNF559-ZNF177	ZNF559-ZNF177 readthrough [Source:HGNC Symbol;Acc:HGNC:42964]	Human	Mammalia	Ma	NA	NA	0	0	NA	0
ENSG00000272602	ZNF595	zinc finger protein 595 [Source:HGNC Symbol;Acc:HGNC:27196]	Human	Mammalia	Ma	Simiiformes	Young	0	0	NA	0
ENSG00000274195	ZNF705G	zinc finger protein 705G [Source:HGNC Symbol;Acc:HGNC:37134]	Human	Eumetazoa	Eu-Ve	NA	NA	0	0	NA	0
ENSG00000274349	ZNF658	zinc finger protein 658 [Source:HGNC Symbol;Acc:HGNC:25226]	Human	Mammalia	Ma	Eutheria	Mid	2.38	0	NA	0
ENSG00000274352	ZNF707	zinc finger protein 707 [Source:HGNC Symbol;Acc:HGNC:27815]	Human	Opisthokonta	CO-Op	NA	NA	0	1.22	NA	33.8
ENSG00000274746	ZNF100	zinc finger protein 100 [Source:HGNC Symbol;Acc:HGNC:12880]	Human	Mammalia	Ma	NA	NA	0	0	NA	0
ENSG00000275050	ZNF66	zinc finger protein 66 [Source:HGNC Symbol;Acc:HGNC:13135]	Human	Mammalia	Ma	NA	NA	0	0	NA	0
ENSG00000275111	ZNF2	zinc finger protein 2 [Source:HGNC Symbol;Acc:HGNC:12991]	Human	Opisthokonta	CO-Op	Theria	Old	0	0	NA	34.48
ENSG00000276219	ZNF676	zinc finger protein 676 [Source:HGNC Symbol;Acc:HGNC:20429]	Human	Mammalia	Ma	NA	NA	0	0	NA	0
ENSG00000277462	ZNF670	zinc finger protein 670 [Source:HGNC Symbol;Acc:HGNC:28167]	Human	Mammalia	Ma	Haplorrhini	Young	4.76	11.89	0	0
ENSG00000278062	ZNF251	zinc finger protein 251 [Source:HGNC Symbol;Acc:HGNC:13045]	Human	Opisthokonta	CO-Op	NA	NA	0	0	NA	0
ENSG00000278091	ZNF85	zinc finger protein 85 [Source:HGNC Symbol;Acc:HGNC:13160]	Human	Mammalia	Ma	NA	NA	2.38	1.94	NA	0
ENSG00000278129	ZNF8	zinc finger protein 8 [Source:HGNC Symbol;Acc:HGNC:13154]	Human	Opisthokonta	CO-Op	NA	NA	0	2.14	NA	34.63
ENSG00000278318	ZNF229	zinc finger protein 229 [Source:HGNC Symbol;Acc:HGNC:13022]	Human	Mammalia	Ma	Eutheria	Mid	0	0	NA	0
ENSG00000280568	ZNF780A		Human	NULL	NULL	NA	NA	0	0	NA	0
ENSG00000281526	ZNF546		Human	NULL	NULL	NA	NA	0	0	NA	0
ENSG00000281601	ZNF780B		Human	NULL	NULL	NA	NA	0	0	0	0
ENSG00000281626	ZNF852	zinc finger protein 852 [Source:HGNC Symbol;Acc:HGNC:27713]	Human	Mammalia	Ma	NA	NA	2.44	0	NA	73.44
ENSG00000281709	ZNF197	zinc finger protein 197 [Source:HGNC Symbol;Acc:HGNC:12988]	Human	Opisthokonta	CO-Op	NA	NA	0	0	0	19.53
ENSG00000281894	ZKSCAN7	zinc finger with KRAB and SCAN domains 7 [Source:HGNC Symbol;Acc:HGNC:12955]	Human	Mammalia	Ma	NA	NA	15	0	0	79.23
ENSG00000283009	ZNF436		Human	NULL	NULL	NA	NA	0	0.9	NA	54.22
ENSG00000283034	ZNF445	zinc finger protein 445 [Source:HGNC Symbol;Acc:HGNC:21018]	Human	Eumetazoa	Eu-Ve	NA	NA	0	4.15	0	7.58
ENSG00000283088	CTD-2331H12.8		Human	NULL	NULL	NA	NA	0	0.65	NA	0
ENSMMUG00000000080	HKR1	HKR1, GLI-Kruppel zinc finger family member [Source:HGNC Symbol;Acc:HGNC:4928]	Rhesus	Eumetazoa	Eu-Ve	Eutheria	Mid	0	4.96	0	17.11
ENSMMUG00000000107			Rhesus	Mammalia	Ma	Eutheria	Mid	0	0	0	0
ENSMMUG00000000174		Uncharacterized protein [Source:UniProtKB/TrEMBL;Acc:F7ENB7]	Rhesus	Eumetazoa	Eu-Ve	NULL	#N/A	0	0	NA	0
ENSMMUG00000000361		Uncharacterized protein [Source:UniProtKB/TrEMBL;Acc:F7H854]	Rhesus	Mammalia	Ma	Eutheria	Mid	0	0	0	0
ENSMMUG00000000362	ZNF582	zinc finger protein 582 [Source:HGNC Symbol;Acc:HGNC:26421]	Rhesus	Mammalia	Ma	Eutheria	Mid	0	0	NA	0
ENSMMUG00000000474	ZNF74	zinc finger protein 74 [Source:HGNC Symbol;Acc:HGNC:13144]	Rhesus	Mammalia	Ma	Eutheria	Mid	0	0	NA	17.39
ENSMMUG00000000767	ZNF282	zinc finger protein 282 [Source:HGNC Symbol;Acc:HGNC:13076]	Rhesus	Mammalia	Ma	Amniota	Old	0	0	0	62.37
ENSMMUG00000000775	ZNF132	zinc finger protein 132 [Source:HGNC Symbol;Acc:HGNC:12916]	Rhesus	Mammalia	Ma	Eutheria	Mid	0	0.22	0	0
ENSMMUG00000001106		Uncharacterized protein [Source:UniProtKB/TrEMBL;Acc:F6PVI3]	Rhesus	Mammalia	Ma	Theria	Old	0	0	NA	4.33
ENSMMUG00000001121	ZNF689	zinc finger protein 689 [Source:HGNC Symbol;Acc:HGNC:25173]	Rhesus	Mammalia	Ma	Eutheria	Mid	0	1.33	NA	56.79
ENSMMUG00000001122	ZNF688	zinc finger protein 688 [Source:HGNC Symbol;Acc:HGNC:30489]	Rhesus	Mammalia	Ma	NULL	#N/A	0	0	NA	81.03
ENSMMUG00000001123	ZNF764	zinc finger protein 764 [Source:HGNC Symbol;Acc:HGNC:28200]	Rhesus	Mammalia	Ma	Theria	Old	0	4.17	NA	58.2
ENSMMUG00000001193	ZNF180	zinc finger protein 180 [Source:HGNC Symbol;Acc:HGNC:12970]	Rhesus	Mammalia	Ma	Eutheria	Mid	0	10.68	58.97	0
ENSMMUG00000001258	ZNF182	zinc finger protein 182 [Source:HGNC Symbol;Acc:HGNC:13001]	Rhesus	Mammalia	Ma	Eutheria	Mid	0	0	NA	0
ENSMMUG00000001316	ZNF766	zinc finger protein 766 [Source:HGNC Symbol;Acc:HGNC:28063]	Rhesus	Mammalia	Ma	Simiiformes	Young	0	0	NA	0
ENSMMUG00000001400	ZNF20	zinc finger protein 20 [Source:HGNC Symbol;Acc:HGNC:12992]	Rhesus	Mammalia	Ma	Simiiformes	Young	0	0	NA	0
ENSMMUG00000001436	ZNF347	zinc finger protein 347 [Source:HGNC Symbol;Acc:HGNC:16447]	Rhesus	Mammalia	Ma	Simiiformes	Young	0	0	NA	0
ENSMMUG00000001457	ZNF605	zinc finger protein 605 [Source:HGNC Symbol;Acc:HGNC:28068]	Rhesus	Eumetazoa	Eu-Ve	Eutheria	Mid	0	0	NA	0
ENSMMUG00000001461		Uncharacterized protein [Source:UniProtKB/TrEMBL;Acc:F7DV80]	Rhesus	Mammalia	Ma	Eutheria	Mid	0	2.61	NA	0
ENSMMUG00000001462		Uncharacterized protein [Source:UniProtKB/TrEMBL;Acc:F6XKY2]	Rhesus	Mammalia	Ma	Eutheria	Mid	0	0	NA	0
ENSMMUG00000001715	ZNF627	zinc finger protein 627 [Source:HGNC Symbol;Acc:HGNC:30570]	Rhesus	Mammalia	Ma	Primates	Young	2.38	0	NA	0
ENSMMUG00000001768			Rhesus	Mammalia	Ma	Simiiformes	Young	0	0	NA	9.49
ENSMMUG00000001930	ZNF607	zinc finger protein 607 [Source:HGNC Symbol;Acc:HGNC:28192]	Rhesus	Mammalia	Ma	Boreoeutheria	Mid	0	0	NA	0
ENSMMUG00000001933	ZFP30	ZFP30 zinc finger protein [Source:HGNC Symbol;Acc:HGNC:29555]	Rhesus	Mammalia	Ma	Eutheria	Mid	0	0	NA	0
ENSMMUG00000002079	ZFP37	ZFP37 zinc finger protein [Source:HGNC Symbol;Acc:HGNC:12863]	Rhesus	Mammalia	Ma	Eutheria	Mid	13.33	0	NA	77.45
ENSMMUG00000002310	ZNF577	zinc finger protein 577 [Source:HGNC Symbol;Acc:HGNC:28673]	Rhesus	Mammalia	Ma	Eutheria	Mid	7.14	2.11	NA	0
ENSMMUG00000002354	ZNF286A	zinc finger protein 286A [Source:HGNC Symbol;Acc:HGNC:13501]	Rhesus	Mammalia	Ma	Theria	Old	0	1.21	NA	23.46
ENSMMUG00000002396	ZNF484	zinc finger protein 484 [Source:HGNC Symbol;Acc:HGNC:23385]	Rhesus	Mammalia	Ma	Eutheria	Mid	0	0	0	0
ENSMMUG00000002484	ZNF879	zinc finger protein 879 [Source:HGNC Symbol;Acc:HGNC:37273]	Rhesus	Mammalia	Ma	Eutheria	Mid	0	0.6	NA	0
ENSMMUG00000002485	ZNF354C	zinc finger protein 354C [Source:HGNC Symbol;Acc:HGNC:16736]	Rhesus	Mammalia	Ma	Eutheria	Mid	0	0	NA	0
ENSMMUG00000002495	ZNF573	zinc finger protein 573 [Source:HGNC Symbol;Acc:HGNC:26420]	Rhesus	Mammalia	Ma	Eutheria	Mid	0	0	0	0
ENSMMUG00000002497	ZNF777	zinc finger protein 777 [Source:HGNC Symbol;Acc:HGNC:22213]	Rhesus	Mammalia	Ma	Amniota	Old	0	13.56	0	94.55
ENSMMUG00000002534	ZKSCAN4	zinc finger with KRAB and SCAN domains 4 [Source:HGNC Symbol;Acc:HGNC:13854]	Rhesus	Mammalia	Ma	Theria	Old	25	0	9.92	32.26
ENSMMUG00000002966	ZFP57	ZFP57 zinc finger protein [Source:HGNC Symbol;Acc:HGNC:18791]	Rhesus	Mammalia	Ma	Eutheria	Mid	0	1.49	NA	0
ENSMMUG00000002988		Uncharacterized protein [Source:UniProtKB/TrEMBL;Acc:F7FU56]	Rhesus	Mammalia	Ma	NULL	#N/A	0	7.69	NA	25.58
ENSMMUG00000003150	ZNF140	zinc finger protein 140 [Source:HGNC Symbol;Acc:HGNC:12925]	Rhesus	Mammalia	Ma	Eutheria	Mid	2.38	0	NA	0
ENSMMUG00000003253	ZNF471	zinc finger protein 471 [Source:HGNC Symbol;Acc:HGNC:23226]	Rhesus	Mammalia	Ma	Euarchontoglires	Mid	0	0	NA	0
ENSMMUG00000003256	ZNF667	zinc finger protein 667 [Source:HGNC Symbol;Acc:HGNC:28854]	Rhesus	Mammalia	Ma	Eutheria	Mid	0	1.49	NA	43.69
ENSMMUG00000003257	ZNF583	zinc finger protein 583 [Source:HGNC Symbol;Acc:HGNC:26427]	Rhesus	Mammalia	Ma	Eutheria	Mid	0	0	NA	8.33
ENSMMUG00000003332	ZKSCAN8	zinc finger with KRAB and SCAN domains 8 [Source:HGNC Symbol;Acc:HGNC:12983]	Rhesus	Mammalia	Ma	Theria	Old	0	0	0	0
ENSMMUG00000003645	ZNF85	zinc finger protein 85 [Source:HGNC Symbol;Acc:HGNC:13160]	Rhesus	Mammalia	Ma	Catarrhini	Young	0	0	NA	0
ENSMMUG00000003686	ZNF100	zinc finger protein 100 [Source:HGNC Symbol;Acc:HGNC:12880]	Rhesus	Mammalia	Ma	Simiiformes	Young	0	0	NA	0
ENSMMUG00000003688	ZNF107	zinc finger protein 107 [Source:HGNC Symbol;Acc:HGNC:12887]	Rhesus	Eumetazoa	Eu-Ve	Simiiformes	Young	0	0	NA	0
ENSMMUG00000003689	ZNF675	zinc finger protein 675 [Source:HGNC Symbol;Acc:HGNC:30768]	Rhesus	Mammalia	Ma	Simiiformes	Young	0	2	NA	0
ENSMMUG00000003691	ZNF430	zinc finger protein 430 [Source:HGNC Symbol;Acc:HGNC:20808]	Rhesus	Mammalia	Ma	Simiiformes	Young	0	0	NA	0
ENSMMUG00000003712	ZNF615	zinc finger protein 615 [Source:HGNC Symbol;Acc:HGNC:24740]	Rhesus	Mammalia	Ma	Eutheria	Mid	0	0	NA	9.04
ENSMMUG00000003756	ZNF713	zinc finger protein 713 [Source:HGNC Symbol;Acc:HGNC:22043]	Rhesus	Mammalia	Ma	Eutheria	Mid	0	0	NA	9.64
ENSMMUG00000003826	ZNF780A	zinc finger protein 780A [Source:HGNC Symbol;Acc:HGNC:27603]	Rhesus	Mammalia	Ma	Boreoeutheria	Mid	0	0	NA	0
ENSMMUG00000003989	ZNF141	zinc finger protein 141 [Source:HGNC Symbol;Acc:HGNC:12926]	Rhesus	Mammalia	Ma	Simiiformes	Young	0	0	0	0
ENSMMUG00000004021	ZNF3	zinc finger protein 3 [Source:HGNC Symbol;Acc:HGNC:13089]	Rhesus	Mammalia	Ma	Theria	Old	0	0	NA	0
ENSMMUG00000004337	ZNF790	zinc finger protein 790 [Source:HGNC Symbol;Acc:HGNC:33114]	Rhesus	Mammalia	Ma	Eutheria	Mid	0	0	NA	0
ENSMMUG00000004430	ZNF468	zinc finger protein 468 [Source:HGNC Symbol;Acc:HGNC:33105]	Rhesus	Mammalia	Ma	Catarrhini	Young	0	0	NA	0
ENSMMUG00000004566	ZNF124	zinc finger protein 124 [Source:HGNC Symbol;Acc:HGNC:12907]	Rhesus	Mammalia	Ma	Simiiformes	Young	0	0	0	0
ENSMMUG00000005087	ZNF564	zinc finger protein 564 [Source:HGNC Symbol;Acc:HGNC:31106]	Rhesus	Mammalia	Ma	Euarchontoglires	Mid	7.14	0	NA	0
ENSMMUG00000005123	ZNF114	zinc finger protein 114 [Source:HGNC Symbol;Acc:HGNC:12894]	Rhesus	Mammalia	Ma	Cercopithecinae	Young	0	4.35	0	29.89
ENSMMUG00000005235	ZNF799	zinc finger protein 799 [Source:HGNC Symbol;Acc:HGNC:28071]	Rhesus	Mammalia	Ma	Simiiformes	Young	2.38	0	NA	0
ENSMMUG00000005236			Rhesus	Mammalia	Ma	NULL	#N/A	0	3.76	NA	0
ENSMMUG00000005242		Uncharacterized protein [Source:UniProtKB/TrEMBL;Acc:H9H325]	Rhesus	Mammalia	Ma	NULL	#N/A	0	0	NA	0
ENSMMUG00000005273	ZNF624	zinc finger protein 624 [Source:HGNC Symbol;Acc:HGNC:29254]	Rhesus	Mammalia	Ma	Eutheria	Mid	2.38	0	NA	0
ENSMMUG00000005333	ZNF211	zinc finger protein 211 [Source:HGNC Symbol;Acc:HGNC:13003]	Rhesus	Mammalia	Ma	Boreoeutheria	Mid	0	8.7	NA	0
ENSMMUG00000005337	ZNF776	zinc finger protein 776 [Source:HGNC Symbol;Acc:HGNC:26765]	Rhesus	Mammalia	Ma	Primates	Young	0	0.81	NA	0
ENSMMUG00000005339	ZNF552	zinc finger protein 552 [Source:HGNC Symbol;Acc:HGNC:26135]	Rhesus	Opisthokonta	CO-Op	Catarrhini	Young	0	5.49	NA	1.9
ENSMMUG00000005404		Uncharacterized protein [Source:UniProtKB/TrEMBL;Acc:F7GT82]	Rhesus	Mammalia	Ma	NULL	#N/A	2.44	1.98	NA	5.52
ENSMMUG00000005694	ZNF426	zinc finger protein 426 [Source:HGNC Symbol;Acc:HGNC:20725]	Rhesus	Mammalia	Ma	Euarchontoglires	Mid	0	0	NA	0
ENSMMUG00000005836	ZFP69B	ZFP69 zinc finger protein B [Source:HGNC Symbol;Acc:HGNC:28053]	Rhesus	Mammalia	Ma	Eutheria	Mid	0	0	NA	0
ENSMMUG00000006010	ZNF264	zinc finger protein 264 [Source:HGNC Symbol;Acc:HGNC:13057]	Rhesus	Mammalia	Ma	Eutheria	Mid	0	0	NA	62.65
ENSMMUG00000006121	ZNF549	zinc finger protein 549 [Source:HGNC Symbol;Acc:HGNC:26632]	Rhesus	Mammalia	Ma	Euarchontoglires	Mid	0	0	0	16.67
ENSMMUG00000006122	ZNF550	zinc finger protein 550 [Source:HGNC Symbol;Acc:HGNC:28643]	Rhesus	Mammalia	Ma	Eutheria	Mid	0	0	NA	27.5
ENSMMUG00000006440	ZNF599	zinc finger protein 599 [Source:HGNC Symbol;Acc:HGNC:26408]	Rhesus	Mammalia	Ma	Eutheria	Mid	0	0	NA	0
ENSMMUG00000006510	ZNF311	zinc finger protein 311 [Source:HGNC Symbol;Acc:HGNC:13847]	Rhesus	Mammalia	Ma	Eutheria	Mid	0	0	NA	2.56
ENSMMUG00000006521	RBAK	RB-associated KRAB zinc finger [Source:HGNC Symbol;Acc:HGNC:17680]	Rhesus	Mammalia	Ma	Eutheria	Mid	0	0	NA	0
ENSMMUG00000007269	ZNF554	zinc finger protein 554 [Source:HGNC Symbol;Acc:HGNC:26629]	Rhesus	Mammalia	Ma	Eutheria	Mid	0	9.47	NA	0
ENSMMUG00000007317	ZNF334	zinc finger protein 334 [Source:HGNC Symbol;Acc:HGNC:15806]	Rhesus	Mammalia	Ma	Eutheria	Mid	0	0.81	NA	0
ENSMMUG00000007485	ZNF555	zinc finger protein 555 [Source:HGNC Symbol;Acc:HGNC:28382]	Rhesus	Mammalia	Ma	Eutheria	Mid	0	0	NA	0
ENSMMUG00000007614	ZNF658	zinc finger protein 658 [Source:HGNC Symbol;Acc:HGNC:25226]	Rhesus	Mammalia	Ma	Theria	Old	0	0	NA	0
ENSMMUG00000007912	ZNF44	zinc finger protein 44 [Source:HGNC Symbol;Acc:HGNC:13110]	Rhesus	Mammalia	Ma	Simiiformes	Young	0	0	NA	0
ENSMMUG00000007914	ZNF563	zinc finger protein 563 [Source:HGNC Symbol;Acc:HGNC:30498]	Rhesus	Mammalia	Ma	Simiiformes	Young	0	0.4	NA	0
ENSMMUG00000008060			Rhesus	Mammalia	Ma	Eutheria	Mid	0	0.2	NA	34.73
ENSMMUG00000008253	ZNF267	zinc finger protein 267 [Source:HGNC Symbol;Acc:HGNC:13060]	Rhesus	Mammalia	Ma	Simiiformes	Young	0	0.3	NA	0
ENSMMUG00000008313	ZNF792	zinc finger protein 792 [Source:HGNC Symbol;Acc:HGNC:24751]	Rhesus	Mammalia	Ma	Boreoeutheria	Mid	0	0	NA	0
ENSMMUG00000008408	ZNF19	zinc finger protein 19 [Source:HGNC Symbol;Acc:HGNC:12981]	Rhesus	Mammalia	Ma	Eutheria	Mid	0	0	NA	0
ENSMMUG00000008458	ZNF77	zinc finger protein 77 [Source:HGNC Symbol;Acc:HGNC:13150]	Rhesus	Mammalia	Ma	Boreoeutheria	Mid	0	0	28.85	12.74
ENSMMUG00000008566	ZNF157	zinc finger protein 157 [Source:HGNC Symbol;Acc:HGNC:12942]	Rhesus	Mammalia	Ma	Eutheria	Mid	2.38	0	NA	0
ENSMMUG00000008601	ZKSCAN1	zinc finger with KRAB and SCAN domains 1 [Source:HGNC Symbol;Acc:HGNC:13101]	Rhesus	Mammalia	Ma	Theria	Old	41.67	0	0	89.92
ENSMMUG00000008730	ZNF584	zinc finger protein 584 [Source:HGNC Symbol;Acc:HGNC:27318]	Rhesus	Mammalia	Ma	Eutheria	Mid	0	1.87	NA	22.77
ENSMMUG00000008815	ZNF823	zinc finger protein 823 [Source:HGNC Symbol;Acc:HGNC:30936]	Rhesus	Mammalia	Ma	Simiiformes	Young	0	0	NA	0
ENSMMUG00000008975	ZNF354A	zinc finger protein 354A [Source:HGNC Symbol;Acc:HGNC:11628]	Rhesus	Mammalia	Ma	Eutheria	Mid	0	0	NA	22.99
ENSMMUG00000008976	ZNF354B	zinc finger protein 354B [Source:HGNC Symbol;Acc:HGNC:17197]	Rhesus	Mammalia	Ma	Eutheria	Mid	0	0	NA	17.34
ENSMMUG00000008980	ZNF454	zinc finger protein 454 [Source:HGNC Symbol;Acc:HGNC:21200]	Rhesus	Mammalia	Ma	Eutheria	Mid	0	3.32	NA	27.56
ENSMMUG00000009138	ZNF680	zinc finger protein 680 [Source:HGNC Symbol;Acc:HGNC:26897]	Rhesus	Mammalia	Ma	Simiiformes	Young	0	0	NA	0
ENSMMUG00000009234	ZNF684	zinc finger protein 684 [Source:HGNC Symbol;Acc:HGNC:28418]	Rhesus	Mammalia	Ma	Eutheria	Mid	0	0	NA	0
ENSMMUG00000009264	ZNF215	zinc finger protein 215 [Source:HGNC Symbol;Acc:HGNC:13007]	Rhesus	Mammalia	Ma	Eutheria	Mid	0	0	0	0
ENSMMUG00000009267	ZNF214	zinc finger protein 214 [Source:HGNC Symbol;Acc:HGNC:13006]	Rhesus	Mammalia	Ma	Eutheria	Mid	0	0	NA	0
ENSMMUG00000009290	ZNF416	zinc finger protein 416 [Source:HGNC Symbol;Acc:HGNC:20645]	Rhesus	Mammalia	Ma	Euarchontoglires	Mid	0	0	NA	14.87
ENSMMUG00000009292	ZIK1	zinc finger protein interacting with K protein 1 [Source:HGNC Symbol;Acc:HGNC:33104]	Rhesus	Mammalia	Ma	Euarchontoglires	Mid	0	0	NA	26.42
ENSMMUG00000009294	ZNF530	zinc finger protein 530 [Source:HGNC Symbol;Acc:HGNC:29297]	Rhesus	Mammalia	Ma	Eutheria	Mid	0	1.51	NA	15.3
ENSMMUG00000009299	ZNF557	zinc finger protein 557 [Source:HGNC Symbol;Acc:HGNC:28632]	Rhesus	Mammalia	Ma	Catarrhini	Young	0	0.42	NA	0
ENSMMUG00000009592	ZNF528	zinc finger protein 528 [Source:HGNC Symbol;Acc:HGNC:29384]	Rhesus	Mammalia	Ma	Simiiformes	Young	0	0	NA	0.56
ENSMMUG00000009789	ZNF10	zinc finger protein 10 [Source:HGNC Symbol;Acc:HGNC:12879]	Rhesus	Mammalia	Ma	Eutheria	Mid	0	0	NA	0
ENSMMUG00000009888	ZNF534	zinc finger protein 534 [Source:HGNC Symbol;Acc:HGNC:26337]	Rhesus	Mammalia	Ma	Eutheria	Mid	0	0	NA	0
ENSMMUG00000010035	ZNF92	zinc finger protein 92 [Source:HGNC Symbol;Acc:HGNC:13168]	Rhesus	Mammalia	Ma	Simiiformes	Young	2.38	0	NA	0
ENSMMUG00000010054	ZNF343	zinc finger protein 343 [Source:HGNC Symbol;Acc:HGNC:16017]	Rhesus	Mammalia	Ma	Boreoeutheria	Mid	0	1.81	0	43.15
ENSMMUG00000010404	ZNF41	zinc finger protein 41 [Source:HGNC Symbol;Acc:HGNC:13107]	Rhesus	Mammalia	Ma	Eutheria	Mid	0	0	NA	0.49
ENSMMUG00000010429	ZNF773	zinc finger protein 773 [Source:HGNC Symbol;Acc:HGNC:30487]	Rhesus	Mammalia	Ma	Eutheria	Mid	0	0	NA	12.69
ENSMMUG00000010528			Rhesus	Mammalia	Ma	NULL	#N/A	0	0	NA	0
ENSMMUG00000010646	ZNF202	zinc finger protein 202 [Source:HGNC Symbol;Acc:HGNC:12994]	Rhesus	Mammalia	Ma	Mammalia	Old	0	2.4	0	11.28
ENSMMUG00000010741	ZNF248	zinc finger protein 248 [Source:HGNC Symbol;Acc:HGNC:13041]	Rhesus	Mammalia	Ma	Eutheria	Mid	0	0	0	0
ENSMMUG00000010758	ZNF415	zinc finger protein 415 [Source:HGNC Symbol;Acc:HGNC:20636]	Rhesus	Mammalia	Ma	Primates	Young	0	0	NA	0
ENSMMUG00000010838	ZNF473	zinc finger protein 473 [Source:HGNC Symbol;Acc:HGNC:23239]	Rhesus	Mammalia	Ma	Eutheria	Mid	0	0	0	51.85
ENSMMUG00000010973	ZNF436	zinc finger protein 436 [Source:HGNC Symbol;Acc:HGNC:20814]	Rhesus	Mammalia	Ma	Mammalia	Old	0	0.9	NA	53.66
ENSMMUG00000011083	ZNF570	zinc finger protein 570 [Source:HGNC Symbol;Acc:HGNC:26416]	Rhesus	Mammalia	Ma	Eutheria	Mid	0	0	NA	0
ENSMMUG00000011091	ZNF571	zinc finger protein 571 [Source:HGNC Symbol;Acc:HGNC:25000]	Rhesus	Mammalia	Ma	Eutheria	Mid	0	0	0	0
ENSMMUG00000011092	ZNF540	zinc finger protein 540 [Source:HGNC Symbol;Acc:HGNC:25331]	Rhesus	Mammalia	Ma	Euarchontoglires	Mid	0	0	NA	0
ENSMMUG00000011237	ZNF425	zinc finger protein 425 [Source:HGNC Symbol;Acc:HGNC:20690]	Rhesus	Mammalia	Ma	Boreoeutheria	Mid	0	0	0	4.3
ENSMMUG00000011275	ZNF729	zinc finger protein 729 [Source:HGNC Symbol;Acc:HGNC:32464]	Rhesus	Mammalia	Ma	Catarrhini	Young	0	0	NA	0
ENSMMUG00000011548	ZNF250	zinc finger protein 250 [Source:HGNC Symbol;Acc:HGNC:13044]	Rhesus	Mammalia	Ma	Eutheria	Mid	0	0	NA	0
ENSMMUG00000011550	ZNF7	zinc finger protein 7 [Source:HGNC Symbol;Acc:HGNC:13139]	Rhesus	Mammalia	Ma	Eutheria	Mid	0	0	NA	6.45
ENSMMUG00000011587	ZFP1	ZFP1 zinc finger protein [Source:HGNC Symbol;Acc:HGNC:23328]	Rhesus	Mammalia	Ma	Eutheria	Mid	4.88	0	0	0
ENSMMUG00000011617		Uncharacterized protein [Source:UniProtKB/TrEMBL;Acc:H9H3H9]	Rhesus	Mammalia	Ma	NULL	#N/A	0	0	0	0
ENSMMUG00000011788	ZNF212	zinc finger protein 212 [Source:HGNC Symbol;Acc:HGNC:13004]	Rhesus	Mammalia	Ma	Mammalia	Old	0	0	2.52	38.57
ENSMMUG00000011943	ZKSCAN7	zinc finger with KRAB and SCAN domains 7 [Source:HGNC Symbol;Acc:HGNC:12955]	Rhesus	Mammalia	Ma	Theria	Old	20	0	0	80.77
ENSMMUG00000012083		Uncharacterized protein [Source:UniProtKB/TrEMBL;Acc:F7D4A6]	Rhesus	Eumetazoa	Eu-Ve	NULL	#N/A	0	2.82	NA	0
ENSMMUG00000012085			Rhesus	Mammalia	Ma	NULL	#N/A	0	0	NA	0
ENSMMUG00000012343	ZNF12	zinc finger protein 12 [Source:HGNC Symbol;Acc:HGNC:12902]	Rhesus	Mammalia	Ma	Eutheria	Mid	0	0	NA	0
ENSMMUG00000012586			Rhesus	Mammalia	Ma	NULL	#N/A	2.38	0	NA	37.65
ENSMMUG00000012587			Rhesus	Mammalia	Ma	NULL	#N/A	0	3.38	0	0
ENSMMUG00000012696	ZNF300	zinc finger protein 300 [Source:HGNC Symbol;Acc:HGNC:13091]	Rhesus	Mammalia	Ma	Eutheria	Mid	0	0	NA	7.98
ENSMMUG00000012738	ZFP92	ZFP92 zinc finger protein [Source:HGNC Symbol;Acc:HGNC:12865]	Rhesus	Mammalia	Ma	Eutheria	Mid	0	0	NA	68.37
ENSMMUG00000012745	ZNF483	zinc finger protein 483 [Source:HGNC Symbol;Acc:HGNC:23384]	Rhesus	Mammalia	Ma	Eutheria	Mid	0	0.66	0	45
ENSMMUG00000012753		Uncharacterized protein [Source:UniProtKB/TrEMBL;Acc:F7EN91]	Rhesus	Mammalia	Ma	Catarrhini	Young	0	3.69	NA	0
ENSMMUG00000012764	ZNF175	zinc finger protein 175 [Source:HGNC Symbol;Acc:HGNC:12964]	Rhesus	Mammalia	Ma	Eutheria	Mid	0	0	NA	2.61
ENSMMUG00000012793		Uncharacterized protein [Source:UniProtKB/TrEMBL;Acc:F6QEL5]	Rhesus	Mammalia	Ma	Eutheria	Mid	0	0	NA	0
ENSMMUG00000012801	ZNF235	zinc finger protein 235 [Source:HGNC Symbol;Acc:HGNC:12866]	Rhesus	Mammalia	Ma	Eutheria	Mid	0	0	NA	5.15
ENSMMUG00000012802	ZNF112	zinc finger protein 112 [Source:HGNC Symbol;Acc:HGNC:12892]	Rhesus	Mammalia	Ma	Eutheria	Mid	0	0	NA	0
ENSMMUG00000012804	ZNF285	zinc finger protein 285 [Source:HGNC Symbol;Acc:HGNC:13079]	Rhesus	Mammalia	Ma	Eutheria	Mid	0	0	NA	0
ENSMMUG00000013073	ZNF331	zinc finger protein 331 [Source:HGNC Symbol;Acc:HGNC:15489]	Rhesus	Mammalia	Ma	Eutheria	Mid	0	2.86	NA	11.69
ENSMMUG00000013278	ZNF398	zinc finger protein 398 [Source:HGNC Symbol;Acc:HGNC:18373]	Rhesus	Mammalia	Ma	Amniota	Old	0	0	21.36	79.87
ENSMMUG00000013327		Uncharacterized protein [Source:UniProtKB/TrEMBL;Acc:F6XK48]	Rhesus	Mammalia	Ma	NULL	#N/A	0	0.69	NA	0
ENSMMUG00000013386	ZNF275	zinc finger protein 275 [Source:HGNC Symbol;Acc:HGNC:13069]	Rhesus	Mammalia	Ma	Theria	Old	0	3.91	NA	65.59
ENSMMUG00000013408	ZNF517	zinc finger protein 517 [Source:HGNC Symbol;Acc:HGNC:27984]	Rhesus	Mammalia	Ma	Eutheria	Mid	0	0	NA	34.85
ENSMMUG00000013569		Uncharacterized protein [Source:UniProtKB/TrEMBL;Acc:F6XKG1]	Rhesus	Mammalia	Ma	NULL	#N/A	4.76	0	8.89	11.36
ENSMMUG00000013571	ZNF700	zinc finger protein 700 [Source:HGNC Symbol;Acc:HGNC:25292]	Rhesus	Mammalia	Ma	Catarrhini	Young	0	0	NA	0
ENSMMUG00000013867	ZNF84	zinc finger protein 84 [Source:HGNC Symbol;Acc:HGNC:13159]	Rhesus	Mammalia	Ma	Eutheria	Mid	0	0	NA	0
ENSMMUG00000013868	ZNF26	zinc finger protein 26 [Source:HGNC Symbol;Acc:HGNC:13053]	Rhesus	Mammalia	Ma	Eutheria	Mid	0	1.6	NA	0
ENSMMUG00000013914	ZNF383	zinc finger protein 383 [Source:HGNC Symbol;Acc:HGNC:18609]	Rhesus	Mammalia	Ma	Eutheria	Mid	4.76	0.69	NA	0
ENSMMUG00000014066	ZNF81	zinc finger protein 81 [Source:HGNC Symbol;Acc:HGNC:13156]	Rhesus	Mammalia	Ma	Eutheria	Mid	0	0	NA	13.43
ENSMMUG00000014214	ZNF420	zinc finger protein 420 [Source:HGNC Symbol;Acc:HGNC:20649]	Rhesus	Mammalia	Ma	Eutheria	Mid	0	0	NA	0
ENSMMUG00000014280	ZNF547	zinc finger protein 547 [Source:HGNC Symbol;Acc:HGNC:26432]	Rhesus	Mammalia	Ma	Primates	Young	0	0.97	NA	4.2
ENSMMUG00000014281	ZNF548	zinc finger protein 548 [Source:HGNC Symbol;Acc:HGNC:26561]	Rhesus	Mammalia	Ma	Boreoeutheria	Mid	0	0	NA	7.43
ENSMMUG00000014282	ZNF17	zinc finger protein 17 [Source:HGNC Symbol;Acc:HGNC:12958]	Rhesus	Mammalia	Ma	Euarchontoglires	Mid	0	0	NA	0
ENSMMUG00000014285	ZNF772	zinc finger protein 772 [Source:HGNC Symbol;Acc:HGNC:33106]	Rhesus	Mammalia	Ma	Eutheria	Mid	0	0	NA	0
ENSMMUG00000014286	ZNF419	zinc finger protein 419 [Source:HGNC Symbol;Acc:HGNC:20648]	Rhesus	Mammalia	Ma	Eutheria	Mid	0	0	15.66	10.29
ENSMMUG00000014308	ZNF34	zinc finger protein 34 [Source:HGNC Symbol;Acc:HGNC:13098]	Rhesus	Mammalia	Ma	Eutheria	Mid	0	0	NA	15.08
ENSMMUG00000014313	ZNF500	zinc finger protein 500 [Source:HGNC Symbol;Acc:HGNC:23716]	Rhesus	Mammalia	Ma	Mammalia	Old	0	56.1	4.49	51.95
ENSMMUG00000014351	ZNF136	zinc finger protein 136 [Source:HGNC Symbol;Acc:HGNC:12920]	Rhesus	Mammalia	Ma	Primates	Young	2.38	3.56	NA	0
ENSMMUG00000014453	ZNF133	zinc finger protein 133 [Source:HGNC Symbol;Acc:HGNC:12917]	Rhesus	Mammalia	Ma	Eutheria	Mid	4.88	2.62	40.91	45.16
ENSMMUG00000014484	ZNF641	zinc finger protein 641 [Source:HGNC Symbol;Acc:HGNC:31834]	Rhesus	Mammalia	Ma	Mammalia	Old	0	5.93	NA	10.62
ENSMMUG00000014692	ZNF324	zinc finger protein 324 [Source:HGNC Symbol;Acc:HGNC:14096]	Rhesus	Mammalia	Ma	Eutheria	Mid	2.44	0	NA	31.44
ENSMMUG00000015121	ZNF461	zinc finger protein 461 [Source:HGNC Symbol;Acc:HGNC:21629]	Rhesus	Mammalia	Ma	Eutheria	Mid	0	0	NA	0
ENSMMUG00000015388	ZNF561	zinc finger protein 561 [Source:HGNC Symbol;Acc:HGNC:28684]	Rhesus	Mammalia	Ma	Simiiformes	Young	0	3.96	NA	0
ENSMMUG00000015471	ZNF33A	zinc finger protein 33A [Source:HGNC Symbol;Acc:HGNC:13096]	Rhesus	Mammalia	Ma	Eutheria	Mid	0	0	NA	1.75
ENSMMUG00000015533	ZNF43	zinc finger protein 43 [Source:HGNC Symbol;Acc:HGNC:13109]	Rhesus	Mammalia	Ma	Simiiformes	Young	2.38	0	NA	0
ENSMMUG00000015673	ZIM3	zinc finger, imprinted 3 [Source:HGNC Symbol;Acc:HGNC:16366]	Rhesus	Mammalia	Ma	Boreoeutheria	Mid	0	0	NA	0
ENSMMUG00000015744	ZNF302	zinc finger protein 302 [Source:HGNC Symbol;Acc:HGNC:13848]	Rhesus	Mammalia	Ma	Eutheria	Mid	0	4.73	NA	6.17
ENSMMUG00000015805	ZNF169	zinc finger protein 169 [Source:HGNC Symbol;Acc:HGNC:12957]	Rhesus	Mammalia	Ma	Boreoeutheria	Mid	4.88	0	NA	23.2
ENSMMUG00000015835	ZNF829	zinc finger protein 829 [Source:HGNC Symbol;Acc:HGNC:34032]	Rhesus	Mammalia	Ma	Eutheria	Mid	0	0	NA	0
ENSMMUG00000015955	ZNF620	zinc finger protein 620 [Source:HGNC Symbol;Acc:HGNC:28742]	Rhesus	Mammalia	Ma	Eutheria	Mid	0	0	NA	0
ENSMMUG00000015981	ZNF677	zinc finger protein 677 [Source:HGNC Symbol;Acc:HGNC:28730]	Rhesus	Mammalia	Ma	Eutheria	Mid	0	0	NA	0
ENSMMUG00000016003		Uncharacterized protein [Source:UniProtKB/TrEMBL;Acc:F7FWN0]	Rhesus	Mammalia	Ma	NULL	#N/A	0	0	NA	0
ENSMMUG00000016066	ZNF816	zinc finger protein 816 [Source:HGNC Symbol;Acc:HGNC:26995]	Rhesus	Mammalia	Ma	Catarrhini	Young	0	0	NA	0
ENSMMUG00000016168	ZNF433	zinc finger protein 433 [Source:HGNC Symbol;Acc:HGNC:20811]	Rhesus	Mammalia	Ma	Eutheria	Mid	0	0	NA	0
ENSMMUG00000016199	ZFP69	ZFP69 zinc finger protein [Source:HGNC Symbol;Acc:HGNC:24708]	Rhesus	Mammalia	Ma	Eutheria	Mid	0	0	0	11.04
ENSMMUG00000016449	ZNF382	zinc finger protein 382 [Source:HGNC Symbol;Acc:HGNC:17409]	Rhesus	Mammalia	Ma	Eutheria	Mid	2.38	0	0	0
ENSMMUG00000016723	ZNF287	zinc finger protein 287 [Source:HGNC Symbol;Acc:HGNC:13502]	Rhesus	Mammalia	Ma	Eutheria	Mid	0	0	0	0
ENSMMUG00000016860	ZNF490	zinc finger protein 490 [Source:HGNC Symbol;Acc:HGNC:23705]	Rhesus	Mammalia	Ma	Simiiformes	Young	0	0	0	17.98
ENSMMUG00000016862	ZNF791	zinc finger protein 791 [Source:HGNC Symbol;Acc:HGNC:26895]	Rhesus	Mammalia	Ma	Euarchontoglires	Mid	4.76	1.36	NA	0
ENSMMUG00000016918	ZNF708	zinc finger protein 708 [Source:HGNC Symbol;Acc:HGNC:12945]	Rhesus	Mammalia	Ma	Simiiformes	Young	0	0	NA	0
ENSMMUG00000017077	ZNF37A	zinc finger protein 37A [Source:HGNC Symbol;Acc:HGNC:13102]	Rhesus	Mammalia	Ma	Eutheria	Mid	0	0	NA	0
ENSMMUG00000017191		Uncharacterized protein [Source:UniProtKB/TrEMBL;Acc:F7HIL5]	Rhesus	Mammalia	Ma	Eutheria	Mid	0	0	NA	0
ENSMMUG00000017400		Uncharacterized protein [Source:UniProtKB/TrEMBL;Acc:F7HS17]	Rhesus	Mammalia	Ma	Simiiformes	Young	0	2.52	NA	32.35
ENSMMUG00000017585	ZNF197	zinc finger protein 197 [Source:HGNC Symbol;Acc:HGNC:12988]	Rhesus	Mammalia	Ma	Eutheria	Mid	0	0	0	19.53
ENSMMUG00000017852	PEG3	paternally expressed 3 [Source:HGNC Symbol;Acc:HGNC:8826]	Rhesus	Mammalia	Ma	NULL	#N/A	0	0	0	60.16
ENSMMUG00000017973	ZNF263	zinc finger protein 263 [Source:HGNC Symbol;Acc:HGNC:13056]	Rhesus	Mammalia	Ma	Mammalia	Old	100	1.38	2.3	92.74
ENSMMUG00000017975	ZNF75A	zinc finger protein 75a [Source:HGNC Symbol;Acc:HGNC:13146]	Rhesus	Mammalia	Ma	Mammalia	Old	3.03	0.83	NA	11.97
ENSMMUG00000018054	ZKSCAN3	zinc finger with KRAB and SCAN domains 3 [Source:HGNC Symbol;Acc:HGNC:13853]	Rhesus	Mammalia	Ma	Theria	Old	41.03	0	6.82	41.67
ENSMMUG00000018134		Uncharacterized protein [Source:UniProtKB/TrEMBL;Acc:F7FKV3]	Rhesus	Opisthokonta	CO-Op	NULL	#N/A	0	2.42	NA	0
ENSMMUG00000018171	ZNF324B	zinc finger protein 324B [Source:HGNC Symbol;Acc:HGNC:33107]	Rhesus	Mammalia	Ma	Eutheria	Mid	2.44	0	NA	31.74
ENSMMUG00000018301	ZNF707	zinc finger protein 707 [Source:HGNC Symbol;Acc:HGNC:27815]	Rhesus	Mammalia	Ma	Eutheria	Mid	0	1.22	NA	26.06
ENSMMUG00000018541	ZNF18	zinc finger protein 18 [Source:HGNC Symbol;Acc:HGNC:12969]	Rhesus	Mammalia	Ma	Theria	Old	0	0	1.15	61.64
ENSMMUG00000018549	ZNF786	zinc finger protein 786 [Source:HGNC Symbol;Acc:HGNC:21806]	Rhesus	Mammalia	Ma	Theria	Old	0	4.49	0	15.35
ENSMMUG00000018682	ZNF57	zinc finger protein 57 [Source:HGNC Symbol;Acc:HGNC:13125]	Rhesus	Mammalia	Ma	Eutheria	Mid	0	0	NA	0
ENSMMUG00000018698	ZNF195	zinc finger protein 195 [Source:HGNC Symbol;Acc:HGNC:12986]	Rhesus	Mammalia	Ma	Simiiformes	Young	0	0.31	NA	0
ENSMMUG00000018707	ZNF746	zinc finger protein 746 [Source:HGNC Symbol;Acc:HGNC:21948]	Rhesus	Mammalia	Ma	Mammalia	Old	0	17.39	0	40.63
ENSMMUG00000018709	ZNF597	zinc finger protein 597 [Source:HGNC Symbol;Acc:HGNC:26573]	Rhesus	Mammalia	Ma	Eutheria	Mid	0	0	0	0
ENSMMUG00000018717	ZNF75D	zinc finger protein 75D [Source:HGNC Symbol;Acc:HGNC:13145]	Rhesus	Mammalia	Ma	Mammalia	Old	0	0	0	18.6
ENSMMUG00000018883		Uncharacterized protein [Source:UniProtKB/TrEMBL;Acc:F7A7M4]	Rhesus	Mammalia	Ma	NULL	#N/A	0	0	NA	0
ENSMMUG00000018884	ZNF559	zinc finger protein 559 [Source:HGNC Symbol;Acc:HGNC:28197]	Rhesus	Mammalia	Ma	Eutheria	Mid	0	0	NA	0
ENSMMUG00000018887	ZNF699	zinc finger protein 699 [Source:HGNC Symbol;Acc:HGNC:24750]	Rhesus	Mammalia	Ma	Eutheria	Mid	0	0	NA	0
ENSMMUG00000019284	ZNF304	zinc finger protein 304 [Source:HGNC Symbol;Acc:HGNC:13505]	Rhesus	Mammalia	Ma	Eutheria	Mid	0	0	0	0
ENSMMUG00000019285	ZNF460	zinc finger protein 460 [Source:HGNC Symbol;Acc:HGNC:21628]	Rhesus	Mammalia	Ma	Primates	Young	0	0	NA	0
ENSMMUG00000019320	ZFP82	ZFP82 zinc finger protein [Source:HGNC Symbol;Acc:HGNC:28682]	Rhesus	Mammalia	Ma	Eutheria	Mid	0	0	NA	0
ENSMMUG00000019422	ZNF568	zinc finger protein 568 [Source:HGNC Symbol;Acc:HGNC:25392]	Rhesus	Mammalia	Ma	Eutheria	Mid	13.04	1.2	NA	0
ENSMMUG00000019543		Uncharacterized protein [Source:UniProtKB/TrEMBL;Acc:F7CQX2]	Rhesus	Mammalia	Ma	Catarrhini	Young	0	0	NA	0
ENSMMUG00000019585	ZNF496	zinc finger protein 496 [Source:HGNC Symbol;Acc:HGNC:23713]	Rhesus	Mammalia	Ma	Eutheria	Mid	0	0	9.93	91.67
ENSMMUG00000019966	ZNF558	zinc finger protein 558 [Source:HGNC Symbol;Acc:HGNC:26422]	Rhesus	Mammalia	Ma	Eutheria	Mid	0	0	NA	0
ENSMMUG00000020139	ZNF789	zinc finger protein 789 [Source:HGNC Symbol;Acc:HGNC:27801]	Rhesus	Mammalia	Ma	Eutheria	Mid	0	0	0	9.64
ENSMMUG00000020140	ZNF394	zinc finger protein 394 [Source:HGNC Symbol;Acc:HGNC:18832]	Rhesus	Mammalia	Ma	Eutheria	Mid	7.14	0	0	77.42
ENSMMUG00000020141	ZKSCAN5	zinc finger with KRAB and SCAN domains 5 [Source:HGNC Symbol;Acc:HGNC:12867]	Rhesus	Mammalia	Ma	Theria	Old	0	0	0	9.2
ENSMMUG00000020234	ZNF480	zinc finger protein 480 [Source:HGNC Symbol;Acc:HGNC:23305]	Rhesus	Mammalia	Ma	Simiiformes	Young	0	0	NA	0
ENSMMUG00000020236	ZNF610	zinc finger protein 610 [Source:HGNC Symbol;Acc:HGNC:26687]	Rhesus	Mammalia	Ma	Simiiformes	Young	0	0	NA	0
ENSMMUG00000020452	ZNF562	zinc finger protein 562 [Source:HGNC Symbol;Acc:HGNC:25950]	Rhesus	Mammalia	Ma	Simiiformes	Young	0	0	NA	0
ENSMMUG00000020493	ZNF256	zinc finger protein 256 [Source:HGNC Symbol;Acc:HGNC:13049]	Rhesus	Mammalia	Ma	Euarchontoglires	Mid	0	5.48	0	11.72
ENSMMUG00000020495	ZNF606	zinc finger protein 606 [Source:HGNC Symbol;Acc:HGNC:25879]	Rhesus	Mammalia	Ma	Eutheria	Mid	0	0	NA	0
ENSMMUG00000020498	ZNF135	zinc finger protein 135 [Source:HGNC Symbol;Acc:HGNC:12919]	Rhesus	Mammalia	Ma	Eutheria	Mid	0	8.78	NA	0
ENSMMUG00000020505	ZNF274	zinc finger protein 274 [Source:HGNC Symbol;Acc:HGNC:13068]	Rhesus	Mammalia	Ma	Eutheria	Mid	0	0	3.41	28.61
ENSMMUG00000020598	ZNF596	zinc finger protein 596 [Source:HGNC Symbol;Acc:HGNC:27268]	Rhesus	Mammalia	Ma	Boreoeutheria	Mid	2.44	0.65	NA	0
ENSMMUG00000020653	ZNF333	zinc finger protein 333 [Source:HGNC Symbol;Acc:HGNC:15624]	Rhesus	Mammalia	Ma	Eutheria	Mid	1.23	0	NA	0
ENSMMUG00000020841	ZNF317	zinc finger protein 317 [Source:HGNC Symbol;Acc:HGNC:13507]	Rhesus	Mammalia	Ma	Eutheria	Mid	0	0	NA	4.35
ENSMMUG00000020859	ZNF337	zinc finger protein 337 [Source:HGNC Symbol;Acc:HGNC:15809]	Rhesus	Mammalia	Ma	Simiiformes	Young	0	0	NA	37.42
ENSMMUG00000020934	ZNF682	zinc finger protein 682 [Source:HGNC Symbol;Acc:HGNC:28857]	Rhesus	Mammalia	Ma	Simiiformes	Young	0	0	NA	0
ENSMMUG00000020970	ZNF213	zinc finger protein 213 [Source:HGNC Symbol;Acc:HGNC:13005]	Rhesus	Mammalia	Ma	Mammalia	Old	0	4.92	0	0
ENSMMUG00000021154	ZNF560	zinc finger protein 560 [Source:HGNC Symbol;Acc:HGNC:26484]	Rhesus	Mammalia	Ma	Primates	Young	0	0	0	0
ENSMMUG00000021333		Uncharacterized protein [Source:UniProtKB/TrEMBL;Acc:F6SN78]	Rhesus	Eumetazoa	Eu-Ve	NULL	#N/A	0	0.23	NA	0
ENSMMUG00000021466	ZNF230	zinc finger protein 230 [Source:HGNC Symbol;Acc:HGNC:13024]	Rhesus	Mammalia	Ma	Simiiformes	Young	0	0	NA	0
ENSMMUG00000021467	ZNF155	zinc finger protein 155 [Source:HGNC Symbol;Acc:HGNC:12940]	Rhesus	Mammalia	Ma	Simiiformes	Young	0	0	0	0
ENSMMUG00000021468	ZNF221	zinc finger protein 221 [Source:HGNC Symbol;Acc:HGNC:13014]	Rhesus	Mammalia	Ma	Primates	Young	0	3.37	NA	1.09
ENSMMUG00000021469		Uncharacterized protein [Source:UniProtKB/TrEMBL;Acc:F7HLF7]	Rhesus	Mammalia	Ma	Eutheria	Mid	0	3.48	NA	31.3
ENSMMUG00000021470	ZNF284	zinc finger protein 284 [Source:HGNC Symbol;Acc:HGNC:13078]	Rhesus	Mammalia	Ma	Primates	Young	0	0	NA	0
ENSMMUG00000021472	ZNF224	zinc finger protein 224 [Source:HGNC Symbol;Acc:HGNC:13017]	Rhesus	Mammalia	Ma	Primates	Young	0	0.43	NA	0
ENSMMUG00000021473			Rhesus	Mammalia	Ma	Eutheria	Mid	0	0	NA	0
ENSMMUG00000021474	ZNF45	zinc finger protein 45 [Source:HGNC Symbol;Acc:HGNC:13111]	Rhesus	Mammalia	Ma	Eutheria	Mid	0	0	NA	0
ENSMMUG00000021607	ZNF589	zinc finger protein 589 [Source:HGNC Symbol;Acc:HGNC:16747]	Rhesus	Mammalia	Ma	Catarrhini	Young	0	0	NA	17.92
ENSMMUG00000021673	ZFP28	ZFP28 zinc finger protein [Source:HGNC Symbol;Acc:HGNC:17801]	Rhesus	Mammalia	Ma	Eutheria	Mid	0	0	NA	0
ENSMMUG00000021674		Uncharacterized protein [Source:UniProtKB/TrEMBL;Acc:F7F4M6]	Rhesus	Mammalia	Ma	Eutheria	Mid	0	0	NA	0
ENSMMUG00000021686	ZFP14	ZFP14 zinc finger protein [Source:HGNC Symbol;Acc:HGNC:29312]	Rhesus	Mammalia	Ma	Eutheria	Mid	0	0	NA	0
ENSMMUG00000021760	ZNF79	zinc finger protein 79 [Source:HGNC Symbol;Acc:HGNC:13153]	Rhesus	Mammalia	Ma	Theria	Old	0	5.14	NA	62.28
ENSMMUG00000021989	ZNF14	zinc finger protein 14 [Source:HGNC Symbol;Acc:HGNC:12924]	Rhesus	Mammalia	Ma	Primates	Young	2.38	0.62	NA	37.93
ENSMMUG00000022227	ZNF445	zinc finger protein 445 [Source:HGNC Symbol;Acc:HGNC:21018]	Rhesus	Mammalia	Ma	Eutheria	Mid	0	3.19	0	6.64
ENSMMUG00000022436	ZNF485	zinc finger protein 485 [Source:HGNC Symbol;Acc:HGNC:23440]	Rhesus	Mammalia	Ma	Eutheria	Mid	0	4.8	NA	0
ENSMMUG00000022527	ZNF626	zinc finger protein 626 [Source:HGNC Symbol;Acc:HGNC:30461]	Rhesus	Mammalia	Ma	Catarrhini	Young	0	0	NA	0
ENSMMUG00000022718			Rhesus	Mammalia	Ma	NULL	#N/A	0	3.92	NA	0
ENSMMUG00000022794	ZNF567	zinc finger protein 567 [Source:HGNC Symbol;Acc:HGNC:28696]	Rhesus	Mammalia	Ma	Eutheria	Mid	4.76	0	NA	0
ENSMMUG00000022923	ZNF514	zinc finger protein 514 [Source:HGNC Symbol;Acc:HGNC:25894]	Rhesus	Mammalia	Ma	Theria	Old	2.44	0	NA	3.39
ENSMMUG00000023136	ZNF613	zinc finger protein 613 [Source:HGNC Symbol;Acc:HGNC:25827]	Rhesus	Mammalia	Ma	Eutheria	Mid	0	0	NA	0
ENSMMUG00000023137	ZNF350	zinc finger protein 350 [Source:HGNC Symbol;Acc:HGNC:16656]	Rhesus	Mammalia	Ma	Eutheria	Mid	0	0	NA	0
ENSMMUG00000023311	ZNF669	zinc finger protein 669 [Source:HGNC Symbol;Acc:HGNC:25736]	Rhesus	Eumetazoa	Eu-Ve	Boreoeutheria	Mid	0	0	NA	0
ENSMMUG00000023357	ZNF671	zinc finger protein 671 [Source:HGNC Symbol;Acc:HGNC:26279]	Rhesus	Mammalia	Ma	Eutheria	Mid	0	0	NA	0
ENSMMUG00000023795			Rhesus	Mammalia	Ma	Eutheria	Mid	0	0	0	0
ENSMMUG00000028751	ZNF222	zinc finger protein 222 [Source:HGNC Symbol;Acc:HGNC:13015]	Rhesus	Mammalia	Ma	Simiiformes	Young	0	0	0	30.21
ENSMMUG00000028776	ZNF793	zinc finger protein 793 [Source:HGNC Symbol;Acc:HGNC:33115]	Rhesus	Mammalia	Ma	Eutheria	Mid	0	0	0	0
ENSMMUG00000028813	ZNF724P	zinc finger protein 724, pseudogene [Source:HGNC Symbol;Acc:HGNC:32460]	Rhesus	Mammalia	Ma	Simiiformes	Young	0	0.27	NA	0
ENSMMUG00000028820		Uncharacterized protein [Source:UniProtKB/TrEMBL;Acc:F6ZJM7]	Rhesus	Mammalia	Ma	NULL	#N/A	0	0	NA	0
ENSMMUG00000028830			Rhesus	Mammalia	Ma	NULL	#N/A	0	0	NA	0
ENSMMUG00000028832	ZNF253	zinc finger protein 253 [Source:HGNC Symbol;Acc:HGNC:13497]	Rhesus	Mammalia	Ma	Catarrhini	Young	0	0	NA	0
ENSMMUG00000028833	ZNF506	zinc finger protein 506 [Source:HGNC Symbol;Acc:HGNC:23780]	Rhesus	Mammalia	Ma	Simiiformes	Young	0	0	NA	0
ENSMMUG00000028875	ZNF442	zinc finger protein 442 [Source:HGNC Symbol;Acc:HGNC:20877]	Rhesus	Mammalia	Ma	Simiiformes	Young	0	0	0	0
ENSMMUG00000029039		Uncharacterized protein [Source:UniProtKB/TrEMBL;Acc:F6QBP5]	Rhesus	Mammalia	Ma	NULL	#N/A	5	0.43	0	0
ENSMMUG00000029889		Uncharacterized protein [Source:UniProtKB/TrEMBL;Acc:F7CBW6]	Rhesus	Mammalia	Ma	NULL	#N/A	0	0	0	0
ENSMMUG00000030297		Uncharacterized protein [Source:UniProtKB/TrEMBL;Acc:F7HSA5]	Rhesus	Mammalia	Ma	NULL	#N/A	0	17.39	NA	9.76
ENSMMUG00000030559		Uncharacterized protein [Source:UniProtKB/TrEMBL;Acc:H9H505]	Rhesus	Eumetazoa	Eu-Ve	NULL	#N/A	0	0	NA	0
ENSMMUG00000030600		Uncharacterized protein [Source:UniProtKB/TrEMBL;Acc:F7DZW0]	Rhesus	Mammalia	Ma	NULL	#N/A	0	0	0	0
ENSMMUG00000030603		Uncharacterized protein [Source:UniProtKB/TrEMBL;Acc:F7DZU7]	Rhesus	Eumetazoa	Eu-Ve	NULL	#N/A	0	0	0	0
ENSMMUG00000031191	ZNF695	zinc finger protein 695 [Source:HGNC Symbol;Acc:HGNC:30954]	Rhesus	Mammalia	Ma	Catarrhini	Young	0	0	NA	0
ENSMMUG00000031445	ZNF891	zinc finger protein 891 [Source:HGNC Symbol;Acc:HGNC:38709]	Rhesus	Mammalia	Ma	Eutheria	Mid	0	0	NA	0
ENSMMUG00000031497	ZNF678	zinc finger protein 678 [Source:HGNC Symbol;Acc:HGNC:28652]	Rhesus	Mammalia	Ma	Catarrhini	Young	0	1.47	NA	0
ENSMMUG00000031860		Uncharacterized protein [Source:UniProtKB/TrEMBL;Acc:F7HKZ4]	Rhesus	Eumetazoa	Eu-Ve	NULL	#N/A	2.44	0	0	0
ENSMMUG00000032157		Uncharacterized protein [Source:UniProtKB/TrEMBL;Acc:F7GR08]	Rhesus	Eumetazoa	Eu-Ve	NULL	#N/A	0	7.65	NA	0
ENSMMUG00000032295	ZNF595	zinc finger protein 595 [Source:HGNC Symbol;Acc:HGNC:27196]	Rhesus	Mammalia	Ma	Simiiformes	Young	0	1.1	NA	0.86
ENSMMUG00000032586		Uncharacterized protein [Source:UniProtKB/TrEMBL;Acc:H9H5Q9]	Rhesus	Eumetazoa	Eu-Ve	NULL	#N/A	2.38	0	NA	0
ENSMMUG00000032593		Uncharacterized protein [Source:UniProtKB/TrEMBL;Acc:H9H5R5]	Rhesus	Eumetazoa	Eu-Ve	NULL	#N/A	2.38	4.79	NA	0
ENSMODG00000000349		Uncharacterized protein [Source:UniProtKB/TrEMBL;Acc:F6QQY1]	Opossum	Eumetazoa	Eu-Ve	Metatheria	Mid	0	0	NA	18.06
ENSMODG00000000416		Uncharacterized protein [Source:UniProtKB/TrEMBL;Acc:F6WDU8]	Opossum	Vertebrata	Eu-Ve	Metatheria	Mid	0	0	NA	0
ENSMODG00000000430		Uncharacterized protein [Source:UniProtKB/TrEMBL;Acc:F6WEG5]	Opossum	Opisthokonta	CO-Op	Metatheria	Mid	0	0.56	NA	0
ENSMODG00000000717		Uncharacterized protein [Source:UniProtKB/TrEMBL;Acc:F6SFM2]	Opossum	Eumetazoa	Eu-Ve	Metatheria	Mid	20	0	0	32.97
ENSMODG00000000775		Uncharacterized protein [Source:UniProtKB/TrEMBL;Acc:F6SSQ6]	Opossum	Eumetazoa	Eu-Ve	Didelphinae	Young	2.5	0	NA	0
ENSMODG00000000806		Uncharacterized protein [Source:UniProtKB/TrEMBL;Acc:H9H8R8]	Opossum	Eumetazoa	Eu-Ve	Didelphinae	Young	0	1.53	NA	25.81
ENSMODG00000001006		Uncharacterized protein [Source:UniProtKB/TrEMBL;Acc:F7F0Y0]	Opossum	Eumetazoa	Eu-Ve	Didelphinae	Young	0	0	0	0
ENSMODG00000001526		Uncharacterized protein [Source:UniProtKB/TrEMBL;Acc:F6TZG6]	Opossum	Mammalia	Ma	Metatheria	Mid	0	1.42	NA	8.51
ENSMODG00000001538		Uncharacterized protein [Source:UniProtKB/TrEMBL;Acc:F6QS50]	Opossum	Eumetazoa	Eu-Ve	Metatheria	Mid	0	0	NA	0
ENSMODG00000001573		Uncharacterized protein [Source:UniProtKB/TrEMBL;Acc:F7BX10]	Opossum	Opisthokonta	CO-Op	Didelphinae	Young	0	0	NA	0
ENSMODG00000001577		Uncharacterized protein [Source:UniProtKB/TrEMBL;Acc:F6WTN7]	Opossum	Mammalia	Ma	Theria	Old	0	14.62	NA	35.25
ENSMODG00000001880		Uncharacterized protein [Source:UniProtKB/TrEMBL;Acc:F6V0G1]	Opossum	Eumetazoa	Eu-Ve	Metatheria	Mid	0	1.26	NA	6.67
ENSMODG00000001961		Uncharacterized protein [Source:UniProtKB/TrEMBL;Acc:F6V2E5]	Opossum	Opisthokonta	CO-Op	Metatheria	Mid	0	0.12	NA	3.08
ENSMODG00000001974	ZNF398	zinc finger protein 398 [Source:HGNC Symbol;Acc:HGNC:18373]	Opossum	Mammalia	Ma	Amniota	Old	0	8.8	0	71.59
ENSMODG00000001987	ZNF282	zinc finger protein 282 [Source:HGNC Symbol;Acc:HGNC:13076]	Opossum	Mammalia	Ma	Amniota	Old	0	0	0	31.72
ENSMODG00000001991	ZNF212	zinc finger protein 212 [Source:HGNC Symbol;Acc:HGNC:13004]	Opossum	Mammalia	Ma	Mammalia	Old	0	0	0	27.52
ENSMODG00000002044		Uncharacterized protein [Source:UniProtKB/TrEMBL;Acc:F7FJV1]	Opossum	Vertebrata	Eu-Ve	Didelphinae	Young	0	11.76	NA	0
ENSMODG00000002051		Uncharacterized protein [Source:UniProtKB/TrEMBL;Acc:F6V0B0]	Opossum	Mammalia	Ma	Didelphinae	Young	0	0	NA	0
ENSMODG00000002056		Uncharacterized protein [Source:UniProtKB/TrEMBL;Acc:F6V087]	Opossum	Mammalia	Ma	Didelphinae	Young	0	0	NA	0
ENSMODG00000002313		Uncharacterized protein [Source:UniProtKB/TrEMBL;Acc:F6YDL9]	Opossum	Mammalia	Ma	Amniota	Old	0	10.64	0	67.26
ENSMODG00000002329	ZNF777	zinc finger protein 777 [Source:HGNC Symbol;Acc:HGNC:22213]	Opossum	Mammalia	Ma	Amniota	Old	0	9.39	0	94.62
ENSMODG00000002717		Uncharacterized protein [Source:UniProtKB/TrEMBL;Acc:F6Z7C9]	Opossum	Eumetazoa	Eu-Ve	Theria	Old	5	5	NA	66.96
ENSMODG00000002899		Uncharacterized protein [Source:UniProtKB/TrEMBL;Acc:F7EEI2]	Opossum	Eumetazoa	Eu-Ve	Metatheria	Mid	0	0.64	NA	7.5
ENSMODG00000003057		Uncharacterized protein [Source:UniProtKB/TrEMBL;Acc:F7EEL5]	Opossum	Mammalia	Ma	Didelphinae	Young	0	0	NA	0
ENSMODG00000003218		Uncharacterized protein [Source:UniProtKB/TrEMBL;Acc:F7EMR1]	Opossum	Opisthokonta	CO-Op	Didelphinae	Young	0	1.45	0	0
ENSMODG00000003482			Opossum	Eumetazoa	Eu-Ve	Didelphinae	Young	0	0	0	6.25
ENSMODG00000003524		Uncharacterized protein [Source:UniProtKB/TrEMBL;Acc:K7E0J7]	Opossum	Opisthokonta	CO-Op	Didelphinae	Young	2.38	0.36	NA	0
ENSMODG00000003755		Uncharacterized protein [Source:UniProtKB/TrEMBL;Acc:F7GBS1]	Opossum	Opisthokonta	CO-Op	Didelphinae	Young	2.44	0	NA	0
ENSMODG00000003985		Uncharacterized protein [Source:UniProtKB/TrEMBL;Acc:F7F5X6]	Opossum	Mammalia	Ma	Metatheria	Mid	0	1.87	NA	8.33
ENSMODG00000004060		Uncharacterized protein [Source:UniProtKB/TrEMBL;Acc:F7AK87]	Opossum	Opisthokonta	CO-Op	Didelphinae	Young	2.56	0	NA	0
ENSMODG00000004145	ZKSCAN1	zinc finger with KRAB and SCAN domains 1 [Source:HGNC Symbol;Acc:HGNC:13101]	Opossum	Mammalia	Ma	Theria	Old	7.14	0.68	0	78.7
ENSMODG00000004159	ZNF3	zinc finger protein 3 [Source:HGNC Symbol;Acc:HGNC:13089]	Opossum	Mammalia	Ma	Theria	Old	0	0	NA	0
ENSMODG00000004241		Uncharacterized protein [Source:UniProtKB/TrEMBL;Acc:F6UBG3]	Opossum	Eumetazoa	Eu-Ve	Metatheria	Mid	0	0	NA	0
ENSMODG00000004271		Uncharacterized protein [Source:UniProtKB/TrEMBL;Acc:F6U466]	Opossum	Eumetazoa	Eu-Ve	Didelphinae	Young	0	0	NA	0
ENSMODG00000004287		Uncharacterized protein [Source:UniProtKB/TrEMBL;Acc:F6SY54]	Opossum	Eumetazoa	Eu-Ve	Didelphinae	Young	0	0	NA	0
ENSMODG00000004295		Uncharacterized protein [Source:UniProtKB/TrEMBL;Acc:F6QG64]	Opossum	Eumetazoa	Eu-Ve	Metatheria	Mid	0	0	NA	46.84
ENSMODG00000004306		Uncharacterized protein [Source:UniProtKB/TrEMBL;Acc:F6XXV4]	Opossum	Vertebrata	Eu-Ve	Theria	Old	0	0	NA	0
ENSMODG00000004331		Uncharacterized protein [Source:UniProtKB/TrEMBL;Acc:F6X6H7]	Opossum	Eumetazoa	Eu-Ve	Didelphinae	Young	0	0	NA	0
ENSMODG00000004347		Uncharacterized protein [Source:UniProtKB/TrEMBL;Acc:H9H6S5]	Opossum	Opisthokonta	CO-Op	Didelphinae	Young	0	0.51	NA	0
ENSMODG00000004514		Uncharacterized protein [Source:UniProtKB/TrEMBL;Acc:F6V923]	Opossum	Opisthokonta	CO-Op	NULL	#N/A	0	4.22	NA	0
ENSMODG00000004552		Uncharacterized protein [Source:UniProtKB/TrEMBL;Acc:F6Z2G9]	Opossum	Vertebrata	Eu-Ve	Metatheria	Mid	0	0.22	NA	34.29
ENSMODG00000004588		Uncharacterized protein [Source:UniProtKB/TrEMBL;Acc:H9H654]	Opossum	Eumetazoa	Eu-Ve	Didelphinae	Young	7.32	0.71	NA	19.32
ENSMODG00000004603		Uncharacterized protein [Source:UniProtKB/TrEMBL;Acc:F6Y4N9]	Opossum	Eumetazoa	Eu-Ve	Didelphinae	Young	0	0	NA	0
ENSMODG00000004696		Uncharacterized protein [Source:UniProtKB/TrEMBL;Acc:F6XX06]	Opossum	Eumetazoa	Eu-Ve	NULL	#N/A	0	0	NA	0
ENSMODG00000004719		Uncharacterized protein [Source:UniProtKB/TrEMBL;Acc:F7DQF9]	Opossum	Eumetazoa	Eu-Ve	Metatheria	Mid	0	0	0	0
ENSMODG00000004771		Uncharacterized protein [Source:UniProtKB/TrEMBL;Acc:F7GI79]	Opossum	Eumetazoa	Eu-Ve	Metatheria	Mid	0	0	0	0
ENSMODG00000005370		Uncharacterized protein [Source:UniProtKB/TrEMBL;Acc:F7EWL9]	Opossum	Vertebrata	Eu-Ve	Metatheria	Mid	0	0	NA	0
ENSMODG00000005499		Uncharacterized protein [Source:UniProtKB/TrEMBL;Acc:F7DE70]	Opossum	Opisthokonta	CO-Op	Didelphinae	Young	0	0	NA	0
ENSMODG00000005578		Uncharacterized protein [Source:UniProtKB/TrEMBL;Acc:H9H8G2]	Opossum	Vertebrata	Eu-Ve	Metatheria	Mid	0	0	NA	0
ENSMODG00000005854		Uncharacterized protein [Source:UniProtKB/TrEMBL;Acc:F6T4X4]	Opossum	Eumetazoa	Eu-Ve	Metatheria	Mid	0	0	NA	0
ENSMODG00000005955		Uncharacterized protein [Source:UniProtKB/TrEMBL;Acc:F6WF95]	Opossum	Eukaryota	CO-Op	Metatheria	Mid	0	0	NA	57.14
ENSMODG00000005975		Uncharacterized protein [Source:UniProtKB/TrEMBL;Acc:F7G350]	Opossum	Eumetazoa	Eu-Ve	Metatheria	Mid	0	1.22	NA	0
ENSMODG00000006018		Uncharacterized protein [Source:UniProtKB/TrEMBL;Acc:F7AJP6]	Opossum	Eumetazoa	Eu-Ve	Didelphinae	Young	0	0	NA	10.81
ENSMODG00000006043		Uncharacterized protein [Source:UniProtKB/TrEMBL;Acc:F6Z624]	Opossum	Vertebrata	Eu-Ve	Metatheria	Mid	0	0	NA	0
ENSMODG00000006192		Uncharacterized protein [Source:UniProtKB/TrEMBL;Acc:F6ZSW2]	Opossum	Eumetazoa	Eu-Ve	Didelphinae	Young	0	0	NA	0
ENSMODG00000006211	ZNF597	zinc finger protein 597 [Source:HGNC Symbol;Acc:HGNC:26573]	Opossum	Opisthokonta	CO-Op	Mammalia	Old	0	0	NA	0
ENSMODG00000006236	ZNF500	zinc finger protein 500 [Source:HGNC Symbol;Acc:HGNC:23716]	Opossum	Vertebrata	Eu-Ve	Mammalia	Old	0	2.91	0	22.68
ENSMODG00000006321		Uncharacterized protein [Source:UniProtKB/TrEMBL;Acc:H9H5W0]	Opossum	Eumetazoa	Eu-Ve	Didelphinae	Young	0	0	0	0
ENSMODG00000006445		Uncharacterized protein [Source:UniProtKB/TrEMBL;Acc:H9H659]	Opossum	Eumetazoa	Eu-Ve	Didelphinae	Young	0	0	NA	15.38
ENSMODG00000006548		Uncharacterized protein [Source:UniProtKB/TrEMBL;Acc:H9H674]	Opossum	Eumetazoa	Eu-Ve	Didelphinae	Young	0	0	NA	20.95
ENSMODG00000006579		Uncharacterized protein [Source:UniProtKB/TrEMBL;Acc:F7B7L9]	Opossum	Eumetazoa	Eu-Ve	Metatheria	Mid	0	0	NA	0
ENSMODG00000006659	ZNF473	zinc finger protein 473 [Source:HGNC Symbol;Acc:HGNC:23239]	Opossum	Vertebrata	Eu-Ve	Metatheria	Mid	0	0	NA	0
ENSMODG00000006703		Uncharacterized protein [Source:UniProtKB/TrEMBL;Acc:F7DGZ4]	Opossum	Eumetazoa	Eu-Ve	Didelphinae	Young	0	0	NA	0
ENSMODG00000006855		Uncharacterized protein [Source:UniProtKB/TrEMBL;Acc:F6Q7L7]	Opossum	Eumetazoa	Eu-Ve	Didelphinae	Young	0	0	NA	29.09
ENSMODG00000007154		Uncharacterized protein [Source:UniProtKB/TrEMBL;Acc:F6RDA5]	Opossum	Eumetazoa	Eu-Ve	Didelphinae	Young	0	1.42	NA	0
ENSMODG00000007220		Uncharacterized protein [Source:UniProtKB/TrEMBL;Acc:F6WSH2]	Opossum	Eumetazoa	Eu-Ve	Metatheria	Mid	0	0	NA	0
ENSMODG00000007241	ZNF28	zinc finger protein 28 [Source:HGNC Symbol;Acc:HGNC:13073]	Opossum	Vertebrata	Eu-Ve	Didelphinae	Young	0	0	NA	0
ENSMODG00000007331		Uncharacterized protein [Source:UniProtKB/TrEMBL;Acc:F7EFB2]	Opossum	Mammalia	Ma	Metatheria	Mid	0	0	NA	23.67
ENSMODG00000007375		Uncharacterized protein [Source:UniProtKB/TrEMBL;Acc:F6W4W7]	Opossum	Vertebrata	Eu-Ve	Didelphinae	Young	0	0	NA	44.55
ENSMODG00000007392		Uncharacterized protein [Source:UniProtKB/TrEMBL;Acc:F6YZX4]	Opossum	Opisthokonta	CO-Op	Didelphinae	Young	0	0	NA	14.61
ENSMODG00000007416		Uncharacterized protein [Source:UniProtKB/TrEMBL;Acc:F6YWH2]	Opossum	Mammalia	Ma	Metatheria	Mid	0	0	NA	1.55
ENSMODG00000007417	ZNF483	zinc finger protein 483 [Source:HGNC Symbol;Acc:HGNC:23384]	Opossum	Eumetazoa	Eu-Ve	Metatheria	Mid	0	0	0	34.15
ENSMODG00000007446		Uncharacterized protein [Source:UniProtKB/TrEMBL;Acc:F7DVV8]	Opossum	Mammalia	Ma	Metatheria	Mid	0	0.3	3.41	0
ENSMODG00000007565		Uncharacterized protein [Source:UniProtKB/TrEMBL;Acc:F7FPN5]	Opossum	Eumetazoa	Eu-Ve	Didelphinae	Young	0	0	NA	46.99
ENSMODG00000007851	ZKSCAN5	zinc finger with KRAB and SCAN domains 5 [Source:HGNC Symbol;Acc:HGNC:12867]	Opossum	Mammalia	Ma	Theria	Old	0	0	0	0
ENSMODG00000007910		Uncharacterized protein [Source:UniProtKB/TrEMBL;Acc:F7GIJ8]	Opossum	Eumetazoa	Eu-Ve	Metatheria	Mid	0	3.21	NA	19.73
ENSMODG00000007916		Uncharacterized protein [Source:UniProtKB/TrEMBL;Acc:F7GID9]	Opossum	Vertebrata	Eu-Ve	Theria	Old	0	19.7	NA	0
ENSMODG00000007948		Uncharacterized protein [Source:UniProtKB/TrEMBL;Acc:F7G196]	Opossum	Vertebrata	Eu-Ve	Metatheria	Mid	0	1.1	NA	13.5
ENSMODG00000008031		Uncharacterized protein [Source:UniProtKB/TrEMBL;Acc:F7G1E0]	Opossum	Eumetazoa	Eu-Ve	Didelphinae	Young	0	0	NA	0
ENSMODG00000008101		Uncharacterized protein [Source:UniProtKB/TrEMBL;Acc:F7G5H7]	Opossum	Eumetazoa	Eu-Ve	Didelphinae	Young	0	0	NA	0
ENSMODG00000008381		Uncharacterized protein [Source:UniProtKB/TrEMBL;Acc:F6SJS4]	Opossum	Eumetazoa	Eu-Ve	Didelphinae	Young	0	0	NA	66.67
ENSMODG00000008457		Uncharacterized protein [Source:UniProtKB/TrEMBL;Acc:F6YVS9]	Opossum	Vertebrata	Eu-Ve	Didelphinae	Young	0	0	NA	12.9
ENSMODG00000008473			Opossum	Vertebrata	Eu-Ve	Metatheria	Mid	0	0	NA	0
ENSMODG00000008527		Uncharacterized protein [Source:UniProtKB/TrEMBL;Acc:F7DBW2]	Opossum	Eumetazoa	Eu-Ve	Metatheria	Mid	0	0	NA	1.27
ENSMODG00000008532		Uncharacterized protein [Source:UniProtKB/TrEMBL;Acc:F7DHF2]	Opossum	Eumetazoa	Eu-Ve	Didelphinae	Young	0	0	NA	0
ENSMODG00000008540		Uncharacterized protein [Source:UniProtKB/TrEMBL;Acc:F7DH93]	Opossum	Mammalia	Ma	Theria	Old	0	1.12	NA	18.24
ENSMODG00000008550		Uncharacterized protein [Source:UniProtKB/TrEMBL;Acc:F7BM37]	Opossum	Vertebrata	Eu-Ve	Didelphinae	Young	0	1.8	NA	15.27
ENSMODG00000008577		Uncharacterized protein [Source:UniProtKB/TrEMBL;Acc:F6U656]	Opossum	Eumetazoa	Eu-Ve	Didelphinae	Young	0	0	0	0
ENSMODG00000008606		Uncharacterized protein [Source:UniProtKB/TrEMBL;Acc:F6PHB8]	Opossum	Eumetazoa	Eu-Ve	Didelphinae	Young	0	0	NA	0
ENSMODG00000008791	ZNF496	zinc finger protein 496 [Source:HGNC Symbol;Acc:HGNC:23713]	Opossum	Mammalia	Ma	Didelphinae	Young	0	13.48	5.15	32.74
ENSMODG00000008814		Uncharacterized protein [Source:UniProtKB/TrEMBL;Acc:F7CK54]	Opossum	Vertebrata	Eu-Ve	Didelphinae	Young	0	0	NA	0
ENSMODG00000008860		Uncharacterized protein [Source:UniProtKB/TrEMBL;Acc:F7CUA9]	Opossum	Eumetazoa	Eu-Ve	Didelphinae	Young	0	0	NA	21.86
ENSMODG00000008965		Uncharacterized protein [Source:UniProtKB/TrEMBL;Acc:F6XHG5]	Opossum	Eumetazoa	Eu-Ve	Metatheria	Mid	0	0	NA	1.98
ENSMODG00000009165		Uncharacterized protein [Source:UniProtKB/TrEMBL;Acc:H9H6A9]	Opossum	Mammalia	Ma	Theria	Old	0	0.48	NA	40.48
ENSMODG00000009291		Uncharacterized protein [Source:UniProtKB/TrEMBL;Acc:F6YXK1]	Opossum	Vertebrata	Eu-Ve	Didelphinae	Young	0	0.58	NA	0
ENSMODG00000009474		Uncharacterized protein [Source:UniProtKB/TrEMBL;Acc:F7FNJ1]	Opossum	Opisthokonta	CO-Op	Didelphinae	Young	0	0	NA	0
ENSMODG00000009714		Uncharacterized protein [Source:UniProtKB/TrEMBL;Acc:F7AAS0]	Opossum	Opisthokonta	CO-Op	Didelphinae	Young	2.38	2.98	NA	0
ENSMODG00000009755		Uncharacterized protein [Source:UniProtKB/TrEMBL;Acc:F6WT62]	Opossum	Eumetazoa	Eu-Ve	Didelphinae	Young	0	0	NA	16.85
ENSMODG00000009832		Uncharacterized protein [Source:UniProtKB/TrEMBL;Acc:F6WAM4]	Opossum	Eumetazoa	Eu-Ve	Didelphinae	Young	0	0.25	NA	0
ENSMODG00000009921		Uncharacterized protein [Source:UniProtKB/TrEMBL;Acc:F7EFE5]	Opossum	Vertebrata	Eu-Ve	Didelphinae	Young	0	0	NA	25.77
ENSMODG00000009927		Uncharacterized protein [Source:UniProtKB/TrEMBL;Acc:F7F2R1]	Opossum	Vertebrata	Eu-Ve	Didelphinae	Young	0	0	NA	0
ENSMODG00000010002	ZNF850	zinc finger protein 850 [Source:HGNC Symbol;Acc:HGNC:27994]	Opossum	Eumetazoa	Eu-Ve	Metatheria	Mid	0	0	NA	0
ENSMODG00000010049		Uncharacterized protein [Source:UniProtKB/TrEMBL;Acc:H9H6D0]	Opossum	Vertebrata	Eu-Ve	Didelphinae	Young	0	0	NA	0
ENSMODG00000010286		Uncharacterized protein [Source:UniProtKB/TrEMBL;Acc:F6V7Z9]	Opossum	Mammalia	Ma	Metatheria	Mid	0	0	NA	0
ENSMODG00000010304		Uncharacterized protein [Source:UniProtKB/TrEMBL;Acc:F6SSA7]	Opossum	Vertebrata	Eu-Ve	Didelphinae	Young	0	0	0	3.88
ENSMODG00000010365		Uncharacterized protein [Source:UniProtKB/TrEMBL;Acc:F7F066]	Opossum	Opisthokonta	CO-Op	Didelphinae	Young	0	7.51	NA	31.34
ENSMODG00000010524		Uncharacterized protein [Source:UniProtKB/TrEMBL;Acc:F7DQJ4]	Opossum	Eumetazoa	Eu-Ve	Didelphinae	Young	0	19.03	NA	0
ENSMODG00000010532	ZNF786	zinc finger protein 786 [Source:HGNC Symbol;Acc:HGNC:21806]	Opossum	Eumetazoa	Eu-Ve	Metatheria	Mid	0	0	NA	0
ENSMODG00000010628		Uncharacterized protein [Source:UniProtKB/TrEMBL;Acc:F7DP31]	Opossum	Eumetazoa	Eu-Ve	Didelphinae	Young	0	0.22	NA	0
ENSMODG00000010630		Uncharacterized protein [Source:UniProtKB/TrEMBL;Acc:F6Z195]	Opossum	Eumetazoa	Eu-Ve	Metatheria	Mid	0	0	NA	0
ENSMODG00000010685		Uncharacterized protein [Source:UniProtKB/TrEMBL;Acc:F7C141]	Opossum	Opisthokonta	CO-Op	Didelphinae	Young	0	0	NA	0
ENSMODG00000010706		Uncharacterized protein [Source:UniProtKB/TrEMBL;Acc:F7G325]	Opossum	Vertebrata	Eu-Ve	Didelphinae	Young	0	0	NA	21.34
ENSMODG00000010742		Uncharacterized protein [Source:UniProtKB/TrEMBL;Acc:F7FWV4]	Opossum	Eumetazoa	Eu-Ve	Didelphinae	Young	0	3.6	NA	0
ENSMODG00000010793		Uncharacterized protein [Source:UniProtKB/TrEMBL;Acc:F7CIB2]	Opossum	Vertebrata	Eu-Ve	Metatheria	Mid	0	0	0	0
ENSMODG00000010794		Uncharacterized protein [Source:UniProtKB/TrEMBL;Acc:F7CIA2]	Opossum	Mammalia	Ma	Metatheria	Mid	0	0	NA	0
ENSMODG00000010810		Uncharacterized protein [Source:UniProtKB/TrEMBL;Acc:H9H6F6]	Opossum	Opisthokonta	CO-Op	Didelphinae	Young	0	2.31	NA	30.83
ENSMODG00000010852		Uncharacterized protein [Source:UniProtKB/TrEMBL;Acc:F6YDZ6]	Opossum	Vertebrata	Eu-Ve	Metatheria	Mid	0	0	NA	0
ENSMODG00000010878		Uncharacterized protein [Source:UniProtKB/TrEMBL;Acc:F6Z3K8]	Opossum	Vertebrata	Eu-Ve	Metatheria	Mid	0	0	NA	0
ENSMODG00000011013		Uncharacterized protein [Source:UniProtKB/TrEMBL;Acc:F7A0H8]	Opossum	Eumetazoa	Eu-Ve	Metatheria	Mid	0	1.17	NA	0
ENSMODG00000011021		Uncharacterized protein [Source:UniProtKB/TrEMBL;Acc:F6ZCD0]	Opossum	Eumetazoa	Eu-Ve	Didelphinae	Young	0	0	NA	0
ENSMODG00000011106		Uncharacterized protein [Source:UniProtKB/TrEMBL;Acc:F6SR06]	Opossum	Opisthokonta	CO-Op	Metatheria	Mid	0	0	NA	22.67
ENSMODG00000011141	ZNF79	zinc finger protein 79 [Source:HGNC Symbol;Acc:HGNC:13153]	Opossum	Mammalia	Ma	Theria	Old	0	0	NA	38.16
ENSMODG00000011178		Uncharacterized protein [Source:UniProtKB/TrEMBL;Acc:F6ZZ63]	Opossum	Eumetazoa	Eu-Ve	Didelphinae	Young	0	1.77	NA	62.5
ENSMODG00000011786		Uncharacterized protein [Source:UniProtKB/TrEMBL;Acc:F7G6V0]	Opossum	Eumetazoa	Eu-Ve	Metatheria	Mid	0	0	NA	0
ENSMODG00000012512		Uncharacterized protein [Source:UniProtKB/TrEMBL;Acc:F7D8V8]	Opossum	Eumetazoa	Eu-Ve	Metatheria	Mid	0	0	NA	0
ENSMODG00000012515		Uncharacterized protein [Source:UniProtKB/TrEMBL;Acc:F7C8P8]	Opossum	Vertebrata	Eu-Ve	Didelphinae	Young	0	3.16	NA	0
ENSMODG00000012595		Uncharacterized protein [Source:UniProtKB/TrEMBL;Acc:F6YU87]	Opossum	Eumetazoa	Eu-Ve	Didelphinae	Young	0	0.27	NA	57.28
ENSMODG00000012616			Opossum	Vertebrata	Eu-Ve	Metatheria	Mid	2.38	0	NA	0
ENSMODG00000012655		Uncharacterized protein [Source:UniProtKB/TrEMBL;Acc:F6VXL8]	Opossum	Mammalia	Ma	Metatheria	Mid	0	0	NA	0
ENSMODG00000012767		Uncharacterized protein [Source:UniProtKB/TrEMBL;Acc:F6S0W1]	Opossum	Mammalia	Ma	Didelphinae	Young	0	0	NA	0
ENSMODG00000012829		Uncharacterized protein [Source:UniProtKB/TrEMBL;Acc:F7DCL9]	Opossum	Eumetazoa	Eu-Ve	Didelphinae	Young	0	4	0	45.05
ENSMODG00000012927			Opossum	Mammalia	Ma	Mammalia	Old	0	0	0	35.29
ENSMODG00000013009		Uncharacterized protein [Source:UniProtKB/TrEMBL;Acc:F7C7M1]	Opossum	Eumetazoa	Eu-Ve	Didelphinae	Young	0	2.11	NA	0
ENSMODG00000013029		Uncharacterized protein [Source:UniProtKB/TrEMBL;Acc:H9H6L6]	Opossum	Eumetazoa	Eu-Ve	Didelphinae	Young	0	0	NA	0
ENSMODG00000013242			Opossum	Opisthokonta	CO-Op	NULL	#N/A	0	5.56	NA	15.5
ENSMODG00000013304	ZFP62	ZFP62 zinc finger protein [Source:HGNC Symbol;Acc:HGNC:23241]	Opossum	Eumetazoa	Eu-Ve	Metatheria	Mid	2.63	1.21	0	0
ENSMODG00000013409		Uncharacterized protein [Source:UniProtKB/TrEMBL;Acc:F7ED49]	Opossum	Eumetazoa	Eu-Ve	Metatheria	Mid	0	0	NA	0
ENSMODG00000013644		Uncharacterized protein [Source:UniProtKB/TrEMBL;Acc:F6UDA5]	Opossum	Opisthokonta	CO-Op	Metatheria	Mid	0	0	NA	0
ENSMODG00000013671		Uncharacterized protein [Source:UniProtKB/TrEMBL;Acc:F6VGJ7]	Opossum	Eumetazoa	Eu-Ve	Didelphinae	Young	0	1.71	NA	0
ENSMODG00000013677		Uncharacterized protein [Source:UniProtKB/TrEMBL;Acc:F6VFS2]	Opossum	Vertebrata	Eu-Ve	Theria	Old	0	0	0	0
ENSMODG00000013724	ZNF445	zinc finger protein 445 [Source:HGNC Symbol;Acc:HGNC:21018]	Opossum	Eumetazoa	Eu-Ve	Metatheria	Mid	0	3.11	0	67.16
ENSMODG00000013749		Uncharacterized protein [Source:UniProtKB/TrEMBL;Acc:F6Z0T7]	Opossum	Eumetazoa	Eu-Ve	Metatheria	Mid	2.44	3.63	NA	0
ENSMODG00000014123		Uncharacterized protein [Source:UniProtKB/TrEMBL;Acc:F6Y3S2]	Opossum	Eumetazoa	Eu-Ve	Didelphinae	Young	0	0	NA	0
ENSMODG00000014208		Uncharacterized protein [Source:UniProtKB/TrEMBL;Acc:F6WRR2]	Opossum	Eumetazoa	Eu-Ve	Metatheria	Mid	0	0	NA	0
ENSMODG00000014356	ZNF624	zinc finger protein 624 [Source:HGNC Symbol;Acc:HGNC:29254]	Opossum	Vertebrata	Eu-Ve	Metatheria	Mid	0	0	NA	0
ENSMODG00000014852		Uncharacterized protein [Source:UniProtKB/TrEMBL;Acc:F7BYP7]	Opossum	Eumetazoa	Eu-Ve	Didelphinae	Young	0	1.06	0	0
ENSMODG00000015028			Opossum	Eumetazoa	Eu-Ve	Metatheria	Mid	0	0.99	NA	0
ENSMODG00000015127	ZNF879	zinc finger protein 879 [Source:HGNC Symbol;Acc:HGNC:37273]	Opossum	Vertebrata	Eu-Ve	Metatheria	Mid	0	1.2	3.45	11.39
ENSMODG00000015223		Uncharacterized protein [Source:UniProtKB/TrEMBL;Acc:F6V3T2]	Opossum	Eumetazoa	Eu-Ve	Didelphinae	Young	4.76	0	NA	0
ENSMODG00000015447	ZNF316	zinc finger protein 316 [Source:HGNC Symbol;Acc:HGNC:13843]	Opossum	Mammalia	Ma	Mammalia	Old	0	6.15	NA	0
ENSMODG00000015452	ZKSCAN2	zinc finger with KRAB and SCAN domains 2 [Source:HGNC Symbol;Acc:HGNC:25677]	Opossum	Mammalia	Ma	Mammalia	Old	0	14.11	1.17	10.89
ENSMODG00000016145	ZNF436	zinc finger protein 436 [Source:HGNC Symbol;Acc:HGNC:20814]	Opossum	Eumetazoa	Eu-Ve	Mammalia	Old	0	0	NA	0
ENSMODG00000016425	ZSCAN32	zinc finger and SCAN domain containing 32 [Source:HGNC Symbol;Acc:HGNC:20812]	Opossum	Mammalia	Ma	Mammalia	Old	0	9.47	0	0
ENSMODG00000016443	ZNF263	zinc finger protein 263 [Source:HGNC Symbol;Acc:HGNC:13056]	Opossum	Vertebrata	Eu-Ve	Mammalia	Old	63.41	1.37	0	79.13
ENSMODG00000016885		Uncharacterized protein [Source:UniProtKB/TrEMBL;Acc:F6XJF1]	Opossum	Eumetazoa	Eu-Ve	Didelphinae	Young	0	0	NA	0
ENSMODG00000016896		Uncharacterized protein [Source:UniProtKB/TrEMBL;Acc:F6XIH1]	Opossum	Eumetazoa	Eu-Ve	Didelphinae	Young	0	0	NA	5
ENSMODG00000017086		Uncharacterized protein [Source:UniProtKB/TrEMBL;Acc:F6SXQ5]	Opossum	Vertebrata	Eu-Ve	Metatheria	Mid	0	0	NA	0
ENSMODG00000017977		Uncharacterized protein [Source:UniProtKB/TrEMBL;Acc:H9H8C6]	Opossum	Vertebrata	Eu-Ve	Didelphinae	Young	0	0	NA	11.85
ENSMODG00000018028		Uncharacterized protein [Source:UniProtKB/TrEMBL;Acc:F7CL56]	Opossum	Eumetazoa	Eu-Ve	Didelphinae	Young	0	0	NA	0
ENSMODG00000018139		Uncharacterized protein [Source:UniProtKB/TrEMBL;Acc:F7CXQ3]	Opossum	Eumetazoa	Eu-Ve	NULL	#N/A	0	4.48	NA	0
ENSMODG00000018260		Uncharacterized protein [Source:UniProtKB/TrEMBL;Acc:F6TRL6]	Opossum	Vertebrata	Eu-Ve	Metatheria	Mid	0	0	NA	0
ENSMODG00000019354	ZSCAN2	zinc finger and SCAN domain containing 2 [Source:HGNC Symbol;Acc:HGNC:20994]	Opossum	Vertebrata	Eu-Ve	Metatheria	Mid	100	0	6.25	58.62
ENSMODG00000019359		Uncharacterized protein [Source:UniProtKB/TrEMBL;Acc:F6X920]	Opossum	Mammalia	Ma	NULL	#N/A	17.65	0.85	0	25.75
ENSMODG00000019811		Uncharacterized protein [Source:UniProtKB/TrEMBL;Acc:F7C8F2]	Opossum	Mammalia	Ma	Metatheria	Mid	2.38	0	NA	0
ENSMODG00000019812		Uncharacterized protein [Source:UniProtKB/TrEMBL;Acc:F7G123]	Opossum	Vertebrata	Eu-Ve	Metatheria	Mid	0	0	NA	0
ENSMODG00000020585		Uncharacterized protein [Source:UniProtKB/TrEMBL;Acc:F7A151]	Opossum	Eumetazoa	Eu-Ve	NULL	#N/A	0	1.48	0	0
ENSMODG00000022593		Uncharacterized protein [Source:UniProtKB/TrEMBL;Acc:H9H871]	Opossum	Eumetazoa	Eu-Ve	Didelphinae	Young	0	0	NA	7.41
ENSMODG00000022648		Uncharacterized protein [Source:UniProtKB/TrEMBL;Acc:H9H661]	Opossum	Eumetazoa	Eu-Ve	Didelphinae	Young	0	0	NA	0
ENSMODG00000022654		Uncharacterized protein [Source:UniProtKB/TrEMBL;Acc:H9H6J5]	Opossum	Vertebrata	Eu-Ve	Didelphinae	Young	0	1.05	NA	0
ENSMODG00000022671		Uncharacterized protein [Source:UniProtKB/TrEMBL;Acc:H9H749]	Opossum	Eumetazoa	Eu-Ve	Didelphinae	Young	0	0	NA	0
ENSMODG00000022703		Uncharacterized protein [Source:UniProtKB/TrEMBL;Acc:H9H6S9]	Opossum	Eumetazoa	Eu-Ve	Didelphinae	Young	0	0	NA	5.49
ENSMODG00000022704		Uncharacterized protein [Source:UniProtKB/TrEMBL;Acc:H9H8I5]	Opossum	Eumetazoa	Eu-Ve	Didelphinae	Young	0	0	NA	0
ENSMODG00000022725		Uncharacterized protein [Source:UniProtKB/TrEMBL;Acc:H9H675]	Opossum	Vertebrata	Eu-Ve	Didelphinae	Young	0	0	NA	0
ENSMODG00000022740		Uncharacterized protein [Source:UniProtKB/TrEMBL;Acc:H9H758]	Opossum	Eumetazoa	Eu-Ve	Didelphinae	Young	0	0	NA	0
ENSMODG00000022741		Uncharacterized protein [Source:UniProtKB/TrEMBL;Acc:H9H757]	Opossum	Eumetazoa	Eu-Ve	Didelphinae	Young	0	2.36	NA	0
ENSMODG00000022787		Uncharacterized protein [Source:UniProtKB/TrEMBL;Acc:H9H5Y5]	Opossum	Eumetazoa	Eu-Ve	Didelphinae	Young	0	0	NA	0
ENSMODG00000022793		Uncharacterized protein [Source:UniProtKB/TrEMBL;Acc:H9H6K1]	Opossum	Eumetazoa	Eu-Ve	Didelphinae	Young	5.13	0	0	15.12
ENSMODG00000022795		Uncharacterized protein [Source:UniProtKB/TrEMBL;Acc:H9H933]	Opossum	Eumetazoa	Eu-Ve	Didelphinae	Young	0	0	NA	11.21
ENSMODG00000022805		Uncharacterized protein [Source:UniProtKB/TrEMBL;Acc:H9H961]	Opossum	Eumetazoa	Eu-Ve	Didelphinae	Young	0	3.77	NA	0
ENSMODG00000022822		Uncharacterized protein [Source:UniProtKB/TrEMBL;Acc:H9H5Z0]	Opossum	Vertebrata	Eu-Ve	Didelphinae	Young	0	5.85	NA	0
ENSMODG00000022825		Uncharacterized protein [Source:UniProtKB/TrEMBL;Acc:H9H9D2]	Opossum	Eumetazoa	Eu-Ve	Didelphinae	Young	0	0.41	NA	0
ENSMODG00000022826		Uncharacterized protein [Source:UniProtKB/TrEMBL;Acc:H9H9E3]	Opossum	Eumetazoa	Eu-Ve	Didelphinae	Young	0	0	NA	16.67
ENSMODG00000022827		Uncharacterized protein [Source:UniProtKB/TrEMBL;Acc:H9H9G1]	Opossum	Eumetazoa	Eu-Ve	Didelphinae	Young	0	0	0	0
ENSMODG00000022828		Uncharacterized protein [Source:UniProtKB/TrEMBL;Acc:H9H9G4]	Opossum	Eumetazoa	Eu-Ve	Didelphinae	Young	0	0	NA	0
ENSMODG00000022829		Uncharacterized protein [Source:UniProtKB/TrEMBL;Acc:H9H9G6]	Opossum	Eumetazoa	Eu-Ve	Didelphinae	Young	0	0	NA	0
ENSMODG00000022830		Uncharacterized protein [Source:UniProtKB/TrEMBL;Acc:H9H5X7]	Opossum	Opisthokonta	CO-Op	Didelphinae	Young	0	2.32	NA	0
ENSMODG00000022831		Uncharacterized protein [Source:UniProtKB/TrEMBL;Acc:H9H5X5]	Opossum	Eumetazoa	Eu-Ve	Didelphinae	Young	0	0	NA	0
ENSMODG00000022832		Uncharacterized protein [Source:UniProtKB/TrEMBL;Acc:H9H9H2]	Opossum	Eumetazoa	Eu-Ve	Didelphinae	Young	2.44	3.06	NA	0
ENSMODG00000022833		Uncharacterized protein [Source:UniProtKB/TrEMBL;Acc:H9H6U1]	Opossum	Eumetazoa	Eu-Ve	Didelphinae	Young	0	1.27	0	0
ENSMODG00000022841		Uncharacterized protein [Source:UniProtKB/TrEMBL;Acc:H9H9N1]	Opossum	Eukaryota	CO-Op	Didelphinae	Young	0	1.53	NA	0
ENSMODG00000022842		Uncharacterized protein [Source:UniProtKB/TrEMBL;Acc:H9H9N2]	Opossum	Eumetazoa	Eu-Ve	Didelphinae	Young	0	0	NA	38.67
ENSMODG00000022843		Uncharacterized protein [Source:UniProtKB/TrEMBL;Acc:H9H9N8]	Opossum	Eumetazoa	Eu-Ve	Didelphinae	Young	0	0	NA	0
ENSMODG00000023027	ZNF234	zinc finger protein 234 [Source:HGNC Symbol;Acc:HGNC:13027]	Opossum	Vertebrata	Eu-Ve	Didelphinae	Young	0	0	0	6.56
ENSMODG00000023028		Uncharacterized protein [Source:UniProtKB/TrEMBL;Acc:F6TH24]	Opossum	Eumetazoa	Eu-Ve	Didelphinae	Young	0	2.53	NA	0
ENSMODG00000023029		Uncharacterized protein [Source:UniProtKB/TrEMBL;Acc:F6Q4N9]	Opossum	Eumetazoa	Eu-Ve	Didelphinae	Young	0	0	0	0
ENSMODG00000023030		Uncharacterized protein [Source:UniProtKB/TrEMBL;Acc:F6T0S6]	Opossum	Eumetazoa	Eu-Ve	Didelphinae	Young	0	1.38	NA	0
ENSMODG00000023031		Uncharacterized protein [Source:UniProtKB/TrEMBL;Acc:F6SJU3]	Opossum	Eumetazoa	Eu-Ve	Didelphinae	Young	0	0.41	NA	0
ENSMODG00000023032		Uncharacterized protein [Source:UniProtKB/TrEMBL;Acc:F6XG21]	Opossum	Eumetazoa	Eu-Ve	Didelphinae	Young	0	0	NA	11.11
ENSMODG00000023033		Uncharacterized protein [Source:UniProtKB/TrEMBL;Acc:F6SIX0]	Opossum	Eumetazoa	Eu-Ve	Didelphinae	Young	0	0	NA	0
ENSMODG00000023037		Uncharacterized protein [Source:UniProtKB/TrEMBL;Acc:F6ZUK3]	Opossum	Eumetazoa	Eu-Ve	Didelphinae	Young	0	0	NA	0
ENSMODG00000023038		Uncharacterized protein [Source:UniProtKB/TrEMBL;Acc:F6REB6]	Opossum	Eumetazoa	Eu-Ve	Didelphinae	Young	0	0	NA	0
ENSMODG00000023047		Uncharacterized protein [Source:UniProtKB/TrEMBL;Acc:F6Y8H7]	Opossum	Eumetazoa	Eu-Ve	Didelphinae	Young	0	0.13	NA	0
ENSMODG00000023048		Uncharacterized protein [Source:UniProtKB/TrEMBL;Acc:F7DCN0]	Opossum	Mammalia	Ma	Didelphinae	Young	0	0	NA	0
ENSMODG00000023049		Uncharacterized protein [Source:UniProtKB/TrEMBL;Acc:F7C0P9]	Opossum	Mammalia	Ma	Metatheria	Mid	0	0	0	0
ENSMODG00000023050		Uncharacterized protein [Source:UniProtKB/TrEMBL;Acc:F7CT77]	Opossum	Eumetazoa	Eu-Ve	Didelphinae	Young	0	0	NA	0
ENSMODG00000023052		Uncharacterized protein [Source:UniProtKB/TrEMBL;Acc:F7G3G9]	Opossum	Eumetazoa	Eu-Ve	Didelphinae	Young	2.44	1	NA	0
ENSMODG00000023053		Uncharacterized protein [Source:UniProtKB/TrEMBL;Acc:F7C9S0]	Opossum	Eumetazoa	Eu-Ve	Didelphinae	Young	0	0	NA	0
ENSMODG00000023054		Uncharacterized protein [Source:UniProtKB/TrEMBL;Acc:F7C9A6]	Opossum	Eumetazoa	Eu-Ve	Didelphinae	Young	0	0	NA	7.41
ENSMODG00000023055		Uncharacterized protein [Source:UniProtKB/TrEMBL;Acc:F7C993]	Opossum	Eumetazoa	Eu-Ve	Didelphinae	Young	0	0	NA	0
ENSMODG00000023056		Uncharacterized protein [Source:UniProtKB/TrEMBL;Acc:F7C8V3]	Opossum	Eumetazoa	Eu-Ve	Didelphinae	Young	0	0	NA	0
ENSMODG00000023057		Uncharacterized protein [Source:UniProtKB/TrEMBL;Acc:F7BQR8]	Opossum	Vertebrata	Eu-Ve	Didelphinae	Young	0	2.99	NA	0
ENSMODG00000023091		Uncharacterized protein [Source:UniProtKB/TrEMBL;Acc:F7FQI2]	Opossum	Eumetazoa	Eu-Ve	Didelphinae	Young	0	0.81	0	0
ENSMODG00000023093		Uncharacterized protein [Source:UniProtKB/TrEMBL;Acc:F7FQ46]	Opossum	Eumetazoa	Eu-Ve	Didelphinae	Young	0	0	NA	0
ENSMODG00000023095		Uncharacterized protein [Source:UniProtKB/TrEMBL;Acc:F7FPS3]	Opossum	Eumetazoa	Eu-Ve	Didelphinae	Young	0	0.11	NA	0
ENSMODG00000023099		Uncharacterized protein [Source:UniProtKB/TrEMBL;Acc:F7EXE4]	Opossum	Mammalia	Ma	Didelphinae	Young	0	0	NA	0
ENSMODG00000023101		Uncharacterized protein [Source:UniProtKB/TrEMBL;Acc:F7EWZ9]	Opossum	Mammalia	Ma	Didelphinae	Young	0	0	NA	28.23
ENSMODG00000023102		Uncharacterized protein [Source:UniProtKB/TrEMBL;Acc:F7BLS2]	Opossum	Eumetazoa	Eu-Ve	Didelphinae	Young	0	0	NA	0
ENSMODG00000023114		Uncharacterized protein [Source:UniProtKB/TrEMBL;Acc:F6ZLR5]	Opossum	Eumetazoa	Eu-Ve	Didelphinae	Young	0	0.53	NA	0
ENSMODG00000023116		Uncharacterized protein [Source:UniProtKB/TrEMBL;Acc:F6W0F0]	Opossum	Mammalia	Ma	Didelphinae	Young	0	0	NA	10.56
ENSMODG00000023117		Uncharacterized protein [Source:UniProtKB/TrEMBL;Acc:F6ZKT8]	Opossum	Eumetazoa	Eu-Ve	Didelphinae	Young	0	0	NA	0
ENSMODG00000023140		Uncharacterized protein [Source:UniProtKB/TrEMBL;Acc:F7D8X5]	Opossum	Vertebrata	Eu-Ve	Metatheria	Mid	0	0.95	NA	3.28
ENSMODG00000023142		Uncharacterized protein [Source:UniProtKB/TrEMBL;Acc:F7CQB3]	Opossum	Vertebrata	Eu-Ve	Didelphinae	Young	0	0.78	NA	0
ENSMODG00000023146		Uncharacterized protein [Source:UniProtKB/TrEMBL;Acc:F6YVT7]	Opossum	Mammalia	Ma	Metatheria	Mid	0	0	NA	26.61
ENSMODG00000023147		Uncharacterized protein [Source:UniProtKB/TrEMBL;Acc:F7DW41]	Opossum	Eumetazoa	Eu-Ve	Metatheria	Mid	0	4.93	NA	0
ENSMODG00000023148		Uncharacterized protein [Source:UniProtKB/TrEMBL;Acc:F6YGM5]	Opossum	Eumetazoa	Eu-Ve	Didelphinae	Young	0	0.36	NA	11.71
ENSMODG00000023149		Uncharacterized protein [Source:UniProtKB/TrEMBL;Acc:F7GJH4]	Opossum	Eumetazoa	Eu-Ve	Didelphinae	Young	0	0	NA	0
ENSMODG00000023366		Uncharacterized protein [Source:UniProtKB/TrEMBL;Acc:F6ZDK4]	Opossum	Eumetazoa	Eu-Ve	Didelphinae	Young	4.76	3.38	NA	2.19
ENSMODG00000023367		Uncharacterized protein [Source:UniProtKB/TrEMBL;Acc:F6XKA3]	Opossum	Opisthokonta	CO-Op	Didelphinae	Young	0	0	NA	0
ENSMODG00000023368		Uncharacterized protein [Source:UniProtKB/TrEMBL;Acc:F6XK61]	Opossum	Vertebrata	Eu-Ve	Didelphinae	Young	0	0	0	0
ENSMODG00000023376		Uncharacterized protein [Source:UniProtKB/TrEMBL;Acc:F6X371]	Opossum	Eumetazoa	Eu-Ve	Didelphinae	Young	0	0	NA	0
ENSMODG00000023380		Uncharacterized protein [Source:UniProtKB/TrEMBL;Acc:F6U6V5]	Opossum	Eumetazoa	Eu-Ve	Didelphinae	Young	0	0	0	0
ENSMODG00000023383		Uncharacterized protein [Source:UniProtKB/TrEMBL;Acc:F6U697]	Opossum	Eumetazoa	Eu-Ve	Didelphinae	Young	0	1.94	NA	0
ENSMODG00000023388		Uncharacterized protein [Source:UniProtKB/TrEMBL;Acc:F6TQG9]	Opossum	Vertebrata	Eu-Ve	Didelphinae	Young	0	1.17	NA	37.29
ENSMODG00000023390		Uncharacterized protein [Source:UniProtKB/TrEMBL;Acc:F6TQ07]	Opossum	Opisthokonta	CO-Op	Didelphinae	Young	0	0	NA	0
ENSMODG00000023397		Uncharacterized protein [Source:UniProtKB/TrEMBL;Acc:F6T9E9]	Opossum	Eumetazoa	Eu-Ve	Didelphinae	Young	0	1.41	NA	0
ENSMODG00000023421		Uncharacterized protein [Source:UniProtKB/TrEMBL;Acc:F6UEH5]	Opossum	Eumetazoa	Eu-Ve	Didelphinae	Young	0	0	NA	0
ENSMODG00000023430		Uncharacterized protein [Source:UniProtKB/TrEMBL;Acc:F6X116]	Opossum	Eumetazoa	Eu-Ve	Didelphinae	Young	0	0	NA	0
ENSMODG00000023431		Uncharacterized protein [Source:UniProtKB/TrEMBL;Acc:F6X0W8]	Opossum	Vertebrata	Eu-Ve	Didelphinae	Young	2.44	0.19	0	0
ENSMODG00000023432		Uncharacterized protein [Source:UniProtKB/TrEMBL;Acc:F6WKR9]	Opossum	Vertebrata	Eu-Ve	Didelphinae	Young	2.38	0	NA	0
ENSMODG00000023433		Uncharacterized protein [Source:UniProtKB/TrEMBL;Acc:F6WKP9]	Opossum	Vertebrata	Eu-Ve	Didelphinae	Young	0	0	NA	0
ENSMODG00000023435		Uncharacterized protein [Source:UniProtKB/TrEMBL;Acc:F6W4K3]	Opossum	Vertebrata	Eu-Ve	Metatheria	Mid	0	0	NA	0
ENSMODG00000023439		Uncharacterized protein [Source:UniProtKB/TrEMBL;Acc:F6W3R6]	Opossum	Eumetazoa	Eu-Ve	Didelphinae	Young	0	0	NA	0
ENSMODG00000023443		Uncharacterized protein [Source:UniProtKB/TrEMBL;Acc:F6W3K3]	Opossum	Eumetazoa	Eu-Ve	Didelphinae	Young	0	0.44	NA	15.44
ENSMODG00000023447		Uncharacterized protein [Source:UniProtKB/TrEMBL;Acc:F6VNI2]	Opossum	Vertebrata	Eu-Ve	Didelphinae	Young	0	0	0	0
ENSMODG00000023449		Uncharacterized protein [Source:UniProtKB/TrEMBL;Acc:F6U5Z3]	Opossum	Opisthokonta	CO-Op	Didelphinae	Young	0	0	NA	0
ENSMODG00000023450		Uncharacterized protein [Source:UniProtKB/TrEMBL;Acc:F6U517]	Opossum	Eumetazoa	Eu-Ve	Didelphinae	Young	0	0	NA	43.24
ENSMODG00000023452		Uncharacterized protein [Source:UniProtKB/TrEMBL;Acc:F6TPL9]	Opossum	Eumetazoa	Eu-Ve	Didelphinae	Young	0	0.41	NA	15.22
ENSMODG00000023453		Uncharacterized protein [Source:UniProtKB/TrEMBL;Acc:F6TPL0]	Opossum	Eumetazoa	Eu-Ve	Didelphinae	Young	2.38	0.24	NA	0
ENSMODG00000023455		Uncharacterized protein [Source:UniProtKB/TrEMBL;Acc:F7EVM8]	Opossum	Mammalia	Ma	Didelphinae	Young	2.38	0	NA	0
ENSMODG00000023456		Uncharacterized protein [Source:UniProtKB/TrEMBL;Acc:F6TNR3]	Opossum	Vertebrata	Eu-Ve	Didelphinae	Young	2.44	0	NA	0
ENSMODG00000023459		Uncharacterized protein [Source:UniProtKB/TrEMBL;Acc:F6T812]	Opossum	Vertebrata	Eu-Ve	Didelphinae	Young	0	0	NA	0
ENSMODG00000023465		Uncharacterized protein [Source:UniProtKB/TrEMBL;Acc:F7BP19]	Opossum	Vertebrata	Eu-Ve	Didelphinae	Young	0	1.83	NA	0
ENSMODG00000023467		Uncharacterized protein [Source:UniProtKB/TrEMBL;Acc:F6SIG8]	Opossum	Opisthokonta	CO-Op	Didelphinae	Young	2.38	0	NA	0
ENSMODG00000023472		Uncharacterized protein [Source:UniProtKB/TrEMBL;Acc:F6SR48]	Opossum	Eumetazoa	Eu-Ve	Didelphinae	Young	0	0.12	NA	0
ENSMODG00000023473		Uncharacterized protein [Source:UniProtKB/TrEMBL;Acc:F6UEI4]	Opossum	Vertebrata	Eu-Ve	Didelphinae	Young	0	15.03	2.7	10.31
ENSMODG00000023474		Uncharacterized protein [Source:UniProtKB/TrEMBL;Acc:F6SQK4]	Opossum	Eumetazoa	Eu-Ve	Metatheria	Mid	0	0	0	0
ENSMODG00000023475		Uncharacterized protein [Source:UniProtKB/TrEMBL;Acc:F7DQI3]	Opossum	Eumetazoa	Eu-Ve	Didelphinae	Young	0	0	NA	0
ENSMODG00000023483		Uncharacterized protein [Source:UniProtKB/TrEMBL;Acc:F7GDH0]	Opossum	Eumetazoa	Eu-Ve	Didelphinae	Young	2.38	0	NA	7.19
ENSMODG00000023484		Uncharacterized protein [Source:UniProtKB/TrEMBL;Acc:F7G354]	Opossum	Vertebrata	Eu-Ve	Didelphinae	Young	0	0	NA	21.52
ENSMODG00000023485		Uncharacterized protein [Source:UniProtKB/TrEMBL;Acc:F7DV52]	Opossum	Eumetazoa	Eu-Ve	Didelphinae	Young	4.76	0.31	NA	23.4
ENSMODG00000023509		Uncharacterized protein [Source:UniProtKB/TrEMBL;Acc:F7DER2]	Opossum	Eumetazoa	Eu-Ve	Metatheria	Mid	0	0.78	0	0
ENSMODG00000023511		Uncharacterized protein [Source:UniProtKB/TrEMBL;Acc:F7DEK8]	Opossum	Eumetazoa	Eu-Ve	Didelphinae	Young	0	0	NA	0
ENSMODG00000023512		Uncharacterized protein [Source:UniProtKB/TrEMBL;Acc:F7DE78]	Opossum	Eumetazoa	Eu-Ve	Didelphinae	Young	0	0.26	NA	0
ENSMODG00000023513		Uncharacterized protein [Source:UniProtKB/TrEMBL;Acc:F7DDX2]	Opossum	Eumetazoa	Eu-Ve	Didelphinae	Young	0	0	NA	0
ENSMODG00000023517		Uncharacterized protein [Source:UniProtKB/TrEMBL;Acc:F6Z2N9]	Opossum	Eumetazoa	Eu-Ve	Didelphinae	Young	2.38	0	NA	0
ENSMODG00000023543		Uncharacterized protein [Source:UniProtKB/TrEMBL;Acc:F7DCU2]	Opossum	Vertebrata	Eu-Ve	Didelphinae	Young	0	0	NA	0
ENSMODG00000023544		Uncharacterized protein [Source:UniProtKB/TrEMBL;Acc:F7CTW9]	Opossum	Vertebrata	Eu-Ve	Didelphinae	Young	0	0	NA	0
ENSMODG00000023545		Uncharacterized protein [Source:UniProtKB/TrEMBL;Acc:F7AI91]	Opossum	Eumetazoa	Eu-Ve	Didelphinae	Young	2.38	0	NA	0
ENSMODG00000023555		Uncharacterized protein [Source:UniProtKB/TrEMBL;Acc:F6Z119]	Opossum	Eumetazoa	Eu-Ve	Metatheria	Mid	0	2.59	NA	0
ENSMODG00000023559		Uncharacterized protein [Source:UniProtKB/TrEMBL;Acc:F7GL09]	Opossum	Eumetazoa	Eu-Ve	NULL	#N/A	0	0	NA	NA
ENSMODG00000023561		Uncharacterized protein [Source:UniProtKB/TrEMBL;Acc:F6UZD5]	Opossum	Eumetazoa	Eu-Ve	Didelphinae	Young	0	0	NA	NA
ENSMODG00000023562		Uncharacterized protein [Source:UniProtKB/TrEMBL;Acc:F7GKL2]	Opossum	Eumetazoa	Eu-Ve	Didelphinae	Young	0	0	NA	0
ENSMODG00000023570		Uncharacterized protein [Source:UniProtKB/TrEMBL;Acc:F7GC89]	Opossum	Vertebrata	Eu-Ve	Didelphinae	Young	0	0.36	NA	NA
ENSMODG00000023578		Uncharacterized protein [Source:UniProtKB/TrEMBL;Acc:F7G1B0]	Opossum	Vertebrata	Eu-Ve	Didelphinae	Young	0	0	NA	0
ENSMODG00000023579		Uncharacterized protein [Source:UniProtKB/TrEMBL;Acc:F7CSM2]	Opossum	Eumetazoa	Eu-Ve	Didelphinae	Young	0	0	33.33	0
ENSMODG00000023586		Uncharacterized protein [Source:UniProtKB/TrEMBL;Acc:F7BPJ1]	Opossum	Eumetazoa	Eu-Ve	Didelphinae	Young	0	0	NA	9.36
ENSMODG00000023589		Uncharacterized protein [Source:UniProtKB/TrEMBL;Acc:F6R8Y8]	Opossum	Opisthokonta	CO-Op	Didelphinae	Young	0	0	NA	0
ENSMODG00000023590		Uncharacterized protein [Source:UniProtKB/TrEMBL;Acc:F7BNF9]	Opossum	Eumetazoa	Eu-Ve	Metatheria	Mid	0	0	NA	0
ENSMODG00000023594		Uncharacterized protein [Source:UniProtKB/TrEMBL;Acc:F7DGL2]	Opossum	Eumetazoa	Eu-Ve	Metatheria	Mid	0	0	NA	0
ENSMODG00000023595		Uncharacterized protein [Source:UniProtKB/TrEMBL;Acc:F7G0L1]	Opossum	Eumetazoa	Eu-Ve	Didelphinae	Young	0	0	NA	15.22
ENSMODG00000023596		Uncharacterized protein [Source:UniProtKB/TrEMBL;Acc:F7FQ88]	Opossum	Eumetazoa	Eu-Ve	Didelphinae	Young	2.44	0.66	NA	0
ENSMODG00000023597		Uncharacterized protein [Source:UniProtKB/TrEMBL;Acc:F7FPW9]	Opossum	Vertebrata	Eu-Ve	Didelphinae	Young	0	0	NA	0
ENSMODG00000023598		Uncharacterized protein [Source:UniProtKB/TrEMBL;Acc:F7FPW1]	Opossum	Eumetazoa	Eu-Ve	Didelphinae	Young	0	0	0	0
ENSMODG00000023599		Uncharacterized protein [Source:UniProtKB/TrEMBL;Acc:F7FPT7]	Opossum	Vertebrata	Eu-Ve	Didelphinae	Young	0	0	NA	0
ENSMODG00000023601		Uncharacterized protein [Source:UniProtKB/TrEMBL;Acc:F7FB44]	Opossum	Vertebrata	Eu-Ve	Didelphinae	Young	0	0	NA	6.37
ENSMODG00000023603		Uncharacterized protein [Source:UniProtKB/TrEMBL;Acc:F7EXK9]	Opossum	Vertebrata	Eu-Ve	Didelphinae	Young	0	0.31	NA	3.45
ENSMODG00000023614		Uncharacterized protein [Source:UniProtKB/TrEMBL;Acc:F7AZY0]	Opossum	Vertebrata	Eu-Ve	Didelphinae	Young	0	0	NA	0
ENSMODG00000023616		Uncharacterized protein [Source:UniProtKB/TrEMBL;Acc:F7GE85]	Opossum	Mammalia	Ma	Didelphinae	Young	0	0	NA	29.73
ENSMODG00000023630		Uncharacterized protein [Source:UniProtKB/TrEMBL;Acc:F6WJ83]	Opossum	Eumetazoa	Eu-Ve	Didelphinae	Young	0	0.75	0	0
ENSMODG00000023632		Uncharacterized protein [Source:UniProtKB/TrEMBL;Acc:F6PJY0]	Opossum	Eumetazoa	Eu-Ve	Didelphinae	Young	0	0	NA	4.48
ENSMODG00000023634		Uncharacterized protein [Source:UniProtKB/TrEMBL;Acc:F6UDM5]	Opossum	Mammalia	Ma	Didelphinae	Young	0	0	NA	0
ENSMODG00000023636		Uncharacterized protein [Source:UniProtKB/TrEMBL;Acc:F7FDZ8]	Opossum	Eumetazoa	Eu-Ve	Didelphinae	Young	0	0	NA	21.48
ENSMODG00000023638		Uncharacterized protein [Source:UniProtKB/TrEMBL;Acc:F7ED84]	Opossum	Opisthokonta	CO-Op	Metatheria	Mid	2.44	0	NA	0
ENSMODG00000023640		Uncharacterized protein [Source:UniProtKB/TrEMBL;Acc:F7ECR7]	Opossum	Eumetazoa	Eu-Ve	Didelphinae	Young	0	0.96	NA	0
ENSMODG00000023642		Uncharacterized protein [Source:UniProtKB/TrEMBL;Acc:F7DUY2]	Opossum	Eumetazoa	Eu-Ve	Metatheria	Mid	0	0.46	NA	0
ENSMODG00000023643		Uncharacterized protein [Source:UniProtKB/TrEMBL;Acc:F7DUH7]	Opossum	Eumetazoa	Eu-Ve	Didelphinae	Young	0	0	NA	0
ENSMODG00000023645		Uncharacterized protein [Source:UniProtKB/TrEMBL;Acc:F7D9X0]	Opossum	Eumetazoa	Eu-Ve	Didelphinae	Young	0	0.43	NA	29.46
ENSMODG00000023647		Uncharacterized protein [Source:UniProtKB/TrEMBL;Acc:F7D9C6]	Opossum	Eumetazoa	Eu-Ve	Didelphinae	Young	0	0	NA	13.19
ENSMODG00000023648		Uncharacterized protein [Source:UniProtKB/TrEMBL;Acc:F7D907]	Opossum	Eumetazoa	Eu-Ve	Didelphinae	Young	0	2.11	NA	23.58
ENSMODG00000023649		Uncharacterized protein [Source:UniProtKB/TrEMBL;Acc:F6ZJT1]	Opossum	Eumetazoa	Eu-Ve	Didelphinae	Young	0	0.99	0	24.47
ENSMODG00000023650		Uncharacterized protein [Source:UniProtKB/TrEMBL;Acc:F6WZD2]	Opossum	Vertebrata	Eu-Ve	Metatheria	Mid	0	0	NA	0
ENSMODG00000023651		Uncharacterized protein [Source:UniProtKB/TrEMBL;Acc:F6YW23]	Opossum	Eumetazoa	Eu-Ve	Didelphinae	Young	0	0	NA	14.94
ENSMODG00000023654		Uncharacterized protein [Source:UniProtKB/TrEMBL;Acc:F6UMW3]	Opossum	Eumetazoa	Eu-Ve	Didelphinae	Young	0	0	NA	18.18
ENSMODG00000023655			Opossum	Vertebrata	Eu-Ve	Metatheria	Mid	0	0	NA	0
ENSMODG00000023658		Uncharacterized protein [Source:UniProtKB/TrEMBL;Acc:F7G9X0]	Opossum	Vertebrata	Eu-Ve	Metatheria	Mid	0	0	NA	0
ENSMODG00000023660		Uncharacterized protein [Source:UniProtKB/TrEMBL;Acc:F6XB00]	Opossum	Vertebrata	Eu-Ve	Didelphinae	Young	0	0	NA	0
ENSMODG00000023663		Uncharacterized protein [Source:UniProtKB/TrEMBL;Acc:F6WUS7]	Opossum	Vertebrata	Eu-Ve	Didelphinae	Young	0	0	NA	0
ENSMODG00000023665		Uncharacterized protein [Source:UniProtKB/TrEMBL;Acc:F6WEA4]	Opossum	Vertebrata	Eu-Ve	Metatheria	Mid	0	0	NA	0
ENSMODG00000023669		Uncharacterized protein [Source:UniProtKB/TrEMBL;Acc:F6VXS7]	Opossum	Eumetazoa	Eu-Ve	Didelphinae	Young	0	0	0	0
ENSMODG00000023682		Uncharacterized protein [Source:UniProtKB/TrEMBL;Acc:F6T194]	Opossum	Eumetazoa	Eu-Ve	Metatheria	Mid	0	0	NA	0
ENSMODG00000023684		Uncharacterized protein [Source:UniProtKB/TrEMBL;Acc:F6PKQ1]	Opossum	Eumetazoa	Eu-Ve	Metatheria	Mid	0	0	NA	0
ENSMODG00000023691		Uncharacterized protein [Source:UniProtKB/TrEMBL;Acc:F6RGZ4]	Opossum	Eumetazoa	Eu-Ve	Didelphinae	Young	0	0	NA	0
ENSMODG00000023692		Uncharacterized protein [Source:UniProtKB/TrEMBL;Acc:F6QS42]	Opossum	Eumetazoa	Eu-Ve	Didelphinae	Young	0	0	NA	0
ENSMODG00000023709		Uncharacterized protein [Source:UniProtKB/TrEMBL;Acc:F6QRG5]	Opossum	Vertebrata	Eu-Ve	Metatheria	Mid	0	0	NA	13.67
ENSMODG00000023737	ZFP90	ZFP90 zinc finger protein [Source:HGNC Symbol;Acc:HGNC:23329]	Opossum	Vertebrata	Eu-Ve	Metatheria	Mid	0	0	NA	0
ENSMODG00000023859		Uncharacterized protein [Source:UniProtKB/TrEMBL;Acc:F6XKH6]	Opossum	Eumetazoa	Eu-Ve	Didelphinae	Young	0	0	NA	0
ENSMODG00000023861		Uncharacterized protein [Source:UniProtKB/TrEMBL;Acc:F6Q236]	Opossum	Eumetazoa	Eu-Ve	Didelphinae	Young	0	1.64	NA	32.28
ENSMODG00000023862		Uncharacterized protein [Source:UniProtKB/TrEMBL;Acc:F6X2E8]	Opossum	Opisthokonta	CO-Op	Didelphinae	Young	0	0	NA	0
ENSMODG00000023870		Uncharacterized protein [Source:UniProtKB/TrEMBL;Acc:F7GJ24]	Opossum	Eumetazoa	Eu-Ve	Didelphinae	Young	0	0	NA	18.1
ENSMODG00000023871		Uncharacterized protein [Source:UniProtKB/TrEMBL;Acc:F7GIM8]	Opossum	Eumetazoa	Eu-Ve	Didelphinae	Young	0	0.67	NA	18.64
ENSMODG00000024004		Uncharacterized protein [Source:UniProtKB/TrEMBL;Acc:F7DLN2]	Opossum	Mammalia	Ma	Didelphinae	Young	0	0	NA	3.05
ENSMODG00000024086	ZNF7	zinc finger protein 7 [Source:HGNC Symbol;Acc:HGNC:13139]	Opossum	Vertebrata	Eu-Ve	Metatheria	Mid	2.5	3.22	NA	2.55
ENSMODG00000024125		Uncharacterized protein [Source:UniProtKB/TrEMBL;Acc:F6QEP0]	Opossum	Eumetazoa	Eu-Ve	Didelphinae	Young	0	3.33	NA	0
ENSMODG00000024127		Uncharacterized protein [Source:UniProtKB/TrEMBL;Acc:F6Y0C9]	Opossum	Vertebrata	Eu-Ve	Didelphinae	Young	0	0	NA	0
ENSMODG00000024136		Uncharacterized protein [Source:UniProtKB/TrEMBL;Acc:F6XGR8]	Opossum	Vertebrata	Eu-Ve	Metatheria	Mid	0	0	NA	2.26
ENSMODG00000024138		Uncharacterized protein [Source:UniProtKB/TrEMBL;Acc:F6UKP4]	Opossum	Eumetazoa	Eu-Ve	Didelphinae	Young	0	1.16	NA	32.72
ENSMODG00000024153		Uncharacterized protein [Source:UniProtKB/TrEMBL;Acc:F6TLN3]	Opossum	Vertebrata	Eu-Ve	Metatheria	Mid	0	0	NA	16.27
ENSMODG00000024499		Uncharacterized protein [Source:UniProtKB/TrEMBL;Acc:F7G7R8]	Opossum	Eumetazoa	Eu-Ve	Didelphinae	Young	0	5.76	NA	0
ENSMODG00000024504		Uncharacterized protein [Source:UniProtKB/TrEMBL;Acc:F7B7Y2]	Opossum	Eumetazoa	Eu-Ve	Didelphinae	Young	0	0	NA	0
ENSMODG00000024568	ZNF213	zinc finger protein 213 [Source:HGNC Symbol;Acc:HGNC:13005]	Opossum	Mammalia	Ma	Mammalia	Old	0	9.84	7.95	52.63
ENSMODG00000024585		Uncharacterized protein [Source:UniProtKB/TrEMBL;Acc:F6PG72]	Opossum	Opisthokonta	CO-Op	Metatheria	Mid	0	0	NA	13.79
ENSMODG00000024617		Uncharacterized protein [Source:UniProtKB/TrEMBL;Acc:F6XVZ4]	Opossum	Eumetazoa	Eu-Ve	NULL	#N/A	0	10.81	0	0
ENSMODG00000025016		Uncharacterized protein [Source:UniProtKB/TrEMBL;Acc:F6S3D7]	Opossum	Eumetazoa	Eu-Ve	Didelphinae	Young	0	0	NA	3.66
ENSMODG00000025177		Uncharacterized protein [Source:UniProtKB/TrEMBL;Acc:F6S2S1]	Opossum	Vertebrata	Eu-Ve	Didelphinae	Young	0	0	NA	0
ENSMODG00000025178		Uncharacterized protein [Source:UniProtKB/TrEMBL;Acc:F7FXK7]	Opossum	Vertebrata	Eu-Ve	Didelphinae	Young	0	0.66	NA	0
ENSMODG00000025179		Uncharacterized protein [Source:UniProtKB/TrEMBL;Acc:F7FDP1]	Opossum	Mammalia	Ma	Didelphinae	Young	0	0	NA	0
ENSMODG00000025181		Uncharacterized protein [Source:UniProtKB/TrEMBL;Acc:F7FXA2]	Opossum	Eumetazoa	Eu-Ve	Didelphinae	Young	0	0	NA	0
ENSMODG00000025186		Uncharacterized protein [Source:UniProtKB/TrEMBL;Acc:F7C1I2]	Opossum	Eumetazoa	Eu-Ve	Didelphinae	Young	0	0	NA	0
ENSMODG00000025200		Uncharacterized protein [Source:UniProtKB/TrEMBL;Acc:F7CJM5]	Opossum	Eumetazoa	Eu-Ve	Didelphinae	Young	2.38	0	NA	32.45
ENSMODG00000025201		Uncharacterized protein [Source:UniProtKB/TrEMBL;Acc:F7C0M3]	Opossum	Vertebrata	Eu-Ve	Didelphinae	Young	2.38	0	NA	0
ENSMODG00000025207		Uncharacterized protein [Source:UniProtKB/TrEMBL;Acc:F7BFN1]	Opossum	Eumetazoa	Eu-Ve	Metatheria	Mid	0	0.19	NA	17.11
ENSMODG00000025216		Uncharacterized protein [Source:UniProtKB/TrEMBL;Acc:F7BEY5]	Opossum	Eumetazoa	Eu-Ve	Didelphinae	Young	0	0	NA	0
ENSMODG00000025234		Uncharacterized protein [Source:UniProtKB/TrEMBL;Acc:F7B3M3]	Opossum	Eumetazoa	Eu-Ve	Didelphinae	Young	0	0.66	NA	19.72
ENSMODG00000025242		Uncharacterized protein [Source:UniProtKB/TrEMBL;Acc:F7F629]	Opossum	Mammalia	Ma	Didelphinae	Young	0	0	NA	7.89
ENSMODG00000025330		Uncharacterized protein [Source:UniProtKB/TrEMBL;Acc:F7ENB5]	Opossum	Eumetazoa	Eu-Ve	Metatheria	Mid	0	1.83	NA	0
ENSMODG00000025428		Uncharacterized protein [Source:UniProtKB/TrEMBL;Acc:F6W2H5]	Opossum	Eumetazoa	Eu-Ve	Didelphinae	Young	0	1.48	NA	0
ENSMODG00000025429		Uncharacterized protein [Source:UniProtKB/TrEMBL;Acc:F6W268]	Opossum	Eumetazoa	Eu-Ve	Didelphinae	Young	0	0.28	NA	0
ENSMODG00000025474		Uncharacterized protein [Source:UniProtKB/TrEMBL;Acc:F6QZQ2]	Opossum	Eumetazoa	Eu-Ve	Metatheria	Mid	0	0	NA	0
ENSMODG00000025476		Uncharacterized protein [Source:UniProtKB/TrEMBL;Acc:F6QZJ7]	Opossum	Vertebrata	Eu-Ve	Didelphinae	Young	0	2.94	NA	25.64
ENSMODG00000025579		Uncharacterized protein [Source:UniProtKB/TrEMBL;Acc:F6U2M7]	Opossum	Eumetazoa	Eu-Ve	Metatheria	Mid	0	2.66	0	0
ENSMODG00000025584		Uncharacterized protein [Source:UniProtKB/TrEMBL;Acc:F6U2G5]	Opossum	Eumetazoa	Eu-Ve	Metatheria	Mid	0	0	NA	0
ENSMODG00000025593			Opossum	Vertebrata	Eu-Ve	Theria	Old	0	0.88	NA	47.44
ENSMODG00000025597		Uncharacterized protein [Source:UniProtKB/TrEMBL;Acc:F6QCS3]	Opossum	Eumetazoa	Eu-Ve	NULL	#N/A	0	0.65	NA	0
ENSMODG00000025637		Uncharacterized protein [Source:UniProtKB/TrEMBL;Acc:K7E0D7]	Opossum	Eumetazoa	Eu-Ve	Metatheria	Mid	0	0	NA	0
ENSMODG00000025647		Uncharacterized protein [Source:UniProtKB/TrEMBL;Acc:F6XEA7]	Opossum	Opisthokonta	CO-Op	Metatheria	Mid	0	1.01	NA	0
ENSMODG00000025648		Uncharacterized protein [Source:UniProtKB/TrEMBL;Acc:F6XE79]	Opossum	Eumetazoa	Eu-Ve	Didelphinae	Young	2.38	0	77.78	0
ENSMODG00000027374		Uncharacterized protein [Source:UniProtKB/TrEMBL;Acc:F6YDJ5]	Opossum	Eumetazoa	Eu-Ve	Metatheria	Mid	0	0	0	0
ENSMODG00000027391		Uncharacterized protein [Source:UniProtKB/TrEMBL;Acc:F7GIG6]	Opossum	Vertebrata	Eu-Ve	Didelphinae	Young	0	0	0	0
ENSMODG00000027483		Uncharacterized protein [Source:UniProtKB/TrEMBL;Acc:K7DZ59]	Opossum	Vertebrata	Eu-Ve	Metatheria	Mid	0	0	NA	10.71
ENSMODG00000027558		Uncharacterized protein [Source:UniProtKB/TrEMBL;Acc:K7E564]	Opossum	Vertebrata	Eu-Ve	Didelphinae	Young	0	0	NA	0
ENSMODG00000027562		Uncharacterized protein [Source:UniProtKB/TrEMBL;Acc:K7DZV9]	Opossum	Vertebrata	Eu-Ve	Didelphinae	Young	0	0	NA	0
ENSMODG00000027616		Uncharacterized protein [Source:UniProtKB/TrEMBL;Acc:K7DZQ0]	Opossum	Eumetazoa	Eu-Ve	Didelphinae	Young	0	0	NA	NA
ENSMODG00000027655	ZNF514	zinc finger protein 514 [Source:HGNC Symbol;Acc:HGNC:25894]	Opossum	Vertebrata	Eu-Ve	Didelphinae	Young	0	0	NA	0
ENSMODG00000027656		Uncharacterized protein [Source:UniProtKB/TrEMBL;Acc:K7E5E9]	Opossum	Vertebrata	Eu-Ve	Metatheria	Mid	0	4.04	NA	0
ENSMODG00000027660		Uncharacterized protein [Source:UniProtKB/TrEMBL;Acc:K7E2M4]	Opossum	Eumetazoa	Eu-Ve	Didelphinae	Young	0	0	NA	6.33
ENSMODG00000027671		Uncharacterized protein [Source:UniProtKB/TrEMBL;Acc:K7E5E3]	Opossum	Vertebrata	Eu-Ve	Didelphinae	Young	0	0	NA	0
ENSMODG00000027730			Opossum	Vertebrata	Eu-Ve	Mammalia	Old	0	0	0	17.52
ENSMODG00000027758		Uncharacterized protein [Source:UniProtKB/TrEMBL;Acc:F7DBN0]	Opossum	Vertebrata	Eu-Ve	Didelphinae	Young	0	0	NA	0
ENSMODG00000027792		Uncharacterized protein [Source:UniProtKB/TrEMBL;Acc:F7EZW6]	Opossum	Vertebrata	Eu-Ve	Didelphinae	Young	0	0	NA	27.67
ENSMODG00000027844		Uncharacterized protein [Source:UniProtKB/TrEMBL;Acc:F6U2N3]	Opossum	Vertebrata	Eu-Ve	Metatheria	Mid	0	0	0	0
ENSMODG00000027855		Uncharacterized protein [Source:UniProtKB/TrEMBL;Acc:K7DYY3]	Opossum	Vertebrata	Eu-Ve	Metatheria	Mid	0	0	NA	2.7
ENSMODG00000027868		Uncharacterized protein [Source:UniProtKB/TrEMBL;Acc:K7E6D2]	Opossum	Vertebrata	Eu-Ve	Didelphinae	Young	2.44	0	NA	0
ENSMODG00000027879		Uncharacterized protein [Source:UniProtKB/TrEMBL;Acc:F7GH63]	Opossum	Eumetazoa	Eu-Ve	Didelphinae	Young	0	6.23	NA	26.67
ENSMODG00000027925			Opossum	Eumetazoa	Eu-Ve	Metatheria	Mid	0	0	NA	40.37
ENSMODG00000027934		Uncharacterized protein [Source:UniProtKB/TrEMBL;Acc:F7FXE7]	Opossum	Vertebrata	Eu-Ve	Didelphinae	Young	2.38	0	NA	0
ENSMODG00000028062		Uncharacterized protein [Source:UniProtKB/TrEMBL;Acc:K7E1I4]	Opossum	Vertebrata	Eu-Ve	Didelphinae	Young	0	0	NA	0
ENSMODG00000028125		Uncharacterized protein [Source:UniProtKB/TrEMBL;Acc:K7E5P5]	Opossum	Vertebrata	Eu-Ve	Metatheria	Mid	0	0	NA	0
ENSMODG00000028157		Uncharacterized protein [Source:UniProtKB/TrEMBL;Acc:K7E009]	Opossum	Vertebrata	Eu-Ve	Didelphinae	Young	0	2.97	NA	0
ENSMODG00000028228		Uncharacterized protein [Source:UniProtKB/TrEMBL;Acc:K7DZ98]	Opossum	Vertebrata	Eu-Ve	Didelphinae	Young	0	0	NA	0.63
ENSMODG00000028242			Opossum	Vertebrata	Eu-Ve	Metatheria	Mid	0	5.57	NA	77.46
ENSMODG00000028243		Uncharacterized protein [Source:UniProtKB/TrEMBL;Acc:F6U4U4]	Opossum	Eumetazoa	Eu-Ve	Metatheria	Mid	0	0	NA	4.39
ENSMODG00000028400		Uncharacterized protein [Source:UniProtKB/TrEMBL;Acc:K7E4X7]	Opossum	Vertebrata	Eu-Ve	Didelphinae	Young	4.76	0	NA	2.87
ENSMODG00000028433		Uncharacterized protein [Source:UniProtKB/TrEMBL;Acc:F6XI09]	Opossum	Vertebrata	Eu-Ve	Amniota	Old	0	16.52	0	73.17
ENSMODG00000028606		Uncharacterized protein [Source:UniProtKB/TrEMBL;Acc:F6WKS6]	Opossum	Eumetazoa	Eu-Ve	Didelphinae	Young	0	0.56	NA	0
ENSMODG00000028607		Uncharacterized protein [Source:UniProtKB/TrEMBL;Acc:K7E0Y5]	Opossum	Vertebrata	Eu-Ve	Didelphinae	Young	0	0	NA	11
ENSMODG00000028645		Uncharacterized protein [Source:UniProtKB/TrEMBL;Acc:K7E3Y7]	Opossum	Vertebrata	Eu-Ve	Didelphinae	Young	0	0	NA	5
ENSMODG00000028659		Uncharacterized protein [Source:UniProtKB/TrEMBL;Acc:F6PI12]	Opossum	Vertebrata	Eu-Ve	Didelphinae	Young	2.38	0	NA	0
ENSMODG00000028709		Uncharacterized protein [Source:UniProtKB/TrEMBL;Acc:F7D9X7]	Opossum	Eumetazoa	Eu-Ve	Didelphinae	Young	0	4.15	NA	39.29
ENSMODG00000028725		Uncharacterized protein [Source:UniProtKB/TrEMBL;Acc:K7E6D7]	Opossum	Eumetazoa	Eu-Ve	Didelphinae	Young	0	0	NA	45.95
ENSMODG00000028761		Uncharacterized protein [Source:UniProtKB/TrEMBL;Acc:H9H9J8]	Opossum	Eumetazoa	Eu-Ve	Didelphinae	Young	0	0	NA	30.97
ENSMODG00000028798		Uncharacterized protein [Source:UniProtKB/TrEMBL;Acc:K7E513]	Opossum	Vertebrata	Eu-Ve	Metatheria	Mid	0	0	NA	20.98
ENSMODG00000028902		Uncharacterized protein [Source:UniProtKB/TrEMBL;Acc:K7E324]	Opossum	Vertebrata	Eu-Ve	Didelphinae	Young	0	0	NA	0
ENSMODG00000028916		Uncharacterized protein [Source:UniProtKB/TrEMBL;Acc:K7DZY3]	Opossum	Vertebrata	Eu-Ve	Metatheria	Mid	0	0	NA	0
ENSMODG00000029094		Uncharacterized protein [Source:UniProtKB/TrEMBL;Acc:F6QC52]	Opossum	Eumetazoa	Eu-Ve	Didelphinae	Young	0	0	NA	9.91
ENSMODG00000029100		Uncharacterized protein [Source:UniProtKB/TrEMBL;Acc:K7E5Z3]	Opossum	Vertebrata	Eu-Ve	Didelphinae	Young	0	0	NA	0
ENSMODG00000029125		Uncharacterized protein [Source:UniProtKB/TrEMBL;Acc:K7E348]	Opossum	Vertebrata	Eu-Ve	Didelphinae	Young	7.32	0	NA	0
ENSMODG00000029130		Uncharacterized protein [Source:UniProtKB/TrEMBL;Acc:K7E430]	Opossum	Vertebrata	Eu-Ve	Didelphinae	Young	0	0	NA	0
ENSMODG00000029139		Uncharacterized protein [Source:UniProtKB/TrEMBL;Acc:K7E2Z5]	Opossum	Vertebrata	Eu-Ve	Didelphinae	Young	0	0	NA	16.81
ENSMODG00000029188		Uncharacterized protein [Source:UniProtKB/TrEMBL;Acc:F6VNM7]	Opossum	Eumetazoa	Eu-Ve	Didelphinae	Young	0	0	NA	22.12
ENSMODG00000029397		Uncharacterized protein [Source:UniProtKB/TrEMBL;Acc:F7DBL9]	Opossum	Vertebrata	Eu-Ve	Didelphinae	Young	0	0	NA	0
ENSMODG00000029418		Uncharacterized protein [Source:UniProtKB/TrEMBL;Acc:F6VNL8]	Opossum	Vertebrata	Eu-Ve	Didelphinae	Young	0	0	NA	8.49
ENSMODG00000029425		Uncharacterized protein [Source:UniProtKB/TrEMBL;Acc:F6Z2J3]	Opossum	Vertebrata	Eu-Ve	Didelphinae	Young	0	0	0	0
ENSMODG00000029453		Uncharacterized protein [Source:UniProtKB/TrEMBL;Acc:F6YVA7]	Opossum	Vertebrata	Eu-Ve	Didelphinae	Young	0	0	NA	0
ENSMODG00000029479		Uncharacterized protein [Source:UniProtKB/TrEMBL;Acc:K7E6E0]	Opossum	Vertebrata	Eu-Ve	Didelphinae	Young	6.06	0	NA	0
ENSMODG00000029482		Uncharacterized protein [Source:UniProtKB/TrEMBL;Acc:F6VE65]	Opossum	Vertebrata	Eu-Ve	Didelphinae	Young	4.76	2.2	NA	0
ENSMODG00000029537		Uncharacterized protein [Source:UniProtKB/TrEMBL;Acc:F7FZU5]	Opossum	Vertebrata	Eu-Ve	Didelphinae	Young	0	4.28	0	0
ENSMODG00000029576		Uncharacterized protein [Source:UniProtKB/TrEMBL;Acc:K7E353]	Opossum	Vertebrata	Eu-Ve	Didelphinae	Young	0	0	NA	0
ENSMODG00000029595		Uncharacterized protein [Source:UniProtKB/TrEMBL;Acc:K7DZI0]	Opossum	Vertebrata	Eu-Ve	NULL	#N/A	0	0	NA	4.3
ENSMODG00000029643		Uncharacterized protein [Source:UniProtKB/TrEMBL;Acc:K7E1X0]	Opossum	Vertebrata	Eu-Ve	Didelphinae	Young	0	0	NA	NA
ENSMODG00000029652		Uncharacterized protein [Source:UniProtKB/TrEMBL;Acc:K7E5B6]	Opossum	Vertebrata	Eu-Ve	Didelphinae	Young	0	0	NA	NA
ENSMODG00000029710		Uncharacterized protein [Source:UniProtKB/TrEMBL;Acc:K7DYZ9]	Opossum	Eumetazoa	Eu-Ve	Metatheria	Mid	0	0	NA	0
ENSMODG00000029737		Uncharacterized protein [Source:UniProtKB/TrEMBL;Acc:K7E1X3]	Opossum	Vertebrata	Eu-Ve	Didelphinae	Young	0	0	NA	0
ENSMODG00000029789		Uncharacterized protein [Source:UniProtKB/TrEMBL;Acc:K7E227]	Opossum	Vertebrata	Eu-Ve	Didelphinae	Young	0	0	NA	0
ENSMUSG00000002266	Zim1	zinc finger, imprinted 1 [Source:MGI Symbol;Acc:MGI:1341879]	Mouse	Opisthokonta	CO-Op	Eutheria	Mid	0	0	0	81.87
ENSMUSG00000002617	Zfp40	zinc finger protein 40 [Source:MGI Symbol;Acc:MGI:99185]	Mouse	Eumetazoa	Eu-Ve	Muroidea	Young	0	0	NA	0
ENSMUSG00000003198	Zfp959	zinc finger protein 959 [Source:MGI Symbol;Acc:MGI:2385058]	Mouse	Opisthokonta	CO-Op	Murinae	Young	2.44	0	0	6.6
ENSMUSG00000003929	Zfp81	zinc finger protein 81 [Source:MGI Symbol;Acc:MGI:1890752]	Mouse	Opisthokonta	CO-Op	Muroidea	Young	0	0	0	0
ENSMUSG00000004500	Zfp324	zinc finger protein 324 [Source:MGI Symbol;Acc:MGI:2444641]	Mouse	Opisthokonta	CO-Op	Eutheria	Mid	0	0	NA	48.4
ENSMUSG00000005267	Zfp287	zinc finger protein 287 [Source:MGI Symbol;Acc:MGI:2176561]	Mouse	Eumetazoa	Eu-Ve	Eutheria	Mid	0	0	0	4.52
ENSMUSG00000006720	Zfp184	zinc finger protein 184 (Kruppel-like) [Source:MGI Symbol;Acc:MGI:1922244]	Mouse	Opisthokonta	CO-Op	Eutheria	Mid	0	1.19	NA	8.9
ENSMUSG00000011427	Zfp790	zinc finger protein 790 [Source:MGI Symbol;Acc:MGI:1923431]	Mouse	Eumetazoa	Eu-Ve	Rodentia	Young	0	0	NA	10.88
ENSMUSG00000012640	Zfp715	zinc finger protein 715 [Source:MGI Symbol;Acc:MGI:1917180]	Mouse	Eumetazoa	Eu-Ve	Myomorpha	Young	0	0.45	0	5.77
ENSMUSG00000017667	Zfp334	zinc finger protein 334 [Source:MGI Symbol;Acc:MGI:2388656]	Mouse	Opisthokonta	CO-Op	Eutheria	Mid	0	0.91	NA	79.51
ENSMUSG00000018347	Zkscan6	zinc finger with KRAB and SCAN domains 6 [Source:MGI Symbol;Acc:MGI:1289293]	Mouse	Opisthokonta	CO-Op	Theria	Old	0	0	0	41.51
ENSMUSG00000020335	Zfp354b	zinc finger protein 354B [Source:MGI Symbol;Acc:MGI:1351476]	Mouse	Opisthokonta	CO-Op	Eutheria	Mid	0	0	NA	9.09
ENSMUSG00000020364	Zfp354a	zinc finger protein 354A [Source:MGI Symbol;Acc:MGI:103172]	Mouse	Eumetazoa	Eu-Ve	Eutheria	Mid	0	0	NA	6.21
ENSMUSG00000020420	Zfp607	zinc finger proten 607 [Source:MGI Symbol;Acc:MGI:3584526]	Mouse	Opisthokonta	CO-Op	Muroidea	Young	0	0	NA	16.81
ENSMUSG00000020472	Zkscan17	zinc finger with KRAB and SCAN domains 17 [Source:MGI Symbol;Acc:MGI:2679270]	Mouse	Opisthokonta	CO-Op	Eutheria	Mid	0	0	12.41	42.66
ENSMUSG00000020491	2810021J22Rik	RIKEN cDNA 2810021J22 gene [Source:MGI Symbol;Acc:MGI:1917194]	Mouse	Eumetazoa	Eu-Ve	Muroidea	Young	0	1.2	0	15.87
ENSMUSG00000021327	Zkscan3	zinc finger with KRAB and SCAN domains 3 [Source:MGI Symbol;Acc:MGI:1919989]	Mouse	Vertebrata	Eu-Ve	Theria	Old	17.5	0	1.15	31.67
ENSMUSG00000021510	Zfp729a	zinc finger protein 729a [Source:MGI Symbol;Acc:MGI:3036250]	Mouse	Mammalia	Ma	Murinae	Young	0	0	0	0
ENSMUSG00000021514	Zfp369	zinc finger protein 369 [Source:MGI Symbol;Acc:MGI:2176229]	Mouse	Mammalia	Ma	Eutheria	Mid	0	6.43	4.65	49.7
ENSMUSG00000022526	Zfp251	zinc finger protein 251 [Source:MGI Symbol;Acc:MGI:1918841]	Mouse	Opisthokonta	CO-Op	Eutheria	Mid	0	0	60.53	21.88
ENSMUSG00000022529	Zfp263	zinc finger protein 263 [Source:MGI Symbol;Acc:MGI:1921370]	Mouse	Opisthokonta	CO-Op	Mammalia	Old	84.85	2.3	3.41	73.02
ENSMUSG00000022987	Zfp641	zinc finger protein 641 [Source:MGI Symbol;Acc:MGI:2442788]	Mouse	Eumetazoa	Eu-Ve	Mammalia	Old	0	2.54	NA	0
ENSMUSG00000023284	Zfp605	zinc finger protein 605 [Source:MGI Symbol;Acc:MGI:2444933]	Mouse	Vertebrata	Eu-Ve	Mus	Young	0	1.15	NA	0
ENSMUSG00000023882	Zfp54	zinc finger protein 54 [Source:MGI Symbol;Acc:MGI:99201]	Mouse	Vertebrata	Eu-Ve	Murinae	Young	0	0	0	26.43
ENSMUSG00000023892	Zfp51	zinc finger protein 51 [Source:MGI Symbol;Acc:MGI:99198]	Mouse	Opisthokonta	CO-Op	Muroidea	Young	0	0	NA	9.59
ENSMUSG00000024298	Zfp871	zinc finger protein 871 [Source:MGI Symbol;Acc:MGI:1921793]	Mouse	Vertebrata	Eu-Ve	Muroidea	Young	2.38	0	0	0
ENSMUSG00000025602	Zfp202	zinc finger protein 202 [Source:MGI Symbol;Acc:MGI:1933401]	Mouse	Opisthokonta	CO-Op	Mammalia	Old	0	0.53	0	46.46
ENSMUSG00000025821	Zfp282	zinc finger protein 282 [Source:MGI Symbol;Acc:MGI:2141413]	Mouse	Vertebrata	Eu-Ve	Amniota	Old	0	0	0	47.64
ENSMUSG00000028389	Zfp37	zinc finger protein 37 [Source:MGI Symbol;Acc:MGI:99181]	Mouse	Mammalia	Ma	Eutheria	Mid	100	1.45	NA	99.53
ENSMUSG00000029587	Zfp12	zinc finger protein 12 [Source:MGI Symbol;Acc:MGI:99157]	Mouse	Eumetazoa	Eu-Ve	Eutheria	Mid	0	0	NA	33.18
ENSMUSG00000029627	Zkscan14	zinc finger with KRAB and SCAN domains 14 [Source:MGI Symbol;Acc:MGI:1914485]	Mouse	Mammalia	Ma	Eutheria	Mid	0	0	4.55	21.95
ENSMUSG00000029729	Zkscan1	zinc finger with KRAB and SCAN domains 1 [Source:MGI Symbol;Acc:MGI:1921820]	Mouse	Opisthokonta	CO-Op	Theria	Old	39.02	0.59	0	100
ENSMUSG00000030145	Zfp248	zinc finger protein 248 [Source:MGI Symbol;Acc:MGI:1919970]	Mouse	Opisthokonta	CO-Op	Eutheria	Mid	0	0	0	0
ENSMUSG00000030386	Zfp606	zinc finger protein 606 [Source:MGI Symbol;Acc:MGI:1914620]	Mouse	Opisthokonta	CO-Op	Eutheria	Mid	0	0	26.09	0
ENSMUSG00000030393	Zik1	zinc finger protein interacting with K protein 1 [Source:MGI Symbol;Acc:MGI:108070]	Mouse	Opisthokonta	CO-Op	Euarchontoglires	Mid	0	0	NA	63.75
ENSMUSG00000030443	Zfp583	zinc finger protein 583 [Source:MGI Symbol;Acc:MGI:2682297]	Mouse	Eumetazoa	Eu-Ve	Eutheria	Mid	0	0	NA	10.61
ENSMUSG00000030446	Zfp273	zinc finger protein 273 [Source:MGI Symbol;Acc:MGI:3036278]	Mouse	Eukaryota	CO-Op	Muroidea	Young	4.76	0	NA	0
ENSMUSG00000030469	Zfp719	zinc finger protein 719 [Source:MGI Symbol;Acc:MGI:2444708]	Mouse	Eumetazoa	Eu-Ve	Muroidea	Young	0	0	NA	0
ENSMUSG00000030486	Zfp108	zinc finger protein 108 [Source:MGI Symbol;Acc:MGI:1891198]	Mouse	Vertebrata	Eu-Ve	Murinae	Young	0	0	NA	12.15
ENSMUSG00000030604	Zfp626	zinc finger protein 626 [Source:MGI Symbol;Acc:MGI:1918413]	Mouse	Mammalia	Ma	Murinae	Young	0	0	NA	5.88
ENSMUSG00000030823	9130019O22Rik	RIKEN cDNA 9130019O22 gene [Source:MGI Symbol;Acc:MGI:1926171]	Mouse	Eumetazoa	Eu-Ve	Mus	Young	0	5.92	NA	31.73
ENSMUSG00000031079	Zfp300	zinc finger protein 300 [Source:MGI Symbol;Acc:MGI:3045326]	Mouse	Eumetazoa	Eu-Ve	Eutheria	Mid	0	0	NA	0
ENSMUSG00000031374	Zfp92	zinc finger protein 92 [Source:MGI Symbol;Acc:MGI:108094]	Mouse	Mammalia	Ma	Eutheria	Mid	0	0	NA	0
ENSMUSG00000031907	Zfp90	zinc finger protein 90 [Source:MGI Symbol;Acc:MGI:104786]	Mouse	Opisthokonta	CO-Op	Eutheria	Mid	0	6.3	NA	0
ENSMUSG00000032425	Zfp949	zinc finger protein 949 [Source:MGI Symbol;Acc:MGI:1918890]	Mouse	Vertebrata	Eu-Ve	Myomorpha	Young	0	3.75	NA	0
ENSMUSG00000033669	Zfp7	zinc finger protein 7 [Source:MGI Symbol;Acc:MGI:99208]	Mouse	Eumetazoa	Eu-Ve	Eutheria	Mid	0	0.8	NA	0
ENSMUSG00000033883	D3Ertd254e	DNA segment, Chr 3, ERATO Doi 254, expressed [Source:MGI Symbol;Acc:MGI:1098769]	Mouse	Eumetazoa	Eu-Ve	Myomorpha	Young	0	0	NA	0
ENSMUSG00000033961	Zfp446	zinc finger protein 446 [Source:MGI Symbol;Acc:MGI:2442185]	Mouse	Opisthokonta	CO-Op	Theria	Old	0	0	0	80.25
ENSMUSG00000033972	Zfp944	zinc finger protein 944 [Source:MGI Symbol;Acc:MGI:2442394]	Mouse	Opisthokonta	CO-Op	Mus	Young	0	0	NA	0
ENSMUSG00000034071	Zfp551	zinc fingr protein 551 [Source:MGI Symbol;Acc:MGI:3588205]	Mouse	Eumetazoa	Eu-Ve	Eutheria	Mid	0	1.39	NA	14.92
ENSMUSG00000034429	Zfp707	zinc finger protein 707 [Source:MGI Symbol;Acc:MGI:1916270]	Mouse	Opisthokonta	CO-Op	Eutheria	Mid	0	1.8	NA	8.87
ENSMUSG00000034538	Zfp418	zinc finger protein 418 [Source:MGI Symbol;Acc:MGI:2444763]	Mouse	Opisthokonta	CO-Op	Boreoeutheria	Mid	0	0.56	NA	7.28
ENSMUSG00000034800	Zfp661	zinc finger protein 661 [Source:MGI Symbol;Acc:MGI:1919430]	Mouse	Eumetazoa	Eu-Ve	Theria	Old	0	0	NA	30.23
ENSMUSG00000035868	3110052M02Rik	RIKEN cDNA 3110052M02 gene [Source:MGI Symbol;Acc:MGI:1920479]	Mouse	Eumetazoa	Eu-Ve	Mus	Young	0	0	NA	0
ENSMUSG00000036036	Zfp57	zinc finger protein 57 [Source:MGI Symbol;Acc:MGI:99204]	Mouse	Opisthokonta	CO-Op	Muroidea	Young	11.9	5.95	0	76.47
ENSMUSG00000036898	Zfp157	zinc finger protein 157 [Source:MGI Symbol;Acc:MGI:1919404]	Mouse	Eumetazoa	Eu-Ve	Muroidea	Young	0	2.78	NA	0
ENSMUSG00000037001	Zfp39	zinc finger protein 39 [Source:MGI Symbol;Acc:MGI:99183]	Mouse	Eumetazoa	Eu-Ve	Rodentia	Young	0	0	NA	0
ENSMUSG00000037007	Zfp113	zinc finger protein 113 [Source:MGI Symbol;Acc:MGI:1929116]	Mouse	Eumetazoa	Eu-Ve	Theria	Old	0	0	NA	0
ENSMUSG00000037640	Zfp60	zinc finger protein 60 [Source:MGI Symbol;Acc:MGI:99207]	Mouse	Mammalia	Ma	Muroidea	Young	0	0	NA	28.36
ENSMUSG00000038630	Zkscan16	zinc finger with KRAB and SCAN domains 16 [Source:MGI Symbol;Acc:MGI:3510405]	Mouse	Mammalia	Ma	Muroidea	Young	0	0	0	56.99
ENSMUSG00000039634	Zfp189	zinc finger protein 189 [Source:MGI Symbol;Acc:MGI:2444707]	Mouse	Eumetazoa	Eu-Ve	Eutheria	Mid	0	0	0	0
ENSMUSG00000039789	Zfp597	zinc finger protein 597 [Source:MGI Symbol;Acc:MGI:1918313]	Mouse	Mammalia	Ma	Eutheria	Mid	51.22	0	NA	52
ENSMUSG00000042063	Zfp386	zinc finger protein 386 (Kruppel-like) [Source:MGI Symbol;Acc:MGI:1930708]	Mouse	Opisthokonta	CO-Op	Myomorpha	Young	0	0	NA	0
ENSMUSG00000043090	Zfp866	zinc finger protein 866 [Source:MGI Symbol;Acc:MGI:3584369]	Mouse	Opisthokonta	CO-Op	Muroidea	Young	0	0	NA	0
ENSMUSG00000044296	Zfp879	zinc finger protein 879 [Source:MGI Symbol;Acc:MGI:3053099]	Mouse	Eumetazoa	Eu-Ve	Eutheria	Mid	0	0.3	NA	0
ENSMUSG00000044501	Zfp758	zinc finger protein 758 [Source:MGI Symbol;Acc:MGI:2385044]	Mouse	Eumetazoa	Eu-Ve	Mus	Young	0	0	NA	0
ENSMUSG00000044676	Zfp612	zinc finger protein 612 [Source:MGI Symbol;Acc:MGI:2443465]	Mouse	Opisthokonta	CO-Op	Eutheria	Mid	0	1.18	NA	45.09
ENSMUSG00000044807	Zfp354c	zinc finger protein 354C [Source:MGI Symbol;Acc:MGI:1353621]	Mouse	Opisthokonta	CO-Op	Eutheria	Mid	0	0	NA	31.64
ENSMUSG00000045251	Zfp688	zinc finger protein 688 [Source:MGI Symbol;Acc:MGI:1916484]	Mouse	Mammalia	Ma	NULL	#N/A	0	0	NA	55.04
ENSMUSG00000045519	Zfp560	zinc finger protein 560 [Source:MGI Symbol;Acc:MGI:1915280]	Mouse	Mammalia	Ma	Glires	Young	0	0	0	18.48
ENSMUSG00000045757	Zfp764	zinc finger protein 764 [Source:MGI Symbol;Acc:MGI:2443580]	Mouse	Mammalia	Ma	Murinae	Young	0	8.84	NA	34.62
ENSMUSG00000046185	Zfp84	zinc finger protein 84 [Source:MGI Symbol;Acc:MGI:107780]	Mouse	Opisthokonta	CO-Op	Myomorpha	Young	0	0	NA	0
ENSMUSG00000046658	Zfp316	zinc finger protein 316 [Source:MGI Symbol;Acc:MGI:1860402]	Mouse	Eumetazoa	Eu-Ve	Mammalia	Old	0	7.54	NA	0
ENSMUSG00000047036	Zfp445	zinc finger protein 445 [Source:MGI Symbol;Acc:MGI:2143340]	Mouse	Opisthokonta	CO-Op	Eutheria	Mid	0	2.6	0	22.27
ENSMUSG00000047342	Zfp286	zinc finger protein 286 [Source:MGI Symbol;Acc:MGI:2384758]	Mouse	Opisthokonta	CO-Op	Theria	Old	0	0.37	NA	40
ENSMUSG00000047473	Zfp30	zinc finger protein 30 [Source:MGI Symbol;Acc:MGI:99178]	Mouse	Opisthokonta	CO-Op	Eutheria	Mid	0	0	NA	0
ENSMUSG00000047603	Zfp235	zinc finger protein 235 [Source:MGI Symbol;Acc:MGI:1929117]	Mouse	Mammalia	Ma	Eutheria	Mid	0	0	NA	0
ENSMUSG00000048012	Zfp473	zinc finger protein 473 [Source:MGI Symbol;Acc:MGI:2442697]	Mouse	Opisthokonta	CO-Op	Eutheria	Mid	0	0	NA	71.03
ENSMUSG00000048280	Zfp738	zinc finger protein 738 [Source:MGI Symbol;Acc:MGI:3040706]	Mouse	Opisthokonta	CO-Op	Murinae	Young	0	0	0	0
ENSMUSG00000048728	Zfp454	zinc finger protein 454 [Source:MGI Symbol;Acc:MGI:2679253]	Mouse	Opisthokonta	CO-Op	Eutheria	Mid	0	7.44	NA	22.63
ENSMUSG00000048921	Zfp689	zinc finger protein 689 [Source:MGI Symbol;Acc:MGI:1918381]	Mouse	Eumetazoa	Eu-Ve	Eutheria	Mid	0	1.25	NA	46.91
ENSMUSG00000050605	Zfp61	zinc finger protein 61 [Source:MGI Symbol;Acc:MGI:99663]	Mouse	Opisthokonta	CO-Op	Eutheria	Mid	0	0	NA	56.94
ENSMUSG00000050855	Zfp940	zinc finger protein 940 [Source:MGI Symbol;Acc:MGI:2446235]	Mouse	Opisthokonta	CO-Op	Murinae	Young	0	0	NA	24.77
ENSMUSG00000050954	Zfp169	zinc finger protein 169 [Source:MGI Symbol;Acc:MGI:1915161]	Mouse	Mammalia	Ma	Muroidea	Young	0	0	0	22.28
ENSMUSG00000051037	Zfp455	zinc finger protein 455 [Source:MGI Symbol;Acc:MGI:3040708]	Mouse	Eumetazoa	Eu-Ve	Muroidea	Young	0	0	0	0
ENSMUSG00000051341	Zfp52	zinc finger protein 52 [Source:MGI Symbol;Acc:MGI:99199]	Mouse	Opisthokonta	CO-Op	Murinae	Young	0	0	0	22.56
ENSMUSG00000051351	Zfp46	zinc finger protein 46 [Source:MGI Symbol;Acc:MGI:99192]	Mouse	Opisthokonta	CO-Op	Mammalia	Old	2.78	0	NA	53.01
ENSMUSG00000051499	Zfp786	zinc finger protein 786 [Source:MGI Symbol;Acc:MGI:3026883]	Mouse	Opisthokonta	CO-Op	Theria	Old	0	0	0	0
ENSMUSG00000051977	Prdm9	PR domain containing 9 [Source:MGI Symbol;Acc:MGI:2384854]	Mouse	Mammalia	Ma	Mus	Young	0	3.28	0	48.39
ENSMUSG00000052446	Zfp961	zinc finger protein 961 [Source:MGI Symbol;Acc:MGI:3583954]	Mouse	Vertebrata	Eu-Ve	Myomorpha	Young	0	0	7.23	0
ENSMUSG00000052675	Zfp112	zinc finger protein 112 [Source:MGI Symbol;Acc:MGI:1929115]	Mouse	Mammalia	Ma	Eutheria	Mid	0	0	NA	31.64
ENSMUSG00000052763	Zfp212	Zinc finger protein 212 [Source:MGI Symbol;Acc:MGI:2682609]	Mouse	Vertebrata	Eu-Ve	Mammalia	Old	0	11.27	5.32	34.09
ENSMUSG00000052909	Gm9894	predicted gene 9894 [Source:MGI Symbol;Acc:MGI:3642213]	Mouse	NULL	NULL	Mus	Young	0	0	0	0
ENSMUSG00000053347	Zfp943	zinc finger prtoein 943 [Source:MGI Symbol;Acc:MGI:1921920]	Mouse	Vertebrata	Eu-Ve	Murinae	Young	0	0	NA	0
ENSMUSG00000053390	Zfp952	zinc finger protein 952 [Source:MGI Symbol;Acc:MGI:2441928]	Mouse	Opisthokonta	CO-Op	Muroidea	Young	0	0	NA	11.21
ENSMUSG00000053600	Zfp472	zinc finger protein 472 [Source:MGI Symbol;Acc:MGI:2385049]	Mouse	Opisthokonta	CO-Op	Muroidea	Young	0	0	NA	5.59
ENSMUSG00000053985	Zfp14	zinc finger protein 14 [Source:MGI Symbol;Acc:MGI:99160]	Mouse	Opisthokonta	CO-Op	Eutheria	Mid	0	0	NA	0
ENSMUSG00000054381	Zfp747	zinc finger protein 747 [Source:MGI Symbol;Acc:MGI:2443581]	Mouse	Eumetazoa	Eu-Ve	Mus	Young	0	0	NA	25
ENSMUSG00000054519	Zfp867	zinc finger protein 867 [Source:MGI Symbol;Acc:MGI:2681848]	Mouse	Vertebrata	Eu-Ve	Myomorpha	Young	2.44	8.42	0	0
ENSMUSG00000054648	Zfp869	zinc finger protein 869 [Source:MGI Symbol;Acc:MGI:1914119]	Mouse	Opisthokonta	CO-Op	Muroidea	Young	0	0	NA	11.3
ENSMUSG00000054737	Zfp182	zinc finger protein 182 [Source:MGI Symbol;Acc:MGI:2442220]	Mouse	Mammalia	Ma	Eutheria	Mid	0	0	NA	0
ENSMUSG00000054893	Zfp667	zinc finger protein 667 [Source:MGI Symbol;Acc:MGI:2442757]	Mouse	Opisthokonta	CO-Op	Eutheria	Mid	0	7.9	NA	68.75
ENSMUSG00000054967	Zfp647	zinc finger protein 647 [Source:MGI Symbol;Acc:MGI:3052806]	Mouse	Opisthokonta	CO-Op	Eutheria	Mid	0	0	NA	42.31
ENSMUSG00000055102	Zfp819	zinc finger protein 819 [Source:MGI Symbol;Acc:MGI:1921650]	Mouse	Opisthokonta	CO-Op	Myomorpha	Young	0	1.69	10.53	33.21
ENSMUSG00000055150	Zfp78	zinc finger protein 78 [Source:MGI Symbol;Acc:MGI:107783]	Mouse	Eumetazoa	Eu-Ve	Rodentia	Young	0	0	NA	0
ENSMUSG00000055202	Zfp811	zinc finger protein 811 [Source:MGI Symbol;Acc:MGI:2682944]	Mouse	Eumetazoa	Eu-Ve	Muroidea	Young	0	2.54	0	46.62
ENSMUSG00000055228	Zfp935	zinc finger protein 935 [Source:MGI Symbol;Acc:MGI:1918758]	Mouse	Opisthokonta	CO-Op	Mus	Young	0	0	NA	0
ENSMUSG00000055240	Zfp101	zinc finger protein 101 [Source:MGI Symbol;Acc:MGI:107547]	Mouse	Opisthokonta	CO-Op	Muroidea	Young	0	0.88	0	0
ENSMUSG00000055305	Zfp93	zinc finger protein 93 [Source:MGI Symbol;Acc:MGI:107611]	Mouse	Opisthokonta	CO-Op	Murinae	Young	0	2.23	NA	21.43
ENSMUSG00000055341	Zfp457	zinc finger protein 457 [Source:MGI Symbol;Acc:MGI:2664334]	Mouse	Mammalia	Ma	Mus	Young	0	0.23	NA	0
ENSMUSG00000055480	Zfp458	zinc finger protein 458 [Source:MGI Symbol;Acc:MGI:3040691]	Mouse	Opisthokonta	CO-Op	Murinae	Young	0	0	NA	0
ENSMUSG00000055560	Zfp459	zinc finger protein 459 [Source:MGI Symbol;Acc:MGI:3040701]	Mouse	Eumetazoa	Eu-Ve	Mus	Young	2.44	0	NA	0
ENSMUSG00000055835	Zfp1	zinc finger protein 1 [Source:MGI Symbol;Acc:MGI:99154]	Mouse	Eumetazoa	Eu-Ve	Eutheria	Mid	7.32	0	NA	0
ENSMUSG00000055991	Zkscan5	zinc finger with KRAB and SCAN domains 5 [Source:MGI Symbol;Acc:MGI:107533]	Mouse	Mammalia	Ma	Theria	Old	46.88	1.32	0	68.54
ENSMUSG00000056014	A430033K04Rik	RIKEN cDNA A430033K04 gene [Source:MGI Symbol;Acc:MGI:3583896]	Mouse	Vertebrata	Eu-Ve	Myomorpha	Young	0	0	0	0
ENSMUSG00000056019	Zfp709	zinc finger protein 709 [Source:MGI Symbol;Acc:MGI:2384299]	Mouse	Opisthokonta	CO-Op	Myomorpha	Young	4.76	0	0	0
ENSMUSG00000056300	Gm13247	predicted gene 13247 [Source:MGI Symbol;Acc:MGI:3700965]	Mouse	Vertebrata	Eu-Ve	Mus	Young	0	0	NA	5.2
ENSMUSG00000056383	AI987944	expressed sequence AI987944 [Source:MGI Symbol;Acc:MGI:2142079]	Mouse	Opisthokonta	CO-Op	Mus	Young	4.88	2.09	NA	5.56
ENSMUSG00000056592	Zfp658	zinc finger protein 658 [Source:MGI Symbol;Acc:MGI:2652821]	Mouse	Eumetazoa	Eu-Ve	Myomorpha	Young	0	0	NA	0
ENSMUSG00000056824	Zfp663	zinc finger protein 663 [Source:MGI Symbol;Acc:MGI:2685854]	Mouse	Eumetazoa	Eu-Ve	Eutheria	Mid	0	3.57	NA	43.94
ENSMUSG00000057093	C030039L03Rik	RIKEN cDNA C030039L03 gene [Source:MGI Symbol;Acc:MGI:2148237]	Mouse	Mammalia	Ma	Muroidea	Young	0	0	NA	0.85
ENSMUSG00000057396	Zfp759	zinc finger protein 759 [Source:MGI Symbol;Acc:MGI:2446280]	Mouse	Opisthokonta	CO-Op	Mus	Young	0	0	NA	0
ENSMUSG00000057409	Zfp53	zinc finger protein 53 [Source:MGI Symbol;Acc:MGI:99200]	Mouse	Opisthokonta	CO-Op	Muroidea	Young	0	0	NA	0
ENSMUSG00000057551	Zfp317	zinc finger protein 317 [Source:MGI Symbol;Acc:MGI:107775]	Mouse	Opisthokonta	CO-Op	Eutheria	Mid	0	0	NA	0
ENSMUSG00000057691	Zfp746	zinc finger protein 746 [Source:MGI Symbol;Acc:MGI:1916478]	Mouse	Mammalia	Ma	Mammalia	Old	0	14.13	0	20.5
ENSMUSG00000057835	Zfp119a	zinc finger protein 119a [Source:MGI Symbol;Acc:MGI:1345189]	Mouse	Opisthokonta	CO-Op	Mus	Young	0	0.35	23.81	5.24
ENSMUSG00000057842	Zfp595	zinc finger protein 595 [Source:MGI Symbol;Acc:MGI:3040707]	Mouse	Mammalia	Ma	Mus	Young	0	0	NA	0
ENSMUSG00000057982	Zfp809	zinc finger protein 809 [Source:MGI Symbol;Acc:MGI:2143362]	Mouse	Eumetazoa	Eu-Ve	Muroidea	Young	0	0	NA	28.18
ENSMUSG00000058093	Zfp729b	zinc finger protein 729b [Source:MGI Symbol;Acc:MGI:2145180]	Mouse	Eumetazoa	Eu-Ve	Murinae	Young	0	0.87	NA	0
ENSMUSG00000058186	Gm13242	predicted gene 13242 [Source:MGI Symbol;Acc:MGI:3712454]	Mouse	Opisthokonta	CO-Op	Mus	Young	0	0	NA	7.65
ENSMUSG00000058192	Zfp846	zinc finger protein 846 [Source:MGI Symbol;Acc:MGI:1924012]	Mouse	Vertebrata	Eu-Ve	Rodentia	Young	0	0	0	0
ENSMUSG00000058291	Zfp68	zinc finger protein 68 [Source:MGI Symbol;Acc:MGI:1344427]	Mouse	Eumetazoa	Eu-Ve	Myomorpha	Young	0	0	NA	0
ENSMUSG00000058331	Zfp85	zinc finger protein 85 [Source:MGI Symbol;Acc:MGI:107767]	Mouse	Eumetazoa	Eu-Ve	Muroidea	Young	0	0	NA	0
ENSMUSG00000058638	Zfp110	zinc finger protein 110 [Source:MGI Symbol;Acc:MGI:1890378]	Mouse	Mammalia	Ma	Eutheria	Mid	0	0	0	51.16
ENSMUSG00000058748	Zfp958	zinc finger protein 958 [Source:MGI Symbol;Acc:MGI:2385298]	Mouse	Eukaryota	CO-Op	Mus	Young	0	0	NA	0
ENSMUSG00000058883	Zfp708	zinc finger protein 708 [Source:MGI Symbol;Acc:MGI:3040674]	Mouse	Vertebrata	Eu-Ve	NULL	#N/A	2.38	0	0	0
ENSMUSG00000058900	Rsl1	regulator of sex limited protein 1 [Source:MGI Symbol;Acc:MGI:3044162]	Mouse	Eumetazoa	Eu-Ve	Muroidea	Young	0	1.98	NA	0
ENSMUSG00000059142	Zfp945	zinc finger protein 945 [Source:MGI Symbol;Acc:MGI:2445132]	Mouse	Mammalia	Ma	Murinae	Young	0	0	NA	12.5
ENSMUSG00000059423	Zfp933	zinc finger protein 933 [Source:MGI Symbol;Acc:MGI:1922865]	Mouse	Eumetazoa	Eu-Ve	Murinae	Young	0	1.36	NA	5.26
ENSMUSG00000059475	Zfp426	zinc finger protein 426 [Source:MGI Symbol;Acc:MGI:1920248]	Mouse	Opisthokonta	CO-Op	Euarchontoglires	Mid	0	3.11	NA	5.76
ENSMUSG00000059839	Zfp874b	zinc finger protein 874b [Source:MGI Symbol;Acc:MGI:3040702]	Mouse	Eumetazoa	Eu-Ve	Murinae	Young	0	0	NA	0
ENSMUSG00000059897	Zfp930	zinc finger protein 930 [Source:MGI Symbol;Acc:MGI:2675306]	Mouse	Eukaryota	CO-Op	Mus	Young	0	36.34	NA	0
ENSMUSG00000059975	Zfp74	zinc finger protein 74 [Source:MGI Symbol;Acc:MGI:107784]	Mouse	Mammalia	Ma	Eutheria	Mid	0	0	NA	0
ENSMUSG00000060301	2610008E11Rik	RIKEN cDNA 2610008E11 gene [Source:MGI Symbol;Acc:MGI:1919378]	Mouse	Vertebrata	Eu-Ve	Muroidea	Young	0	0	NA	0
ENSMUSG00000060314	Zfp941	zinc finger protein 941 [Source:MGI Symbol;Acc:MGI:3039601]	Mouse	Eumetazoa	Eu-Ve	Mus	Young	4.88	1.49	NA	34.58
ENSMUSG00000060336	Zfp937	zinc finger protein 937 [Source:MGI Symbol;Acc:MGI:3644476]	Mouse	Opisthokonta	CO-Op	Mus	Young	0	0	NA	0
ENSMUSG00000060397	Zfp128	zinc finger protein 128 [Source:MGI Symbol;Acc:MGI:2389445]	Mouse	Eumetazoa	Eu-Ve	Eutheria	Mid	0	1.07	NA	6.93
ENSMUSG00000060427	Zfp868	zinc finger protein 868 [Source:MGI Symbol;Acc:MGI:2142546]	Mouse	Eumetazoa	Eu-Ve	Muroidea	Young	0	0	NA	0
ENSMUSG00000060510	Zfp266	zinc finger protein 266 [Source:MGI Symbol;Acc:MGI:1924769]	Mouse	Mammalia	Ma	Rodentia	Young	0	0	NA	34.72
ENSMUSG00000060630	Zfp735	zinc finger protein 735 [Source:MGI Symbol;Acc:MGI:1923640]	Mouse	Mammalia	Ma	Mus	Young	0	0	NA	0
ENSMUSG00000061544	Zfp229	zinc finger protein 229 [Source:MGI Symbol;Acc:MGI:2679295]	Mouse	Eumetazoa	Eu-Ve	Muroidea	Young	0	0	0	0
ENSMUSG00000061898	Rbak	RB-associated KRAB zinc finger [Source:MGI Symbol;Acc:MGI:1927369]	Mouse	Opisthokonta	CO-Op	Eutheria	Mid	2.38	0	NA	2.87
ENSMUSG00000062012	Zfp13	zinc finger protein 13 [Source:MGI Symbol;Acc:MGI:99159]	Mouse	Opisthokonta	CO-Op	Mammalia	Old	0	0	NA	57.6
ENSMUSG00000062040	Zfp27	zinc finger protein 27 [Source:MGI Symbol;Acc:MGI:99174]	Mouse	Eumetazoa	Eu-Ve	Eutheria	Mid	2.78	0	NA	16.79
ENSMUSG00000062101	Zfp119b	zinc finger protein 119b [Source:MGI Symbol;Acc:MGI:2385323]	Mouse	Opisthokonta	CO-Op	Murinae	Young	0	0	19.05	10.33
ENSMUSG00000062116	Zfp954	zinc finger protein 954 [Source:MGI Symbol;Acc:MGI:1917764]	Mouse	Opisthokonta	CO-Op	Muroidea	Young	0	0	0	15.38
ENSMUSG00000062518	Zfp534	zinc finger protein 534 [Source:MGI Symbol;Acc:MGI:3650650]	Mouse	Vertebrata	Eu-Ve	Mus	Young	0	0	NA	0
ENSMUSG00000062519	Zfp398	zinc finger protein 398 [Source:MGI Symbol;Acc:MGI:1917856]	Mouse	Vertebrata	Eu-Ve	Amniota	Old	0	1.6	0	51.88
ENSMUSG00000062743	Zfp677	zinc finger protein 677 [Source:MGI Symbol;Acc:MGI:3053207]	Mouse	Opisthokonta	CO-Op	Murinae	Young	0	4.18	NA	13.64
ENSMUSG00000062794	Zfp599	zinc finger protein 599 [Source:MGI Symbol;Acc:MGI:2679006]	Mouse	Eumetazoa	Eu-Ve	Muroidea	Young	0	0	NA	0
ENSMUSG00000062861	Zfp28	zinc finger protein 28 [Source:MGI Symbol;Acc:MGI:99175]	Mouse	Mammalia	Ma	Eutheria	Mid	0	0	NA	0
ENSMUSG00000062931	Zfp938	zinc finger protein 938 [Source:MGI Symbol;Acc:MGI:3621440]	Mouse	Mammalia	Ma	Murinae	Young	0	0	0	0
ENSMUSG00000063047	Zfp780b	zinc finger protein 780B [Source:MGI Symbol;Acc:MGI:2444764]	Mouse	Opisthokonta	CO-Op	Murinae	Young	0	0	NA	15.15
ENSMUSG00000063108	Zfp26	zinc finger protein 26 [Source:MGI Symbol;Acc:MGI:99173]	Mouse	Mammalia	Ma	Rodentia	Young	20	0.67	NA	2.84
ENSMUSG00000063245	Gm13248	predicted gene 13248 [Source:MGI Symbol;Acc:MGI:3713585]	Mouse	Vertebrata	Eu-Ve	Mus	Young	0	0	NA	0
ENSMUSG00000063383	Zfp947	zinc finger protein 947 [Source:MGI Symbol;Acc:MGI:3646759]	Mouse	Opisthokonta	CO-Op	Mus	Young	0	0	NA	0
ENSMUSG00000063535	Zfp773	zinc finger protein 773 [Source:MGI Symbol;Acc:MGI:1923623]	Mouse	Eumetazoa	Eu-Ve	Muroidea	Young	0	0	NA	49.29
ENSMUSG00000063894	Zkscan8	zinc finger with KRAB and SCAN domains 8 [Source:MGI Symbol;Acc:MGI:1913815]	Mouse	Eumetazoa	Eu-Ve	Theria	Old	0	0.48	0	0
ENSMUSG00000064141	Zfp69	zinc finger protein 69 [Source:MGI Symbol;Acc:MGI:107794]	Mouse	Eumetazoa	Eu-Ve	Eutheria	Mid	0	2.45	NA	5.39
ENSMUSG00000064194	Zfp936	zinc finger protein 936 [Source:MGI Symbol;Acc:MGI:3642994]	Mouse	Opisthokonta	CO-Op	Mus	Young	0	0	NA	0
ENSMUSG00000065999	Gm13154	predicted gene 13154 [Source:MGI Symbol;Acc:MGI:3651986]	Mouse	Eumetazoa	Eu-Ve	Mus	Young	0	0	NA	0
ENSMUSG00000066000	2610305D13Rik	RIKEN cDNA 2610305D13 gene [Source:MGI Symbol;Acc:MGI:2148252]	Mouse	Eumetazoa	Eu-Ve	Mus	Young	0	0	NA	13.17
ENSMUSG00000066007	Zfp600	zinc finger protein 600 [Source:MGI Symbol;Acc:MGI:3705222]	Mouse	Eumetazoa	Eu-Ve	Mus	Young	0	0	NA	12.35
ENSMUSG00000066009	Gm13051	predicted gene 13051 [Source:MGI Symbol;Acc:MGI:3702694]	Mouse	Vertebrata	Eu-Ve	Mus	Young	0	0	NA	0
ENSMUSG00000066613	Zfp932	zinc finger protein 932 [Source:MGI Symbol;Acc:MGI:1916754]	Mouse	Eumetazoa	Eu-Ve	Mus	Young	0	0	NA	0
ENSMUSG00000066829	Zfp810	zinc finger protein 810 [Source:MGI Symbol;Acc:MGI:2384563]	Mouse	Eumetazoa	Eu-Ve	Muroidea	Young	0	1	NA	0
ENSMUSG00000066838	Zfp772	zinc finger protein 772 [Source:MGI Symbol;Acc:MGI:2385265]	Mouse	Opisthokonta	CO-Op	Muroidea	Young	0	0	NA	3.23
ENSMUSG00000066880	Zfp617	zinc finger protein 617 [Source:MGI Symbol;Acc:MGI:2684459]	Mouse	Mammalia	Ma	Murinae	Young	2.56	0	30.43	0
ENSMUSG00000067424	Zfp563	zinc finger protein 563 [Source:MGI Symbol;Acc:MGI:2677168]	Mouse	Vertebrata	Eu-Ve	Myomorpha	Young	0	1.44	0	0
ENSMUSG00000067430	Zfp763	zinc finger protein 763 [Source:MGI Symbol;Acc:MGI:1920701]	Mouse	Opisthokonta	CO-Op	Muroidea	Young	0	0	NA	0
ENSMUSG00000067916	Gm13139	predicted gene 13139 [Source:MGI Symbol;Acc:MGI:3701604]	Mouse	Opisthokonta	CO-Op	Mus	Young	0	0	NA	0
ENSMUSG00000067919	Rex2	reduced expression 2 [Source:MGI Symbol;Acc:MGI:1328322]	Mouse	Vertebrata	Eu-Ve	Mus	Young	0	0	NA	5.92
ENSMUSG00000067928	Zfp760	zinc finger protein 760 [Source:MGI Symbol;Acc:MGI:2679257]	Mouse	Vertebrata	Eu-Ve	Muroidea	Young	0	0	NA	0
ENSMUSG00000067931	Zfp948	zinc finger protein 948 [Source:MGI Symbol;Acc:MGI:3040683]	Mouse	Opisthokonta	CO-Op	Murinae	Young	0	0	NA	57.71
ENSMUSG00000067942	Zfp160	zinc finger protein 160 [Source:MGI Symbol;Acc:MGI:108187]	Mouse	Mammalia	Ma	Euarchontoglires	Mid	0	0	NA	0
ENSMUSG00000068130	Zfp442	zinc finger protein 442 [Source:MGI Symbol;Acc:MGI:3651999]	Mouse	Opisthokonta	CO-Op	Mus	Young	0	2.59	NA	20.83
ENSMUSG00000068134	Zfp120	zinc finger protein 120 [Source:MGI Symbol;Acc:MGI:1345179]	Mouse	Eumetazoa	Eu-Ve	Murinae	Young	0	0	NA	0
ENSMUSG00000068959	Zfp619	zinc finger protein 619 [Source:MGI Symbol;Acc:MGI:1917477]	Mouse	Opisthokonta	CO-Op	Muroidea	Young	0	0	NA	7.98
ENSMUSG00000068962	Zfp114	zinc finger protein 114 [Source:MGI Symbol;Acc:MGI:3037815]	Mouse	Opisthokonta	CO-Op	Mus	Young	0	2.8	NA	36.29
ENSMUSG00000069206	Zfp874a	zinc finger protein 874a [Source:MGI Symbol;Acc:MGI:3040703]	Mouse	Eumetazoa	Eu-Ve	Murinae	Young	0	0	0	7.34
ENSMUSG00000069208	Zfp825	zinc finger protein 825 [Source:MGI Symbol;Acc:MGI:2385315]	Mouse	Eumetazoa	Eu-Ve	Mus	Young	0	0	NA	0
ENSMUSG00000069727	Gm5595	predicted gene 5595 [Source:MGI Symbol;Acc:MGI:3648690]	Mouse	Opisthokonta	CO-Op	Mus	Young	0	0	NA	0
ENSMUSG00000069743	Zfp820	zinc finger protein 820 [Source:MGI Symbol;Acc:MGI:1922674]	Mouse	Vertebrata	Eu-Ve	Mus	Young	0	0	NA	10.34
ENSMUSG00000070605	Gm13251	predicted gene 13251 [Source:MGI Symbol;Acc:MGI:3700963]	Mouse	Opisthokonta	CO-Op	Mus	Young	0	0	NA	0
ENSMUSG00000071256	Zfp213	zinc finger protein 213 [Source:MGI Symbol;Acc:MGI:3053094]	Mouse	Opisthokonta	CO-Op	Mammalia	Old	0	0	0	4.35
ENSMUSG00000071266	Zfp946	zinc finger protein 946 [Source:MGI Symbol;Acc:MGI:1921399]	Mouse	Opisthokonta	CO-Op	Mus	Young	0	0	NA	0
ENSMUSG00000071267	Zfp942	zinc finger protein 942 [Source:MGI Symbol;Acc:MGI:1920483]	Mouse	Vertebrata	Eu-Ve	Mus	Young	0	0	NA	0
ENSMUSG00000071281	Zfp65	zinc finger protein 65 [Source:MGI Symbol;Acc:MGI:107769]	Mouse	Vertebrata	Eu-Ve	Mus	Young	0	0	0	0
ENSMUSG00000071291	Zfp58	zinc finger protein 58 [Source:MGI Symbol;Acc:MGI:99205]	Mouse	Mammalia	Ma	Muroidea	Young	0	0	NA	0
ENSMUSG00000071295	Gm10323	predicted gene 10323 [Source:MGI Symbol;Acc:MGI:3809062]	Mouse	Opisthokonta	CO-Op	Mus	Young	0	0	NA	0
ENSMUSG00000071302	2610044O15Rik8	RIKEN cDNA 2610044O15 gene [Source:MGI Symbol;Acc:MGI:1919389]	Mouse	Mammalia	Ma	Mus	Young	0	0	NA	0
ENSMUSG00000071477	Zfp777	zinc finger protein 777 [Source:MGI Symbol;Acc:MGI:1919556]	Mouse	Mammalia	Ma	Amniota	Old	0	14.41	0	94.4
ENSMUSG00000072623	Zfp9	zinc finger protein 9 [Source:MGI Symbol;Acc:MGI:99210]	Mouse	Eumetazoa	Eu-Ve	Eutheria	Mid	0	0	NA	57.35
ENSMUSG00000072762	4930522L14Rik	RIKEN cDNA 4930522L14 gene [Source:MGI Symbol;Acc:MGI:1925270]	Mouse	Eumetazoa	Eu-Ve	Mus	Young	0	0	NA	0
ENSMUSG00000072763	5430403G16Rik	RIKEN cDNA 5430403G16 gene [Source:MGI Symbol;Acc:MGI:1924450]	Mouse	Eumetazoa	Eu-Ve	Mus	Young	0	0	NA	22
ENSMUSG00000072774	Zfp951	zinc finger protein 951 [Source:MGI Symbol;Acc:MGI:2441896]	Mouse	Opisthokonta	CO-Op	Mus	Young	0	1.94	NA	10.53
ENSMUSG00000072915	Gm12258	predicted gene 12258 [Source:MGI Symbol;Acc:MGI:3651534]	Mouse	Opisthokonta	CO-Op	Myomorpha	Young	0	0	NA	35.18
ENSMUSG00000073197	5730507C01Rik	RIKEN cDNA 5730507C01 gene [Source:MGI Symbol;Acc:MGI:1917882]	Mouse	Eumetazoa	Eu-Ve	Mus	Young	0	3.43	NA	0
ENSMUSG00000074158	9830147E19Rik	RIKEN cDNA 9830147E19 gene [Source:MGI Symbol;Acc:MGI:3036263]	Mouse	Eumetazoa	Eu-Ve	Mus	Young	0	0	0	0
ENSMUSG00000074165	Zfp788	zinc finger protein 788 [Source:MGI Symbol;Acc:MGI:1914857]	Mouse	Eumetazoa	Eu-Ve	Muroidea	Young	0	0	0	0
ENSMUSG00000074166	AW146154	expressed sequence AW146154 [Source:MGI Symbol;Acc:MGI:2142212]	Mouse	Opisthokonta	CO-Op	Murinae	Young	4.88	0	NA	0
ENSMUSG00000074194	Zfp791	zinc finger protein 791 [Source:MGI Symbol;Acc:MGI:3648473]	Mouse	Opisthokonta	CO-Op	Euarchontoglires	Mid	2.44	0	0	0
ENSMUSG00000074220	Zfp382	zinc finger protein 382 [Source:MGI Symbol;Acc:MGI:3588204]	Mouse	Opisthokonta	CO-Op	Eutheria	Mid	0	1.28	NA	0
ENSMUSG00000074221	Zfp568	zinc finger protein 568 [Source:MGI Symbol;Acc:MGI:2142347]	Mouse	Opisthokonta	CO-Op	Eutheria	Mid	0	8.56	NA	52.61
ENSMUSG00000074282	Zfp94	zinc finger protein 94 [Source:MGI Symbol;Acc:MGI:107610]	Mouse	Opisthokonta	CO-Op	Eutheria	Mid	0	0	NA	21.93
ENSMUSG00000074283	Zfp109	zinc finger protein 109 [Source:MGI Symbol;Acc:MGI:1929099]	Mouse	Vertebrata	Eu-Ve	Mus	Young	0	0	NA	2.82
ENSMUSG00000074472	Zfp872	zinc finger protein 872 [Source:MGI Symbol;Acc:MGI:3588272]	Mouse	Opisthokonta	CO-Op	Euarchontoglires	Mid	2.38	6.86	0	0
ENSMUSG00000074500	Zfp558	zinc finger protein 558 [Source:MGI Symbol;Acc:MGI:1921681]	Mouse	Mammalia	Ma	Eutheria	Mid	0	1.64	NA	0
ENSMUSG00000074519	Etohi1	ethanol induced 1 [Source:MGI Symbol;Acc:MGI:1261426]	Mouse	Eumetazoa	Eu-Ve	Mus	Young	0	13.76	NA	23.91
ENSMUSG00000074527	Gm14296	predicted gene 14296 [Source:MGI Symbol;Acc:MGI:3708667]	Mouse	Eumetazoa	Eu-Ve	Mus	Young	0	0	NA	0
ENSMUSG00000074529	C330013J21Rik	RIKEN cDNA C330013J21 gene [Source:MGI Symbol;Acc:MGI:1925953]	Mouse	Eumetazoa	Eu-Ve	NULL	#N/A	0	0	NA	0
ENSMUSG00000074731	Zfp345	zinc finger protein 345 [Source:MGI Symbol;Acc:MGI:3652219]	Mouse	Opisthokonta	CO-Op	Mus	Young	0	1.85	0	0
ENSMUSG00000074733	Zfp950	zinc finger protein 950 [Source:MGI Symbol;Acc:MGI:2652824]	Mouse	Eumetazoa	Eu-Ve	Murinae	Young	0	1.15	NA	0
ENSMUSG00000074824	Rslcan18	regulator of sex-limitation candidate 18 [Source:MGI Symbol;Acc:MGI:5433745]	Mouse	Opisthokonta	CO-Op	Muroidea	Young	0	0	0	0
ENSMUSG00000074829	2010315B03Rik	RIKEN cDNA 2010315B03 gene [Source:MGI Symbol;Acc:MGI:1919321]	Mouse	Eukaryota	CO-Op	Murinae	Young	0	0	NA	0
ENSMUSG00000074830	Zfp640	zinc finger protein 640 [Source:MGI Symbol;Acc:MGI:2678025]	Mouse	Eumetazoa	Eu-Ve	Mus	Young	0	0	NA	0
ENSMUSG00000074832	2410141K09Rik	RIKEN cDNA 2410141K09 gene [Source:MGI Symbol;Acc:MGI:1924053]	Mouse	Mammalia	Ma	Mus	Young	4.88	0	NA	0
ENSMUSG00000074865	Zfp934	zinc finger protein 934 [Source:MGI Symbol;Acc:MGI:1924367]	Mouse	Eukaryota	CO-Op	Mus	Young	0	0	NA	10.81
ENSMUSG00000074867	Zfp808	zinc finger protein 80 [Source:MGI Symbol;Acc:MGI:3704127]	Mouse	Eukaryota	CO-Op	Mus	Young	0	0	NA	2.7
ENSMUSG00000078435	AU041133	expressed sequence AU041133 [Source:MGI Symbol;Acc:MGI:2143755]	Mouse	Opisthokonta	CO-Op	Murinae	Young	0	0	NA	0
ENSMUSG00000078495	Gm13157	predicted gene 13157 [Source:MGI Symbol;Acc:MGI:3651978]	Mouse	Opisthokonta	CO-Op	Mus	Young	0	0	NA	0
ENSMUSG00000078496	Gm13152	predicted gene 13152 [Source:MGI Symbol;Acc:MGI:3701121]	Mouse	Opisthokonta	CO-Op	Mus	Young	0	0	NA	0
ENSMUSG00000078497	Gm13145	predicted gene 13145 [Source:MGI Symbol;Acc:MGI:3701123]	Mouse	Vertebrata	Eu-Ve	Mus	Young	0	0	NA	15.34
ENSMUSG00000078498	Gm13151	predicted gene 13151 [Source:MGI Symbol;Acc:MGI:3651985]	Mouse	Vertebrata	Eu-Ve	Mus	Young	0	0	NA	0
ENSMUSG00000078500	Gm13235	predicted gene 13235 [Source:MGI Symbol;Acc:MGI:3649925]	Mouse	Vertebrata	Eu-Ve	Mus	Young	0	0	NA	0
ENSMUSG00000078502	Gm13212	predicted gene 13212 [Source:MGI Symbol;Acc:MGI:3651014]	Mouse	Opisthokonta	CO-Op	Mus	Young	0	0	NA	0
ENSMUSG00000078503	Gm13225	predicted gene 13225 [Source:MGI Symbol;Acc:MGI:3652161]	Mouse	Vertebrata	Eu-Ve	Mus	Young	0	0	NA	0
ENSMUSG00000078546	2210404O09Rik	RIKEN cDNA 2210404O09 gene [Source:MGI Symbol;Acc:MGI:1917331]	Mouse	Opisthokonta	CO-Op	Mus	Young	0	0	NA	13.79
ENSMUSG00000078580	E430018J23Rik	RIKEN cDNA E430018J23 gene [Source:MGI Symbol;Acc:MGI:2141981]	Mouse	Mammalia	Ma	Murinae	Young	0	3.39	NA	29.63
ENSMUSG00000078768	Zfp566	zinc finger protein 566 [Source:MGI Symbol;Acc:MGI:1919806]	Mouse	Eumetazoa	Eu-Ve	Eutheria	Mid	0	0	NA	0
ENSMUSG00000078779	Zfp59	zinc finger protein 59 [Source:MGI Symbol;Acc:MGI:99206]	Mouse	Mammalia	Ma	Murinae	Young	0	0	NA	0
ENSMUSG00000078861	Zfp931	zinc finger protein 931 [Source:MGI Symbol;Acc:MGI:2441662]	Mouse	Eumetazoa	Eu-Ve	Mus	Young	0	0	NA	0
ENSMUSG00000078862	Gm14326	predicted gene 14326 [Source:MGI Symbol;Acc:MGI:3709298]	Mouse	Eumetazoa	Eu-Ve	Mus	Young	0	4.84	NA	0
ENSMUSG00000078864	Gm14322	predicted gene 14322 [Source:MGI Symbol;Acc:MGI:3652185]	Mouse	Eumetazoa	Eu-Ve	Mus	Young	0	0	NA	0
ENSMUSG00000078865	Gm14406	predicted gene 14406 [Source:MGI Symbol;Acc:MGI:3649838]	Mouse	Eumetazoa	Eu-Ve	Mus	Young	0	21.09	NA	0
ENSMUSG00000078866	Gm14420	predicted gene 14420 [Source:MGI Symbol;Acc:MGI:3652255]	Mouse	Eumetazoa	Eu-Ve	Rodentia	Young	0	1.87	NA	0
ENSMUSG00000078867	Gm14418	predicted gene 14418 [Source:MGI Symbol;Acc:MGI:3702408]	Mouse	Eumetazoa	Eu-Ve	Mus	Young	0	0	NA	0
ENSMUSG00000078868	Gm14412	predicted gene 14412 [Source:MGI Symbol;Acc:MGI:3652251]	Mouse	Eumetazoa	Eu-Ve	Mus	Young	0	2.74	NA	0
ENSMUSG00000078870	Gm14410	predicted gene 14410 [Source:MGI Symbol;Acc:MGI:3709158]	Mouse	Eumetazoa	Eu-Ve	Mus	Young	0	2.1	NA	0
ENSMUSG00000078872	Gm14401	predicted gene 14401 [Source:MGI Symbol;Acc:MGI:3650075]	Mouse	Mammalia	Ma	Mus	Young	0	23.39	NA	0
ENSMUSG00000078875	Gm14419	predicted gene 14419 [Source:MGI Symbol;Acc:MGI:3702410]	Mouse	Eumetazoa	Eu-Ve	Mus	Young	0	0.43	NA	0
ENSMUSG00000078876	Gm14408	predicted gene 14408 [Source:MGI Symbol;Acc:MGI:3651910]	Mouse	Eumetazoa	Eu-Ve	NULL	#N/A	0	0	NA	0
ENSMUSG00000078877	Gm14295	predicted gene 14295 [Source:MGI Symbol;Acc:MGI:3709624]	Mouse	Eumetazoa	Eu-Ve	Mus	Young	0	2.97	NA	0
ENSMUSG00000078878	Gm14305	predicted gene 14305 [Source:MGI Symbol;Acc:MGI:3709632]	Mouse	Opisthokonta	CO-Op	Mus	Young	0	0.97	NA	0
ENSMUSG00000078879	Gm14306	predicted gene 14306 [Source:MGI Symbol;Acc:MGI:3805542]	Mouse	Eumetazoa	Eu-Ve	Rodentia	Young	0	0	NA	0
ENSMUSG00000078880	Gm14308	predicted gene 14308 [Source:MGI Symbol;Acc:MGI:3782921]	Mouse	Eumetazoa	Eu-Ve	Mus	Young	0	0.26	NA	0
ENSMUSG00000078881	Gm14434	predicted gene 14434 [Source:MGI Symbol;Acc:MGI:3702417]	Mouse	Eumetazoa	Eu-Ve	Mus	Young	0	0.26	NA	0
ENSMUSG00000078886	Gm2026	predicted gene 2026 [Source:MGI Symbol;Acc:MGI:3780195]	Mouse	Eumetazoa	Eu-Ve	Mus	Young	0	0.26	NA	0
ENSMUSG00000078887	Gm6710	predicted gene 6710 [Source:MGI Symbol;Acc:MGI:3779623]	Mouse	Opisthokonta	CO-Op	Mus	Young	0	2.28	NA	0
ENSMUSG00000078894	2210418O10Rik	RIKEN cDNA 2210418O10 gene [Source:MGI Symbol;Acc:MGI:1924208]	Mouse	Eumetazoa	Eu-Ve	Mus	Young	0	0	NA	0
ENSMUSG00000078895	Gm11009	predicted gene 11009 [Source:MGI Symbol;Acc:MGI:3779227]	Mouse	Eumetazoa	Eu-Ve	NULL	#N/A	0	0	NA	0
ENSMUSG00000078896	Gm8923	predicted gene 8923 [Source:MGI Symbol;Acc:MGI:3779822]	Mouse	Eumetazoa	Eu-Ve	Rodentia	Young	0	0	NA	0
ENSMUSG00000078897	Gm4724	predicted gene 4724 [Source:MGI Symbol;Acc:MGI:3782904]	Mouse	Eumetazoa	Eu-Ve	Mus	Young	0	0.26	NA	0
ENSMUSG00000078898	Gm4723	predicted gene 4723 [Source:MGI Symbol;Acc:MGI:3782903]	Mouse	Mammalia	Ma	Rodentia	Young	0	0	NA	17.39
ENSMUSG00000078899	Gm4631	predicted gene 4631 [Source:MGI Symbol;Acc:MGI:3782813]	Mouse	Eumetazoa	Eu-Ve	Mus	Young	0	0.26	NA	0
ENSMUSG00000078902	Gm14443	predicted gene 14443 [Source:MGI Symbol;Acc:MGI:3652324]	Mouse	Eumetazoa	Eu-Ve	Mus	Young	0	0	NA	0
ENSMUSG00000078903	Gm14391	predicted gene 14391 [Source:MGI Symbol;Acc:MGI:3709324]	Mouse	Opisthokonta	CO-Op	Mus	Young	0	2.28	NA	0
ENSMUSG00000078905	Gm14393	predicted gene 14393 [Source:MGI Symbol;Acc:MGI:3649576]	Mouse	Mammalia	Ma	Rodentia	Young	0	24.74	NA	0
ENSMUSG00000078906	Gm14444	predicted gene 14444 [Source:MGI Symbol;Acc:MGI:3652325]	Mouse	Eumetazoa	Eu-Ve	Mus	Young	0	24.55	NA	0
ENSMUSG00000078994	Zfp429	zinc finger protein 429 [Source:MGI Symbol;Acc:MGI:1920057]	Mouse	Eumetazoa	Eu-Ve	Muroidea	Young	0	5.07	0	0
ENSMUSG00000078995	Zfp456	zinc finger protein 456 [Source:MGI Symbol;Acc:MGI:3040694]	Mouse	Eumetazoa	Eu-Ve	Muroidea	Young	0	0	NA	0
ENSMUSG00000079008	Gm14124	predicted gene 14124 [Source:MGI Symbol;Acc:MGI:3652002]	Mouse	Eumetazoa	Eu-Ve	Mus	Young	0	0	NA	0
ENSMUSG00000079009	Gm14139	predicted gene 14139 [Source:MGI Symbol;Acc:MGI:3836251]	Mouse	Eukaryota	CO-Op	Mus	Young	0	0	NA	0
ENSMUSG00000086147	Gm13150	predicted gene 13150 [Source:MGI Symbol;Acc:MGI:3651739]	Mouse	Vertebrata	Eu-Ve	Mus	Young	0	0	NA	0
ENSMUSG00000087598	Zfp111	zinc finger protein 111 [Source:MGI Symbol;Acc:MGI:1929114]	Mouse	Opisthokonta	CO-Op	Mus	Young	0	3.39	52.17	47.5
ENSMUSG00000089756	Gm8898	predicted gene 8898 [Source:MGI Symbol;Acc:MGI:3709288]	Mouse	Mammalia	Ma	Rodentia	Young	0	0	NA	17.39
ENSMUSG00000089857	Zfp882	zinc finger protein 882 [Source:MGI Symbol;Acc:MGI:3642748]	Mouse	Vertebrata	Eu-Ve	Myomorpha	Young	5	0	0	0
ENSMUSG00000090015	Gm15446	predicted gene 15446 [Source:MGI Symbol;Acc:MGI:3709333]	Mouse	Eumetazoa	Eu-Ve	Mus	Young	0	0.64	NA	0
ENSMUSG00000090093	Gm14399	predicted gene 14399 [Source:MGI Symbol;Acc:MGI:3650082]	Mouse	Eumetazoa	Eu-Ve	Mus	Young	0	4.72	NA	0
ENSMUSG00000090641	Zfp712	zinc finger protein 712 [Source:MGI Symbol;Acc:MGI:1925501]	Mouse	Opisthokonta	CO-Op	Muroidea	Young	0	0	NA	0
ENSMUSG00000090659	Zfp493	zinc finger protein 493 [Source:MGI Symbol;Acc:MGI:1920208]	Mouse	Eumetazoa	Eu-Ve	Muroidea	Young	0	0	NA	0
ENSMUSG00000090744	Gm6871	predicted gene 6871 [Source:MGI Symbol;Acc:MGI:3643456]	Mouse	Eumetazoa	Eu-Ve	Mus	Young	0	0.89	NA	0
ENSMUSG00000091183	Gm5141	predicted gene 5141 [Source:MGI Symbol;Acc:MGI:3779466]	Mouse	Eukaryota	CO-Op	Mus	Young	0	0	NA	12.16
ENSMUSG00000091474	2610021A01Rik	RIKEN cDNA 2610021A01 gene [Source:MGI Symbol;Acc:MGI:1922662]	Mouse	Vertebrata	Eu-Ve	Murinae	Young	0	0.85	NA	0
ENSMUSG00000091594	Gm17067	predicted gene 17067 [Source:MGI Symbol;Acc:MGI:4937894]	Mouse	Eumetazoa	Eu-Ve	Mus	Young	0	0	0	0
ENSMUSG00000091764	Zfp964	zinc finger protein 964 [Source:MGI Symbol;Acc:MGI:3646490]	Mouse	Eumetazoa	Eu-Ve	Muroidea	Young	2.38	0	NA	0
ENSMUSG00000092260	Zfp963	zinc finger protein 963 [Source:MGI Symbol;Acc:MGI:4867078]	Mouse	Vertebrata	Eu-Ve	Muroidea	Young	4.76	0	NA	1.44
ENSMUSG00000092335	Gm7221	predicted gene 7221 [Source:MGI Symbol;Acc:MGI:3645327]	Mouse	Eumetazoa	Eu-Ve	Mus	Young	0	0	0	0
ENSMUSG00000092416	Zfp141	zinc finger protein 141 [Source:MGI Symbol;Acc:MGI:3584269]	Mouse	Eumetazoa	Eu-Ve	Mus	Young	0	5.63	NA	1.86
ENSMUSG00000092544	Gm20422	predicted gene 20422 [Source:MGI Symbol;Acc:MGI:5141887]	Mouse	Mammalia	Ma	NULL	#N/A	1.85	1.02	NA	0
ENSMUSG00000094076	Gm4767	predicted gene 4767 [Source:MGI Symbol;Acc:MGI:3644409]	Mouse	Eukaryota	CO-Op	Murinae	Young	0	1.64	NA	0
ENSMUSG00000094429	Gm19965	predicted gene, 19965 [Source:MGI Symbol;Acc:MGI:5012150]	Mouse	Mammalia	Ma	Eutheria	Mid	0	0	NA	5.45
ENSMUSG00000094441	Zfp955a	zinc finger protein 955A [Source:MGI Symbol;Acc:MGI:4834570]	Mouse	Eumetazoa	Eu-Ve	Muroidea	Young	0	0	0	0
ENSMUSG00000094475	Gm11007	predicted gene 11007 [Source:MGI Symbol;Acc:MGI:3779223]	Mouse	Eumetazoa	Eu-Ve	Mus	Young	0	0.26	NA	0
ENSMUSG00000094786	Gm14403	predicted gene 14403 [Source:MGI Symbol;Acc:MGI:3649813]	Mouse	Eumetazoa	Eu-Ve	Mus	Young	0	10.97	NA	0
ENSMUSG00000094932	Gm2007	predicted gene 2007 [Source:MGI Symbol;Acc:MGI:3780177]	Mouse	Eumetazoa	Eu-Ve	Mus	Young	0	0.26	NA	0
ENSMUSG00000094942	Gm3604	predicted gene 3604 [Source:MGI Symbol;Acc:MGI:3781781]	Mouse	Eumetazoa	Eu-Ve	Mus	Young	0	0	NA	5.41
ENSMUSG00000095193	Gm20939	predicted gene, 20939 [Source:MGI Symbol;Acc:MGI:5434295]	Mouse	NULL	NULL	Mus	Young	0	3.24	NA	21.05
ENSMUSG00000095199	Gm14431	predicted gene 14431 [Source:MGI Symbol;Acc:MGI:3709638]	Mouse	Mammalia	Ma	Rodentia	Young	0	0	NA	17.39
ENSMUSG00000095253	Zfp799	zinc finger protein 799 [Source:MGI Symbol;Acc:MGI:2443934]	Mouse	Opisthokonta	CO-Op	Muroidea	Young	2.38	2.96	NA	34.67
ENSMUSG00000095325	Zfp870	zinc finger protein 870 [Source:MGI Symbol;Acc:MGI:3029586]	Mouse	Opisthokonta	CO-Op	Muroidea	Young	2.38	7.48	NA	8.41
ENSMUSG00000095362	Gm14325	predicted gene 14325 [Source:MGI Symbol;Acc:MGI:3702875]	Mouse	Eumetazoa	Eu-Ve	Mus	Young	0	6.62	NA	0
ENSMUSG00000095432	Zfp748	zinc finger protein 748 [Source:MGI Symbol;Acc:MGI:1916455]	Mouse	Opisthokonta	CO-Op	Muroidea	Young	0	0	0	0
ENSMUSG00000095545	Gm4245	predicted gene 4245 [Source:MGI Symbol;Acc:MGI:3782422]	Mouse	Mammalia	Ma	Rodentia	Young	0	0	NA	17.39
ENSMUSG00000095648	Gm2004	predicted gene 2004 [Source:MGI Symbol;Acc:MGI:3780174]	Mouse	Eumetazoa	Eu-Ve	Mus	Young	0	0.43	NA	0
ENSMUSG00000095909	Gm10324	predicted gene 10324 [Source:MGI Symbol;Acc:MGI:3642406]	Mouse	Eumetazoa	Eu-Ve	Mus	Young	0	0	NA	0
ENSMUSG00000095990	Zfp97	zinc finger protein 97 [Source:MGI Symbol;Acc:MGI:105921]	Mouse	Eumetazoa	Eu-Ve	Mus	Young	0	0	NA	0
ENSMUSG00000096433	Gm4944	predicted gene 4944 [Source:MGI Symbol;Acc:MGI:3643318]	Mouse	Vertebrata	Eu-Ve	Murinae	Young	0	0	NA	0
ENSMUSG00000096696	Zfp960	zinc finger protein 960 [Source:MGI Symbol;Acc:MGI:3052731]	Mouse	Eumetazoa	Eu-Ve	Mus	Young	0	0	NA	0
ENSMUSG00000096795	Zfp433	zinc finger protein 433 [Source:MGI Symbol;Acc:MGI:1920860]	Mouse	Eumetazoa	Eu-Ve	Murinae	Young	0	4.25	NA	0
ENSMUSG00000096856	Gm10778	predicted gene 10778 [Source:MGI Symbol;Acc:MGI:3809656]	Mouse	Eukaryota	CO-Op	Murinae	Young	0	1.64	NA	0
ENSMUSG00000096910	Zfp955b	zinc finger protein 955B [Source:MGI Symbol;Acc:MGI:4834573]	Mouse	Vertebrata	Eu-Ve	Muroidea	Young	0	0	0	0
ENSMUSG00000096916	Zfp850	zinc finger protein 850 [Source:MGI Symbol;Acc:MGI:3036281]	Mouse	Eumetazoa	Eu-Ve	Murinae	Young	0	0	0	0
ENSMUSG00000097333	Zfp87	zinc finger protein 87 [Source:MGI Symbol;Acc:MGI:107768]	Mouse	Vertebrata	Eu-Ve	Muroidea	Young	0	0	NA	0
ENSMUSG00000098022	Zfp82	zinc finger protein 82 [Source:MGI Symbol;Acc:MGI:1890753]	Mouse	Opisthokonta	CO-Op	NULL	#N/A	0	0	NA	0
ENSMUSG00000098810	CAAA01180111.1		Mouse	NULL	NULL	Murinae	Young	0	0	NA	0
ENSMUSG00000098905	Zfp953	zinc finger protein 953 [Source:MGI Symbol;Acc:MGI:3612873]	Mouse	Eumetazoa	Eu-Ve	Mus	Young	0	0	NA	0
ENSMUSG00000099689	Zfp383	zinc finger protein 383 [Source:MGI Symbol;Acc:MGI:1920979]	Mouse	Mammalia	Ma	Eutheria	Mid	0	1.04	NA	0
ENSMUSG00000100235	Gm28557	predicted gene 28557 [Source:MGI Symbol;Acc:MGI:5579263]	Mouse	Vertebrata	Eu-Ve	Murinae	Young	0	0	NA	0
ENSMUSG00000100265	Gm28363	predicted gene 28363 [Source:MGI Symbol;Acc:MGI:5579069]	Mouse	Mammalia	Ma	Mus	Young	0	0	NA	0
ENSMUSG00000100305	Gm28360	predicted gene 28360 [Source:MGI Symbol;Acc:MGI:5579066]	Mouse	Vertebrata	Eu-Ve	Mus	Young	0	0	0	0
ENSMUSG00000100617	Gm7145	predicted gene 7145 [Source:MGI Symbol;Acc:MGI:3648947]	Mouse	Vertebrata	Eu-Ve	Mus	Young	0	0	NA	26.67
ENSMUSG00000101303	B020011L13Rik	RIKEN cDNA B020011L13 gene [Source:MGI Symbol;Acc:MGI:3588191]	Mouse	Eumetazoa	Eu-Ve	Mus	Young	0	0	NA	0
ENSMUSG00000101415	Gm28168	predicted gene 28168 [Source:MGI Symbol;Acc:MGI:5578874]	Mouse	Vertebrata	Eu-Ve	Mus	Young	0	0	NA	0
ENSMUSG00000102030	Gm29106	predicted gene 29106 [Source:MGI Symbol;Acc:MGI:5579812]	Mouse	Eumetazoa	Eu-Ve	Mus	Young	0	0.18	NA	0
ENSPTRG00000000325	ZNF436	zinc finger protein 436 [Source:HGNC Symbol;Acc:HGNC:20814]	Chimpanzee	Eumetazoa	Eu-Ve	Mammalia	Old	0	0.9	NA	53.01
ENSPTRG00000000590	ZFP69B	ZFP69 zinc finger protein B [Source:HGNC Symbol;Acc:HGNC:28053]	Chimpanzee	Mammalia	Ma	Eutheria	Mid	0	0	0	0
ENSPTRG00000000591	ZFP69	ZFP69 zinc finger protein [Source:HGNC Symbol;Acc:HGNC:24708]	Chimpanzee	Mammalia	Ma	Eutheria	Mid	0	0	0	4.55
ENSPTRG00000000593	ZNF684	zinc finger protein 684 [Source:HGNC Symbol;Acc:HGNC:28418]	Chimpanzee	Mammalia	Ma	Eutheria	Mid	0	0	NA	12.73
ENSPTRG00000002194	ZNF695	zinc finger protein 695 [Source:HGNC Symbol;Acc:HGNC:30954]	Chimpanzee	Mammalia	Ma	Catarrhini	Young	0	0	NA	0
ENSPTRG00000002197	ZNF496	zinc finger protein 496 [Source:HGNC Symbol;Acc:HGNC:23713]	Chimpanzee	Mammalia	Ma	Eutheria	Mid	0	0	10.64	88.46
ENSPTRG00000002429	ZNF248	zinc finger protein 248 [Source:HGNC Symbol;Acc:HGNC:13041]	Chimpanzee	Mammalia	Ma	Eutheria	Mid	0	0	0	0
ENSPTRG00000002430			Chimpanzee	Mammalia	Ma	Eutheria	Mid	0	0	NA	0
ENSPTRG00000002433	ZNF37A	zinc finger protein 37A [Source:HGNC Symbol;Acc:HGNC:13102]	Chimpanzee	Mammalia	Ma	Eutheria	Mid	0	0	NA	0
ENSPTRG00000002437	ZNF33A	zinc finger protein 33A [Source:HGNC Symbol;Acc:HGNC:13096]	Chimpanzee	Mammalia	Ma	Eutheria	Mid	0	0	NA	0
ENSPTRG00000003309	ZNF215	zinc finger protein 215 [Source:HGNC Symbol;Acc:HGNC:13007]	Chimpanzee	Mammalia	Ma	Eutheria	Mid	0	0	0	0
ENSPTRG00000003310	ZNF214	zinc finger protein 214 [Source:HGNC Symbol;Acc:HGNC:13006]	Chimpanzee	Mammalia	Ma	Eutheria	Mid	0	0	NA	0
ENSPTRG00000004409	ZNF202	zinc finger protein 202 [Source:HGNC Symbol;Acc:HGNC:12994]	Chimpanzee	Mammalia	Ma	Mammalia	Old	0	2.4	0	0
ENSPTRG00000004632		Uncharacterized protein [Source:UniProtKB/TrEMBL;Acc:H2Q5D3]	Chimpanzee	Mammalia	Ma	Hominoidea	Young	0	0	0	0
ENSPTRG00000004878	ZNF641	zinc finger protein 641 [Source:HGNC Symbol;Acc:HGNC:31834]	Chimpanzee	Mammalia	Ma	Mammalia	Old	0	5.08	NA	25.44
ENSPTRG00000005662	ZNF605	zinc finger protein 605 [Source:HGNC Symbol;Acc:HGNC:28068]	Chimpanzee	Eumetazoa	Eu-Ve	Eutheria	Mid	0	0	NA	0
ENSPTRG00000007687	ZNF213	zinc finger protein 213 [Source:HGNC Symbol;Acc:HGNC:13005]	Chimpanzee	Mammalia	Ma	Mammalia	Old	0	4.1	0	0
ENSPTRG00000007692	ZNF263	zinc finger protein 263 [Source:HGNC Symbol;Acc:HGNC:13056]	Chimpanzee	Mammalia	Ma	Mammalia	Old	100	1.38	2.3	92.68
ENSPTRG00000007694	ZNF75A	zinc finger protein 75a [Source:HGNC Symbol;Acc:HGNC:13146]	Chimpanzee	Mammalia	Ma	Mammalia	Old	3.03	0.83	26.32	16.26
ENSPTRG00000007699	ZNF597	zinc finger protein 597 [Source:HGNC Symbol;Acc:HGNC:26573]	Chimpanzee	Mammalia	Ma	Eutheria	Mid	24.32	4.9	0	11.32
ENSPTRG00000007906	ZKSCAN2	zinc finger with KRAB and SCAN domains 2 [Source:HGNC Symbol;Acc:HGNC:25677]	Chimpanzee	Mammalia	Ma	Mammalia	Old	0	0	0	26.79
ENSPTRG00000008007		Uncharacterized protein [Source:UniProtKB/TrEMBL;Acc:H2QAX8]	Chimpanzee	Mammalia	Ma	Simiiformes	Young	0	0	NA	39.83
ENSPTRG00000008008	ZNF764	zinc finger protein 764 [Source:HGNC Symbol;Acc:HGNC:28200]	Chimpanzee	Mammalia	Ma	Theria	Old	0	0.6	NA	40.16
ENSPTRG00000008009	ZNF785	zinc finger protein 785 [Source:HGNC Symbol;Acc:HGNC:26496]	Chimpanzee	Mammalia	Ma	Theria	Old	0	0	NA	31.37
ENSPTRG00000008010	ZNF689	zinc finger protein 689 [Source:HGNC Symbol;Acc:HGNC:25173]	Chimpanzee	Mammalia	Ma	Eutheria	Mid	0	1.33	NA	56.79
ENSPTRG00000008053	ZNF267	zinc finger protein 267 [Source:HGNC Symbol;Acc:HGNC:13060]	Chimpanzee	Mammalia	Ma	Simiiformes	Young	0	0.3	NA	0
ENSPTRG00000008322	ZNF19	zinc finger protein 19 [Source:HGNC Symbol;Acc:HGNC:12981]	Chimpanzee	Mammalia	Ma	Eutheria	Mid	0	0	NA	0
ENSPTRG00000008354	ZFP1	ZFP1 zinc finger protein [Source:HGNC Symbol;Acc:HGNC:23328]	Chimpanzee	Mammalia	Ma	Eutheria	Mid	4.88	0	0	0
ENSPTRG00000008782	ZNF18	zinc finger protein 18 [Source:HGNC Symbol;Acc:HGNC:12969]	Chimpanzee	Mammalia	Ma	Theria	Old	0	7.75	1.15	61.01
ENSPTRG00000008803	ZNF286A	zinc finger protein 286A [Source:HGNC Symbol;Acc:HGNC:13501]	Chimpanzee	Mammalia	Ma	Theria	Old	0	1.21	NA	21.6
ENSPTRG00000009893	ZNF519	zinc finger protein 519 [Source:HGNC Symbol;Acc:HGNC:30574]	Chimpanzee	Mammalia	Ma	Hominoidea	Young	0	0	NA	0
ENSPTRG00000010245	ZNF554	zinc finger protein 554 [Source:HGNC Symbol;Acc:HGNC:26629]	Chimpanzee	Mammalia	Ma	Eutheria	Mid	0	4.73	NA	0
ENSPTRG00000010246	ZNF555	zinc finger protein 555 [Source:HGNC Symbol;Acc:HGNC:28382]	Chimpanzee	Mammalia	Ma	Eutheria	Mid	0	0	NA	0
ENSPTRG00000010247	ZNF556	zinc finger protein 556 [Source:HGNC Symbol;Acc:HGNC:25669]	Chimpanzee	Mammalia	Ma	Boreoeutheria	Mid	0	9.64	48.89	27.59
ENSPTRG00000010248	ZNF57	zinc finger protein 57 [Source:HGNC Symbol;Acc:HGNC:13125]	Chimpanzee	Vertebrata	Eu-Ve	Eutheria	Mid	0	0	NA	0
ENSPTRG00000010249	ZNF77	zinc finger protein 77 [Source:HGNC Symbol;Acc:HGNC:13150]	Chimpanzee	Mammalia	Ma	Boreoeutheria	Mid	0	0	6.06	0
ENSPTRG00000010385	ZNF557	zinc finger protein 557 [Source:HGNC Symbol;Acc:HGNC:28632]	Chimpanzee	Mammalia	Ma	Catarrhini	Young	0	0	NA	0
ENSPTRG00000010432	ZNF558	zinc finger protein 558 [Source:HGNC Symbol;Acc:HGNC:26422]	Chimpanzee	Mammalia	Ma	Eutheria	Mid	0	0	NA	0
ENSPTRG00000010442	ZNF560	zinc finger protein 560 [Source:HGNC Symbol;Acc:HGNC:26484]	Chimpanzee	Mammalia	Ma	Primates	Young	0	0	0	0
ENSPTRG00000010443			Chimpanzee	Mammalia	Ma	Eutheria	Mid	0	0	NA	0
ENSPTRG00000010444		Uncharacterized protein [Source:UniProtKB/TrEMBL;Acc:H2R6D9]	Chimpanzee	Mammalia	Ma	Eutheria	Mid	0	0	0	0
ENSPTRG00000010445		Uncharacterized protein [Source:UniProtKB/TrEMBL;Acc:H2QF98]	Chimpanzee	Mammalia	Ma	Eutheria	Mid	0	0	NA	0
ENSPTRG00000010447	ZNF426	zinc finger protein 426 [Source:HGNC Symbol;Acc:HGNC:20725]	Chimpanzee	Mammalia	Ma	Euarchontoglires	Mid	0	3.52	0	0
ENSPTRG00000010448	ZNF812	zinc finger protein 812 [Source:HGNC Symbol;Acc:HGNC:33242]	Chimpanzee	Mammalia	Ma	Simiiformes	Young	0	0	0	0
ENSPTRG00000010449	ZNF562	zinc finger protein 562 [Source:HGNC Symbol;Acc:HGNC:25950]	Chimpanzee	Mammalia	Ma	Simiiformes	Young	0	4.93	NA	0
ENSPTRG00000010515			Chimpanzee	Mammalia	Ma	Catarrhini	Young	0	1.03	0	0
ENSPTRG00000010519	ZNF439	zinc finger protein 439 [Source:HGNC Symbol;Acc:HGNC:20873]	Chimpanzee	Mammalia	Ma	Catarrhini	Young	0	0	NA	0
ENSPTRG00000010521	ZNF791	zinc finger protein 791 [Source:HGNC Symbol;Acc:HGNC:26895]	Chimpanzee	Mammalia	Ma	Euarchontoglires	Mid	7.32	0	NA	0
ENSPTRG00000010523	ZNF625	zinc finger protein 625 [Source:HGNC Symbol;Acc:HGNC:30571]	Chimpanzee	Mammalia	Ma	Simiiformes	Young	0	4.91	0	0
ENSPTRG00000010525	ZNF442	zinc finger protein 442 [Source:HGNC Symbol;Acc:HGNC:20877]	Chimpanzee	Vertebrata	Eu-Ve	Simiiformes	Young	0	0	0	6.19
ENSPTRG00000010526	ZNF563	zinc finger protein 563 [Source:HGNC Symbol;Acc:HGNC:30498]	Chimpanzee	Mammalia	Ma	Simiiformes	Young	0	3.32	NA	0
ENSPTRG00000010528	ZNF490	zinc finger protein 490 [Source:HGNC Symbol;Acc:HGNC:23705]	Chimpanzee	Mammalia	Ma	Simiiformes	Young	0	0	0	0
ENSPTRG00000010599	ZNF333	zinc finger protein 333 [Source:HGNC Symbol;Acc:HGNC:15624]	Chimpanzee	Mammalia	Ma	Eutheria	Mid	1.22	0	NA	0
ENSPTRG00000010748	ZNF101	zinc finger protein 101 [Source:HGNC Symbol;Acc:HGNC:12881]	Chimpanzee	Mammalia	Ma	Simiiformes	Young	2.38	0	0	0
ENSPTRG00000010752	ZNF429	zinc finger protein 429 [Source:HGNC Symbol;Acc:HGNC:20817]	Chimpanzee	Mammalia	Ma	Catarrhini	Young	2.38	0.93	NA	0
ENSPTRG00000010753			Chimpanzee	NULL	NULL	Catarrhini	Young	0	0	NA	0
ENSPTRG00000010755	ZNF506	zinc finger protein 506 [Source:HGNC Symbol;Acc:HGNC:23780]	Chimpanzee	Mammalia	Ma	Simiiformes	Young	0	0	NA	0
ENSPTRG00000010757	ZNF479	zinc finger protein 479 [Source:HGNC Symbol;Acc:HGNC:23258]	Chimpanzee	Eumetazoa	Eu-Ve	Hominoidea	Young	0	0.3	NA	0
ENSPTRG00000010758	ZNF737	zinc finger protein 737 [Source:HGNC Symbol;Acc:HGNC:32468]	Chimpanzee	Eumetazoa	Eu-Ve	Catarrhini	Young	0	0	NA	0
ENSPTRG00000010760	ZNF430	zinc finger protein 430 [Source:HGNC Symbol;Acc:HGNC:20808]	Chimpanzee	Mammalia	Ma	Simiiformes	Young	0	0	NA	0
ENSPTRG00000010763	ZNF100	zinc finger protein 100 [Source:HGNC Symbol;Acc:HGNC:12880]	Chimpanzee	Mammalia	Ma	Simiiformes	Young	0	0	NA	0
ENSPTRG00000010765		Uncharacterized protein [Source:UniProtKB/TrEMBL;Acc:H2QFX2]	Chimpanzee	Mammalia	Ma	Catarrhini	Young	0	0	NA	0
ENSPTRG00000010768			Chimpanzee	Mammalia	Ma	Catarrhini	Young	0	0	NA	0
ENSPTRG00000010770		Uncharacterized protein [Source:UniProtKB/TrEMBL;Acc:H2RCP8]	Chimpanzee	Mammalia	Ma	Catarrhini	Young	0	3.55	NA	0
ENSPTRG00000010773	ZNF107	zinc finger protein 107 [Source:HGNC Symbol;Acc:HGNC:12887]	Chimpanzee	Eumetazoa	Eu-Ve	Catarrhini	Young	0	0	NA	0
ENSPTRG00000010822	ZNF30	zinc finger protein 30 [Source:HGNC Symbol;Acc:HGNC:13090]	Chimpanzee	Mammalia	Ma	Eutheria	Mid	0	0	NA	0
ENSPTRG00000010823	ZNF792	zinc finger protein 792 [Source:HGNC Symbol;Acc:HGNC:24751]	Chimpanzee	Mammalia	Ma	Boreoeutheria	Mid	0	0	NA	0
ENSPTRG00000010893	ZFP14	ZFP14 zinc finger protein [Source:HGNC Symbol;Acc:HGNC:29312]	Chimpanzee	Mammalia	Ma	Eutheria	Mid	0	0	NA	0
ENSPTRG00000010894	ZFP82	ZFP82 zinc finger protein [Source:HGNC Symbol;Acc:HGNC:28682]	Chimpanzee	Mammalia	Ma	Eutheria	Mid	0	0	NA	0
ENSPTRG00000010896	ZNF566	zinc finger protein 566 [Source:HGNC Symbol;Acc:HGNC:25919]	Chimpanzee	Mammalia	Ma	Eutheria	Mid	0	0	NA	0
ENSPTRG00000010897	ZNF529	zinc finger protein 529 [Source:HGNC Symbol;Acc:HGNC:29328]	Chimpanzee	Mammalia	Ma	Eutheria	Mid	0	0	NA	0
ENSPTRG00000010898	ZNF382	zinc finger protein 382 [Source:HGNC Symbol;Acc:HGNC:17409]	Chimpanzee	Mammalia	Ma	Eutheria	Mid	2.38	0	0	0
ENSPTRG00000010900			Chimpanzee	Mammalia	Ma	Eutheria	Mid	0	0	NA	0
ENSPTRG00000010903	ZNF829	zinc finger protein 829 [Source:HGNC Symbol;Acc:HGNC:34032]	Chimpanzee	Mammalia	Ma	Eutheria	Mid	0	0	0	0
ENSPTRG00000010905	ZNF569	zinc finger protein 569 [Source:HGNC Symbol;Acc:HGNC:24737]	Chimpanzee	Vertebrata	Eu-Ve	Eutheria	Mid	0	0	NA	0
ENSPTRG00000010906	ZNF383	zinc finger protein 383 [Source:HGNC Symbol;Acc:HGNC:18609]	Chimpanzee	Mammalia	Ma	Eutheria	Mid	4.76	0.69	NA	0
ENSPTRG00000010907	HKR1	HKR1, GLI-Kruppel zinc finger family member [Source:HGNC Symbol;Acc:HGNC:4928]	Chimpanzee	Mammalia	Ma	Eutheria	Mid	0	1.95	NA	12.03
ENSPTRG00000010908	ZNF527	zinc finger protein 527 [Source:HGNC Symbol;Acc:HGNC:29385]	Chimpanzee	Mammalia	Ma	Eutheria	Mid	0	0	NA	0
ENSPTRG00000010909	ZNF570	zinc finger protein 570 [Source:HGNC Symbol;Acc:HGNC:26416]	Chimpanzee	Mammalia	Ma	Eutheria	Mid	0	0	NA	0
ENSPTRG00000010910	ZNF793	zinc finger protein 793 [Source:HGNC Symbol;Acc:HGNC:33115]	Chimpanzee	Mammalia	Ma	Eutheria	Mid	0	0	NA	0
ENSPTRG00000010912	ZNF540	zinc finger protein 540 [Source:HGNC Symbol;Acc:HGNC:25331]	Chimpanzee	Mammalia	Ma	Euarchontoglires	Mid	0	0	NA	0
ENSPTRG00000010913	ZNF571	zinc finger protein 571 [Source:HGNC Symbol;Acc:HGNC:25000]	Chimpanzee	Mammalia	Ma	Eutheria	Mid	0	1.76	0	0
ENSPTRG00000010914	ZFP30	ZFP30 zinc finger protein [Source:HGNC Symbol;Acc:HGNC:29555]	Chimpanzee	Mammalia	Ma	Eutheria	Mid	0	0	NA	0
ENSPTRG00000010987	ZNF850	zinc finger protein 850 [Source:HGNC Symbol;Acc:HGNC:27994]	Chimpanzee	Mammalia	Ma	Eutheria	Mid	0	0	NA	0
ENSPTRG00000010988	ZNF780B	zinc finger protein 780B [Source:HGNC Symbol;Acc:HGNC:33109]	Chimpanzee	Mammalia	Ma	Boreoeutheria	Mid	0	0	NA	0
ENSPTRG00000011096	ZNF283	zinc finger protein 283 [Source:HGNC Symbol;Acc:HGNC:13077]	Chimpanzee	Mammalia	Ma	Eutheria	Mid	0	0	NA	0
ENSPTRG00000011097	ZNF404	zinc finger protein 404 [Source:HGNC Symbol;Acc:HGNC:19417]	Chimpanzee	Mammalia	Ma	Eutheria	Mid	0	0	NA	0
ENSPTRG00000011098	ZNF45	zinc finger protein 45 [Source:HGNC Symbol;Acc:HGNC:13111]	Chimpanzee	Mammalia	Ma	Eutheria	Mid	0	0	NA	0
ENSPTRG00000011099	ZNF221	zinc finger protein 221 [Source:HGNC Symbol;Acc:HGNC:13014]	Chimpanzee	Mammalia	Ma	Primates	Young	0	1.92	NA	0
ENSPTRG00000011100	ZNF230	zinc finger protein 230 [Source:HGNC Symbol;Acc:HGNC:13024]	Chimpanzee	Mammalia	Ma	Simiiformes	Young	0	0	NA	0
ENSPTRG00000011102	ZNF222	zinc finger protein 222 [Source:HGNC Symbol;Acc:HGNC:13015]	Chimpanzee	Mammalia	Ma	Simiiformes	Young	0	0	NA	0
ENSPTRG00000011103		Uncharacterized protein [Source:UniProtKB/TrEMBL;Acc:H2QGI9]	Chimpanzee	Mammalia	Ma	Simiiformes	Young	0	2.7	NA	0
ENSPTRG00000011104	ZNF284	zinc finger protein 284 [Source:HGNC Symbol;Acc:HGNC:13078]	Chimpanzee	Mammalia	Ma	Primates	Young	0	0	NA	7.89
ENSPTRG00000011105	ZNF224	zinc finger protein 224 [Source:HGNC Symbol;Acc:HGNC:13017]	Chimpanzee	Mammalia	Ma	Primates	Young	0	0.21	NA	0
ENSPTRG00000011106		Uncharacterized protein [Source:UniProtKB/TrEMBL;Acc:H2QGJ1]	Chimpanzee	Mammalia	Ma	Primates	Young	0	0	0	0
ENSPTRG00000011108			Chimpanzee	Mammalia	Ma	Eutheria	Mid	0	0	NA	0
ENSPTRG00000011109			Chimpanzee	Mammalia	Ma	Eutheria	Mid	0	0	NA	0
ENSPTRG00000011110		Uncharacterized protein; Zinc finger protein 227 [Source:UniProtKB/TrEMBL;Acc:H2QGJ4]	Chimpanzee	Mammalia	Ma	Eutheria	Mid	0	0	NA	0
ENSPTRG00000011112	ZNF235	zinc finger protein 235 [Source:HGNC Symbol;Acc:HGNC:12866]	Chimpanzee	Mammalia	Ma	Eutheria	Mid	0	0	NA	1.38
ENSPTRG00000011113	ZNF112	zinc finger protein 112 [Source:HGNC Symbol;Acc:HGNC:12892]	Chimpanzee	Mammalia	Ma	Eutheria	Mid	0	0	NA	0
ENSPTRG00000011116			Chimpanzee	Mammalia	Ma	Eutheria	Mid	0	2.19	0	0
ENSPTRG00000011117	ZNF180	zinc finger protein 180 [Source:HGNC Symbol;Acc:HGNC:12970]	Chimpanzee	Mammalia	Ma	Eutheria	Mid	0	8.06	NA	7.92
ENSPTRG00000011228	ZNF114	zinc finger protein 114 [Source:HGNC Symbol;Acc:HGNC:12894]	Chimpanzee	Mammalia	Ma	Homininae	Young	0	15.38	NA	18.38
ENSPTRG00000011331	ZNF473	zinc finger protein 473 [Source:HGNC Symbol;Acc:HGNC:23239]	Chimpanzee	Mammalia	Ma	Eutheria	Mid	0	0.68	0	59.26
ENSPTRG00000011389	ZNF175	zinc finger protein 175 [Source:HGNC Symbol;Acc:HGNC:12964]	Chimpanzee	Mammalia	Ma	Eutheria	Mid	0	0	NA	13.91
ENSPTRG00000011398	ZNF577	zinc finger protein 577 [Source:HGNC Symbol;Acc:HGNC:28673]	Chimpanzee	Mammalia	Ma	Eutheria	Mid	2.38	2.63	NA	0
ENSPTRG00000011402	ZNF350	zinc finger protein 350 [Source:HGNC Symbol;Acc:HGNC:16656]	Chimpanzee	Mammalia	Ma	Eutheria	Mid	0	0	0	0
ENSPTRG00000011403	ZNF614	zinc finger protein 614 [Source:HGNC Symbol;Acc:HGNC:24722]	Chimpanzee	Mammalia	Ma	Eutheria	Mid	0	0	0	0
ENSPTRG00000011409	ZNF665	zinc finger protein 665 [Source:HGNC Symbol;Acc:HGNC:25885]	Chimpanzee	Mammalia	Ma	Euarchontoglires	Mid	0	0.23	NA	0
ENSPTRG00000011413	ZNF468	zinc finger protein 468 [Source:HGNC Symbol;Acc:HGNC:33105]	Chimpanzee	Mammalia	Ma	Catarrhini	Young	0	0	NA	20.44
ENSPTRG00000011417			Chimpanzee	Mammalia	Ma	Euarchontoglires	Mid	0	0	NA	1.61
ENSPTRG00000011418	ZNF347	zinc finger protein 347 [Source:HGNC Symbol;Acc:HGNC:16447]	Chimpanzee	Mammalia	Ma	Simiiformes	Young	0	0	NA	0
ENSPTRG00000011427			Chimpanzee	Mammalia	Ma	Catarrhini	Young	0	0	NA	0
ENSPTRG00000011428	ZNF860	zinc finger protein 860 [Source:HGNC Symbol;Acc:HGNC:34513]	Chimpanzee	Mammalia	Ma	Simiiformes	Young	0	0	0	0
ENSPTRG00000011536	ZNF667	zinc finger protein 667 [Source:HGNC Symbol;Acc:HGNC:28854]	Chimpanzee	Mammalia	Ma	Eutheria	Mid	0	1.35	NA	15.22
ENSPTRG00000011539	ZNF582	zinc finger protein 582 [Source:HGNC Symbol;Acc:HGNC:26421]	Chimpanzee	Mammalia	Ma	Eutheria	Mid	0	0	NA	0
ENSPTRG00000011546	ZNF264	zinc finger protein 264 [Source:HGNC Symbol;Acc:HGNC:13057]	Chimpanzee	Mammalia	Ma	Eutheria	Mid	0	0	NA	78.92
ENSPTRG00000011548	ZNF460	zinc finger protein 460 [Source:HGNC Symbol;Acc:HGNC:21628]	Chimpanzee	Mammalia	Ma	Primates	Young	0	0	NA	0
ENSPTRG00000011549	ZNF543	zinc finger protein 543 [Source:HGNC Symbol;Acc:HGNC:25281]	Chimpanzee	Mammalia	Ma	Eutheria	Mid	0	0	NA	15.85
ENSPTRG00000011550	ZNF304	zinc finger protein 304 [Source:HGNC Symbol;Acc:HGNC:13505]	Chimpanzee	Mammalia	Ma	Eutheria	Mid	0	0	NA	7.92
ENSPTRG00000011551	ZNF547	zinc finger protein 547 [Source:HGNC Symbol;Acc:HGNC:26432]	Chimpanzee	Mammalia	Ma	Primates	Young	0	0.87	NA	0
ENSPTRG00000011555	ZNF17	zinc finger protein 17 [Source:HGNC Symbol;Acc:HGNC:12958]	Chimpanzee	Mammalia	Ma	Euarchontoglires	Mid	0	0	NA	0
ENSPTRG00000011557	ZNF419	zinc finger protein 419 [Source:HGNC Symbol;Acc:HGNC:20648]	Chimpanzee	NULL	NULL	Eutheria	Mid	0	0	NA	51.96
ENSPTRG00000011558	ZNF773	zinc finger protein 773 [Source:HGNC Symbol;Acc:HGNC:30487]	Chimpanzee	Mammalia	Ma	Eutheria	Mid	0	0	57.89	30.51
ENSPTRG00000011559	ZNF549	zinc finger protein 549 [Source:HGNC Symbol;Acc:HGNC:26632]	Chimpanzee	Mammalia	Ma	Euarchontoglires	Mid	0	0	0	13.64
ENSPTRG00000011560	ZNF550	zinc finger protein 550 [Source:HGNC Symbol;Acc:HGNC:28643]	Chimpanzee	Mammalia	Ma	Eutheria	Mid	0	0	NA	6.25
ENSPTRG00000011561	ZNF416	zinc finger protein 416 [Source:HGNC Symbol;Acc:HGNC:20645]	Chimpanzee	Mammalia	Ma	Euarchontoglires	Mid	0	0	NA	10.84
ENSPTRG00000011562	ZIK1	zinc finger protein interacting with K protein 1 [Source:HGNC Symbol;Acc:HGNC:33104]	Chimpanzee	Mammalia	Ma	Euarchontoglires	Mid	0	0	NA	26.38
ENSPTRG00000011563	ZNF530	zinc finger protein 530 [Source:HGNC Symbol;Acc:HGNC:29297]	Chimpanzee	Mammalia	Ma	Eutheria	Mid	0	0	NA	13.04
ENSPTRG00000011565	ZNF211	zinc finger protein 211 [Source:HGNC Symbol;Acc:HGNC:13003]	Chimpanzee	Mammalia	Ma	Boreoeutheria	Mid	0	9.8	NA	40.63
ENSPTRG00000011567	ZNF551	zinc finger protein 551 [Source:HGNC Symbol;Acc:HGNC:25108]	Chimpanzee	Mammalia	Ma	Eutheria	Mid	0	2.46	NA	3.57
ENSPTRG00000011568	ZNF154	zinc finger protein 154 [Source:HGNC Symbol;Acc:HGNC:12939]	Chimpanzee	Mammalia	Ma	Boreoeutheria	Mid	0	0	NA	13.33
ENSPTRG00000011569	ZNF671	zinc finger protein 671 [Source:HGNC Symbol;Acc:HGNC:26279]	Chimpanzee	Mammalia	Ma	Eutheria	Mid	0	0	0	0
ENSPTRG00000011571	ZNF586	zinc finger protein 586 [Source:HGNC Symbol;Acc:HGNC:25949]	Chimpanzee	Mammalia	Ma	Simiiformes	Young	0	0	NA	0
ENSPTRG00000011574	ZNF544	zinc finger protein 544 [Source:HGNC Symbol;Acc:HGNC:16759]	Chimpanzee	Mammalia	Ma	Eutheria	Mid	0	0	NA	0
ENSPTRG00000011577	ZNF256	zinc finger protein 256 [Source:HGNC Symbol;Acc:HGNC:13049]	Chimpanzee	Mammalia	Ma	Euarchontoglires	Mid	4.88	0	0	12
ENSPTRG00000011583	ZNF274	zinc finger protein 274 [Source:HGNC Symbol;Acc:HGNC:13068]	Chimpanzee	Mammalia	Ma	Eutheria	Mid	0	0	3.37	41.12
ENSPTRG00000011584	ZNF8	zinc finger protein 8 [Source:HGNC Symbol;Acc:HGNC:13154]	Chimpanzee	Mammalia	Ma	Eutheria	Mid	0	2.14	NA	34.63
ENSPTRG00000011592	ZNF584	zinc finger protein 584 [Source:HGNC Symbol;Acc:HGNC:27318]	Chimpanzee	Mammalia	Ma	Eutheria	Mid	0	0	0	14.77
ENSPTRG00000011593	ZNF132	zinc finger protein 132 [Source:HGNC Symbol;Acc:HGNC:12916]	Chimpanzee	Mammalia	Ma	Eutheria	Mid	0	0	0	0
ENSPTRG00000011594	ZNF324	zinc finger protein 324 [Source:HGNC Symbol;Acc:HGNC:14096]	Chimpanzee	Mammalia	Ma	Eutheria	Mid	2.5	0	NA	3.2
ENSPTRG00000012207	ZNF2	zinc finger protein 2 [Source:HGNC Symbol;Acc:HGNC:12991]	Chimpanzee	Mammalia	Ma	Theria	Old	0	0	NA	31.82
ENSPTRG00000012210	ZNF514	zinc finger protein 514 [Source:HGNC Symbol;Acc:HGNC:25894]	Chimpanzee	Mammalia	Ma	Theria	Old	2.44	0	NA	0
ENSPTRG00000012475	ZNF285	zinc finger protein 285 [Source:HGNC Symbol;Acc:HGNC:13079]	Chimpanzee	Mammalia	Ma	Eutheria	Mid	0	0	NA	4.95
ENSPTRG00000013177	ZNF343	zinc finger protein 343 [Source:HGNC Symbol;Acc:HGNC:16017]	Chimpanzee	Mammalia	Ma	Boreoeutheria	Mid	0	1.44	0	28.08
ENSPTRG00000013344	ZNF337	zinc finger protein 337 [Source:HGNC Symbol;Acc:HGNC:15809]	Chimpanzee	Mammalia	Ma	Simiiformes	Young	0	0	NA	37.42
ENSPTRG00000014779	ZNF619	zinc finger protein 619 [Source:HGNC Symbol;Acc:HGNC:26910]	Chimpanzee	Mammalia	Ma	Eutheria	Mid	0	0	NA	0
ENSPTRG00000014817	ZNF445	zinc finger protein 445 [Source:HGNC Symbol;Acc:HGNC:21018]	Chimpanzee	Mammalia	Ma	Eutheria	Mid	0	4.95	0	7.11
ENSPTRG00000014818	ZNF852	zinc finger protein 852 [Source:HGNC Symbol;Acc:HGNC:27713]	Chimpanzee	Mammalia	Ma	Theria	Old	2.44	0	NA	67.74
ENSPTRG00000014881	ZNF589	zinc finger protein 589 [Source:HGNC Symbol;Acc:HGNC:16747]	Chimpanzee	Mammalia	Ma	Catarrhini	Young	0	0	NA	20.69
ENSPTRG00000017426	ZNF300	zinc finger protein 300 [Source:HGNC Symbol;Acc:HGNC:13091]	Chimpanzee	Mammalia	Ma	Eutheria	Mid	0	0	NA	10.5
ENSPTRG00000017606	ZNF354A	zinc finger protein 354A [Source:HGNC Symbol;Acc:HGNC:11628]	Chimpanzee	Mammalia	Ma	Eutheria	Mid	0	0	NA	17.34
ENSPTRG00000017609	ZNF354B	zinc finger protein 354B [Source:HGNC Symbol;Acc:HGNC:17197]	Chimpanzee	Mammalia	Ma	Eutheria	Mid	0	0	NA	15.03
ENSPTRG00000017611	ZNF454	zinc finger protein 454 [Source:HGNC Symbol;Acc:HGNC:21200]	Chimpanzee	Mammalia	Ma	Eutheria	Mid	0	2.27	NA	26.45
ENSPTRG00000017613	ZNF354C	zinc finger protein 354C [Source:HGNC Symbol;Acc:HGNC:16736]	Chimpanzee	Mammalia	Ma	Eutheria	Mid	0	0	NA	0
ENSPTRG00000017634	ZNF627	zinc finger protein 627 [Source:HGNC Symbol;Acc:HGNC:30570]	Chimpanzee	Mammalia	Ma	Primates	Young	2.38	0	NA	8.93
ENSPTRG00000017847			Chimpanzee	Mammalia	Ma	Eutheria	Mid	0	0.19	NA	36.53
ENSPTRG00000017871	ZKSCAN4	zinc finger with KRAB and SCAN domains 4 [Source:HGNC Symbol;Acc:HGNC:13854]	Chimpanzee	Mammalia	Ma	Theria	Old	0	0.59	6.74	5.41
ENSPTRG00000017875	ZKSCAN3	zinc finger with KRAB and SCAN domains 3 [Source:HGNC Symbol;Acc:HGNC:13853]	Chimpanzee	Mammalia	Ma	Theria	Old	53.85	0	6.82	47.3
ENSPTRG00000017885	ZNF311	zinc finger protein 311 [Source:HGNC Symbol;Acc:HGNC:13847]	Chimpanzee	Mammalia	Ma	Eutheria	Mid	0	0	NA	17.09
ENSPTRG00000017904	ZFP57	ZFP57 zinc finger protein [Source:HGNC Symbol;Acc:HGNC:18791]	Chimpanzee	Mammalia	Ma	Eutheria	Mid	0	0	0	0
ENSPTRG00000018880	RBAK	RB-associated KRAB zinc finger [Source:HGNC Symbol;Acc:HGNC:17680]	Chimpanzee	Mammalia	Ma	Eutheria	Mid	0	0	0	0
ENSPTRG00000019202	ZNF713	zinc finger protein 713 [Source:HGNC Symbol;Acc:HGNC:22043]	Chimpanzee	Mammalia	Ma	Eutheria	Mid	0	0	NA	0
ENSPTRG00000019214		Uncharacterized protein [Source:UniProtKB/TrEMBL;Acc:H2R2I0]	Chimpanzee	Eumetazoa	Eu-Ve	Hominoidea	Young	0	0.36	NA	0
ENSPTRG00000019216	ZNF431	zinc finger protein 431 [Source:HGNC Symbol;Acc:HGNC:20809]	Chimpanzee	Mammalia	Ma	Simiiformes	Young	0	0	NA	0
ENSPTRG00000019222	ZNF254	zinc finger protein 254 [Source:HGNC Symbol;Acc:HGNC:13047]	Chimpanzee	Mammalia	Ma	Simiiformes	Young	0	0	NA	0
ENSPTRG00000019235	ZNF680	zinc finger protein 680 [Source:HGNC Symbol;Acc:HGNC:26897]	Chimpanzee	Mammalia	Ma	Simiiformes	Young	0	0	NA	0
ENSPTRG00000019240	ZNF92	zinc finger protein 92 [Source:HGNC Symbol;Acc:HGNC:13168]	Chimpanzee	Mammalia	Ma	Simiiformes	Young	2.38	1.79	NA	0
ENSPTRG00000019455	ZKSCAN5	zinc finger with KRAB and SCAN domains 5 [Source:HGNC Symbol;Acc:HGNC:12867]	Chimpanzee	Mammalia	Ma	Eutheria	Mid	0	0	0	0
ENSPTRG00000019456	ZNF394	zinc finger protein 394 [Source:HGNC Symbol;Acc:HGNC:18832]	Chimpanzee	Mammalia	Ma	Eutheria	Mid	3.33	0	0	60.92
ENSPTRG00000019468	ZKSCAN1	zinc finger with KRAB and SCAN domains 1 [Source:HGNC Symbol;Acc:HGNC:13101]	Chimpanzee	Mammalia	Ma	Theria	Old	41.67	0	0	89.15
ENSPTRG00000019841	ZNF282	zinc finger protein 282 [Source:HGNC Symbol;Acc:HGNC:13076]	Chimpanzee	Mammalia	Ma	Amniota	Old	0	0	0	59.5
ENSPTRG00000019842	ZNF212	zinc finger protein 212 [Source:HGNC Symbol;Acc:HGNC:13004]	Chimpanzee	Mammalia	Ma	Mammalia	Old	0	0	0	33.03
ENSPTRG00000019845	ZNF783	zinc finger family member 783 [Source:HGNC Symbol;Acc:HGNC:27222]	Chimpanzee	Mammalia	Ma	Theria	Old	0	0	0	82.42
ENSPTRG00000019931	ZNF596	zinc finger protein 596 [Source:HGNC Symbol;Acc:HGNC:27268]	Chimpanzee	Mammalia	Ma	Boreoeutheria	Mid	4.76	1.64	NA	0
ENSPTRG00000021118			Chimpanzee	Mammalia	Ma	Eutheria	Mid	0	0	0	0
ENSPTRG00000021131	ZNF169	zinc finger protein 169 [Source:HGNC Symbol;Acc:HGNC:12957]	Chimpanzee	Mammalia	Ma	Boreoeutheria	Mid	0	0	NA	20.1
ENSPTRG00000021157			Chimpanzee	Mammalia	Ma	Eutheria	Mid	0	12.57	NA	7.44
ENSPTRG00000021200			Chimpanzee	Mammalia	Ma	Eutheria	Mid	0	0	0	0
ENSPTRG00000021253	ZNF483	zinc finger protein 483 [Source:HGNC Symbol;Acc:HGNC:23384]	Chimpanzee	Mammalia	Ma	Eutheria	Mid	0	1.08	0	45.56
ENSPTRG00000021269	ZFP37	ZFP37 zinc finger protein [Source:HGNC Symbol;Acc:HGNC:12863]	Chimpanzee	Mammalia	Ma	Eutheria	Mid	14.29	3.73	NA	77.45
ENSPTRG00000021842	ZNF157	zinc finger protein 157 [Source:HGNC Symbol;Acc:HGNC:12942]	Chimpanzee	Mammalia	Ma	Eutheria	Mid	4.76	0	NA	0
ENSPTRG00000021843	ZNF41	zinc finger protein 41 [Source:HGNC Symbol;Acc:HGNC:13107]	Chimpanzee	Mammalia	Ma	Eutheria	Mid	0	0.89	NA	27.09
ENSPTRG00000022298	ZNF75D	zinc finger protein 75D [Source:HGNC Symbol;Acc:HGNC:13145]	Chimpanzee	Mammalia	Ma	Mammalia	Old	0	0	0	8.65
ENSPTRG00000022562	ZNF44	zinc finger protein 44 [Source:HGNC Symbol;Acc:HGNC:13110]	Chimpanzee	Mammalia	Ma	Simiiformes	Young	0	0	17.39	0
ENSPTRG00000022567	ZNF675	zinc finger protein 675 [Source:HGNC Symbol;Acc:HGNC:30768]	Chimpanzee	Mammalia	Ma	Simiiformes	Young	0	0	NA	0
ENSPTRG00000022586	ZNF613	zinc finger protein 613 [Source:HGNC Symbol;Acc:HGNC:25827]	Chimpanzee	Mammalia	Ma	Eutheria	Mid	0	0	NA	0
ENSPTRG00000022653	ZNF273	zinc finger protein 273 [Source:HGNC Symbol;Acc:HGNC:13067]	Chimpanzee	Mammalia	Ma	Simiiformes	Young	0	8.5	NA	0
ENSPTRG00000022681	ZNF84	zinc finger protein 84 [Source:HGNC Symbol;Acc:HGNC:13159]	Chimpanzee	Eumetazoa	Eu-Ve	Eutheria	Mid	0	0.86	NA	0
ENSPTRG00000022702			Chimpanzee	Vertebrata	Eu-Ve	Boreoeutheria	Mid	0	0	NA	0
ENSPTRG00000022814	ZNF14	zinc finger protein 14 [Source:HGNC Symbol;Acc:HGNC:12924]	Chimpanzee	Mammalia	Ma	Primates	Young	4.76	2.63	NA	0
ENSPTRG00000022843	ZKSCAN7	zinc finger with KRAB and SCAN domains 7 [Source:HGNC Symbol;Acc:HGNC:12955]	Chimpanzee	Mammalia	Ma	Theria	Old	0	0	0	68.46
ENSPTRG00000022929		Uncharacterized protein [Source:UniProtKB/TrEMBL;Acc:H2R013]	Chimpanzee	Mammalia	Ma	Haplorrhini	Young	0	0	NA	15.38
ENSPTRG00000022937		Uncharacterized protein [Source:UniProtKB/TrEMBL;Acc:H2QFX4]	Chimpanzee	Mammalia	Ma	Eutheria	Mid	0	0	NA	0
ENSPTRG00000022947	ZNF786	zinc finger protein 786 [Source:HGNC Symbol;Acc:HGNC:21806]	Chimpanzee	Mammalia	Ma	Theria	Old	0	0	NA	0
ENSPTRG00000023008	ZNF552	zinc finger protein 552 [Source:HGNC Symbol;Acc:HGNC:26135]	Chimpanzee	Mammalia	Ma	Catarrhini	Young	0	5.21	NA	0
ENSPTRG00000023014	ZNF772	zinc finger protein 772 [Source:HGNC Symbol;Acc:HGNC:33106]	Chimpanzee	Vertebrata	Eu-Ve	Eutheria	Mid	0	0	NA	0
ENSPTRG00000023042	ZNF615	zinc finger protein 615 [Source:HGNC Symbol;Acc:HGNC:24740]	Chimpanzee	Mammalia	Ma	Eutheria	Mid	0	0	0	0
ENSPTRG00000023082	ZNF26	zinc finger protein 26 [Source:HGNC Symbol;Acc:HGNC:13053]	Chimpanzee	Mammalia	Ma	Eutheria	Mid	0	1.59	NA	0
ENSPTRG00000023083	ZNF677	zinc finger protein 677 [Source:HGNC Symbol;Acc:HGNC:28730]	Chimpanzee	Mammalia	Ma	Eutheria	Mid	0	0	NA	0
ENSPTRG00000023097	ZNF250	zinc finger protein 250 [Source:HGNC Symbol;Acc:HGNC:13044]	Chimpanzee	Mammalia	Ma	Eutheria	Mid	0	0	NA	0
ENSPTRG00000023125	ZNF192	Zinc finger protein with KRAB and SCAN domains 8 [Source:UniProtKB/Swiss-Prot;Acc:A2T736]	Chimpanzee	Mammalia	Ma	Theria	Old	0	0	0	0
ENSPTRG00000023170	ZNF730	zinc finger protein 730 [Source:HGNC Symbol;Acc:HGNC:32470]	Chimpanzee	Mammalia	Ma	Catarrhini	Young	0	0	NA	0
ENSPTRG00000023216	ZNF124	zinc finger protein 124 [Source:HGNC Symbol;Acc:HGNC:12907]	Chimpanzee	Mammalia	Ma	Simiiformes	Young	0	0	NA	0
ENSPTRG00000023219			Chimpanzee	Mammalia	Ma	Euarchontoglires	Mid	0	0	NA	0
ENSPTRG00000023303	ZNF789	zinc finger protein 789 [Source:HGNC Symbol;Acc:HGNC:27801]	Chimpanzee	Mammalia	Ma	Eutheria	Mid	0	0	0	10.74
ENSPTRG00000023307	ZNF510	zinc finger protein 510 [Source:HGNC Symbol;Acc:HGNC:29161]	Chimpanzee	Mammalia	Ma	Eutheria	Mid	0	0	NA	3.32
ENSPTRG00000023339	ZNF334	zinc finger protein 334 [Source:HGNC Symbol;Acc:HGNC:15806]	Chimpanzee	Mammalia	Ma	Eutheria	Mid	0	0	NA	0
ENSPTRG00000023362	ZNF679	zinc finger protein 679 [Source:HGNC Symbol;Acc:HGNC:28650]	Chimpanzee	Mammalia	Ma	Simiiformes	Young	0	0	NA	0
ENSPTRG00000023415	ZNF799	zinc finger protein 799 [Source:HGNC Symbol;Acc:HGNC:28071]	Chimpanzee	Mammalia	Ma	Simiiformes	Young	2.38	0	43.48	0
ENSPTRG00000023421	ZFP28	ZFP28 zinc finger protein [Source:HGNC Symbol;Acc:HGNC:17801]	Chimpanzee	Mammalia	Ma	Eutheria	Mid	0	0	NA	0
ENSPTRG00000023428	ZNF649	zinc finger protein 649 [Source:HGNC Symbol;Acc:HGNC:25741]	Chimpanzee	Vertebrata	Eu-Ve	Eutheria	Mid	0	0	4.55	0
ENSPTRG00000023439			Chimpanzee	Mammalia	Ma	Catarrhini	Young	0	2.94	0	0
ENSPTRG00000023486	ZNF841	zinc finger protein 841 [Source:HGNC Symbol;Acc:HGNC:27611]	Chimpanzee	Mammalia	Ma	Simiiformes	Young	0	0	NA	0
ENSPTRG00000023641	ZNF564	zinc finger protein 564 [Source:HGNC Symbol;Acc:HGNC:31106]	Chimpanzee	Mammalia	Ma	Euarchontoglires	Mid	9.52	0	0	0
ENSPTRG00000023754	ZNF777	zinc finger protein 777 [Source:HGNC Symbol;Acc:HGNC:22213]	Chimpanzee	Mammalia	Ma	Amniota	Old	0	11.86	0	94.55
ENSPTRG00000023903	ZNF607	zinc finger protein 607 [Source:HGNC Symbol;Acc:HGNC:28192]	Chimpanzee	Mammalia	Ma	Primates	Young	0	0	NA	0
ENSPTRG00000023917	ZNF398	zinc finger protein 398 [Source:HGNC Symbol;Acc:HGNC:18373]	Chimpanzee	Mammalia	Ma	Amniota	Old	0	0	0	80.65
ENSPTRG00000023924	ZNF441	zinc finger protein 441 [Source:HGNC Symbol;Acc:HGNC:20875]	Chimpanzee	Mammalia	Ma	Simiiformes	Young	2.38	0	0	0
ENSPTRG00000023948			Chimpanzee	Mammalia	Ma	Homininae	Young	0	0	NA	0
ENSPTRG00000023960	ZNF140	zinc finger protein 140 [Source:HGNC Symbol;Acc:HGNC:12925]	Chimpanzee	Mammalia	Ma	Eutheria	Mid	2.38	0	NA	0
ENSPTRG00000024110	ZNF670	zinc finger protein 670 [Source:HGNC Symbol;Acc:HGNC:28167]	Chimpanzee	Mammalia	Ma	Haplorrhini	Young	4.76	12.09	0	0
ENSPTRG00000024231	ZNF181	zinc finger protein 181 [Source:HGNC Symbol;Acc:HGNC:12971]	Chimpanzee	Mammalia	Ma	Eutheria	Mid	0	0	NA	2.88
ENSPTRG00000024260	ZNF567	zinc finger protein 567 [Source:HGNC Symbol;Acc:HGNC:28696]	Chimpanzee	Mammalia	Ma	Eutheria	Mid	7.14	0	NA	0
ENSPTRG00000024291	ZNF708	zinc finger protein 708 [Source:HGNC Symbol;Acc:HGNC:12945]	Chimpanzee	Mammalia	Ma	Simiiformes	Young	2.38	0.74	NA	0
ENSPTRG00000024292	ZNF548	zinc finger protein 548 [Source:HGNC Symbol;Acc:HGNC:26561]	Chimpanzee	Mammalia	Ma	Boreoeutheria	Mid	0	0	NA	10.14
ENSPTRG00000024357	ZNF565	zinc finger protein 565 [Source:HGNC Symbol;Acc:HGNC:26726]	Chimpanzee	Mammalia	Ma	Eutheria	Mid	0	0	NA	0
ENSPTRG00000028361	ZNF746	zinc finger protein 746 [Source:HGNC Symbol;Acc:HGNC:21948]	Chimpanzee	Vertebrata	Eu-Ve	Mammalia	Old	0	17.39	0	37.54
ENSPTRG00000028363	ZNF425	zinc finger protein 425 [Source:HGNC Symbol;Acc:HGNC:20690]	Chimpanzee	Mammalia	Ma	Boreoeutheria	Mid	0	0	0	0
ENSPTRG00000028863	ZNF418	zinc finger protein 418 [Source:HGNC Symbol;Acc:HGNC:20647]	Chimpanzee	Mammalia	Ma	Simiiformes	Young	0	5.5	NA	7.03
ENSPTRG00000028866		Uncharacterized protein [Source:UniProtKB/TrEMBL;Acc:H2R5T5]	Chimpanzee	Mammalia	Ma	Haplorrhini	Young	0	0	0	40.91
ENSPTRG00000028867	ZNF587B	zinc finger protein 587B [Source:HGNC Symbol;Acc:HGNC:37142]	Chimpanzee	Eumetazoa	Eu-Ve	Simiiformes	Young	0	0	NA	5.97
ENSPTRG00000028870	ZNF805	zinc finger protein 805 [Source:HGNC Symbol;Acc:HGNC:23272]	Chimpanzee	Mammalia	Ma	Eutheria	Mid	0	0	NA	37.8
ENSPTRG00000028872	ZIM3	zinc finger, imprinted 3 [Source:HGNC Symbol;Acc:HGNC:16366]	Chimpanzee	Mammalia	Ma	Boreoeutheria	Mid	0	0	0	0
ENSPTRG00000028873	ZNF471	zinc finger protein 471 [Source:HGNC Symbol;Acc:HGNC:23226]	Chimpanzee	Mammalia	Ma	Euarchontoglires	Mid	0	0	NA	0
ENSPTRG00000028900	ZNF845	zinc finger protein 845 [Source:HGNC Symbol;Acc:HGNC:25112]	Chimpanzee	Mammalia	Ma	Catarrhini	Young	0	0	NA	0
ENSPTRG00000028903		Uncharacterized protein [Source:UniProtKB/TrEMBL;Acc:H2QFX3]	Chimpanzee	Mammalia	Ma	Simiiformes	Young	0	0	NA	6.57
ENSPTRG00000028986	ZNF155	zinc finger protein 155 [Source:HGNC Symbol;Acc:HGNC:12940]	Chimpanzee	Mammalia	Ma	Simiiformes	Young	0	0	NA	0
ENSPTRG00000029065	ZNF208	zinc finger protein 208 [Source:HGNC Symbol;Acc:HGNC:12999]	Chimpanzee	Mammalia	Ma	Homininae	Young	2.38	0	NA	0
ENSPTRG00000029066		Uncharacterized protein [Source:UniProtKB/TrEMBL;Acc:H2R012]	Chimpanzee	Mammalia	Ma	Simiiformes	Young	2.38	0	NA	0
ENSPTRG00000029073			Chimpanzee	Mammalia	Ma	Catarrhini	Young	0	0	NA	0
ENSPTRG00000029074	ZNF253	zinc finger protein 253 [Source:HGNC Symbol;Acc:HGNC:13497]	Chimpanzee	Mammalia	Ma	Catarrhini	Young	0	0	NA	0
ENSPTRG00000029117	ZNF443	zinc finger protein 443 [Source:HGNC Symbol;Acc:HGNC:20878]	Chimpanzee	Eumetazoa	Eu-Ve	Simiiformes	Young	2.38	0	39.13	0
ENSPTRG00000029120	ZNF846	zinc finger protein 846 [Source:HGNC Symbol;Acc:HGNC:27260]	Chimpanzee	Mammalia	Ma	Eutheria	Mid	0	0	NA	0
ENSPTRG00000029372	ZNF99	zinc finger protein 99 [Source:HGNC Symbol;Acc:HGNC:13175]	Chimpanzee	Eumetazoa	Eu-Ve	Catarrhini	Young	0	0	NA	0
ENSPTRG00000029588	ZNF658	zinc finger protein 658 [Source:HGNC Symbol;Acc:HGNC:25226]	Chimpanzee	Mammalia	Ma	Eutheria	Mid	2.38	0	NA	0
ENSPTRG00000031299	ZNF141	zinc finger protein 141 [Source:HGNC Symbol;Acc:HGNC:12926]	Chimpanzee	Mammalia	Ma	Simiiformes	Young	0	0	0	7.14
ENSPTRG00000033715	ZNF525	zinc finger protein 525 [Source:HGNC Symbol;Acc:HGNC:29423]	Chimpanzee	Mammalia	Ma	NULL	#N/A	0	1.6	NA	0
ENSPTRG00000033732	ZNF724P	zinc finger protein 724, pseudogene [Source:HGNC Symbol;Acc:HGNC:32460]	Chimpanzee	Mammalia	Ma	Simiiformes	Young	2.38	0	NA	0
ENSPTRG00000033786	ZNF736	zinc finger protein 736 [Source:HGNC Symbol;Acc:HGNC:32467]	Chimpanzee	Mammalia	Ma	Simiiformes	Young	0	0	NA	0
ENSPTRG00000033822	ZNF585B	zinc finger protein 585B [Source:HGNC Symbol;Acc:HGNC:30948]	Chimpanzee	Mammalia	Ma	Eutheria	Mid	0	0	NA	0
ENSPTRG00000033863	ZNF716	zinc finger protein 716 [Source:HGNC Symbol;Acc:HGNC:32458]	Chimpanzee	Eumetazoa	Eu-Ve	Simiiformes	Young	0	0	NA	0
ENSPTRG00000034031			Chimpanzee	Mammalia	Ma	Catarrhini	Young	0	0	NA	0
ENSPTRG00000034264	ZNF257	zinc finger protein 257 [Source:HGNC Symbol;Acc:HGNC:13498]	Chimpanzee	Mammalia	Ma	Catarrhini	Young	0	2.43	NA	0
ENSPTRG00000034499	ZNF891	zinc finger protein 891 [Source:HGNC Symbol;Acc:HGNC:38709]	Chimpanzee	Eumetazoa	Eu-Ve	Eutheria	Mid	0	0	0	0
ENSPTRG00000034526	ZNF91	zinc finger protein 91 [Source:HGNC Symbol;Acc:HGNC:13166]	Chimpanzee	Mammalia	Ma	Catarrhini	Young	0	0	NA	0
ENSPTRG00000039012	ZNF432	zinc finger protein 432 [Source:HGNC Symbol;Acc:HGNC:20810]	Chimpanzee	Mammalia	Ma	Eutheria	Mid	0	0.26	NA	5.56
ENSPTRG00000039130	ZNF324B	zinc finger protein 324B [Source:HGNC Symbol;Acc:HGNC:33107]	Chimpanzee	Mammalia	Ma	Eutheria	Mid	2.44	0	NA	30.32
ENSPTRG00000039144		Uncharacterized protein [Source:UniProtKB/TrEMBL;Acc:H2RED8]	Chimpanzee	NULL	NULL	Simiiformes	Young	0	0	0	0
ENSPTRG00000039448	ZNF766	zinc finger protein 766 [Source:HGNC Symbol;Acc:HGNC:28063]	Chimpanzee	Mammalia	Ma	Simiiformes	Young	0	0	7.14	0
ENSPTRG00000039931		Uncharacterized protein [Source:UniProtKB/TrEMBL;Acc:H2RHR9]	Chimpanzee	Mammalia	Ma	Catarrhini	Young	0	0	0	0
ENSPTRG00000040484	ZNF732	zinc finger protein 732 [Source:HGNC Symbol;Acc:HGNC:37138]	Chimpanzee	Vertebrata	Eu-Ve	Catarrhini	Young	0	0	NA	0
ENSPTRG00000040518	ZNF85	zinc finger protein 85 [Source:HGNC Symbol;Acc:HGNC:13160]	Chimpanzee	Eumetazoa	Eu-Ve	Catarrhini	Young	2.38	2.06	NA	0
ENSPTRG00000040970			Chimpanzee	Mammalia	Ma	Catarrhini	Young	0	0	NA	0
ENSPTRG00000041085	ZNF90	zinc finger protein 90 [Source:HGNC Symbol;Acc:HGNC:13165]	Chimpanzee	Mammalia	Ma	Hominidae	Young	0	0	NA	0
ENSPTRG00000041125			Chimpanzee	Vertebrata	Eu-Ve	Simiiformes	Young	0	1.19	NA	0
ENSPTRG00000041892	ZNF688	zinc finger protein 688 [Source:HGNC Symbol;Acc:HGNC:30489]	Chimpanzee	Mammalia	Ma	NULL	#N/A	0	0	NA	82.76
ENSPTRG00000042406	ZNF25	zinc finger protein 25 [Source:HGNC Symbol;Acc:HGNC:13043]	Chimpanzee	Mammalia	Ma	Eutheria	Mid	0	0	NA	8.57
ENSPTRG00000042436	ZNF317	zinc finger protein 317 [Source:HGNC Symbol;Acc:HGNC:13507]	Chimpanzee	Mammalia	Ma	Eutheria	Mid	0	0	NA	0
ENSPTRG00000042517	ZFP90	ZFP90 zinc finger protein [Source:HGNC Symbol;Acc:HGNC:23329]	Chimpanzee	Mammalia	Ma	Eutheria	Mid	0	1.45	NA	0
ENSRNOG00000000891	Zfp958	zinc finger protein 958 [Source:MGI Symbol;Acc:MGI:2385298]	Rat	Mammalia	Ma	Murinae	Young	0	0	NA	31.82
ENSRNOG00000000983	Zfp394	zinc finger protein 394 [Source:RGD Symbol;Acc:628654]	Rat	Opisthokonta	CO-Op	Eutheria	Mid	0	0	4.6	4.47
ENSRNOG00000001094	Zfp316	zinc finger protein 316 [Source:RGD Symbol;Acc:1311647]	Rat	Mammalia	Ma	Mammalia	Old	0	7.26	NA	0
ENSRNOG00000001099	Rbak	RB-associated KRAB zinc finger [Source:RGD Symbol;Acc:1562875]	Rat	Mammalia	Ma	Eutheria	Mid	0	0	0	6.7
ENSRNOG00000001317	Zfp68	zinc finger protein 68 [Source:RGD Symbol;Acc:1310463]	Rat	Eumetazoa	Eu-Ve	Myomorpha	Young	0	0	NA	0
ENSRNOG00000001323	Zfp157	zinc finger protein 157 [Source:RGD Symbol;Acc:1359435]	Rat	Eumetazoa	Eu-Ve	Muroidea	Young	0	2.84	0	0
ENSRNOG00000001335	Zkscan1	zinc finger with KRAB and SCAN domains 1 [Source:RGD Symbol;Acc:1560616]	Rat	Opisthokonta	CO-Op	Theria	Old	39.02	0	50.29	100
ENSRNOG00000001341	Zfp113	zinc finger protein 3 [Source:RGD Symbol;Acc:6489147]	Rat	Mammalia	Ma	Theria	Old	0	0	NA	0
ENSRNOG00000003129	Zfp496	zinc finger protein 496 [Source:RGD Symbol;Acc:1304611]	Rat	Mammalia	Ma	Eutheria	Mid	0	0	3.57	40.4
ENSRNOG00000003215	Zfp287	zinc finger protein 287 [Source:RGD Symbol;Acc:1308617]	Rat	Eumetazoa	Eu-Ve	Eutheria	Mid	0	0	0	0
ENSRNOG00000003218	Zfp286a	zinc finger protein 286A [Source:RGD Symbol;Acc:1561950]	Rat	Opisthokonta	CO-Op	Theria	Old	0	2.45	NA	42.69
ENSRNOG00000003634	Zfp354a	zinc finger protein 354A [Source:RGD Symbol;Acc:2967]	Rat	Eumetazoa	Eu-Ve	Eutheria	Mid	0	0	NA	8.11
ENSRNOG00000003981	Zfp18	zinc finger protein 18 [Source:RGD Symbol;Acc:1305130]	Rat	Opisthokonta	CO-Op	Theria	Old	0	0	0	53.18
ENSRNOG00000004268	Zfp386	zinc finger protein 386 (Kruppel-like) [Source:RGD Symbol;Acc:2985]	Rat	Eumetazoa	Eu-Ve	Myomorpha	Young	0	0	NA	0
ENSRNOG00000004572	Zfp472	zinc finger protein 472 [Source:RGD Symbol;Acc:727944]	Rat	Opisthokonta	CO-Op	Muroidea	Young	0	0	NA	16.88
ENSRNOG00000006112	LOC102554315	zinc finger protein 596-like [Source:RGD Symbol;Acc:7747897]	Rat	Opisthokonta	CO-Op	Murinae	Young	0	0	NA	0
ENSRNOG00000006684	Zfp317	zinc finger protein 317 [Source:RGD Symbol;Acc:1565419]	Rat	Mammalia	Ma	Eutheria	Mid	0	0	0	0
ENSRNOG00000006703	Zfp398	zinc finger protein 398 [Source:RGD Symbol;Acc:1562129]	Rat	Opisthokonta	CO-Op	Amniota	Old	0	0.53	0	54.38
ENSRNOG00000006711	Zfp212	Zinc finger protein 212 [Source:RGD Symbol;Acc:1307836]	Rat	Eumetazoa	Eu-Ve	Mammalia	Old	0	15.49	5.32	56.82
ENSRNOG00000006726	Zfp9	zinc finger protein 9 [Source:RGD Symbol;Acc:2293498]	Rat	Eumetazoa	Eu-Ve	Eutheria	Mid	0	0	NA	37.14
ENSRNOG00000006925	Zfp786	zinc finger protein 786 [Source:RGD Symbol;Acc:2293500]	Rat	Opisthokonta	CO-Op	Theria	Old	0	0	NA	0
ENSRNOG00000006972	Zfp189	zinc finger protein 189 [Source:RGD Symbol;Acc:1306510]	Rat	Eumetazoa	Eu-Ve	Eutheria	Mid	0	0	0	0
ENSRNOG00000007064	Zfp746	zinc finger protein 746 [Source:RGD Symbol;Acc:1306209]	Rat	Opisthokonta	CO-Op	Mammalia	Old	0	14.13	0	21.45
ENSRNOG00000007576	Zfp597	zinc finger protein 597 [Source:RGD Symbol;Acc:628674]	Rat	Eumetazoa	Eu-Ve	Eutheria	Mid	21.05	0	22.92	5.88
ENSRNOG00000007678	Zfp263	zinc finger protein 263 [Source:RGD Symbol;Acc:1307301]	Rat	Opisthokonta	CO-Op	Mammalia	Old	100	2.3	3.41	81.15
ENSRNOG00000011492	Zfp866	zinc finger protein 866 [Source:MGI Symbol;Acc:MGI:3584369]	Rat	Opisthokonta	CO-Op	Muroidea	Young	0	0	NA	0
ENSRNOG00000014712	Zfp39	zinc finger protein 39 [Source:RGD Symbol;Acc:1306633]	Rat	Eumetazoa	Eu-Ve	Rodentia	Young	0	0	NA	20.56
ENSRNOG00000014975	Zfp483	zinc finger protein 483 [Source:RGD Symbol;Acc:727958]	Rat	Opisthokonta	CO-Op	Muroidea	Young	0	0.85	0	62.77
ENSRNOG00000015071	Zim1	zinc finger, imprinted 1 [Source:RGD Symbol;Acc:1310930]	Rat	Opisthokonta	CO-Op	Eutheria	Mid	0	1.15	0	81.68
ENSRNOG00000015271	Zfp418	zinc finger protein 418 [Source:RGD Symbol;Acc:1311663]	Rat	Opisthokonta	CO-Op	Boreoeutheria	Mid	0	0.54	NA	26.42
ENSRNOG00000015322	Zfp78	zinc finger protein 78 [Source:MGI Symbol;Acc:MGI:107783]	Rat	Mammalia	Ma	Rodentia	Young	0	0	NA	0
ENSRNOG00000016186	Zfp709	zinc finger protein 709 [Source:RGD Symbol;Acc:628698]	Rat	Opisthokonta	CO-Op	Myomorpha	Young	0	0	NA	0
ENSRNOG00000016417	RGD1565635	similar to zinc finger protein 124 [Source:RGD Symbol;Acc:1565635]	Rat	Eumetazoa	Eu-Ve	Myomorpha	Young	2.5	0	0	0
ENSRNOG00000016462	Zfp87	zinc finger protein 87 [Source:RGD Symbol;Acc:1594190]	Rat	Opisthokonta	CO-Op	Muroidea	Young	0	0	NA	0
ENSRNOG00000016971	Zfp612	zinc finger protein 612 [Source:RGD Symbol;Acc:1307197]	Rat	Opisthokonta	CO-Op	Eutheria	Mid	0	1.12	NA	49.13
ENSRNOG00000017092	Zfp169	zinc finger protein 169 [Source:RGD Symbol;Acc:1304631]	Rat	Mammalia	Ma	Muroidea	Young	0	0	0	17.21
ENSRNOG00000017963	AABR07001099.1		Rat	Mammalia	Ma	Murinae	Young	2.44	0	0	0
ENSRNOG00000018379	Zfp688	zinc finger protein 688 [Source:RGD Symbol;Acc:1310765]	Rat	Opisthokonta	CO-Op	NULL	#N/A	0	0	NA	68.18
ENSRNOG00000018877	Zfp689	zinc finger protein 689 [Source:RGD Symbol;Acc:628696]	Rat	Opisthokonta	CO-Op	Amniota	Old	0	1.24	NA	34.57
ENSRNOG00000018936	Zfp780b-ps1	zinc finger protein 780B, pseudogene 1 [Source:RGD Symbol;Acc:2321719]	Rat	Vertebrata	Eu-Ve	Murinae	Young	0	0	NA	4.51
ENSRNOG00000019059	Zfp1	zinc finger protein 1 [Source:RGD Symbol;Acc:1565049]	Rat	Eumetazoa	Eu-Ve	Eutheria	Mid	0	0	NA	15.33
ENSRNOG00000019127	Zfp606	zinc finger protein 606 [Source:RGD Symbol;Acc:1309810]	Rat	Opisthokonta	CO-Op	Eutheria	Mid	0	0	26.09	0
ENSRNOG00000019416	Zfp61	zinc finger protein 61 [Source:RGD Symbol;Acc:1563843]	Rat	Mammalia	Ma	NULL	#N/A	0	0.47	NA	61.2
ENSRNOG00000020087	Zfp90	zinc finger protein 90 [Source:RGD Symbol;Acc:1563077]	Rat	Opisthokonta	CO-Op	Eutheria	Mid	0	2.47	NA	0
ENSRNOG00000020356	Zfp846	zinc finger protein 846 [Source:RGD Symbol;Acc:1564241]	Rat	Opisthokonta	CO-Op	Rodentia	Young	0	0	0	0
ENSRNOG00000020774	LOC103690114	zinc finger protein 383-like [Source:RGD Symbol;Acc:9160828]	Rat	Mammalia	Ma	Eutheria	Mid	0	1.3	NA	0
ENSRNOG00000020777	Zfp382	zinc finger protein 382 [Source:RGD Symbol;Acc:708385]	Rat	Mammalia	Ma	Eutheria	Mid	0	0	NA	0
ENSRNOG00000021493	Prdm9	PR domain containing 9 [Source:RGD Symbol;Acc:1305247]	Rat	Opisthokonta	CO-Op	Amniota	Old	0	2.73	0	31.72
ENSRNOG00000022431	Zfp867	zinc finger protein 867 [Source:RGD Symbol;Acc:1642427]	Rat	Opisthokonta	CO-Op	Myomorpha	Young	2.44	3.04	0	0
ENSRNOG00000022730	Zfp57	zinc finger protein 57 [Source:RGD Symbol;Acc:1302981]	Rat	Opisthokonta	CO-Op	Muroidea	Young	0	14.06	0	48.48
ENSRNOG00000022742	Zfp954	zinc finger protein 954 [Source:RGD Symbol;Acc:1561308]	Rat	Eumetazoa	Eu-Ve	Muroidea	Young	0	0	0	12.4
ENSRNOG00000022871	LOC691170	similar to zinc finger protein 84 (HPF2) [Source:RGD Symbol;Acc:1587418]	Rat	Mammalia	Ma	Muroidea	Young	0	0	0	0
ENSRNOG00000023233	LOC102546648	uncharacterized LOC102546648 [Source:RGD Symbol;Acc:7541917]	Rat	Eumetazoa	Eu-Ve	Myomorpha	Young	0	0	NA	11.56
ENSRNOG00000023431	LOC102555635	zinc finger protein 39-like [Source:RGD Symbol;Acc:7511312]	Rat	Mammalia	Ma	Muroidea	Young	0	0.6	0	14.43
ENSRNOG00000024376	Zfp111	zinc finger protein 111 [Source:RGD Symbol;Acc:620595]	Rat	Mammalia	Ma	Murinae	Young	0	0	NA	49.08
ENSRNOG00000025261	LOC691254	hypothetical protein LOC691254 [Source:RGD Symbol;Acc:1586256]	Rat	Vertebrata	Eu-Ve	Murinae	Young	0	0.35	NA	0
ENSRNOG00000025554	Zfp445	zinc finger protein 445 [Source:RGD Symbol;Acc:1559144]	Rat	Mammalia	Ma	Eutheria	Mid	0	0.82	0	20.54
ENSRNOG00000025937	Zfp26	zinc finger protein 26 [Source:RGD Symbol;Acc:1565847]	Rat	Opisthokonta	CO-Op	Rodentia	Young	35.53	0.7	NA	0
ENSRNOG00000026569	LOC102555377	zinc finger protein 182-like [Source:RGD Symbol;Acc:7744154]	Rat	Opisthokonta	CO-Op	Murinae	Young	0	0	NA	0
ENSRNOG00000026572	Zfp473	zinc finger protein 473 [Source:RGD Symbol;Acc:1305084]	Rat	Vertebrata	Eu-Ve	Eutheria	Mid	0	1.87	0	47.71
ENSRNOG00000026981	Zfp282	zinc finger protein 282 [Source:RGD Symbol;Acc:1306278]	Rat	Opisthokonta	CO-Op	Amniota	Old	0	0	0	62.55
ENSRNOG00000027436	Zfp324	zinc finger protein 324 [Source:RGD Symbol;Acc:1306631]	Rat	Vertebrata	Eu-Ve	Eutheria	Mid	0	0	NA	21.46
ENSRNOG00000027955	Zfp133	zinc finger protein 133 [Source:RGD Symbol;Acc:1566283]	Rat	Mammalia	Ma	Eutheria	Mid	0	1.61	NA	37.93
ENSRNOG00000028651	RGD1566386	similar to Hypothetical protein A430033K04 [Source:RGD Symbol;Acc:1566386]	Rat	Vertebrata	Eu-Ve	Myomorpha	Young	0	2.27	0	22.67
ENSRNOG00000028919	Zfp868	zinc finger protein 868 [Source:RGD Symbol;Acc:1359299]	Rat	Opisthokonta	CO-Op	Muroidea	Young	0	0	NA	0
ENSRNOG00000029022	Zfp112	zinc finger protein 112 [Source:RGD Symbol;Acc:1305757]	Rat	Opisthokonta	CO-Op	Eutheria	Mid	2.44	0	NA	28.07
ENSRNOG00000029043	Zfp84	zinc finger protein 84 [Source:RGD Symbol;Acc:1309815]	Rat	Mammalia	Ma	Myomorpha	Young	0	0	NA	0
ENSRNOG00000029205	Zfp354c	zinc finger protein 354C [Source:RGD Symbol;Acc:69405]	Rat	Eumetazoa	Eu-Ve	Eutheria	Mid	0	0	NA	18.4
ENSRNOG00000030160	Zfp819	zinc finger protein 819 [Source:RGD Symbol;Acc:1309564]	Rat	Mammalia	Ma	Myomorpha	Young	0	2.77	0	12.35
ENSRNOG00000030273	Zfp563	zinc finger protein 563 [Source:RGD Symbol;Acc:1308729]	Rat	Mammalia	Ma	Myomorpha	Young	0	1.08	NA	5.65
ENSRNOG00000030308	Zfp251	zinc finger protein 251 [Source:RGD Symbol;Acc:1311138]	Rat	Vertebrata	Eu-Ve	Eutheria	Mid	0	0	38.46	63.01
ENSRNOG00000030416	Zfp870	zinc finger protein 870 [Source:RGD Symbol;Acc:1597136]	Rat	Mammalia	Ma	Muroidea	Young	4.76	2.95	NA	18.24
ENSRNOG00000030517	Zfp879	zinc finger protein 879 [Source:RGD Symbol;Acc:1563273]	Rat	Eumetazoa	Eu-Ve	Eutheria	Mid	0	0.56	NA	0
ENSRNOG00000030932	LOC102546354	zinc finger protein 14-like [Source:RGD Symbol;Acc:7628361]	Rat	Opisthokonta	CO-Op	Eutheria	Mid	0	0	NA	8.49
ENSRNOG00000031003	LOC102553866	zinc finger protein 764-like [Source:RGD Symbol;Acc:7540019]	Rat	Mammalia	Ma	Murinae	Young	0	3.39	NA	23.33
ENSRNOG00000031328	Zfp110	zinc finger protein 110 [Source:RGD Symbol;Acc:1306339]	Rat	Mammalia	Ma	Eutheria	Mid	0	0	0	40.16
ENSRNOG00000031478	Zfp663	zinc finger protein 663 [Source:RGD Symbol;Acc:2318893]	Rat	Opisthokonta	CO-Op	Eutheria	Mid	0	2.86	0	45.54
ENSRNOG00000031576	Zfp455	zinc finger protein 455 [Source:RGD Symbol;Acc:628788]	Rat	Mammalia	Ma	Murinae	Young	0	0	0	0
ENSRNOG00000032447	Zfp641	zinc finger protein 641 [Source:RGD Symbol;Acc:1310412]	Rat	Eumetazoa	Eu-Ve	Mammalia	Old	0	4.24	NA	47.37
ENSRNOG00000032552	Zfp799	zinc finger protein 799 [Source:RGD Symbol;Acc:1359692]	Rat	Eumetazoa	Eu-Ve	Muroidea	Young	0	0	NA	19.21
ENSRNOG00000033351	Zfp869	zinc finger protein 869 [Source:RGD Symbol;Acc:2320746]	Rat	Opisthokonta	CO-Op	Muroidea	Young	0	0	NA	0
ENSRNOG00000033583	LOC100910577	zinc finger protein 709-like [Source:RGD Symbol;Acc:6497573]	Rat	Eumetazoa	Eu-Ve	Murinae	Young	0	0	NA	0
ENSRNOG00000033624	Zfp426	zinc finger protein 426 [Source:RGD Symbol;Acc:1590942]	Rat	Opisthokonta	CO-Op	Euarchontoglires	Mid	0	3.11	31.82	0
ENSRNOG00000033639	Zfp777	zinc finger protein 777 [Source:RGD Symbol;Acc:1566056]	Rat	Mammalia	Ma	Amniota	Old	0	14.41	0	94.3
ENSRNOG00000033729	Zfp719	zinc finger protein 719 [Source:RGD Symbol;Acc:2319483]	Rat	Eumetazoa	Eu-Ve	Muroidea	Young	0	0	NA	0
ENSRNOG00000033906	Zfp667	zinc finger protein 667 [Source:RGD Symbol;Acc:1359114]	Rat	Opisthokonta	CO-Op	Eutheria	Mid	0	3.06	NA	74.07
ENSRNOG00000034037	Zfp266	zinc finger protein 266 [Source:RGD Symbol;Acc:1308643]	Rat	Eumetazoa	Eu-Ve	Rodentia	Young	0	0	NA	20.14
ENSRNOG00000034184	Zfp583	zinc finger protein 583 [Source:RGD Symbol;Acc:1562044]	Rat	Mammalia	Ma	Eutheria	Mid	0	0	NA	9.5
ENSRNOG00000036747	AABR07054723.1		Rat	Eumetazoa	Eu-Ve	Murinae	Young	0	0	NA	17.02
ENSRNOG00000037251	Zfp248	zinc finger protein 248 [Source:RGD Symbol;Acc:1561270]	Rat	Mammalia	Ma	Eutheria	Mid	0	0	0	0
ENSRNOG00000037421	Zfp951	zinc finger protein 951 [Source:RGD Symbol;Acc:2301011]	Rat	Opisthokonta	CO-Op	Murinae	Young	0	3.67	NA	0
ENSRNOG00000042283	Rslcan18	regulator of sex-limitation candidate 18 [Source:RGD Symbol;Acc:2323100]	Rat	Eumetazoa	Eu-Ve	Myomorpha	Young	0	0	NA	12.08
ENSRNOG00000042308	LOC680200	similar to zinc finger protein 455 [Source:RGD Symbol;Acc:1594231]	Rat	Opisthokonta	CO-Op	Muroidea	Young	0	0	0	0
ENSRNOG00000042580	Zfp866	zinc finger protein 866 [Source:RGD Symbol;Acc:2318899]	Rat	Vertebrata	Eu-Ve	Muroidea	Young	4.76	8.77	NA	49.64
ENSRNOG00000042826	Zfp52	zinc finger protein 52 [Source:RGD Symbol;Acc:1359149]	Rat	Opisthokonta	CO-Op	Murinae	Young	0	3.09	NA	15.15
ENSRNOG00000043048	Zfp951	zinc finger protein 951 [Source:RGD Symbol;Acc:2301011]	Rat	Opisthokonta	CO-Op	Murinae	Young	0	3.67	NA	0
ENSRNOG00000043223	Zfp949	zinc finger protein 949 [Source:RGD Symbol;Acc:2302581]	Rat	Eumetazoa	Eu-Ve	Myomorpha	Young	0	3.47	0	2.02
ENSRNOG00000043289	Zfp709l1	zinc finger protein 709-like 1 [Source:RGD Symbol;Acc:1596088]	Rat	Mammalia	Ma	Murinae	Young	0	0.26	NA	0
ENSRNOG00000043341	Zfp51	zinc finger protein 51 [Source:RGD Symbol;Acc:1560046]	Rat	Eumetazoa	Eu-Ve	Muroidea	Young	0	0	NA	15.91
ENSRNOG00000043439	Zfp707	zinc finger protein 707 [Source:RGD Symbol;Acc:1562665]	Rat	Eumetazoa	Eu-Ve	Eutheria	Mid	0	0	NA	62.02
ENSRNOG00000046305	Zfp383	zinc finger protein 383 [Source:RGD Symbol;Acc:2318764]	Rat	Mammalia	Ma	Eutheria	Mid	0	1.31	NA	0
ENSRNOG00000046338	C030039L03Rik	RIKEN cDNA C030039L03 gene [Source:MGI Symbol;Acc:MGI:2148237]	Rat	Mammalia	Ma	Muroidea	Young	0	0	NA	0
ENSRNOG00000046353	LOC501406	similar to regulator of sex-limitation candidate 1 [Source:RGD Symbol;Acc:1587241]	Rat	Vertebrata	Eu-Ve	Muroidea	Young	0	0	NA	0
ENSRNOG00000046455	LOC100911224	zinc finger protein interacting with ribonucleoprotein K-like [Source:RGD Symbol;Acc:6494420]	Rat	Mammalia	Ma	Euarchontoglires	Mid	0	0	NA	44.17
ENSRNOG00000046480	Zfp764	zinc finger protein 764 [Source:RGD Symbol;Acc:1594599]	Rat	Mammalia	Ma	Murinae	Young	0	0	NA	0
ENSRNOG00000046629	LOC100363405	hypothetical LOC100363405 [Source:RGD Symbol;Acc:2323040]	Rat	Mammalia	Ma	Eutheria	Mid	100	0	NA	86.58
ENSRNOG00000046652	LOC102547059	zinc finger protein 420-like [Source:RGD Symbol;Acc:7510295]	Rat	Vertebrata	Eu-Ve	Eutheria	Mid	0	8.9	NA	45.87
ENSRNOG00000046937	Zfp74	zinc finger protein 74 [Source:RGD Symbol;Acc:1563223]	Rat	Vertebrata	Eu-Ve	Eutheria	Mid	0	0.21	NA	50.75
ENSRNOG00000047061	Zfp773	zinc finger protein 773 [Source:MGI Symbol;Acc:MGI:1923623]	Rat	Vertebrata	Eu-Ve	Muroidea	Young	0	0	NA	52.67
ENSRNOG00000047145	AABR07001168.1		Rat	Eumetazoa	Eu-Ve	Murinae	Young	0	0.36	0	0
ENSRNOG00000047379	Zfp14	ZFP14 zinc finger protein [Source:RGD Symbol;Acc:1560188]	Rat	Mammalia	Ma	Eutheria	Mid	0	0	NA	8.49
ENSRNOG00000048138	Zfp566	zinc finger protein 566 [Source:RGD Symbol;Acc:1563239]	Rat	Eumetazoa	Eu-Ve	Eutheria	Mid	0	0	0	0
ENSRNOG00000048577	Zfp955a	zinc finger protein 955A [Source:RGD Symbol;Acc:1598322]	Rat	Eumetazoa	Eu-Ve	Muroidea	Young	0	3.3	0	0
ENSRNOG00000048864	LOC100909526	zinc finger protein 709-like [Source:RGD Symbol;Acc:6503429]	Rat	Mammalia	Ma	Murinae	Young	0	0.26	NA	0
ENSRNOG00000048894	LOC103690038	zinc finger protein 569 [Source:RGD Symbol;Acc:9235705]	Rat	Vertebrata	Eu-Ve	Eutheria	Mid	0	0.21	NA	50.75
ENSRNOG00000048910	LOC100909526	zinc finger protein 709-like [Source:RGD Symbol;Acc:6503429]	Rat	Eumetazoa	Eu-Ve	Murinae	Young	0	0	NA	0
ENSRNOG00000049259	LOC102549842	zinc finger protein 91-like [Source:RGD Symbol;Acc:7600894]	Rat	Eumetazoa	Eu-Ve	Muroidea	Young	0	0	NA	0
ENSRNOG00000049662	LOC100909688	zinc finger protein 43-like [Source:RGD Symbol;Acc:6502425]	Rat	Vertebrata	Eu-Ve	Murinae	Young	0	0	NA	0
ENSRNOG00000049856	Zfp961	zinc finger protein 961 [Source:RGD Symbol;Acc:2321741]	Rat	Vertebrata	Eu-Ve	Myomorpha	Young	0	0.84	0	0
ENSRNOG00000050497	Zfp7	zinc finger protein 7 [Source:RGD Symbol;Acc:1310636]	Rat	Eumetazoa	Eu-Ve	Eutheria	Mid	0	3.19	NA	0
ENSRNOG00000050600	Zfp872	zinc finger protein 872 [Source:MGI Symbol;Acc:MGI:3588272]	Rat	Mammalia	Ma	Euarchontoglires	Mid	0	0.6	NA	0
ENSRNOG00000050651	Zfp647	zinc finger protein 647 [Source:RGD Symbol;Acc:1308203]	Rat	Mammalia	Ma	Eutheria	Mid	0	0	NA	36.43
ENSRNOG00000050661	LOC102555083	zinc finger protein 250-like [Source:RGD Symbol;Acc:7691715]	Rat	Mammalia	Ma	Eutheria	Mid	0	0	NA	36.43
ENSRNOG00000050695	Znf7	zinc finger protein 7 [Source:RGD Symbol;Acc:6498719]	Rat	Eumetazoa	Eu-Ve	Eutheria	Mid	0	3.19	NA	0
ENSRNOG00000051563	Giot1	gonadotropin inducible ovarian transcription factor 1 [Source:RGD Symbol;Acc:620184]	Rat	Eukaryota	CO-Op	Murinae	Young	0	0	0	0
ENSRNOG00000051578	Zfp54	zinc finger protein 54 [Source:RGD Symbol;Acc:1307738]	Rat	Eumetazoa	Eu-Ve	Murinae	Young	0	4.24	0	12.12
ENSRNOG00000051606	LOC100360380	zinc finger protein 457-like [Source:RGD Symbol;Acc:2322273]	Rat	Eumetazoa	Eu-Ve	Murinae	Young	0	0	NA	0
ENSRNOG00000051836	Zfp92	ZFP92 zinc finger protein [Source:RGD Symbol;Acc:1559446]	Rat	Mammalia	Ma	Eutheria	Mid	0	0	NA	0
ENSRNOG00000051867	Zfp758	zinc finger protein 758 [Source:RGD Symbol;Acc:1594701]	Rat	Vertebrata	Eu-Ve	Murinae	Young	0	0	NA	7.64
ENSRNOG00000051868	RGD1561277	RGD1561277 [Source:RGD Symbol;Acc:1561277]	Rat	Vertebrata	Eu-Ve	Myomorpha	Young	0	2.47	NA	2.51
ENSRNOG00000052023	AABR07002885.1		Rat	Mammalia	Ma	Eutheria	Mid	5	0	NA	2.27
ENSRNOG00000052406	Zfp677	zinc finger protein 677 [Source:MGI Symbol;Acc:MGI:3053207]	Rat	Eumetazoa	Eu-Ve	Murinae	Young	0	3.13	NA	10.53
ENSRNOG00000053115	Zfp82	zinc finger protein 82 [Source:RGD Symbol;Acc:6499485]	Rat	Mammalia	Ma	Eutheria	Mid	0	0	NA	2.27
ENSRNOG00000053635	Zfp192	zinc finger protein 192 [Source:RGD Symbol;Acc:1308983]	Rat	Opisthokonta	CO-Op	Theria	Old	0	0	0	0
ENSRNOG00000054488	LOC500584	similar to casein kinase 1, gamma 3 isoform 2 [Source:RGD Symbol;Acc:1598209]	Rat	Vertebrata	Eu-Ve	Eutheria	Mid	0	0	NA	0
ENSRNOG00000055000	Zkscan3	zinc finger with KRAB and SCAN domains 3 [Source:RGD Symbol;Acc:1305753]	Rat	Opisthokonta	CO-Op	Theria	Old	80	0	0	71.67
ENSRNOG00000055496	LOC103690166	zinc finger protein OZF-like [Source:RGD Symbol;Acc:9236890]	Rat	Vertebrata	Eu-Ve	Muroidea	Young	0	0.39	NA	4.12
ENSRNOG00000055843	Zik1	zinc finger protein interacting with K protein 1 [Source:RGD Symbol;Acc:1590949]	Rat	Mammalia	Ma	Euarchontoglires	Mid	0	0	NA	44.17
ENSRNOG00000056036	LOC102552284	zinc finger protein 420-like [Source:RGD Symbol;Acc:7708183]	Rat	Eumetazoa	Eu-Ve	Muroidea	Young	0	0	NA	8.33
ENSRNOG00000057159	Rsl1	regulator of sex limited protein 1 [Source:RGD Symbol;Acc:1587849]	Rat	Vertebrata	Eu-Ve	Murinae	Young	0	0	0	0
ENSRNOG00000057227	AABR07036732.1		Rat	Mammalia	Ma	Eutheria	Mid	0	0	NA	0
ENSRNOG00000057250	Gm13152	predicted gene 13152 [Source:MGI Symbol;Acc:MGI:3701121]	Rat	Eumetazoa	Eu-Ve	Muroidea	Young	0	0	NA	0
ENSRNOG00000057416	Zfp763	zinc finger protein 763 [Source:RGD Symbol;Acc:1306264]	Rat	Mammalia	Ma	Muroidea	Young	0	0	NA	0
ENSRNOG00000057901	RGD1311188	similar to 1500031N24Rik protein [Source:RGD Symbol;Acc:1311188]	Rat	Mammalia	Ma	Eutheria	Mid	0	1.55	NA	62.02
ENSRNOG00000058436	Zfp52	zinc finger protein 52 [Source:RGD Symbol;Acc:1359149]	Rat	Eumetazoa	Eu-Ve	Murinae	Young	0	2.39	NA	12.12
[truncated: 5 more rows]
