# Supplementary material for: Conserved paradoxical relationships among the evolutionary, structural and expressional features of KRAB zinc-finger proteins reveal their special functional characteristics
Source: BMC Mol Cell Biol. 2021 Jan 22;22:7. doi: 10.1186/s12860-021-00346-w (PMC7821633; doi:10.1186/s12860-021-00346-w)
Supplement: Supplementary file 4 — Additional file 4. The annotation information and SDR values of PCGs in 7 mammals (related to Fig. 2 and Figure S2 in Additional file 1). [file 12860_2021_346_MOESM4_ESM.xlsx]

## Sheet: Sheet1
Additional file 4. The annotation information and SDR values of PCGs in 7 mammals (related to Figure 2 and Figure S2 in Additional file 1).
Ensembl Gene ID	Gene Name	Description	Species (common name)	Gene type	Gene age	Gene age grade	Representative protein ensembl ID	Structural disordered ratio (%)	Structural disordered ratio grade
ENSBTAG00000000005	ADRBK2	beta-adrenergic receptor kinase 2 [Source:RefSeq peptide;Acc:NP_776925]	Cattle	PCG	Eumetazoa	Eu-Ve	ENSBTAP00000000005	1.23	(0,10]
ENSBTAG00000000008	KCNJ1	potassium channel, inwardly rectifying subfamily J, member 1 [Source:HGNC Symbol;Acc:HGNC:6255]	Cattle	PCG	Vertebrata	Eu-Ve	ENSBTAP00000000008	2.15	(0,10]
ENSBTAG00000000009	FOXF1	forkhead box F1 [Source:HGNC Symbol;Acc:HGNC:3809]	Cattle	PCG	Eumetazoa	Eu-Ve	ENSBTAP00000000009	39.28	(30,100]
ENSBTAG00000000010	UBL7	ubiquitin-like 7 [Source:HGNC Symbol;Acc:HGNC:28221]	Cattle	PCG	Eumetazoa	Eu-Ve	ENSBTAP00000000010	35.53	(30,100]
ENSBTAG00000000011		L-threonine 3-dehydrogenase, mitochondrial [Source:UniProtKB/Swiss-Prot;Acc:Q2KIR8]	Cattle	PCG	Euk+Bac	CO-Op	ENSBTAP00000036630	1.61	(0,10]
ENSBTAG00000000012	TTC33	tetratricopeptide repeat domain 33 [Source:HGNC Symbol;Acc:HGNC:29959]	Cattle	PCG	Eukaryota	CO-Op	ENSBTAP00000000013	14.12	(10,30]
ENSBTAG00000000013	PRKAA1	protein kinase, AMP-activated, alpha 1 catalytic subunit [Source:HGNC Symbol;Acc:HGNC:9376]	Cattle	PCG	Eukaryota	CO-Op	ENSBTAP00000000017	11.99	(10,30]
ENSBTAG00000000014	TXN2	thioredoxin 2 [Source:HGNC Symbol;Acc:HGNC:17772]	Cattle	PCG	Cellular_organisms	CO-Op	ENSBTAP00000000014	0.6	(0,10]
ENSBTAG00000000015	FOXRED2	FAD-dependent oxidoreductase domain containing 2 [Source:HGNC Symbol;Acc:HGNC:26264]	Cattle	PCG	Euk+Bac	CO-Op	ENSBTAP00000000015	5.73	(0,10]
ENSBTAG00000000016	LTA	lymphotoxin alpha [Source:HGNC Symbol;Acc:HGNC:6709]	Cattle	PCG	Vertebrata	Eu-Ve	ENSBTAP00000000018	1.47	(0,10]
ENSBTAG00000000019	SERINC1	serine incorporator 1 precursor [Source:RefSeq peptide;Acc:NP_001030504]	Cattle	PCG	Opisthokonta	CO-Op	ENSBTAP00000000021	0.9	(0,10]
ENSBTAG00000000020	TRPV3	transient receptor potential cation channel, subfamily V, member 3 [Source:HGNC Symbol;Acc:HGNC:18084]	Cattle	PCG	Vertebrata	Eu-Ve	ENSBTAP00000053518	14.52	(10,30]
ENSBTAG00000000021		WASH complex subunit CCDC53 [Source:UniProtKB/TrEMBL;Acc:F1MBF8]	Cattle	PCG	Eukaryota	CO-Op	ENSBTAP00000000022	36.08	(30,100]
ENSBTAG00000000022	NUP37	nucleoporin 37kDa [Source:HGNC Symbol;Acc:HGNC:29929]	Cattle	PCG	Eumetazoa	Eu-Ve	ENSBTAP00000000024	1.53	(0,10]
ENSBTAG00000000023	RNF2	ring finger protein 2 [Source:HGNC Symbol;Acc:HGNC:10061]	Cattle	PCG	Eukaryota	CO-Op	ENSBTAP00000000025	20.24	(10,30]
ENSBTAG00000000024	DYM	dymeclin [Source:HGNC Symbol;Acc:HGNC:21317]	Cattle	PCG	Eukaryota	CO-Op	ENSBTAP00000053667	1.64	(0,10]
ENSBTAG00000000025		Uncharacterized protein [Source:UniProtKB/TrEMBL;Acc:F1MBF6]	Cattle	PCG	Eukaryota	CO-Op	ENSBTAP00000000027	10.58	(10,30]
ENSBTAG00000000026	VPS33B	vacuolar protein sorting 33 homolog B (yeast) [Source:HGNC Symbol;Acc:HGNC:12712]	Cattle	PCG	Eumetazoa	Eu-Ve	ENSBTAP00000000029	2.11	(0,10]
ENSBTAG00000000027	IGFL1	IGF-like family member 1 [Source:HGNC Symbol;Acc:HGNC:24093]	Cattle	PCG	Mammalia	Ma	ENSBTAP00000031752	20.31	(10,30]
ENSBTAG00000000029	LYZL6	lysozyme-like 6 [Source:HGNC Symbol;Acc:HGNC:29614]	Cattle	PCG	Mammalia	Ma	ENSBTAP00000000032	2.03	(0,10]
ENSBTAG00000000030	RDM1	RAD52 motif containing 1 [Source:HGNC Symbol;Acc:HGNC:19950]	Cattle	PCG	Eumetazoa	Eu-Ve	ENSBTAP00000000033	6.67	(0,10]
ENSBTAG00000000031	TRPV4	transient receptor potential cation channel, subfamily V, member 4 [Source:HGNC Symbol;Acc:HGNC:18083]	Cattle	PCG	Vertebrata	Eu-Ve	ENSBTAP00000000034	9.41	(0,10]
ENSBTAG00000000032	ABI3	ABI family, member 3 [Source:HGNC Symbol;Acc:HGNC:29859]	Cattle	PCG	Vertebrata	Eu-Ve	ENSBTAP00000000036	37.6	(30,100]
ENSBTAG00000000033	PHOSPHO1	phosphatase, orphan 1 [Source:HGNC Symbol;Acc:HGNC:16815]	Cattle	PCG	Eukaryota	CO-Op	ENSBTAP00000000037	1.12	(0,10]
ENSBTAG00000000037	CWC27	CWC27 spliceosome-associated protein homolog [Source:HGNC Symbol;Acc:HGNC:10664]	Cattle	PCG	Eukaryota	CO-Op	ENSBTAP00000000040	62.58	(30,100]
ENSBTAG00000000039	SIRT7	sirtuin 7 [Source:HGNC Symbol;Acc:HGNC:14935]	Cattle	PCG	Opisthokonta	CO-Op	ENSBTAP00000000043	12.75	(10,30]
ENSBTAG00000000040	MAFG	v-maf avian musculoaponeurotic fibrosarcoma oncogene homolog G [Source:HGNC Symbol;Acc:HGNC:6781]	Cattle	PCG	Eumetazoa	Eu-Ve	ENSBTAP00000000044	18.52	(10,30]
ENSBTAG00000000042	PYCR1	pyrroline-5-carboxylate reductase 1 [Source:HGNC Symbol;Acc:HGNC:9721]	Cattle	PCG	Cellular_organisms	CO-Op	ENSBTAP00000000046	9.38	(0,10]
ENSBTAG00000000044	MYADML2	myeloid-associated differentiation marker-like 2 [Source:HGNC Symbol;Acc:HGNC:34548]	Cattle	PCG	Vertebrata	Eu-Ve	ENSBTAP00000000049	2.93	(0,10]
ENSBTAG00000000046	SURF2	surfeit 2 [Source:HGNC Symbol;Acc:HGNC:11475]	Cattle	PCG	Eukaryota	CO-Op	ENSBTAP00000000051	50	(30,100]
ENSBTAG00000000049	CCDC77	coiled-coil domain containing 77 [Source:HGNC Symbol;Acc:HGNC:28203]	Cattle	PCG	Eumetazoa	Eu-Ve	ENSBTAP00000049060	19.46	(10,30]
ENSBTAG00000000050	PSMG3	proteasome (prosome, macropain) assembly chaperone 3 [Source:HGNC Symbol;Acc:HGNC:22420]	Cattle	PCG	Eukaryota	CO-Op	ENSBTAP00000000055	5.74	(0,10]
ENSBTAG00000000052	PKNOX2	PBX/knotted 1 homeobox 2 [Source:HGNC Symbol;Acc:HGNC:16714]	Cattle	PCG	Eukaryota	CO-Op	ENSBTAP00000000057	35.81	(30,100]
ENSBTAG00000000053	FILIP1	filamin A interacting protein 1 [Source:HGNC Symbol;Acc:HGNC:21015]	Cattle	PCG	Vertebrata	Eu-Ve	ENSBTAP00000037944	31.66	(30,100]
ENSBTAG00000000054	SNAPC4	small nuclear RNA activating complex, polypeptide 4, 190kDa [Source:HGNC Symbol;Acc:HGNC:11137]	Cattle	PCG	Eukaryota	CO-Op	ENSBTAP00000000060	45.69	(30,100]
ENSBTAG00000000056	STRADA	STE20-related kinase adaptor alpha [Source:HGNC Symbol;Acc:HGNC:30172]	Cattle	PCG	Eumetazoa	Eu-Ve	ENSBTAP00000051279	13.45	(10,30]
ENSBTAG00000000057	THBS3	thrombospondin 3 [Source:HGNC Symbol;Acc:HGNC:11787]	Cattle	PCG	Eumetazoa	Eu-Ve	ENSBTAP00000000063	19.77	(10,30]
ENSBTAG00000000059	RPL22	ribosomal protein L22 [Source:HGNC Symbol;Acc:HGNC:10315]	Cattle	PCG	Eukaryota	CO-Op	ENSBTAP00000000065	22.12	(10,30]
ENSBTAG00000000060	PRDM14	PR domain containing 14 [Source:HGNC Symbol;Acc:HGNC:14001]	Cattle	PCG	Eumetazoa	Eu-Ve	ENSBTAP00000000066	19.96	(10,30]
ENSBTAG00000000061	PCDH7	protocadherin 7 [Source:HGNC Symbol;Acc:HGNC:8659]	Cattle	PCG	Vertebrata	Eu-Ve	ENSBTAP00000000069	31.92	(30,100]
ENSBTAG00000000062	RASL12	RAS-like, family 12 [Source:HGNC Symbol;Acc:HGNC:30289]	Cattle	PCG	Eumetazoa	Eu-Ve	ENSBTAP00000021899	5.64	(0,10]
ENSBTAG00000000064	FEN1	flap structure-specific endonuclease 1 [Source:HGNC Symbol;Acc:HGNC:3650]	Cattle	PCG	Euk_Archaea	CO-Op	ENSBTAP00000000071	16.05	(10,30]
ENSBTAG00000000065	CRLS1	cardiolipin synthase 1 [Source:HGNC Symbol;Acc:HGNC:16148]	Cattle	PCG	Euk+Bac	CO-Op	ENSBTAP00000000072	1.66	(0,10]
ENSBTAG00000000066	LRRN4	leucine rich repeat neuronal 4 [Source:HGNC Symbol;Acc:HGNC:16208]	Cattle	PCG	Vertebrata	Eu-Ve	ENSBTAP00000000073	25.55	(10,30]
ENSBTAG00000000067	SDF2L1	stromal cell-derived factor 2-like 1 [Source:HGNC Symbol;Acc:HGNC:10676]	Cattle	PCG	Eukaryota	CO-Op	ENSBTAP00000000074	8.6	(0,10]
ENSBTAG00000000070	F13B	coagulation factor XIII, B polypeptide [Source:HGNC Symbol;Acc:HGNC:3534]	Cattle	PCG	Mammalia	Ma	ENSBTAP00000020163	0.91	(0,10]
ENSBTAG00000000071	PMP2	peripheral myelin protein 2 [Source:HGNC Symbol;Acc:HGNC:9117]	Cattle	PCG	Eumetazoa	Eu-Ve	ENSBTAP00000043814	2.27	(0,10]
ENSBTAG00000000072	TFB2M	transcription factor B2, mitochondrial [Source:HGNC Symbol;Acc:HGNC:18559]	Cattle	PCG	Eumetazoa	Eu-Ve	ENSBTAP00000000080	0.76	(0,10]
ENSBTAG00000000073	LRPAP1	alpha-2-macroglobulin receptor-associated protein precursor [Source:RefSeq peptide;Acc:NP_001073694]	Cattle	PCG	Eumetazoa	Eu-Ve	ENSBTAP00000000081	11.88	(10,30]
ENSBTAG00000000074	NFIA	nuclear factor I/A [Source:HGNC Symbol;Acc:HGNC:7784]	Cattle	PCG	Eumetazoa	Eu-Ve	ENSBTAP00000033344	60.82	(30,100]
ENSBTAG00000000076	RECK	reversion-inducing-cysteine-rich protein with kazal motifs [Source:HGNC Symbol;Acc:HGNC:11345]	Cattle	PCG	Eumetazoa	Eu-Ve	ENSBTAP00000000084	0.62	(0,10]
ENSBTAG00000000077		Adenylosuccinate lyase [Source:UniProtKB/TrEMBL;Acc:F1MHP6]	Cattle	PCG	Euk+Bac	CO-Op	ENSBTAP00000000085	3.06	(0,10]
ENSBTAG00000000078	GLIPR2	GLI pathogenesis-related 2 [Source:HGNC Symbol;Acc:HGNC:18007]	Cattle	PCG	Opisthokonta	CO-Op	ENSBTAP00000000086	7.79	(0,10]
ENSBTAG00000000079	CCSAP	centriole, cilia and spindle-associated protein [Source:HGNC Symbol;Acc:HGNC:29578]	Cattle	PCG	Eumetazoa	Eu-Ve	ENSBTAP00000000087	75.28	(30,100]
ENSBTAG00000000080	GRWD1	glutamate-rich WD repeat containing 1 [Source:HGNC Symbol;Acc:HGNC:21270]	Cattle	PCG	Eukaryota	CO-Op	ENSBTAP00000000088	13.45	(10,30]
ENSBTAG00000000081	COL4A3BP	collagen, type IV, alpha 3 (Goodpasture antigen) binding protein [Source:HGNC Symbol;Acc:HGNC:2205]	Cattle	PCG	Opisthokonta	CO-Op	ENSBTAP00000000092	9.62	(0,10]
ENSBTAG00000000082	KCNJ14	potassium channel, inwardly rectifying subfamily J, member 14 [Source:HGNC Symbol;Acc:HGNC:6260]	Cattle	PCG	Euk+Bac	CO-Op	ENSBTAP00000000089	17.28	(10,30]
ENSBTAG00000000084	MRPS30	mitochondrial ribosomal protein S30 [Source:HGNC Symbol;Acc:HGNC:8769]	Cattle	PCG	Eumetazoa	Eu-Ve	ENSBTAP00000000091	0.69	(0,10]
ENSBTAG00000000085	CYP1A2	cytochrome P450, family 1, subfamily A, polypeptide 2 [Source:HGNC Symbol;Acc:HGNC:2596]	Cattle	PCG	Mammalia	Ma	ENSBTAP00000000094	1.16	(0,10]
ENSBTAG00000000087	HSD17B12	hydroxysteroid (17-beta) dehydrogenase 12 [Source:HGNC Symbol;Acc:HGNC:18646]	Cattle	PCG	Euk+Bac	CO-Op	ENSBTAP00000000096	1.6	(0,10]
ENSBTAG00000000088	ALCAM	activated leukocyte cell adhesion molecule [Source:HGNC Symbol;Acc:HGNC:400]	Cattle	PCG	Vertebrata	Eu-Ve	ENSBTAP00000000097	7.55	(0,10]
ENSBTAG00000000090	SEC31B	SEC31 homolog B, COPII coat complex component [Source:HGNC Symbol;Acc:HGNC:23197]	Cattle	PCG	Eukaryota	CO-Op	ENSBTAP00000000099	23.96	(10,30]
ENSBTAG00000000091	NDUFB8	NADH dehydrogenase [ubiquinone] 1 beta subcomplex subunit 8, mitochondrial [Source:UniProtKB/Swiss-Prot;Acc:Q02372]	Cattle	PCG	Eumetazoa	Eu-Ve	ENSBTAP00000000100	1.61	(0,10]
ENSBTAG00000000092	HIF1AN	hypoxia inducible factor 1, alpha subunit inhibitor [Source:HGNC Symbol;Acc:HGNC:17113]	Cattle	PCG	Eukaryota	CO-Op	ENSBTAP00000000101	11.17	(10,30]
ENSBTAG00000000094	ATPAF1	ATP synthase mitochondrial F1 complex assembly factor 1 [Source:HGNC Symbol;Acc:HGNC:18803]	Cattle	PCG	Eukaryota	CO-Op	ENSBTAP00000000104	7.43	(0,10]
ENSBTAG00000000095	CD274	CD274 molecule [Source:HGNC Symbol;Acc:HGNC:17635]	Cattle	PCG	Vertebrata	Eu-Ve	ENSBTAP00000008067	5.88	(0,10]
ENSBTAG00000000097	EFCAB14	EF-hand calcium binding domain 14 [Source:HGNC Symbol;Acc:HGNC:29051]	Cattle	PCG	Vertebrata	Eu-Ve	ENSBTAP00000000106	23.08	(10,30]
ENSBTAG00000000098	SETDB1	SET domain, bifurcated 1 [Source:HGNC Symbol;Acc:HGNC:10761]	Cattle	PCG	Eumetazoa	Eu-Ve	ENSBTAP00000000107	40.11	(30,100]
ENSBTAG00000000099	CERS2	ceramide synthase 2 [Source:HGNC Symbol;Acc:HGNC:14076]	Cattle	PCG	Eukaryota	CO-Op	ENSBTAP00000000109	11.84	(10,30]
ENSBTAG00000000102	GPR75	G protein-coupled receptor 75 [Source:HGNC Symbol;Acc:HGNC:4526]	Cattle	PCG	Opisthokonta	CO-Op	ENSBTAP00000000111	15.19	(10,30]
ENSBTAG00000000103		Mitochondrial ribosomal protein L23; Uncharacterized protein [Source:UniProtKB/TrEMBL;Acc:Q32PA7]	Cattle	PCG	Eukaryota	CO-Op	ENSBTAP00000000112	39.62	(30,100]
ENSBTAG00000000105	RIT1	Ras-like without CAAX 1 [Source:HGNC Symbol;Acc:HGNC:10023]	Cattle	PCG	Eumetazoa	Eu-Ve	ENSBTAP00000054335	23.83	(10,30]
ENSBTAG00000000106	FAM69C	family with sequence similarity 69, member C [Source:HGNC Symbol;Acc:HGNC:31729]	Cattle	PCG	Eumetazoa	Eu-Ve	ENSBTAP00000000115	10.64	(10,30]
ENSBTAG00000000108	KIAA0907	KIAA0907 [Source:HGNC Symbol;Acc:HGNC:29145]	Cattle	PCG	Eukaryota	CO-Op	ENSBTAP00000000119	50.39	(30,100]
ENSBTAG00000000109	NPTXR	neuronal pentraxin receptor [Source:HGNC Symbol;Acc:HGNC:7954]	Cattle	PCG	Eumetazoa	Eu-Ve	ENSBTAP00000014522	4.5	(0,10]
ENSBTAG00000000111	UGP2	UDP-glucose pyrophosphorylase 2 [Source:HGNC Symbol;Acc:HGNC:12527]	Cattle	PCG	Euk+Bac	CO-Op	ENSBTAP00000042228	3.54	(0,10]
ENSBTAG00000000113	ARHGEF2	Rho/Rac guanine nucleotide exchange factor (GEF) 2 [Source:HGNC Symbol;Acc:HGNC:682]	Cattle	PCG	Vertebrata	Eu-Ve	ENSBTAP00000033820	16.51	(10,30]
ENSBTAG00000000115	VPS54	vacuolar protein sorting 54 homolog (S. cerevisiae) [Source:HGNC Symbol;Acc:HGNC:18652]	Cattle	PCG	Opisthokonta	CO-Op	ENSBTAP00000000123	6.65	(0,10]
ENSBTAG00000000118		Olfactory receptor [Source:UniProtKB/TrEMBL;Acc:F1MRN4]	Cattle	PCG	Mammalia	Ma	ENSBTAP00000052030	6.73	(0,10]
ENSBTAG00000000120	USP43	ubiquitin specific peptidase 43 [Source:HGNC Symbol;Acc:HGNC:20072]	Cattle	PCG	Eumetazoa	Eu-Ve	ENSBTAP00000000131	44.34	(30,100]
ENSBTAG00000000123	HAO2	hydroxyacid oxidase 2 (long chain) [Source:HGNC Symbol;Acc:HGNC:4810]	Cattle	PCG	Euk+Bac	CO-Op	ENSBTAP00000000134	0	0
ENSBTAG00000000124	DHH	desert hedgehog [Source:HGNC Symbol;Acc:HGNC:2865]	Cattle	PCG	Eumetazoa	Eu-Ve	ENSBTAP00000000135	4.59	(0,10]
ENSBTAG00000000125	SPATA5	spermatogenesis associated 5 [Source:HGNC Symbol;Acc:HGNC:18119]	Cattle	PCG	Cellular_organisms	CO-Op	ENSBTAP00000000136	17.9	(10,30]
ENSBTAG00000000128	FGF18	fibroblast growth factor 18 [Source:HGNC Symbol;Acc:HGNC:3674]	Cattle	PCG	Eumetazoa	Eu-Ve	ENSBTAP00000000139	10.14	(10,30]
ENSBTAG00000000130	TNFSF13	tumor necrosis factor (ligand) superfamily, member 13 [Source:HGNC Symbol;Acc:HGNC:11928]	Cattle	PCG	Mammalia	Ma	ENSBTAP00000000141	22.8	(10,30]
ENSBTAG00000000131	EIF4A1	eukaryotic translation initiation factor 4A1 [Source:HGNC Symbol;Acc:HGNC:3282]	Cattle	PCG	Eukaryota	CO-Op	ENSBTAP00000000143	42.16	(30,100]
ENSBTAG00000000132	CD68	CD68 molecule [Source:HGNC Symbol;Acc:HGNC:1693]	Cattle	PCG	Euk+Bac	CO-Op	ENSBTAP00000000144	5.17	(0,10]
ENSBTAG00000000133	MPDU1	mannose-P-dolichol utilization defect 1 [Source:HGNC Symbol;Acc:HGNC:7207]	Cattle	PCG	Mammalia	Ma	ENSBTAP00000000146	42.99	(30,100]
ENSBTAG00000000134	FRYL	FRY-like [Source:HGNC Symbol;Acc:HGNC:29127]	Cattle	PCG	Eukaryota	CO-Op	ENSBTAP00000000147	5.28	(0,10]
ENSBTAG00000000137	CCDC178	coiled-coil domain containing 178 [Source:HGNC Symbol;Acc:HGNC:29588]	Cattle	PCG	Eukaryota	CO-Op	ENSBTAP00000000158	10.47	(10,30]
ENSBTAG00000000138	SETD8	SET domain containing (lysine methyltransferase) 8 [Source:HGNC Symbol;Acc:HGNC:29489]	Cattle	PCG	Vertebrata	Eu-Ve	ENSBTAP00000000161	0.57	(0,10]
ENSBTAG00000000139	EPHX1	epoxide hydrolase 1, microsomal (xenobiotic) [Source:HGNC Symbol;Acc:HGNC:3401]	Cattle	PCG	Eukaryota	CO-Op	ENSBTAP00000055591	50.93	(30,100]
ENSBTAG00000000140	NFU1	NFU1 iron-sulfur cluster scaffold [Source:HGNC Symbol;Acc:HGNC:16287]	Cattle	PCG	Euk+Bac	CO-Op	ENSBTAP00000000159	0.44	(0,10]
ENSBTAG00000000141		Uncharacterized protein [Source:UniProtKB/TrEMBL;Acc:E1BF25]	Cattle	PCG	Euk+Bac	CO-Op	ENSBTAP00000000163	10.28	(10,30]
ENSBTAG00000000144		Olfactory receptor [Source:UniProtKB/TrEMBL;Acc:G5E6E9]	Cattle	PCG	Mammalia	Ma	ENSBTAP00000047888	0.58	(0,10]
ENSBTAG00000000145	FARP1	FERM, RhoGEF (ARHGEF) and pleckstrin domain protein 1 (chondrocyte-derived) [Source:HGNC Symbol;Acc:HGNC:3591]	Cattle	PCG	Vertebrata	Eu-Ve	ENSBTAP00000051616	0.95	(0,10]
ENSBTAG00000000146	RIC8B	RIC8 guanine nucleotide exchange factor B [Source:HGNC Symbol;Acc:HGNC:25555]	Cattle	PCG	Eumetazoa	Eu-Ve	ENSBTAP00000000167	26.58	(10,30]
ENSBTAG00000000147	USP40	ubiquitin specific peptidase 40 [Source:HGNC Symbol;Acc:HGNC:20069]	Cattle	PCG	Vertebrata	Eu-Ve	ENSBTAP00000029270	1.73	(0,10]
ENSBTAG00000000149	RANBP2	RAN binding protein 2 [Source:HGNC Symbol;Acc:HGNC:9848]	Cattle	PCG	Eukaryota	CO-Op	ENSBTAP00000000172	5.35	(0,10]
ENSBTAG00000000152	LRFN3	leucine rich repeat and fibronectin type III domain containing 3 [Source:HGNC Symbol;Acc:HGNC:28370]	Cattle	PCG	Eumetazoa	Eu-Ve	ENSBTAP00000042908	38.65	(30,100]
ENSBTAG00000000153	IRF2BP1	interferon regulatory factor 2 binding protein 1 [Source:HGNC Symbol;Acc:HGNC:21728]	Cattle	PCG	Vertebrata	Eu-Ve	ENSBTAP00000000176	21.02	(10,30]
ENSBTAG00000000154	LGALSL	lectin, galactoside-binding-like [Source:HGNC Symbol;Acc:HGNC:25012]	Cattle	PCG	Eumetazoa	Eu-Ve	ENSBTAP00000000177	41.67	(30,100]
ENSBTAG00000000156	CCDC138	coiled-coil domain containing 138 [Source:HGNC Symbol;Acc:HGNC:26531]	Cattle	PCG	Vertebrata	Eu-Ve	ENSBTAP00000000179	5.23	(0,10]
ENSBTAG00000000157	LY6K	lymphocyte antigen 6 complex, locus K [Source:HGNC Symbol;Acc:HGNC:24225]	Cattle	PCG	Eumetazoa	Eu-Ve	ENSBTAP00000055224	6.33	(0,10]
ENSBTAG00000000158		Cystathionine beta-synthase [Source:UniProtKB/TrEMBL;Acc:F1MEW4]	Cattle	PCG	Mammalia	Ma	ENSBTAP00000045843	15.48	(10,30]
ENSBTAG00000000160	TMEM40	transmembrane protein 40 [Source:HGNC Symbol;Acc:HGNC:25620]	Cattle	PCG	Cellular_organisms	CO-Op	ENSBTAP00000000184	7.53	(0,10]
ENSBTAG00000000161	ANAPC16	anaphase promoting complex subunit 16 [Source:HGNC Symbol;Acc:HGNC:26976]	Cattle	PCG	Mammalia	Ma	ENSBTAP00000036355	59.48	(30,100]
ENSBTAG00000000162	DDIT4	DNA-damage-inducible transcript 4 [Source:HGNC Symbol;Acc:HGNC:24944]	Cattle	PCG	Vertebrata	Eu-Ve	ENSBTAP00000000186	30.91	(30,100]
ENSBTAG00000000163	GNRH1	gonadotropin-releasing hormone 1 (luteinizing-releasing hormone) [Source:HGNC Symbol;Acc:HGNC:4419]	Cattle	PCG	Eumetazoa	Eu-Ve	ENSBTAP00000000187	32.31	(30,100]
ENSBTAG00000000164		Uncharacterized protein [Source:UniProtKB/TrEMBL;Acc:F1MUM6]	Cattle	PCG	Vertebrata	Eu-Ve	ENSBTAP00000000188	14.13	(10,30]
ENSBTAG00000000168	ASZ1	ankyrin repeat, SAM and basic leucine zipper domain containing 1 [Source:HGNC Symbol;Acc:HGNC:1350]	Cattle	PCG	Eukaryota	CO-Op	ENSBTAP00000051388	4.82	(0,10]
ENSBTAG00000000169		Uncharacterized protein [Source:UniProtKB/TrEMBL;Acc:E1BJX2]	Cattle	PCG	Eumetazoa	Eu-Ve	ENSBTAP00000000194	4.84	(0,10]
ENSBTAG00000000170	PFKFB1	6-phosphofructo-2-kinase/fructose-2,6-biphosphatase 1 [Source:HGNC Symbol;Acc:HGNC:8872]	Cattle	PCG	Euk+Bac	CO-Op	ENSBTAP00000000195	0.41	(0,10]
ENSBTAG00000000172	N4BP2	NEDD4 binding protein 2 [Source:HGNC Symbol;Acc:HGNC:29851]	Cattle	PCG	Eukaryota	CO-Op	ENSBTAP00000000198	2.12	(0,10]
ENSBTAG00000000175	SP3	Sp3 transcription factor [Source:HGNC Symbol;Acc:HGNC:11208]	Cattle	PCG	Eukaryota	CO-Op	ENSBTAP00000000200	23.3	(10,30]
ENSBTAG00000000176	MSLN	mesothelin [Source:HGNC Symbol;Acc:HGNC:7371]	Cattle	PCG	Vertebrata	Eu-Ve	ENSBTAP00000000201	10.6	(10,30]
ENSBTAG00000000177	RPUSD1	RNA pseudouridylate synthase domain-containing protein 1 [Source:UniProtKB/Swiss-Prot;Acc:Q17QT4]	Cattle	PCG	Mammalia	Ma	ENSBTAP00000000202	2.48	(0,10]
ENSBTAG00000000179	SUSD3	sushi domain containing 3 [Source:HGNC Symbol;Acc:HGNC:28391]	Cattle	PCG	Euk+Bac	CO-Op	ENSBTAP00000000204	12.99	(10,30]
ENSBTAG00000000181	SPINT2	serine peptidase inhibitor, Kunitz type, 2 [Source:HGNC Symbol;Acc:HGNC:11247]	Cattle	PCG	Vertebrata	Eu-Ve	ENSBTAP00000000206	12.11	(10,30]
ENSBTAG00000000182	TRAT1	T cell receptor associated transmembrane adaptor 1 [Source:HGNC Symbol;Acc:HGNC:30698]	Cattle	PCG	Mammalia	Ma	ENSBTAP00000000207	3.6	(0,10]
ENSBTAG00000000183	EIF2AK3	eukaryotic translation initiation factor 2-alpha kinase 3 [Source:HGNC Symbol;Acc:HGNC:3255]	Cattle	PCG	Vertebrata	Eu-Ve	ENSBTAP00000034426	27.98	(10,30]
ENSBTAG00000000184	SLC6A14	solute carrier family 6 (amino acid transporter), member 14 [Source:HGNC Symbol;Acc:HGNC:11047]	Cattle	PCG	Eukaryota	CO-Op	ENSBTAP00000000210	21.61	(10,30]
ENSBTAG00000000185	FLAD1	flavin adenine dinucleotide synthetase 1 [Source:HGNC Symbol;Acc:HGNC:24671]	Cattle	PCG	Eumetazoa	Eu-Ve	ENSBTAP00000000209	5.63	(0,10]
ENSBTAG00000000186	HS3ST5	heparan sulfate (glucosamine) 3-O-sulfotransferase 5 [Source:HGNC Symbol;Acc:HGNC:19419]	Cattle	PCG	Cellular_organisms	CO-Op	ENSBTAP00000000211	3.88	(0,10]
ENSBTAG00000000188	LHFPL3	lipoma HMGIC fusion partner-like 3 [Source:HGNC Symbol;Acc:HGNC:6589]	Cattle	PCG	Eumetazoa	Eu-Ve	ENSBTAP00000000213	0.29	(0,10]
ENSBTAG00000000189	SLC25A20	solute carrier family 25 (carnitine/acylcarnitine translocase), member 20 [Source:HGNC Symbol;Acc:HGNC:1421]	Cattle	PCG	Eumetazoa	Eu-Ve	ENSBTAP00000000214	0.9	(0,10]
ENSBTAG00000000191		Uncharacterized protein [Source:UniProtKB/TrEMBL;Acc:F1MB05]	Cattle	PCG	Eukaryota	CO-Op	ENSBTAP00000000217	1.33	(0,10]
ENSBTAG00000000195	TRMT10A	tRNA methyltransferase 10A [Source:HGNC Symbol;Acc:HGNC:28403]	Cattle	KZFP	Eumetazoa	Eu-Ve	ENSBTAP00000021095	2.58	(0,10]
ENSBTAG00000000197		Lysozyme [Source:UniProtKB/TrEMBL;Acc:G5E502]	Cattle	PCG	Eukaryota	CO-Op	ENSBTAP00000000230	41.12	(30,100]
ENSBTAG00000000198	PDP1	pyruvate dehyrogenase phosphatase catalytic subunit 1 [Source:HGNC Symbol;Acc:HGNC:9279]	Cattle	PCG	Eumetazoa	Eu-Ve	ENSBTAP00000000231	7.48	(0,10]
ENSBTAG00000000199	LTN1	listerin E3 ubiquitin protein ligase 1 [Source:HGNC Symbol;Acc:HGNC:13082]	Cattle	PCG	Eukaryota	CO-Op	ENSBTAP00000043214	4.61	(0,10]
ENSBTAG00000000201	SLC25A19	solute carrier family 25 (mitochondrial thiamine pyrophosphate carrier), member 19 [Source:HGNC Symbol;Acc:HGNC:14409]	Cattle	PCG	Eukaryota	CO-Op	ENSBTAP00000032364	7.43	(0,10]
ENSBTAG00000000202	ATP6V1G1	ATPase, H+ transporting, lysosomal 13kDa, V1 subunit G1 [Source:HGNC Symbol;Acc:HGNC:864]	Cattle	PCG	Eukaryota	CO-Op	ENSBTAP00000000237	3.77	(0,10]
ENSBTAG00000000203	C9orf91	chromosome 9 open reading frame 91 [Source:HGNC Symbol;Acc:HGNC:24513]	Cattle	PCG	Eukaryota	CO-Op	ENSBTAP00000000240	46.61	(30,100]
ENSBTAG00000000204	MMD	monocyte to macrophage differentiation protein [Source:RefSeq peptide;Acc:NP_001069069]	Cattle	PCG	Vertebrata	Eu-Ve	ENSBTAP00000000242	12.5	(10,30]
ENSBTAG00000000205	PUDP	pseudouridine 5'-phosphatase [Source:HGNC Symbol;Acc:HGNC:16818]	Cattle	PCG	Euk+Bac	CO-Op	ENSBTAP00000000244	0	0
ENSBTAG00000000207	ARHGAP31	Rho GTPase activating protein 31 [Source:HGNC Symbol;Acc:HGNC:29216]	Cattle	PCG	Eukaryota	CO-Op	ENSBTAP00000000246	2.6	(0,10]
ENSBTAG00000000210		Uncharacterized protein [Source:UniProtKB/TrEMBL;Acc:F1MCL7]	Cattle	PCG	Vertebrata	Eu-Ve	ENSBTAP00000000253	69.15	(30,100]
ENSBTAG00000000211	NADK	NAD kinase [Source:HGNC Symbol;Acc:HGNC:29831]	Cattle	PCG	Eumetazoa	Eu-Ve	ENSBTAP00000000256	65.45	(30,100]
ENSBTAG00000000212	TMEM39A	transmembrane protein 39A [Source:HGNC Symbol;Acc:HGNC:25600]	Cattle	PCG	Cellular_organisms	CO-Op	ENSBTAP00000000257	8.39	(0,10]
ENSBTAG00000000213		Olfactory receptor [Source:UniProtKB/TrEMBL;Acc:F1MMW9]	Cattle	PCG	Eumetazoa	Eu-Ve	ENSBTAP00000000254	4.92	(0,10]
ENSBTAG00000000214	GNB1	guanine nucleotide binding protein (G protein), beta polypeptide 1 [Source:HGNC Symbol;Acc:HGNC:4396]	Cattle	PCG	Mammalia	Ma	ENSBTAP00000025749	4.72	(0,10]
ENSBTAG00000000215	MAP2K5	dual specificity mitogen-activated protein kinase kinase 5 [Source:RefSeq peptide;Acc:NP_001193699]	Cattle	PCG	Eukaryota	CO-Op	ENSBTAP00000000259	1.18	(0,10]
ENSBTAG00000000218	GRIN2B	glutamate receptor, ionotropic, N-methyl D-aspartate 2B [Source:HGNC Symbol;Acc:HGNC:4586]	Cattle	PCG	Eukaryota	CO-Op	ENSBTAP00000000265	9.17	(0,10]
ENSBTAG00000000219	NEK10	NIMA-related kinase 10 [Source:HGNC Symbol;Acc:HGNC:18592]	Cattle	PCG	Eumetazoa	Eu-Ve	ENSBTAP00000000263	5.68	(0,10]
ENSBTAG00000000220	RBM34	RNA binding motif protein 34 [Source:HGNC Symbol;Acc:HGNC:28965]	Cattle	PCG	Opisthokonta	CO-Op	ENSBTAP00000000271	9.28	(0,10]
ENSBTAG00000000221	ARID4B	AT rich interactive domain 4B (RBP1-like) [Source:HGNC Symbol;Acc:HGNC:15550]	Cattle	PCG	Vertebrata	Eu-Ve	ENSBTAP00000052119	55.88	(30,100]
ENSBTAG00000000222	PPM1B	protein phosphatase, Mg2+/Mn2+ dependent, 1B [Source:HGNC Symbol;Acc:HGNC:9276]	Cattle	PCG	Opisthokonta	CO-Op	ENSBTAP00000053446	65.73	(30,100]
ENSBTAG00000000223	TSPAN15	tetraspanin 15 [Source:HGNC Symbol;Acc:HGNC:23298]	Cattle	PCG	Eukaryota	CO-Op	ENSBTAP00000043518	19.83	(10,30]
ENSBTAG00000000224	POLB	polymerase (DNA directed), beta [Source:HGNC Symbol;Acc:HGNC:9174]	Cattle	PCG	Eumetazoa	Eu-Ve	ENSBTAP00000031290	2.04	(0,10]
ENSBTAG00000000225	DKK4	dickkopf WNT signaling pathway inhibitor 4 [Source:HGNC Symbol;Acc:HGNC:2894]	Cattle	PCG	Cellular_organisms	CO-Op	ENSBTAP00000000276	4.18	(0,10]
ENSBTAG00000000226		Olfactory receptor [Source:UniProtKB/TrEMBL;Acc:F1MCK8]	Cattle	PCG	Mammalia	Ma	ENSBTAP00000000277	32.88	(30,100]
ENSBTAG00000000228		Uncharacterized protein [Source:UniProtKB/TrEMBL;Acc:F1N3I8]	Cattle	PCG	Mammalia	Ma	ENSBTAP00000000279	2.53	(0,10]
ENSBTAG00000000229	BMPR1A	bone morphogenetic protein receptor, type IA [Source:HGNC Symbol;Acc:HGNC:1076]	Cattle	PCG	Euk+Bac	CO-Op	ENSBTAP00000021785	3.79	(0,10]
ENSBTAG00000000231	OR51D1	olfactory receptor, family 51, subfamily D, member 1 [Source:HGNC Symbol;Acc:HGNC:15193]	Cattle	PCG	Eumetazoa	Eu-Ve	ENSBTAP00000000282	1.88	(0,10]
ENSBTAG00000000232	OR51E1	olfactory receptor, family 51, subfamily E, member 1 [Source:HGNC Symbol;Acc:HGNC:15194]	Cattle	PCG	Vertebrata	Eu-Ve	ENSBTAP00000000283	0.93	(0,10]
ENSBTAG00000000233		14-3-3 protein zeta/delta [Source:UniProtKB/Swiss-Prot;Acc:P63103]	Cattle	PCG	Vertebrata	Eu-Ve	ENSBTAP00000000284	3.15	(0,10]
ENSBTAG00000000236		E3 ubiquitin-protein ligase [Source:UniProtKB/TrEMBL;Acc:F1N0S2]	Cattle	PCG	Eukaryota	CO-Op	ENSBTAP00000000289	8.57	(0,10]
ENSBTAG00000000237	PSD2	pleckstrin and Sec7 domain containing 2 [Source:HGNC Symbol;Acc:HGNC:19092]	Cattle	PCG	Eukaryota	CO-Op	ENSBTAP00000042520	9.06	(0,10]
ENSBTAG00000000238	AKAP7	A kinase (PRKA) anchor protein 7 [Source:HGNC Symbol;Acc:HGNC:377]	Cattle	PCG	Opisthokonta	CO-Op	ENSBTAP00000000293	37.82	(30,100]
ENSBTAG00000000240	STAU1	staufen double-stranded RNA binding protein 1 [Source:HGNC Symbol;Acc:HGNC:11370]	Cattle	PCG	Eukaryota	CO-Op	ENSBTAP00000000294	2.74	(0,10]
ENSBTAG00000000241	HEBP2	heme binding protein 2 [Source:HGNC Symbol;Acc:HGNC:15716]	Cattle	PCG	Eumetazoa	Eu-Ve	ENSBTAP00000000301	25.04	(10,30]
ENSBTAG00000000243	NRXN2	neurexin 2 [Source:HGNC Symbol;Acc:HGNC:8009]	Cattle	PCG	Eukaryota	CO-Op	ENSBTAP00000000304	19.02	(10,30]
ENSBTAG00000000244	NHSL1	NHS-like 1 [Source:HGNC Symbol;Acc:HGNC:21021]	Cattle	PCG	Eumetazoa	Eu-Ve	ENSBTAP00000000307	19.24	(10,30]
ENSBTAG00000000245	ME3	malic enzyme 3, NADP(+)-dependent, mitochondrial [Source:HGNC Symbol;Acc:HGNC:6985]	Cattle	PCG	Vertebrata	Eu-Ve	ENSBTAP00000000305	90.76	(30,100]
ENSBTAG00000000246	HDHD3	haloacid dehalogenase-like hydrolase domain containing 3 [Source:HGNC Symbol;Acc:HGNC:28171]	Cattle	PCG	Cellular_organisms	CO-Op	ENSBTAP00000000306	1.32	(0,10]
ENSBTAG00000000250	ALAD	aminolevulinate dehydratase [Source:HGNC Symbol;Acc:HGNC:395]	Cattle	PCG	Euk+Bac	CO-Op	ENSBTAP00000000314	1.99	(0,10]
ENSBTAG00000000251	POLE3	polymerase (DNA directed), epsilon 3, accessory subunit [Source:HGNC Symbol;Acc:HGNC:13546]	Cattle	PCG	Cellular_organisms	CO-Op	ENSBTAP00000000315	4.26	(0,10]
ENSBTAG00000000252	PTPRF	protein tyrosine phosphatase, receptor type, F [Source:HGNC Symbol;Acc:HGNC:9670]	Cattle	PCG	Eukaryota	CO-Op	ENSBTAP00000000316	41.5	(30,100]
ENSBTAG00000000253	TLE1	transducin-like enhancer of split 1 (E(sp1) homolog, Drosophila) [Source:HGNC Symbol;Acc:HGNC:11837]	Cattle	PCG	Eumetazoa	Eu-Ve	ENSBTAP00000024046	1.26	(0,10]
ENSBTAG00000000256	MRAP2	melanocortin 2 receptor accessory protein 2 [Source:HGNC Symbol;Acc:HGNC:21232]	Cattle	PCG	Eumetazoa	Eu-Ve	ENSBTAP00000000322	35.93	(30,100]
ENSBTAG00000000257		Uncharacterized protein [Source:UniProtKB/TrEMBL;Acc:F1MTI6]	Cattle	PCG	Vertebrata	Eu-Ve	ENSBTAP00000000321	6.83	(0,10]
ENSBTAG00000000258	CHIA	chitinase, acidic [Source:HGNC Symbol;Acc:HGNC:17432]	Cattle	PCG	Eukaryota	CO-Op	ENSBTAP00000013230	0.6	(0,10]
ENSBTAG00000000259	ZNRF2	zinc and ring finger 2, E3 ubiquitin protein ligase [Source:HGNC Symbol;Acc:HGNC:22316]	Cattle	PCG	Cellular_organisms	CO-Op	ENSBTAP00000000324	6.99	(0,10]
ENSBTAG00000000260	FAM228A	family with sequence similarity 228, member A [Source:HGNC Symbol;Acc:HGNC:34418]	Cattle	PCG	Eumetazoa	Eu-Ve	ENSBTAP00000000325	59.24	(30,100]
ENSBTAG00000000261	RFX6	regulatory factor X, 6 [Source:HGNC Symbol;Acc:HGNC:21478]	Cattle	PCG	Mammalia	Ma	ENSBTAP00000041217	13.84	(10,30]
ENSBTAG00000000264	SYNPR	synaptoporin [Source:HGNC Symbol;Acc:HGNC:16507]	Cattle	PCG	Opisthokonta	CO-Op	ENSBTAP00000000329	34.95	(30,100]
ENSBTAG00000000265	NAB1	NGFI-A binding protein 1 (EGR1 binding protein 1) [Source:HGNC Symbol;Acc:HGNC:7626]	Cattle	PCG	Eumetazoa	Eu-Ve	ENSBTAP00000030712	20.38	(10,30]
ENSBTAG00000000266	SMG6	telomerase-binding protein EST1A [Source:RefSeq peptide;Acc:NP_001192756]	Cattle	PCG	Eumetazoa	Eu-Ve	ENSBTAP00000000331	18.07	(10,30]
ENSBTAG00000000267		Uncharacterized protein [Source:UniProtKB/TrEMBL;Acc:E1BFK3]	Cattle	PCG	Eukaryota	CO-Op	ENSBTAP00000000333	34.15	(30,100]
ENSBTAG00000000269	MNS1	meiosis-specific nuclear structural 1 [Source:HGNC Symbol;Acc:HGNC:29636]	Cattle	PCG	Cellular_organisms	CO-Op	ENSBTAP00000000335	10.8	(10,30]
ENSBTAG00000000271	IL5RA	interleukin 5 receptor, alpha [Source:HGNC Symbol;Acc:HGNC:6017]	Cattle	PCG	Eukaryota	CO-Op	ENSBTAP00000000337	1.42	(0,10]
ENSBTAG00000000273	YKT6	YKT6 v-SNARE homolog (S. cerevisiae) [Source:HGNC Symbol;Acc:HGNC:16959]	Cattle	PCG	Vertebrata	Eu-Ve	ENSBTAP00000000339	0.24	(0,10]
ENSBTAG00000000274	PARP11	poly (ADP-ribose) polymerase family, member 11 [Source:HGNC Symbol;Acc:HGNC:1186]	Cattle	PCG	Eukaryota	CO-Op	ENSBTAP00000000341	0	0
ENSBTAG00000000275	IL18	Interleukin-18 [Source:UniProtKB/Swiss-Prot;Acc:Q9TU73]	Cattle	PCG	Vertebrata	Eu-Ve	ENSBTAP00000046585	5.65	(0,10]
ENSBTAG00000000277	RNF17	ring finger protein 17 [Source:HGNC Symbol;Acc:HGNC:10060]	Cattle	PCG	Vertebrata	Eu-Ve	ENSBTAP00000055793	2.59	(0,10]
ENSBTAG00000000278	RAB26	Ras-related protein Rab-26 [Source:UniProtKB/Swiss-Prot;Acc:Q29RR0]	Cattle	PCG	Eumetazoa	Eu-Ve	ENSBTAP00000000345	2.36	(0,10]
ENSBTAG00000000279		Uncharacterized protein [Source:UniProtKB/TrEMBL;Acc:F1MGT2]	Cattle	PCG	Eumetazoa	Eu-Ve	ENSBTAP00000000348	22.27	(10,30]
ENSBTAG00000000280	MND1	meiotic nuclear divisions 1 [Source:HGNC Symbol;Acc:HGNC:24839]	Cattle	PCG	Mammalia	Ma	ENSBTAP00000000349	1.29	(0,10]
ENSBTAG00000000281	CSF1	colony stimulating factor 1 (macrophage) [Source:HGNC Symbol;Acc:HGNC:2432]	Cattle	PCG	Eukaryota	CO-Op	ENSBTAP00000000351	5.37	(0,10]
ENSBTAG00000000283	NAALAD2	N-acetylated alpha-linked acidic dipeptidase 2 [Source:HGNC Symbol;Acc:HGNC:14526]	Cattle	PCG	Vertebrata	Eu-Ve	ENSBTAP00000000353	62.09	(30,100]
ENSBTAG00000000284	GUF1	GUF1 homolog, GTPase [Source:HGNC Symbol;Acc:HGNC:25799]	Cattle	PCG	Euk+Bac	CO-Op	ENSBTAP00000000354	0.68	(0,10]
ENSBTAG00000000285	PFKM	phosphofructokinase, muscle [Source:HGNC Symbol;Acc:HGNC:8877]	Cattle	PCG	Euk+Bac	CO-Op	ENSBTAP00000000356	0.45	(0,10]
ENSBTAG00000000286	GNPDA2	glucosamine-6-phosphate deaminase 2 [Source:HGNC Symbol;Acc:HGNC:21526]	Cattle	PCG	Eumetazoa	Eu-Ve	ENSBTAP00000000359	2.18	(0,10]
ENSBTAG00000000287	UPF2	UPF2 regulator of nonsense transcripts homolog (yeast) [Source:HGNC Symbol;Acc:HGNC:17854]	Cattle	PCG	Euk+Bac	CO-Op	ENSBTAP00000000357	1.09	(0,10]
ENSBTAG00000000288	ASB8	ankyrin repeat and SOCS box containing 8 [Source:HGNC Symbol;Acc:HGNC:17183]	Cattle	PCG	Eukaryota	CO-Op	ENSBTAP00000053336	28.59	(10,30]
ENSBTAG00000000289	ATP11B	ATPase, class VI, type 11B [Source:HGNC Symbol;Acc:HGNC:13553]	Cattle	PCG	Eumetazoa	Eu-Ve	ENSBTAP00000000361	1.04	(0,10]
ENSBTAG00000000290	DHTKD1	dehydrogenase E1 and transketolase domain containing 1 [Source:HGNC Symbol;Acc:HGNC:23537]	Cattle	PCG	Opisthokonta	CO-Op	ENSBTAP00000032012	0.25	(0,10]
ENSBTAG00000000291	TCIRG1	T-cell, immune regulator 1, ATPase, H+ transporting, lysosomal V0 subunit A3 [Source:HGNC Symbol;Acc:HGNC:11647]	Cattle	PCG	Eukaryota	CO-Op	ENSBTAP00000000364	0.11	(0,10]
ENSBTAG00000000292	CLHC1	clathrin heavy chain linker domain containing 1 [Source:HGNC Symbol;Acc:HGNC:26453]	Cattle	PCG	Vertebrata	Eu-Ve	ENSBTAP00000000367	14.06	(10,30]
ENSBTAG00000000295	IMPDH1	IMP (inosine 5'-monophosphate) dehydrogenase 1 [Source:HGNC Symbol;Acc:HGNC:6052]	Cattle	PCG	Eumetazoa	Eu-Ve	ENSBTAP00000000369	0.68	(0,10]
ENSBTAG00000000296		Zinc finger protein 330 [Source:UniProtKB/Swiss-Prot;Acc:Q32LC9]	Cattle	PCG	Cellular_organisms	CO-Op	ENSBTAP00000000374	6.48	(0,10]
ENSBTAG00000000297	KIAA2022	KIAA2022 [Source:HGNC Symbol;Acc:HGNC:29433]	Cattle	PCG	Eukaryota	CO-Op	ENSBTAP00000000370	43.44	(30,100]
ENSBTAG00000000300		Glycerol kinase; Uncharacterized protein [Source:UniProtKB/TrEMBL;Acc:Q2NKZ8]	Cattle	PCG	Vertebrata	Eu-Ve	ENSBTAP00000000375	38.31	(30,100]
ENSBTAG00000000301	LMO4	LIM domain only 4 [Source:HGNC Symbol;Acc:HGNC:6644]	Cattle	PCG	Cellular_organisms	CO-Op	ENSBTAP00000049717	1.08	(0,10]
ENSBTAG00000000305	ITK	IL2-inducible T-cell kinase [Source:HGNC Symbol;Acc:HGNC:6171]	Cattle	PCG	Eumetazoa	Eu-Ve	ENSBTAP00000000389	8.48	(0,10]
ENSBTAG00000000306	ITCH	itchy E3 ubiquitin protein ligase [Source:HGNC Symbol;Acc:HGNC:13890]	Cattle	PCG	Vertebrata	Eu-Ve	ENSBTAP00000034966	0.16	(0,10]
ENSBTAG00000000308	PTPRT	protein tyrosine phosphatase, receptor type, T [Source:HGNC Symbol;Acc:HGNC:9682]	Cattle	PCG	Vertebrata	Eu-Ve	ENSBTAP00000000397	15.43	(10,30]
ENSBTAG00000000309	MFAP5	microfibrillar associated protein 5 [Source:HGNC Symbol;Acc:HGNC:29673]	Cattle	PCG	Vertebrata	Eu-Ve	ENSBTAP00000000401	6.22	(0,10]
ENSBTAG00000000310	GRINA	glutamate receptor, ionotropic, N-methyl D-aspartate-associated protein 1 (glutamate binding) [Source:HGNC Symbol;Acc:HGNC:4589]	Cattle	PCG	Vertebrata	Eu-Ve	ENSBTAP00000000398	30	(10,30]
ENSBTAG00000000312	NUDT13	nudix (nucleoside diphosphate linked moiety X)-type motif 13 [Source:HGNC Symbol;Acc:HGNC:18827]	Cattle	PCG	Eumetazoa	Eu-Ve	ENSBTAP00000000410	38.8	(30,100]
ENSBTAG00000000313	ECD	ecdysoneless homolog (Drosophila) [Source:HGNC Symbol;Acc:HGNC:17029]	Cattle	PCG	Cellular_organisms	CO-Op	ENSBTAP00000000407	1.42	(0,10]
ENSBTAG00000000315	MAPK8IP1	mitogen-activated protein kinase 8 interacting protein 1 [Source:HGNC Symbol;Acc:HGNC:6882]	Cattle	PCG	Eukaryota	CO-Op	ENSBTAP00000000413	31.62	(30,100]
ENSBTAG00000000317	UBAP1	ubiquitin associated protein 1 [Source:HGNC Symbol;Acc:HGNC:12461]	Cattle	PCG	Vertebrata	Eu-Ve	ENSBTAP00000000419	55.07	(30,100]
ENSBTAG00000000320	TBL2	transducin (beta)-like 2 [Source:HGNC Symbol;Acc:HGNC:11586]	Cattle	PCG	Eumetazoa	Eu-Ve	ENSBTAP00000036333	45.42	(30,100]
ENSBTAG00000000321	CD2AP	CD2-associated protein [Source:HGNC Symbol;Acc:HGNC:14258]	Cattle	PCG	Eukaryota	CO-Op	ENSBTAP00000000422	11.88	(10,30]
ENSBTAG00000000322	ENTHD1	Bos taurus ENTH domain containing 1 (ENTHD1), mRNA. [Source:RefSeq mRNA;Acc:NM_001205542]	Cattle	PCG	Eukaryota	CO-Op	ENSBTAP00000053206	50.24	(30,100]
ENSBTAG00000000326	TPPP2	tubulin polymerization-promoting protein family member 2 [Source:HGNC Symbol;Acc:HGNC:19293]	Cattle	PCG	Mammalia	Ma	ENSBTAP00000000431	30	(10,30]
ENSBTAG00000000328	MEGF10	multiple EGF-like-domains 10 [Source:HGNC Symbol;Acc:HGNC:29634]	Cattle	PCG	Eukaryota	CO-Op	ENSBTAP00000000433	53.8	(30,100]
ENSBTAG00000000329	ALDH16A1	aldehyde dehydrogenase 16 family, member A1 [Source:HGNC Symbol;Acc:HGNC:28114]	Cattle	PCG	Eukaryota	CO-Op	ENSBTAP00000000434	2.29	(0,10]
ENSBTAG00000000330	ERF	Ets2 repressor factor [Source:HGNC Symbol;Acc:HGNC:3444]	Cattle	PCG	Vertebrata	Eu-Ve	ENSBTAP00000040728	2.52	(0,10]
ENSBTAG00000000332	ARHGAP20	Rho GTPase activating protein 20 [Source:HGNC Symbol;Acc:HGNC:18357]	Cattle	PCG	Eumetazoa	Eu-Ve	ENSBTAP00000000437	73.19	(30,100]
ENSBTAG00000000333	HMGB4	high mobility group box 4 [Source:HGNC Symbol;Acc:HGNC:24954]	Cattle	PCG	Eumetazoa	Eu-Ve	ENSBTAP00000039881	30.45	(30,100]
ENSBTAG00000000335		Uncharacterized protein [Source:UniProtKB/TrEMBL;Acc:F1N4K2]	Cattle	PCG	Eukaryota	CO-Op	ENSBTAP00000000438	11.34	(10,30]
ENSBTAG00000000336	ADNP	activity-dependent neuroprotector homeobox [Source:HGNC Symbol;Acc:HGNC:15766]	Cattle	PCG	Cellular_organisms	CO-Op	ENSBTAP00000002953	5.48	(0,10]
ENSBTAG00000000340	ISOC1	isochorismatase domain containing 1 [Source:HGNC Symbol;Acc:HGNC:24254]	Cattle	PCG	Vertebrata	Eu-Ve	ENSBTAP00000000445	44.65	(30,100]
ENSBTAG00000000341	PLOD3	procollagen-lysine, 2-oxoglutarate 5-dioxygenase 3 [Source:HGNC Symbol;Acc:HGNC:9083]	Cattle	PCG	Euk+Bac	CO-Op	ENSBTAP00000035516	9.73	(0,10]
ENSBTAG00000000342	ZNHIT1	zinc finger, HIT-type containing 1 [Source:HGNC Symbol;Acc:HGNC:21688]	Cattle	PCG	Opisthokonta	CO-Op	ENSBTAP00000000447	2.26	(0,10]
ENSBTAG00000000343	SPACA3	sperm acrosome associated 3 [Source:HGNC Symbol;Acc:HGNC:16260]	Cattle	PCG	Eukaryota	CO-Op	ENSBTAP00000000448	18.18	(10,30]
ENSBTAG00000000344	CLDN15	claudin 15 [Source:HGNC Symbol;Acc:HGNC:2036]	Cattle	PCG	Mammalia	Ma	ENSBTAP00000000449	0	0
ENSBTAG00000000345	RHOG	ras homolog family member G [Source:HGNC Symbol;Acc:HGNC:672]	Cattle	PCG	Vertebrata	Eu-Ve	ENSBTAP00000000450	9.79	(0,10]
ENSBTAG00000000347	OR52E5	olfactory receptor, family 52, subfamily E, member 5 [Source:HGNC Symbol;Acc:HGNC:15214]	Cattle	PCG	Eukaryota	CO-Op	ENSBTAP00000000453	0.52	(0,10]
ENSBTAG00000000351	PDE6G	phosphodiesterase 6G, cGMP-specific, rod, gamma [Source:HGNC Symbol;Acc:HGNC:8789]	Cattle	PCG	Mammalia	Ma	ENSBTAP00000000457	2.88	(0,10]
ENSBTAG00000000354	OXLD1	oxidoreductase-like domain containing 1 [Source:HGNC Symbol;Acc:HGNC:27901]	Cattle	PCG	Vertebrata	Eu-Ve	ENSBTAP00000000459	63.22	(30,100]
ENSBTAG00000000355	CCDC137	coiled-coil domain containing 137 [Source:HGNC Symbol;Acc:HGNC:33451]	Cattle	PCG	Eumetazoa	Eu-Ve	ENSBTAP00000000461	26.14	(10,30]
ENSBTAG00000000356		Uncharacterized protein [Source:UniProtKB/TrEMBL;Acc:E1BCY7]	Cattle	PCG	Eumetazoa	Eu-Ve	ENSBTAP00000034619	66.44	(30,100]
ENSBTAG00000000357	EIF3J	eukaryotic translation initiation factor 3, subunit J [Source:HGNC Symbol;Acc:HGNC:3270]	Cattle	PCG	Eumetazoa	Eu-Ve	ENSBTAP00000000463	67.12	(30,100]
ENSBTAG00000000359	SPG11	spastic paraplegia 11 (autosomal recessive) [Source:HGNC Symbol;Acc:HGNC:11226]	Cattle	PCG	Eukaryota	CO-Op	ENSBTAP00000000465	49.41	(30,100]
ENSBTAG00000000362	BDP1	B double prime 1, subunit of RNA polymerase III transcription initiation factor IIIB [Source:HGNC Symbol;Acc:HGNC:13652]	Cattle	PCG	Eukaryota	CO-Op	ENSBTAP00000000470	1.18	(0,10]
ENSBTAG00000000363	TDP2	tyrosyl-DNA phosphodiesterase 2 [Source:HGNC Symbol;Acc:HGNC:17768]	Cattle	PCG	Eukaryota	CO-Op	ENSBTAP00000000474	80.74	(30,100]
ENSBTAG00000000365	OR56A1	olfactory receptor, family 56, subfamily A, member 1 [Source:HGNC Symbol;Acc:HGNC:14781]	Cattle	PCG	Eukaryota	CO-Op	ENSBTAP00000000472	19.51	(10,30]
ENSBTAG00000000368	EPS8	epidermal growth factor receptor pathway substrate 8 [Source:HGNC Symbol;Acc:HGNC:3420]	Cattle	PCG	Mammalia	Ma	ENSBTAP00000000477	0	0
ENSBTAG00000000369	DIS3L	DIS3 like exosome 3'-5' exoribonuclease [Source:HGNC Symbol;Acc:HGNC:28698]	Cattle	PCG	Eumetazoa	Eu-Ve	ENSBTAP00000000479	15.89	(10,30]
ENSBTAG00000000371	TIPIN	TIMELESS interacting protein [Source:HGNC Symbol;Acc:HGNC:30750]	Cattle	PCG	Cellular_organisms	CO-Op	ENSBTAP00000000481	1.04	(0,10]
ENSBTAG00000000372	LRRTM4	leucine rich repeat transmembrane neuronal 4 [Source:HGNC Symbol;Acc:HGNC:19411]	Cattle	PCG	Eumetazoa	Eu-Ve	ENSBTAP00000000482	59.31	(30,100]
ENSBTAG00000000374	SSRP1	structure specific recognition protein 1 [Source:HGNC Symbol;Acc:HGNC:11327]	Cattle	PCG	Vertebrata	Eu-Ve	ENSBTAP00000000484	6.74	(0,10]
ENSBTAG00000000375	P2RX3	purinergic receptor P2X, ligand gated ion channel, 3 [Source:HGNC Symbol;Acc:HGNC:8534]	Cattle	PCG	Eukaryota	CO-Op	ENSBTAP00000000486	33.99	(30,100]
ENSBTAG00000000376	BMX	BMX non-receptor tyrosine kinase [Source:HGNC Symbol;Acc:HGNC:1079]	Cattle	PCG	Vertebrata	Eu-Ve	ENSBTAP00000039342	7.65	(0,10]
ENSBTAG00000000377	GOLT1B	golgi transport 1B [Source:HGNC Symbol;Acc:HGNC:20175]	Cattle	PCG	Vertebrata	Eu-Ve	ENSBTAP00000000488	4.43	(0,10]
ENSBTAG00000000379	SPX	spexin hormone [Source:HGNC Symbol;Acc:HGNC:28139]	Cattle	PCG	Eukaryota	CO-Op	ENSBTAP00000000490	5.8	(0,10]
ENSBTAG00000000380	S1PR4	sphingosine-1-phosphate receptor 4 [Source:HGNC Symbol;Acc:HGNC:3170]	Cattle	PCG	Vertebrata	Eu-Ve	ENSBTAP00000000491	8.62	(0,10]
ENSBTAG00000000381	MED27	mediator complex subunit 27 [Source:HGNC Symbol;Acc:HGNC:2377]	Cattle	PCG	Eumetazoa	Eu-Ve	ENSBTAP00000000492	13.77	(10,30]
ENSBTAG00000000382	ZBTB18	zinc finger and BTB domain containing 18 [Source:HGNC Symbol;Acc:HGNC:13030]	Cattle	PCG	Eumetazoa	Eu-Ve	ENSBTAP00000000493	0.64	(0,10]
ENSBTAG00000000385	NICN1	nicolin 1 [Source:HGNC Symbol;Acc:HGNC:18317]	Cattle	PCG	Vertebrata	Eu-Ve	ENSBTAP00000000497	37.48	(30,100]
ENSBTAG00000000387	ZNF212	zinc finger protein 212 [Source:HGNC Symbol;Acc:HGNC:13004]	Cattle	PCG	Eumetazoa	Eu-Ve	ENSBTAP00000000498	1.41	(0,10]
ENSBTAG00000000389	TPST1	tyrosylprotein sulfotransferase 1 [Source:HGNC Symbol;Acc:HGNC:12020]	Cattle	KZFP	Mammalia	Ma	ENSBTAP00000000499	36.29	(30,100]
ENSBTAG00000000390	ASCC1	activating signal cointegrator 1 complex subunit 1 [Source:HGNC Symbol;Acc:HGNC:24268]	Cattle	PCG	Eumetazoa	Eu-Ve	ENSBTAP00000000502	6.22	(0,10]
ENSBTAG00000000392	SSPN	sarcospan [Source:HGNC Symbol;Acc:HGNC:11322]	Cattle	PCG	Eukaryota	CO-Op	ENSBTAP00000000504	0.28	(0,10]
ENSBTAG00000000393	BACE2	beta-secretase 2 precursor [Source:RefSeq peptide;Acc:NP_001192991]	Cattle	PCG	Eumetazoa	Eu-Ve	ENSBTAP00000000506	23.14	(10,30]
ENSBTAG00000000394	ADAMTS20	ADAM metallopeptidase with thrombospondin type 1 motif, 20 [Source:HGNC Symbol;Acc:HGNC:17178]	Cattle	PCG	Vertebrata	Eu-Ve	ENSBTAP00000000507	10.06	(10,30]
ENSBTAG00000000395	PIM1	Pim-1 proto-oncogene, serine/threonine kinase [Source:HGNC Symbol;Acc:HGNC:8986]	Cattle	PCG	Eumetazoa	Eu-Ve	ENSBTAP00000036833	1.51	(0,10]
ENSBTAG00000000396	CNPY1	canopy FGF signaling regulator 1 [Source:HGNC Symbol;Acc:HGNC:27786]	Cattle	PCG	Eumetazoa	Eu-Ve	ENSBTAP00000000511	2.88	(0,10]
ENSBTAG00000000397	NANOS3	nanos homolog 3 (Drosophila) [Source:HGNC Symbol;Acc:HGNC:22048]	Cattle	PCG	Mammalia	Ma	ENSBTAP00000000510	13.83	(10,30]
ENSBTAG00000000399	KRT85	keratin 85, type II [Source:HGNC Symbol;Acc:HGNC:6462]	Cattle	PCG	Eumetazoa	Eu-Ve	ENSBTAP00000000513	50.57	(30,100]
ENSBTAG00000000400	TTC24	tetratricopeptide repeat domain 24 [Source:HGNC Symbol;Acc:HGNC:32348]	Cattle	PCG	Mammalia	Ma	ENSBTAP00000000515	3.55	(0,10]
ENSBTAG00000000401	APOA1BP	apolipoprotein A-I binding protein [Source:HGNC Symbol;Acc:HGNC:18453]	Cattle	PCG	Eumetazoa	Eu-Ve	ENSBTAP00000000517	32	(30,100]
ENSBTAG00000000404		Vitamin K epoxide reductase complex subunit 1 [Source:UniProtKB/Swiss-Prot;Acc:Q6B4J2]	Cattle	PCG	Euk+Bac	CO-Op	ENSBTAP00000000518	1.04	(0,10]
ENSBTAG00000000405	GPATCH4	G patch domain containing 4 [Source:HGNC Symbol;Acc:HGNC:25982]	Cattle	PCG	Eukaryota	CO-Op	ENSBTAP00000000519	8.59	(0,10]
ENSBTAG00000000406	CDC40	cell division cycle 40 [Source:HGNC Symbol;Acc:HGNC:17350]	Cattle	PCG	Eukaryota	CO-Op	ENSBTAP00000033817	58.58	(30,100]
ENSBTAG00000000409	PAX4	paired box 4 [Source:HGNC Symbol;Acc:HGNC:8618]	Cattle	PCG	Eukaryota	CO-Op	ENSBTAP00000000526	10.88	(10,30]
ENSBTAG00000000410	HGS	hepatocyte growth factor-regulated tyrosine kinase substrate [Source:HGNC Symbol;Acc:HGNC:4897]	Cattle	PCG	Mammalia	Ma	ENSBTAP00000042667	6.59	(0,10]
ENSBTAG00000000411	NRTN	neurturin [Source:HGNC Symbol;Acc:HGNC:8007]	Cattle	PCG	Eukaryota	CO-Op	ENSBTAP00000000527	50.45	(30,100]
ENSBTAG00000000413		Uncharacterized protein [Source:UniProtKB/TrEMBL;Acc:F1MBS8]	Cattle	PCG	Vertebrata	Eu-Ve	ENSBTAP00000000528	10.15	(10,30]
ENSBTAG00000000414	ERBB2IP	erbb2 interacting protein [Source:HGNC Symbol;Acc:HGNC:15842]	Cattle	PCG	Eukaryota	CO-Op	ENSBTAP00000000529	0.82	(0,10]
ENSBTAG00000000415		39S ribosomal protein L12, mitochondrial precursor [Source:RefSeq peptide;Acc:NP_963900]	Cattle	PCG	Eumetazoa	Eu-Ve	ENSBTAP00000000533	32.12	(30,100]
ENSBTAG00000000417	TOX3	TOX high mobility group box family member 3 [Source:HGNC Symbol;Acc:HGNC:11972]	Cattle	PCG	Euk+Bac	CO-Op	ENSBTAP00000000534	5.88	(0,10]
ENSBTAG00000000418	PHEX	phosphate-regulating neutral endopeptidase [Source:RefSeq peptide;Acc:NP_001179800]	Cattle	PCG	Eumetazoa	Eu-Ve	ENSBTAP00000000539	65.47	(30,100]
ENSBTAG00000000419	EEA1	early endosome antigen 1 [Source:HGNC Symbol;Acc:HGNC:3185]	Cattle	PCG	Cellular_organisms	CO-Op	ENSBTAP00000000540	2.07	(0,10]
ENSBTAG00000000421	TSHZ1	teashirt zinc finger homeobox 1 [Source:HGNC Symbol;Acc:HGNC:10669]	Cattle	PCG	Eukaryota	CO-Op	ENSBTAP00000044884	6.9	(0,10]
ENSBTAG00000000422	RBM4B	RNA binding motif protein 4B [Source:HGNC Symbol;Acc:HGNC:28842]	Cattle	PCG	Eumetazoa	Eu-Ve	ENSBTAP00000054438	44.75	(30,100]
ENSBTAG00000000423		60S ribosomal protein L17 [Source:UniProtKB/Swiss-Prot;Acc:Q3T025]	Cattle	PCG	Eukaryota	CO-Op	ENSBTAP00000007153	0	0
ENSBTAG00000000425	BAK1	BCL2-antagonist/killer 1 [Source:HGNC Symbol;Acc:HGNC:949]	Cattle	PCG	Cellular_organisms	CO-Op	ENSBTAP00000055209	24.46	(10,30]
ENSBTAG00000000428	DGCR2	integral membrane protein DGCR2/IDD precursor [Source:RefSeq peptide;Acc:NP_001070504]	Cattle	PCG	Eumetazoa	Eu-Ve	ENSBTAP00000000549	21.33	(10,30]
ENSBTAG00000000429	TRDC	T cell receptor delta constant [Source:HGNC Symbol;Acc:HGNC:12253]	Cattle	PCG	Eumetazoa	Eu-Ve	ENSBTAP00000029411	19.32	(10,30]
ENSBTAG00000000431	TRAC	T cell receptor alpha constant [Source:HGNC Symbol;Acc:HGNC:12029]	Cattle	PCG	Vertebrata	Eu-Ve	ENSBTAP00000049939	0.57	(0,10]
ENSBTAG00000000432	CRYAB	Alpha-crystallin B chain [Source:UniProtKB/Swiss-Prot;Acc:P02510]	Cattle	PCG	Vertebrata	Eu-Ve	ENSBTAP00000002757	1.09	(0,10]
ENSBTAG00000000434	TARBP2	TAR (HIV-1) RNA binding protein 2 [Source:HGNC Symbol;Acc:HGNC:11569]	Cattle	PCG	Eumetazoa	Eu-Ve	ENSBTAP00000000556	17.71	(10,30]
ENSBTAG00000000435	TNFAIP3	tumor necrosis factor, alpha-induced protein 3 [Source:HGNC Symbol;Acc:HGNC:11896]	Cattle	PCG	Eumetazoa	Eu-Ve	ENSBTAP00000000558	25.41	(10,30]
ENSBTAG00000000436	FFAR4	free fatty acid receptor 4 [Source:HGNC Symbol;Acc:HGNC:19061]	Cattle	PCG	Eumetazoa	Eu-Ve	ENSBTAP00000000557	21.03	(10,30]
ENSBTAG00000000437	GNRHR	gonadotropin-releasing hormone receptor [Source:HGNC Symbol;Acc:HGNC:4421]	Cattle	PCG	Eumetazoa	Eu-Ve	ENSBTAP00000000560	3.21	(0,10]
ENSBTAG00000000438	SFSWAP	splicing factor, suppressor of white-apricot family [Source:HGNC Symbol;Acc:HGNC:10790]	Cattle	PCG	Eumetazoa	Eu-Ve	ENSBTAP00000000559	5.18	(0,10]
ENSBTAG00000000439	HSPB2	heat shock 27kDa protein 2 [Source:HGNC Symbol;Acc:HGNC:5247]	Cattle	PCG	Eukaryota	CO-Op	ENSBTAP00000000563	62.74	(30,100]
ENSBTAG00000000440	SLC25A53	solute carrier family 25, member 53 [Source:HGNC Symbol;Acc:HGNC:31894]	Cattle	PCG	Eumetazoa	Eu-Ve	ENSBTAP00000000561	14.84	(10,30]
ENSBTAG00000000441	RBP4	retinol binding protein 4, plasma [Source:HGNC Symbol;Acc:HGNC:9922]	Cattle	PCG	NULL	NoGA	ENSBTAP00000000564	5.23	(0,10]
ENSBTAG00000000442	PDE6C	phosphodiesterase 6C, cGMP-specific, cone, alpha prime [Source:HGNC Symbol;Acc:HGNC:8787]	Cattle	PCG	Vertebrata	Eu-Ve	ENSBTAP00000000566	2.49	(0,10]
ENSBTAG00000000445	ATP11A	ATPase, class VI, type 11A [Source:HGNC Symbol;Acc:HGNC:13552]	Cattle	PCG	Vertebrata	Eu-Ve	ENSBTAP00000000569	4.8	(0,10]
ENSBTAG00000000446	FRA10AC1	fragile site, folic acid type, rare, fra(10)(q23.3) or fra(10)(q24.2) candidate 1 [Source:HGNC Symbol;Acc:HGNC:1162]	Cattle	PCG	Eukaryota	CO-Op	ENSBTAP00000042566	2.47	(0,10]
ENSBTAG00000000447	BDH1	3-hydroxybutyrate dehydrogenase, type 1 [Source:HGNC Symbol;Acc:HGNC:1027]	Cattle	PCG	Eukaryota	CO-Op	ENSBTAP00000000570	38.41	(30,100]
ENSBTAG00000000448		Transmembrane protein 126A [Source:UniProtKB/Swiss-Prot;Acc:Q32L86]	Cattle	PCG	Euk+Bac	CO-Op	ENSBTAP00000000573	1.16	(0,10]
ENSBTAG00000000451	TMEM106C	transmembrane protein 106C [Source:HGNC Symbol;Acc:HGNC:28775]	Cattle	PCG	Eumetazoa	Eu-Ve	ENSBTAP00000000576	5.58	(0,10]
ENSBTAG00000000454	CREBZF	CREB/ATF bZIP transcription factor [Source:HGNC Symbol;Acc:HGNC:24905]	Cattle	PCG	Eumetazoa	Eu-Ve	ENSBTAP00000000578	12.05	(10,30]
ENSBTAG00000000455	pCPB	Carboxypeptidase B [Source:UniProtKB/Swiss-Prot;Acc:P00732]	Cattle	PCG	Eumetazoa	Eu-Ve	ENSBTAP00000000579	61	(30,100]
ENSBTAG00000000456	CCDC89	Coiled-coil domain-containing protein 89 [Source:UniProtKB/Swiss-Prot;Acc:Q29RS0]	Cattle	PCG	Euk+Bac	CO-Op	ENSBTAP00000000580	0.96	(0,10]
ENSBTAG00000000457	DYNC1LI2	cytoplasmic dynein 1 light intermediate chain 2 [Source:RefSeq peptide;Acc:NP_001193081]	Cattle	PCG	Eumetazoa	Eu-Ve	ENSBTAP00000000582	14.05	(10,30]
ENSBTAG00000000458	POMGNT2	protein O-linked mannose N-acetylglucosaminyltransferase 2 (beta 1,4-) [Source:HGNC Symbol;Acc:HGNC:25902]	Cattle	PCG	Eukaryota	CO-Op	ENSBTAP00000000581	32.33	(30,100]
ENSBTAG00000000459	SYTL2	synaptotagmin-like 2 [Source:HGNC Symbol;Acc:HGNC:15585]	Cattle	PCG	Eukaryota	CO-Op	ENSBTAP00000000583	0.69	(0,10]
ENSBTAG00000000460	CCDC102A	coiled-coil domain containing 102A [Source:HGNC Symbol;Acc:HGNC:28097]	Cattle	PCG	Vertebrata	Eu-Ve	ENSBTAP00000030362	57.16	(30,100]
ENSBTAG00000000462	PPP2CA	protein phosphatase 2, catalytic subunit, alpha isozyme [Source:HGNC Symbol;Acc:HGNC:9299]	Cattle	PCG	Eumetazoa	Eu-Ve	ENSBTAP00000000588	41.08	(30,100]
ENSBTAG00000000469	IBSP	integrin-binding sialoprotein [Source:HGNC Symbol;Acc:HGNC:5341]	Cattle	PCG	Eukaryota	CO-Op	ENSBTAP00000000596	0.97	(0,10]
ENSBTAG00000000470	ZNF570	zinc finger protein 570 [Source:HGNC Symbol;Acc:HGNC:26416]	Cattle	PCG	Vertebrata	Eu-Ve	ENSBTAP00000000595	68.06	(30,100]
ENSBTAG00000000472	ATP10D	probable phospholipid-transporting ATPase VD [Source:RefSeq peptide;Acc:NP_001099098]	Cattle	KZFP	Mammalia	Ma	ENSBTAP00000000598	2.05	(0,10]
ENSBTAG00000000473	IMMP1L	inner mitochondrial membrane peptidase subunit 1 [Source:HGNC Symbol;Acc:HGNC:26317]	Cattle	PCG	Eukaryota	CO-Op	ENSBTAP00000000601	12.44	(10,30]
ENSBTAG00000000475	THPO	thrombopoietin [Source:HGNC Symbol;Acc:HGNC:11795]	Cattle	PCG	Eukaryota	CO-Op	ENSBTAP00000045245	9.73	(0,10]
ENSBTAG00000000476	TLR5	toll-like receptor 5 [Source:HGNC Symbol;Acc:HGNC:11851]	Cattle	PCG	Mammalia	Ma	ENSBTAP00000000602	44.76	(30,100]
ENSBTAG00000000477	LSMEM2	leucine-rich single-pass membrane protein 2 [Source:HGNC Symbol;Acc:HGNC:26781]	Cattle	PCG	Vertebrata	Eu-Ve	ENSBTAP00000000604	0.35	(0,10]
ENSBTAG00000000478	IFRD2	interferon-related developmental regulator 2 [Source:HGNC Symbol;Acc:HGNC:5457]	Cattle	PCG	Mammalia	Ma	ENSBTAP00000000605	20.95	(10,30]
ENSBTAG00000000480		hyaluronidase-1 precursor [Source:RefSeq peptide;Acc:NP_001017941]	Cattle	PCG	Eukaryota	CO-Op	ENSBTAP00000000607	17.95	(10,30]
ENSBTAG00000000483	HYAL2	hyaluronoglucosaminidase 2 [Source:HGNC Symbol;Acc:HGNC:5321]	Cattle	PCG	Eumetazoa	Eu-Ve	ENSBTAP00000000611	1.31	(0,10]
ENSBTAG00000000484		Uncharacterized protein [Source:UniProtKB/TrEMBL;Acc:M0QVY1]	Cattle	PCG	Vertebrata	Eu-Ve	ENSBTAP00000000612	1.27	(0,10]
ENSBTAG00000000487	WDR54	WD repeat domain 54 [Source:HGNC Symbol;Acc:HGNC:25770]	Cattle	PCG	Vertebrata	Eu-Ve	ENSBTAP00000000615	0.64	(0,10]
ENSBTAG00000000489	RTKN	rhotekin [Source:HGNC Symbol;Acc:HGNC:10466]	Cattle	PCG	Eumetazoa	Eu-Ve	ENSBTAP00000000617	0.91	(0,10]
ENSBTAG00000000490	ASNSD1	asparagine synthetase domain containing 1 [Source:HGNC Symbol;Acc:HGNC:24910]	Cattle	PCG	Eumetazoa	Eu-Ve	ENSBTAP00000000619	14.72	(10,30]
ENSBTAG00000000492	PDE4D	phosphodiesterase 4D, cAMP-specific [Source:HGNC Symbol;Acc:HGNC:8783]	Cattle	PCG	Opisthokonta	CO-Op	ENSBTAP00000052455	2.66	(0,10]
ENSBTAG00000000494	MED7	mediator complex subunit 7 [Source:HGNC Symbol;Acc:HGNC:2378]	Cattle	PCG	Eukaryota	CO-Op	ENSBTAP00000000631	26.37	(10,30]
ENSBTAG00000000495	SLC12A8	solute carrier family 12, member 8 [Source:HGNC Symbol;Acc:HGNC:15595]	Cattle	PCG	Eukaryota	CO-Op	ENSBTAP00000046261	10.83	(10,30]
ENSBTAG00000000496	AKR1A1	aldo-keto reductase family 1, member A1 (aldehyde reductase) [Source:HGNC Symbol;Acc:HGNC:380]	Cattle	PCG	Eumetazoa	Eu-Ve	ENSBTAP00000018208	14.29	(10,30]
ENSBTAG00000000497	PINX1	PIN2/TERF1 interacting, telomerase inhibitor 1 [Source:HGNC Symbol;Acc:HGNC:30046]	Cattle	PCG	Euk+Bac	CO-Op	ENSBTAP00000000630	0.62	(0,10]
ENSBTAG00000000500	KLHL13	kelch-like family member 13 [Source:HGNC Symbol;Acc:HGNC:22931]	Cattle	PCG	Eukaryota	CO-Op	ENSBTAP00000000637	62.14	(30,100]
ENSBTAG00000000501	DAZL	deleted in azoospermia-like [Source:HGNC Symbol;Acc:HGNC:2685]	Cattle	PCG	Mammalia	Ma	ENSBTAP00000000639	5.34	(0,10]
ENSBTAG00000000502	GTF2B	general transcription factor IIB [Source:HGNC Symbol;Acc:HGNC:4648]	Cattle	PCG	Vertebrata	Eu-Ve	ENSBTAP00000045661	12.88	(10,30]
ENSBTAG00000000504	CCBL2	cysteine conjugate-beta lyase 2 [Source:HGNC Symbol;Acc:HGNC:33238]	Cattle	PCG	Euk_Archaea	CO-Op	ENSBTAP00000041650	2.22	(0,10]
ENSBTAG00000000505	NR4A1	nuclear receptor subfamily 4, group A, member 1 [Source:HGNC Symbol;Acc:HGNC:7980]	Cattle	PCG	Euk+Bac	CO-Op	ENSBTAP00000000643	0.44	(0,10]
ENSBTAG00000000507	ATG101	autophagy related 101 [Source:HGNC Symbol;Acc:HGNC:25679]	Cattle	PCG	Eumetazoa	Eu-Ve	ENSBTAP00000000648	43.31	(30,100]
ENSBTAG00000000510	CNST	consortin, connexin sorting protein [Source:HGNC Symbol;Acc:HGNC:26486]	Cattle	PCG	Eukaryota	CO-Op	ENSBTAP00000000651	0.92	(0,10]
ENSBTAG00000000511	SNTA1	syntrophin, alpha 1 [Source:HGNC Symbol;Acc:HGNC:11167]	Cattle	PCG	Vertebrata	Eu-Ve	ENSBTAP00000051991	58.25	(30,100]
ENSBTAG00000000512	OTOR	otoraplin [Source:HGNC Symbol;Acc:HGNC:8517]	Cattle	PCG	Vertebrata	Eu-Ve	ENSBTAP00000000662	17.62	(10,30]
ENSBTAG00000000516	ANKRD29	ankyrin repeat domain 29 [Source:HGNC Symbol;Acc:HGNC:27110]	Cattle	PCG	Vertebrata	Eu-Ve	ENSBTAP00000000669	1.55	(0,10]
ENSBTAG00000000517		Uncharacterized protein [Source:UniProtKB/TrEMBL;Acc:E1BHU4]	Cattle	PCG	Euk+Bac	CO-Op	ENSBTAP00000000670	2.72	(0,10]
ENSBTAG00000000518	ATP2B3	ATPase, Ca++ transporting, plasma membrane 3 [Source:HGNC Symbol;Acc:HGNC:816]	Cattle	PCG	Eukaryota	CO-Op	ENSBTAP00000000676	0.75	(0,10]
ENSBTAG00000000520	PLEKHA8	pleckstrin homology domain containing, family A (phosphoinositide binding specific) member 8 [Source:HGNC Symbol;Acc:HGNC:30037]	Cattle	PCG	Eukaryota	CO-Op	ENSBTAP00000000677	12.27	(10,30]
ENSBTAG00000000521	AHSG	Alpha-2-HS-glycoprotein [Source:UniProtKB/Swiss-Prot;Acc:P12763]	Cattle	PCG	Eumetazoa	Eu-Ve	ENSBTAP00000000679	11.73	(10,30]
ENSBTAG00000000522			Cattle	PCG	Vertebrata	Eu-Ve	ENSBTAP00000000673	11.42	(10,30]
ENSBTAG00000000524	TOPBP1	topoisomerase (DNA) II binding protein 1 [Source:HGNC Symbol;Acc:HGNC:17008]	Cattle	PCG	Eukaryota	CO-Op	ENSBTAP00000000683	16.33	(10,30]
ENSBTAG00000000526	ZFAND3	zinc finger, AN1-type domain 3 [Source:HGNC Symbol;Acc:HGNC:18019]	Cattle	PCG	Eukaryota	CO-Op	ENSBTAP00000000686	20.41	(10,30]
ENSBTAG00000000527	MANBAL	mannosidase, beta A, lysosomal-like [Source:HGNC Symbol;Acc:HGNC:15799]	Cattle	PCG	Eumetazoa	Eu-Ve	ENSBTAP00000035964	67.84	(30,100]
ENSBTAG00000000528	BTBD9	BTB (POZ) domain containing 9 [Source:HGNC Symbol;Acc:HGNC:21228]	Cattle	PCG	Vertebrata	Eu-Ve	ENSBTAP00000041200	62.35	(30,100]
ENSBTAG00000000529		Uncharacterized protein [Source:UniProtKB/TrEMBL;Acc:F1MR88]	Cattle	PCG	Eumetazoa	Eu-Ve	ENSBTAP00000000688	1.3	(0,10]
ENSBTAG00000000531	EXO5	exonuclease 5 [Source:HGNC Symbol;Acc:HGNC:26115]	Cattle	PCG	Cellular_organisms	CO-Op	ENSBTAP00000000693	1.69	(0,10]
ENSBTAG00000000532	ZNF684	zinc finger protein 684 [Source:HGNC Symbol;Acc:HGNC:28418]	Cattle	PCG	Eukaryota	CO-Op	ENSBTAP00000000690	15.14	(10,30]
ENSBTAG00000000533	PNOC	prepronociceptin [Source:HGNC Symbol;Acc:HGNC:9163]	Cattle	KZFP	Mammalia	Ma	ENSBTAP00000000691	0.52	(0,10]
ENSBTAG00000000534	PCNXL2	pecanex-like 2 (Drosophila) [Source:HGNC Symbol;Acc:HGNC:8736]	Cattle	PCG	Vertebrata	Eu-Ve	ENSBTAP00000000695	8.52	(0,10]
ENSBTAG00000000535	ZNF395	zinc finger protein 395 [Source:HGNC Symbol;Acc:HGNC:18737]	Cattle	PCG	Vertebrata	Eu-Ve	ENSBTAP00000017452	36.73	(30,100]
ENSBTAG00000000536	LRRC28	leucine rich repeat containing 28 [Source:HGNC Symbol;Acc:HGNC:28355]	Cattle	PCG	Eumetazoa	Eu-Ve	ENSBTAP00000000697	64.29	(30,100]
ENSBTAG00000000539	RNF112	ring finger protein 112 [Source:HGNC Symbol;Acc:HGNC:12968]	Cattle	PCG	Eumetazoa	Eu-Ve	ENSBTAP00000000700	0.54	(0,10]
ENSBTAG00000000540	NKX2-1	NK2 homeobox 1 [Source:HGNC Symbol;Acc:HGNC:11825]	Cattle	PCG	Vertebrata	Eu-Ve	ENSBTAP00000000703	10	(0,10]
ENSBTAG00000000541	CFAP36	cilia and flagella associated protein 36 [Source:HGNC Symbol;Acc:HGNC:30540]	Cattle	PCG	Eumetazoa	Eu-Ve	ENSBTAP00000000704	64.05	(30,100]
ENSBTAG00000000542	PPP4R3B	protein phosphatase 4, regulatory subunit 3B [Source:HGNC Symbol;Acc:HGNC:29267]	Cattle	PCG	Eukaryota	CO-Op	ENSBTAP00000000705	35.46	(30,100]
ENSBTAG00000000545	TOB1	transducer of ERBB2, 1 [Source:HGNC Symbol;Acc:HGNC:11979]	Cattle	PCG	Eukaryota	CO-Op	ENSBTAP00000000709	20.86	(10,30]
ENSBTAG00000000546	KLHDC10	kelch domain containing 10 [Source:HGNC Symbol;Acc:HGNC:22194]	Cattle	PCG	Eumetazoa	Eu-Ve	ENSBTAP00000000714	41.35	(30,100]
ENSBTAG00000000548	ATP5D	ATP synthase, H+ transporting, mitochondrial F1 complex, delta subunit [Source:HGNC Symbol;Acc:HGNC:837]	Cattle	PCG	Eukaryota	CO-Op	ENSBTAP00000000718	9.05	(0,10]
ENSBTAG00000000550	SMNDC1	survival motor neuron domain containing 1 [Source:HGNC Symbol;Acc:HGNC:16900]	Cattle	PCG	Euk+Bac	CO-Op	ENSBTAP00000000721	1.79	(0,10]
ENSBTAG00000000551	DISP2	dispatched homolog 2 (Drosophila) [Source:HGNC Symbol;Acc:HGNC:19712]	Cattle	PCG	Eukaryota	CO-Op	ENSBTAP00000000722	14.71	(10,30]
ENSBTAG00000000552	ACO1	aconitase 1, soluble [Source:HGNC Symbol;Acc:HGNC:117]	Cattle	PCG	Vertebrata	Eu-Ve	ENSBTAP00000000723	26.87	(10,30]
ENSBTAG00000000555	NEUROD6	neuronal differentiation 6 [Source:HGNC Symbol;Acc:HGNC:13804]	Cattle	PCG	Cellular_organisms	CO-Op	ENSBTAP00000000731	0.45	(0,10]
ENSBTAG00000000558	PLTP	phospholipid transfer protein [Source:HGNC Symbol;Acc:HGNC:9093]	Cattle	PCG	Eumetazoa	Eu-Ve	ENSBTAP00000000728	25.82	(10,30]
ENSBTAG00000000559		Uncharacterized protein [Source:UniProtKB/TrEMBL;Acc:G3MXR5]	Cattle	PCG	Vertebrata	Eu-Ve	ENSBTAP00000000732	6.08	(0,10]
ENSBTAG00000000560	OCLN	occludin [Source:HGNC Symbol;Acc:HGNC:8104]	Cattle	PCG	Opisthokonta	CO-Op	ENSBTAP00000054334	17.43	(10,30]
ENSBTAG00000000561	TOMM20	translocase of outer mitochondrial membrane 20 homolog (yeast) [Source:HGNC Symbol;Acc:HGNC:20947]	Cattle	PCG	Vertebrata	Eu-Ve	ENSBTAP00000000734	22.22	(10,30]
ENSBTAG00000000562	MYD88	myeloid differentiation primary response 88 [Source:HGNC Symbol;Acc:HGNC:7562]	Cattle	PCG	Opisthokonta	CO-Op	ENSBTAP00000000733	9.66	(0,10]
ENSBTAG00000000563		Neuron-specific protein family member 2 [Source:UniProtKB/Swiss-Prot;Acc:Q0VCZ0]	Cattle	PCG	Eumetazoa	Eu-Ve	ENSBTAP00000000735	5.07	(0,10]
ENSBTAG00000000564	RFX7	regulatory factor X, 7 [Source:HGNC Symbol;Acc:HGNC:25777]	Cattle	PCG	Vertebrata	Eu-Ve	ENSBTAP00000000737	16.37	(10,30]
ENSBTAG00000000565	CCDC14	coiled-coil domain containing 14 [Source:HGNC Symbol;Acc:HGNC:25766]	Cattle	PCG	Eumetazoa	Eu-Ve	ENSBTAP00000000738	64.54	(30,100]
ENSBTAG00000000566		Uncharacterized protein [Source:UniProtKB/TrEMBL;Acc:F1MS03]	Cattle	PCG	Eumetazoa	Eu-Ve	ENSBTAP00000000740	36.13	(30,100]
ENSBTAG00000000567	CCDC154	coiled-coil domain containing 154 [Source:HGNC Symbol;Acc:HGNC:34454]	Cattle	PCG	Eukaryota	CO-Op	ENSBTAP00000000739	1.1	(0,10]
ENSBTAG00000000568	HES1	hes family bHLH transcription factor 1 [Source:HGNC Symbol;Acc:HGNC:5192]	Cattle	PCG	Eumetazoa	Eu-Ve	ENSBTAP00000000741	12.85	(10,30]
ENSBTAG00000000569	RET	proto-oncogene tyrosine-protein kinase receptor Ret precursor [Source:RefSeq peptide;Acc:NP_001178412]	Cattle	PCG	Eumetazoa	Eu-Ve	ENSBTAP00000056047	33.22	(30,100]
ENSBTAG00000000570	ARHGAP27	Rho GTPase activating protein 27 [Source:HGNC Symbol;Acc:HGNC:31813]	Cattle	PCG	Eumetazoa	Eu-Ve	ENSBTAP00000000744	1.53	(0,10]
ENSBTAG00000000571		Uncharacterized protein [Source:UniProtKB/TrEMBL;Acc:E1BFG1]	Cattle	PCG	Vertebrata	Eu-Ve	ENSBTAP00000010092	31.79	(30,100]
ENSBTAG00000000573	OR10Z1	olfactory receptor, family 10, subfamily Z, member 1 [Source:HGNC Symbol;Acc:HGNC:14996]	Cattle	PCG	Mammalia	Ma	ENSBTAP00000000746	3.54	(0,10]
ENSBTAG00000000574	TNC	tenascin C [Source:HGNC Symbol;Acc:HGNC:5318]	Cattle	PCG	Mammalia	Ma	ENSBTAP00000000750	1.92	(0,10]
ENSBTAG00000000575	ADGRG2	adhesion G protein-coupled receptor G2 [Source:HGNC Symbol;Acc:HGNC:4516]	Cattle	PCG	Eukaryota	CO-Op	ENSBTAP00000000752	1.12	(0,10]
ENSBTAG00000000576	ABHD16A	abhydrolase domain containing 16A [Source:HGNC Symbol;Acc:HGNC:13921]	Cattle	PCG	Eumetazoa	Eu-Ve	ENSBTAP00000000756	18.15	(10,30]
ENSBTAG00000000578	NIPBL	Nipped-B homolog (Drosophila) [Source:HGNC Symbol;Acc:HGNC:28862]	Cattle	PCG	Eumetazoa	Eu-Ve	ENSBTAP00000000755	4.12	(0,10]
ENSBTAG00000000579		Lymphocyte antigen 6 complex locus protein G6f [Source:UniProtKB/TrEMBL;Acc:F1MRU5]	Cattle	PCG	Eukaryota	CO-Op	ENSBTAP00000020129	41.76	(30,100]
ENSBTAG00000000580	DOCK10	dedicator of cytokinesis 10 [Source:HGNC Symbol;Acc:HGNC:23479]	Cattle	PCG	Mammalia	Ma	ENSBTAP00000000757	5.02	(0,10]
ENSBTAG00000000581		Lymphocyte antigen 6 complex, locus G6E; Uncharacterized protein [Source:UniProtKB/TrEMBL;Acc:A2VDW0]	Cattle	PCG	Eukaryota	CO-Op	ENSBTAP00000037982	5.59	(0,10]
ENSBTAG00000000582		Uncharacterized protein [Source:UniProtKB/TrEMBL;Acc:E1B811]	Cattle	PCG	Mammalia	Ma	ENSBTAP00000000762	3.16	(0,10]
ENSBTAG00000000584	LY6G6C	lymphocyte antigen 6 complex, locus G6C [Source:HGNC Symbol;Acc:HGNC:13936]	Cattle	PCG	Opisthokonta	CO-Op	ENSBTAP00000051775	0.46	(0,10]
ENSBTAG00000000585	C5orf42	chromosome 5 open reading frame 42 [Source:HGNC Symbol;Acc:HGNC:25801]	Cattle	PCG	Mammalia	Ma	ENSBTAP00000000767	3.2	(0,10]
ENSBTAG00000000586	CHODL	chondrolectin [Source:HGNC Symbol;Acc:HGNC:17807]	Cattle	PCG	Vertebrata	Eu-Ve	ENSBTAP00000000774	29.79	(10,30]
ENSBTAG00000000588	CACNG4	calcium channel, voltage-dependent, gamma subunit 4 [Source:HGNC Symbol;Acc:HGNC:1408]	Cattle	PCG	Vertebrata	Eu-Ve	ENSBTAP00000000782	6.96	(0,10]
ENSBTAG00000000589	POLE	polymerase (DNA directed), epsilon, catalytic subunit [Source:HGNC Symbol;Acc:HGNC:9177]	Cattle	PCG	Vertebrata	Eu-Ve	ENSBTAP00000000779	13.21	(10,30]
ENSBTAG00000000590	ST8SIA1	ST8 alpha-N-acetyl-neuraminide alpha-2,8-sialyltransferase 1 [Source:HGNC Symbol;Acc:HGNC:10869]	Cattle	PCG	Eukaryota	CO-Op	ENSBTAP00000009882	5.54	(0,10]
ENSBTAG00000000593	FBN3	fibrillin 3 [Source:HGNC Symbol;Acc:HGNC:18794]	Cattle	PCG	Vertebrata	Eu-Ve	ENSBTAP00000000780	5.62	(0,10]
ENSBTAG00000000595	TMPRSS15	transmembrane protease, serine 15 [Source:HGNC Symbol;Acc:HGNC:9490]	Cattle	PCG	Eumetazoa	Eu-Ve	ENSBTAP00000035484	5.21	(0,10]
ENSBTAG00000000597		Cystatin-C [Source:UniProtKB/Swiss-Prot;Acc:P01035]	Cattle	PCG	Eumetazoa	Eu-Ve	ENSBTAP00000000788	1.16	(0,10]
ENSBTAG00000000598	CCNI	cyclin I [Source:HGNC Symbol;Acc:HGNC:1595]	Cattle	PCG	Vertebrata	Eu-Ve	ENSBTAP00000000790	20.95	(10,30]
ENSBTAG00000000599	COL11A2	collagen, type XI, alpha 2 [Source:HGNC Symbol;Acc:HGNC:2187]	Cattle	PCG	Eumetazoa	Eu-Ve	ENSBTAP00000000791	7.96	(0,10]
ENSBTAG00000000601	RXRB	retinoid X receptor, beta [Source:HGNC Symbol;Acc:HGNC:10478]	Cattle	PCG	Eumetazoa	Eu-Ve	ENSBTAP00000000793	76.61	(30,100]
ENSBTAG00000000602	JAM2	junctional adhesion molecule 2 [Source:HGNC Symbol;Acc:HGNC:14686]	Cattle	PCG	Eumetazoa	Eu-Ve	ENSBTAP00000000860	40.79	(30,100]
ENSBTAG00000000603	GPNMB	glycoprotein (transmembrane) nmb [Source:HGNC Symbol;Acc:HGNC:4462]	Cattle	PCG	Eumetazoa	Eu-Ve	ENSBTAP00000000795	15.44	(10,30]
ENSBTAG00000000604	ATP5J	ATP synthase, H+ transporting, mitochondrial Fo complex, subunit F6 [Source:HGNC Symbol;Acc:HGNC:847]	Cattle	PCG	Vertebrata	Eu-Ve	ENSBTAP00000000796	0.72	(0,10]
ENSBTAG00000000605	SYT10	synaptotagmin X [Source:HGNC Symbol;Acc:HGNC:19266]	Cattle	PCG	Eumetazoa	Eu-Ve	ENSBTAP00000032359	3.7	(0,10]
ENSBTAG00000000606	ABCF2	ATP-binding cassette, sub-family F (GCN20), member 2 [Source:HGNC Symbol;Acc:HGNC:71]	Cattle	PCG	Eumetazoa	Eu-Ve	ENSBTAP00000000798	15.11	(10,30]
ENSBTAG00000000607	PRCC	papillary renal cell carcinoma (translocation-associated) [Source:HGNC Symbol;Acc:HGNC:9343]	Cattle	PCG	Euk+Bac	CO-Op	ENSBTAP00000000799	10.4	(10,30]
ENSBTAG00000000608	C16orf90	chromosome 16 open reading frame 90 [Source:HGNC Symbol;Acc:HGNC:34455]	Cattle	PCG	Eumetazoa	Eu-Ve	ENSBTAP00000000800	72.15	(30,100]
ENSBTAG00000000611	ELAVL1	ELAV like RNA binding protein 1 [Source:HGNC Symbol;Acc:HGNC:3312]	Cattle	PCG	Mammalia	Ma	ENSBTAP00000000804	33.14	(30,100]
ENSBTAG00000000613	GPR161	G protein-coupled receptor 161 [Source:RefSeq peptide;Acc:NP_001070534]	Cattle	PCG	Eukaryota	CO-Op	ENSBTAP00000000805	4.91	(0,10]
ENSBTAG00000000616		Olfactory receptor [Source:UniProtKB/TrEMBL;Acc:F1MQY6]	Cattle	PCG	Eumetazoa	Eu-Ve	ENSBTAP00000000809	11.22	(10,30]
ENSBTAG00000000617	KRT74	keratin 74, type II [Source:HGNC Symbol;Acc:HGNC:28929]	Cattle	PCG	Vertebrata	Eu-Ve	ENSBTAP00000052072	1.29	(0,10]
ENSBTAG00000000619	MCMDC2	minichromosome maintenance domain containing 2 [Source:HGNC Symbol;Acc:HGNC:26368]	Cattle	PCG	Mammalia	Ma	ENSBTAP00000038264	18.73	(10,30]
ENSBTAG00000000620	CATSPERG	catsper channel auxiliary subunit gamma [Source:HGNC Symbol;Acc:HGNC:25243]	Cattle	PCG	Eumetazoa	Eu-Ve	ENSBTAP00000000816	0.73	(0,10]
ENSBTAG00000000621	RPS17	ribosomal protein S17 [Source:HGNC Symbol;Acc:HGNC:10397]	Cattle	PCG	Eumetazoa	Eu-Ve	ENSBTAP00000000821	0.26	(0,10]
ENSBTAG00000000622			Cattle	PCG	Eukaryota	CO-Op	ENSBTAP00000000814	10.37	(10,30]
ENSBTAG00000000623	SMAD6	SMAD family member 6 [Source:HGNC Symbol;Acc:HGNC:6772]	Cattle	PCG	Eumetazoa	Eu-Ve	ENSBTAP00000000819	36.04	(30,100]
ENSBTAG00000000625	STK32A	serine/threonine kinase 32A [Source:HGNC Symbol;Acc:HGNC:28317]	Cattle	PCG	Eumetazoa	Eu-Ve	ENSBTAP00000000824	33.6	(30,100]
ENSBTAG00000000626		Uncharacterized protein [Source:UniProtKB/TrEMBL;Acc:E1BPI2]	Cattle	PCG	Vertebrata	Eu-Ve	ENSBTAP00000048543	3.83	(0,10]
ENSBTAG00000000628	MMS22L	MMS22-like, DNA repair protein [Source:HGNC Symbol;Acc:HGNC:21475]	Cattle	PCG	Opisthokonta	CO-Op	ENSBTAP00000052907	51.4	(30,100]
ENSBTAG00000000629	LSM14A	LSM14A mRNA processing body assembly factor [Source:HGNC Symbol;Acc:HGNC:24489]	Cattle	PCG	Eumetazoa	Eu-Ve	ENSBTAP00000000830	0.64	(0,10]
ENSBTAG00000000630	RAD54B	RAD54 homolog B (S. cerevisiae) [Source:HGNC Symbol;Acc:HGNC:17228]	Cattle	PCG	Eukaryota	CO-Op	ENSBTAP00000000831	71.92	(30,100]
ENSBTAG00000000632	MLPH	Bos taurus melanophilin (MLPH), mRNA. [Source:RefSeq mRNA;Acc:NM_001081597]	Cattle	PCG	Opisthokonta	CO-Op	ENSBTAP00000000833	3.85	(0,10]
ENSBTAG00000000634	CDT1	chromatin licensing and DNA replication factor 1 [Source:HGNC Symbol;Acc:HGNC:24576]	Cattle	PCG	Vertebrata	Eu-Ve	ENSBTAP00000000837	64.21	(30,100]
ENSBTAG00000000638	APRT	adenine phosphoribosyltransferase [Source:HGNC Symbol;Acc:HGNC:626]	Cattle	PCG	Eumetazoa	Eu-Ve	ENSBTAP00000048486	37.76	(30,100]
ENSBTAG00000000639	VIMP	selenoprotein S [Source:RefSeq peptide;Acc:NP_001039579]	Cattle	PCG	Euk+Bac	CO-Op	ENSBTAP00000000841	1.67	(0,10]
ENSBTAG00000000640	SKAP1	src kinase associated phosphoprotein 1 [Source:HGNC Symbol;Acc:HGNC:15605]	Cattle	PCG	Opisthokonta	CO-Op	ENSBTAP00000000842	46.28	(30,100]
ENSBTAG00000000641	INTS1	integrator complex subunit 1 [Source:HGNC Symbol;Acc:HGNC:24555]	Cattle	PCG	Eumetazoa	Eu-Ve	ENSBTAP00000000843	31.11	(30,100]
ENSBTAG00000000642	S100A5	S100 calcium binding protein A5 [Source:HGNC Symbol;Acc:HGNC:10495]	Cattle	PCG	Eukaryota	CO-Op	ENSBTAP00000000845	9.68	(0,10]
ENSBTAG00000000644	ANAPC4	anaphase promoting complex subunit 4 [Source:HGNC Symbol;Acc:HGNC:19990]	Cattle	PCG	Mammalia	Ma	ENSBTAP00000000847	7.53	(0,10]
ENSBTAG00000000646	SELO	selenoprotein O [Source:RefSeq peptide;Acc:NP_001156665]	Cattle	PCG	Eukaryota	CO-Op	ENSBTAP00000000852	7.05	(0,10]
ENSBTAG00000000647	ADAMTS5	ADAM metallopeptidase with thrombospondin type 1 motif, 5 [Source:HGNC Symbol;Acc:HGNC:221]	Cattle	PCG	Euk+Bac	CO-Op	ENSBTAP00000000851	11.52	(10,30]
ENSBTAG00000000648	TUBGCP6	tubulin, gamma complex associated protein 6 [Source:HGNC Symbol;Acc:HGNC:18127]	Cattle	PCG	Vertebrata	Eu-Ve	ENSBTAP00000000849	13.81	(10,30]
ENSBTAG00000000650	PPP1R16B	protein phosphatase 1, regulatory subunit 16B [Source:HGNC Symbol;Acc:HGNC:15850]	Cattle	PCG	Eumetazoa	Eu-Ve	ENSBTAP00000000853	15.75	(10,30]
ENSBTAG00000000653	ARMC4	armadillo repeat containing 4 [Source:HGNC Symbol;Acc:HGNC:25583]	Cattle	PCG	Opisthokonta	CO-Op	ENSBTAP00000000858	10.56	(10,30]
ENSBTAG00000000654	MIPOL1	mirror-image polydactyly 1 [Source:HGNC Symbol;Acc:HGNC:21460]	Cattle	PCG	Eukaryota	CO-Op	ENSBTAP00000000861	13.64	(10,30]
ENSBTAG00000000655	NFATC1	nuclear factor of activated T-cells, cytoplasmic, calcineurin-dependent 1 [Source:HGNC Symbol;Acc:HGNC:7775]	Cattle	PCG	Eumetazoa	Eu-Ve	ENSBTAP00000000857	27.19	(10,30]
ENSBTAG00000000656	WDR97	WD repeat domain 97 [Source:HGNC Symbol;Acc:HGNC:26959]	Cattle	PCG	Vertebrata	Eu-Ve	ENSBTAP00000000859	41.36	(30,100]
ENSBTAG00000000658	FAM83D	family with sequence similarity 83, member D [Source:HGNC Symbol;Acc:HGNC:16122]	Cattle	PCG	Mammalia	Ma	ENSBTAP00000000855	2.77	(0,10]
ENSBTAG00000000660	TCF20	transcription factor 20 (AR1) [Source:HGNC Symbol;Acc:HGNC:11631]	Cattle	PCG	Vertebrata	Eu-Ve	ENSBTAP00000000862	33.05	(30,100]
ENSBTAG00000000662	SLC22A15	solute carrier family 22, member 15 [Source:HGNC Symbol;Acc:HGNC:20301]	Cattle	PCG	Eumetazoa	Eu-Ve	ENSBTAP00000000872	86.23	(30,100]
ENSBTAG00000000664	HCRT	hypocretin (orexin) neuropeptide precursor [Source:HGNC Symbol;Acc:HGNC:4847]	Cattle	PCG	Eumetazoa	Eu-Ve	ENSBTAP00000000874	6.95	(0,10]
ENSBTAG00000000665	GHDC	GH3 domain containing [Source:HGNC Symbol;Acc:HGNC:24438]	Cattle	PCG	Vertebrata	Eu-Ve	ENSBTAP00000000875	25.95	(10,30]
ENSBTAG00000000666		APOL3 protein; Uncharacterized protein [Source:UniProtKB/TrEMBL;Acc:A6QPR4]	Cattle	PCG	Euk+Bac	CO-Op	ENSBTAP00000000876	7.18	(0,10]
ENSBTAG00000000667	SLC22A5	solute carrier family 22 (organic cation/carnitine transporter), member 5 [Source:HGNC Symbol;Acc:HGNC:10969]	Cattle	PCG	Mammalia	Ma	ENSBTAP00000000878	4.14	(0,10]
ENSBTAG00000000668	RRP9	ribosomal RNA processing 9, small subunit (SSU) processome component, homolog (yeast) [Source:HGNC Symbol;Acc:HGNC:16829]	Cattle	PCG	Eukaryota	CO-Op	ENSBTAP00000035601	3.59	(0,10]
ENSBTAG00000000670	PARP3	poly (ADP-ribose) polymerase family, member 3 [Source:HGNC Symbol;Acc:HGNC:273]	Cattle	PCG	Eukaryota	CO-Op	ENSBTAP00000000891	19.58	(10,30]
ENSBTAG00000000671	FAM105A	family with sequence similarity 105, member A [Source:HGNC Symbol;Acc:HGNC:25629]	Cattle	PCG	Opisthokonta	CO-Op	ENSBTAP00000043156	1.98	(0,10]
ENSBTAG00000000672	PGS1	phosphatidylglycerophosphate synthase 1 [Source:HGNC Symbol;Acc:HGNC:30029]	Cattle	PCG	Vertebrata	Eu-Ve	ENSBTAP00000036528	5.93	(0,10]
ENSBTAG00000000675	DOPEY1	dopey family member 1 [Source:HGNC Symbol;Acc:HGNC:21194]	Cattle	PCG	Eukaryota	CO-Op	ENSBTAP00000000897	1.26	(0,10]
ENSBTAG00000000676	CSDE1	cold shock domain containing E1, RNA-binding [Source:HGNC Symbol;Acc:HGNC:29905]	Cattle	PCG	Eukaryota	CO-Op	ENSBTAP00000053582	13.71	(10,30]
ENSBTAG00000000678	PGM3	phosphoglucomutase 3 [Source:HGNC Symbol;Acc:HGNC:8907]	Cattle	PCG	Eumetazoa	Eu-Ve	ENSBTAP00000000901	2.48	(0,10]
ENSBTAG00000000679		Uncharacterized protein [Source:UniProtKB/TrEMBL;Acc:F1MS53]	Cattle	PCG	Eukaryota	CO-Op	ENSBTAP00000000902	1.85	(0,10]
ENSBTAG00000000682	WDR37	WD repeat domain 37 [Source:HGNC Symbol;Acc:HGNC:31406]	Cattle	PCG	Opisthokonta	CO-Op	ENSBTAP00000000910	29.71	(10,30]
ENSBTAG00000000683	ARHGEF10L	Rho guanine nucleotide exchange factor (GEF) 10-like [Source:HGNC Symbol;Acc:HGNC:25540]	Cattle	PCG	Eukaryota	CO-Op	ENSBTAP00000000906	13.71	(10,30]
ENSBTAG00000000684	NANP	N-acetylneuraminic acid phosphatase [Source:HGNC Symbol;Acc:HGNC:16140]	Cattle	PCG	Eumetazoa	Eu-Ve	ENSBTAP00000000909	21.34	(10,30]
ENSBTAG00000000686	POC1B	POC1 centriolar protein B [Source:HGNC Symbol;Acc:HGNC:30836]	Cattle	PCG	Cellular_organisms	CO-Op	ENSBTAP00000000918	1.61	(0,10]
ENSBTAG00000000687		Uncharacterized protein [Source:UniProtKB/TrEMBL;Acc:G5E504]	Cattle	PCG	Eukaryota	CO-Op	ENSBTAP00000000919	1.26	(0,10]
ENSBTAG00000000688	THEM5	thioesterase superfamily member 5 [Source:HGNC Symbol;Acc:HGNC:26755]	Cattle	PCG	Mammalia	Ma	ENSBTAP00000000920	55.2	(30,100]
ENSBTAG00000000690	UBE2R2	ubiquitin-conjugating enzyme E2 R2 [Source:RefSeq peptide;Acc:NP_001193039]	Cattle	PCG	Mammalia	Ma	ENSBTAP00000000922	2.42	(0,10]
ENSBTAG00000000693	TAF10	TAF10 RNA polymerase II, TATA box binding protein (TBP)-associated factor, 30kDa [Source:HGNC Symbol;Acc:HGNC:11543]	Cattle	PCG	Eukaryota	CO-Op	ENSBTAP00000000925	16.44	(10,30]
ENSBTAG00000000694	UBAP2	ubiquitin associated protein 2 [Source:HGNC Symbol;Acc:HGNC:14185]	Cattle	PCG	Eukaryota	CO-Op	ENSBTAP00000000926	44.95	(30,100]
ENSBTAG00000000695	ILK	integrin-linked kinase [Source:HGNC Symbol;Acc:HGNC:6040]	Cattle	PCG	Eumetazoa	Eu-Ve	ENSBTAP00000000930	79.25	(30,100]
ENSBTAG00000000696	RRP8	ribosomal RNA processing 8, methyltransferase, homolog (yeast) [Source:HGNC Symbol;Acc:HGNC:29030]	Cattle	PCG	Eumetazoa	Eu-Ve	ENSBTAP00000000927	0.88	(0,10]
ENSBTAG00000000697	MYO18B	myosin XVIIIB [Source:HGNC Symbol;Acc:HGNC:18150]	Cattle	PCG	Eukaryota	CO-Op	ENSBTAP00000039583	42.01	(30,100]
ENSBTAG00000000698		Uncharacterized protein [Source:UniProtKB/TrEMBL;Acc:E1BA70]	Cattle	PCG	Vertebrata	Eu-Ve	ENSBTAP00000000932	34.86	(30,100]
ENSBTAG00000000699	PARVA	parvin, alpha [Source:HGNC Symbol;Acc:HGNC:14652]	Cattle	PCG	Vertebrata	Eu-Ve	ENSBTAP00000000938	5.59	(0,10]
ENSBTAG00000000700	ST6GAL2	ST6 beta-galactosamide alpha-2,6-sialyltranferase 2 [Source:HGNC Symbol;Acc:HGNC:10861]	Cattle	PCG	Eumetazoa	Eu-Ve	ENSBTAP00000000935	28.53	(10,30]
ENSBTAG00000000703	GUSB	glucuronidase, beta [Source:HGNC Symbol;Acc:HGNC:4696]	Cattle	PCG	Eumetazoa	Eu-Ve	ENSBTAP00000000937	24.04	(10,30]
ENSBTAG00000000704	COX7A2L	cytochrome c oxidase subunit VIIa polypeptide 2 like [Source:HGNC Symbol;Acc:HGNC:2289]	Cattle	PCG	Cellular_organisms	CO-Op	ENSBTAP00000000941	0.92	(0,10]
ENSBTAG00000000705	ADAMTS1	ADAM metallopeptidase with thrombospondin type 1 motif, 1 [Source:HGNC Symbol;Acc:HGNC:217]	Cattle	PCG	Eumetazoa	Eu-Ve	ENSBTAP00000000943	3.51	(0,10]
ENSBTAG00000000706	WISP1	WNT1 inducible signaling pathway protein 1 [Source:HGNC Symbol;Acc:HGNC:12769]	Cattle	PCG	Eumetazoa	Eu-Ve	ENSBTAP00000000944	4.33	(0,10]
ENSBTAG00000000707	PIP5K1C	phosphatidylinositol-4-phosphate 5-kinase, type I, gamma [Source:HGNC Symbol;Acc:HGNC:8996]	Cattle	PCG	Eumetazoa	Eu-Ve	ENSBTAP00000000946	11.67	(10,30]
ENSBTAG00000000710	NDRG1	N-myc downstream regulated 1 [Source:HGNC Symbol;Acc:HGNC:7679]	Cattle	PCG	Eukaryota	CO-Op	ENSBTAP00000053438	40.85	(30,100]
ENSBTAG00000000711	FBXW2	F-box and WD repeat domain containing 2 [Source:HGNC Symbol;Acc:HGNC:13608]	Cattle	PCG	Eukaryota	CO-Op	ENSBTAP00000000950	16.93	(10,30]
ENSBTAG00000000712	AGFG2	ArfGAP with FG repeats 2 [Source:HGNC Symbol;Acc:HGNC:5177]	Cattle	PCG	Eumetazoa	Eu-Ve	ENSBTAP00000000956	0.88	(0,10]
ENSBTAG00000000713		Uncharacterized protein [Source:UniProtKB/TrEMBL;Acc:F1MIA3]	Cattle	PCG	Eukaryota	CO-Op	ENSBTAP00000000957	73.57	(30,100]
ENSBTAG00000000715	PLPP2	phospholipid phosphatase 2 [Source:HGNC Symbol;Acc:HGNC:9230]	Cattle	PCG	Vertebrata	Eu-Ve	ENSBTAP00000006437	1.34	(0,10]
ENSBTAG00000000717	TMPRSS9	transmembrane protease, serine 9 [Source:HGNC Symbol;Acc:HGNC:30079]	Cattle	PCG	Vertebrata	Eu-Ve	ENSBTAP00000000955	2.09	(0,10]
ENSBTAG00000000718		Uncharacterized protein [Source:UniProtKB/TrEMBL;Acc:F1MBW9]	Cattle	PCG	Eumetazoa	Eu-Ve	ENSBTAP00000000958	6.12	(0,10]
ENSBTAG00000000719	CTSL	cathepsin L [Source:HGNC Symbol;Acc:HGNC:2537]	Cattle	PCG	Vertebrata	Eu-Ve	ENSBTAP00000048250	1.52	(0,10]
ENSBTAG00000000720	GPATCH1	G patch domain-containing protein 1 [Source:RefSeq peptide;Acc:NP_001069246]	Cattle	PCG	Eukaryota	CO-Op	ENSBTAP00000000962	0.9	(0,10]
ENSBTAG00000000721	USP42	ubiquitin specific peptidase 42 [Source:HGNC Symbol;Acc:HGNC:20068]	Cattle	PCG	Eukaryota	CO-Op	ENSBTAP00000000963	47.85	(30,100]
ENSBTAG00000000725	OR1J1	olfactory receptor, family 1, subfamily J, member 1 [Source:HGNC Symbol;Acc:HGNC:8208]	Cattle	PCG	Eukaryota	CO-Op	ENSBTAP00000000967	61.97	(30,100]
ENSBTAG00000000726	RNF169	ring finger protein 169 [Source:HGNC Symbol;Acc:HGNC:26961]	Cattle	PCG	Mammalia	Ma	ENSBTAP00000000968	2.88	(0,10]
ENSBTAG00000000727	ZNF597	zinc finger protein 597 [Source:HGNC Symbol;Acc:HGNC:26573]	Cattle	PCG	Eumetazoa	Eu-Ve	ENSBTAP00000000969	44.5	(30,100]
ENSBTAG00000000728	GCG	glucagon [Source:HGNC Symbol;Acc:HGNC:4191]	Cattle	KZFP	Mammalia	Ma	ENSBTAP00000000971	6	(0,10]
ENSBTAG00000000730	WFIKKN2	WAP, follistatin/kazal, immunoglobulin, kunitz and netrin domain containing 2 [Source:HGNC Symbol;Acc:HGNC:30916]	Cattle	PCG	Vertebrata	Eu-Ve	ENSBTAP00000054709	24.44	(10,30]
ENSBTAG00000000731	BCL2A1	BCL2-related protein A1 [Source:HGNC Symbol;Acc:HGNC:991]	Cattle	PCG	Eumetazoa	Eu-Ve	ENSBTAP00000000973	2.96	(0,10]
ENSBTAG00000000735	LRP8	low density lipoprotein receptor-related protein 8, apolipoprotein e receptor [Source:HGNC Symbol;Acc:HGNC:6700]	Cattle	PCG	Vertebrata	Eu-Ve	ENSBTAP00000000977	1.71	(0,10]
ENSBTAG00000000736	DMXL2	Dmx-like 2 [Source:HGNC Symbol;Acc:HGNC:2938]	Cattle	PCG	Vertebrata	Eu-Ve	ENSBTAP00000050885	18.46	(10,30]
ENSBTAG00000000737	DAPK1	death-associated protein kinase 1 [Source:RefSeq peptide;Acc:NP_001192967]	Cattle	PCG	Eukaryota	CO-Op	ENSBTAP00000035759	6.89	(0,10]
ENSBTAG00000000738	AMOTL2	angiomotin like 2 [Source:HGNC Symbol;Acc:HGNC:17812]	Cattle	PCG	Eumetazoa	Eu-Ve	ENSBTAP00000000982	1.96	(0,10]
ENSBTAG00000000742	MBOAT4	membrane bound O-acyltransferase domain containing 4 [Source:HGNC Symbol;Acc:HGNC:32311]	Cattle	PCG	Eumetazoa	Eu-Ve	ENSBTAP00000000988	51.71	(30,100]
ENSBTAG00000000743	DCTN6	dynactin 6 [Source:HGNC Symbol;Acc:HGNC:16964]	Cattle	PCG	Vertebrata	Eu-Ve	ENSBTAP00000000986	0.46	(0,10]
ENSBTAG00000000744	AQP1	aquaporin 1 (Colton blood group) [Source:HGNC Symbol;Acc:HGNC:633]	Cattle	PCG	Eukaryota	CO-Op	ENSBTAP00000000989	10	(0,10]
ENSBTAG00000000745	KAT2B	K(lysine) acetyltransferase 2B [Source:HGNC Symbol;Acc:HGNC:8638]	Cattle	PCG	Eukaryota	CO-Op	ENSBTAP00000000993	2.95	(0,10]
ENSBTAG00000000746	GAR1	GAR1 homolog, ribonucleoprotein [Source:HGNC Symbol;Acc:HGNC:14264]	Cattle	PCG	Eukaryota	CO-Op	ENSBTAP00000000994	16.03	(10,30]
ENSBTAG00000000748	LMNTD1	lamin tail domain containing 1 [Source:HGNC Symbol;Acc:HGNC:26683]	Cattle	PCG	Eukaryota	CO-Op	ENSBTAP00000000992	55.71	(30,100]
ENSBTAG00000000749	MSL2	male-specific lethal 2 homolog (Drosophila) [Source:HGNC Symbol;Acc:HGNC:25544]	Cattle	PCG	Eumetazoa	Eu-Ve	ENSBTAP00000000995	7.52	(0,10]
ENSBTAG00000000750	RRH	retinal pigment epithelium-derived rhodopsin homolog [Source:HGNC Symbol;Acc:HGNC:10450]	Cattle	PCG	Eumetazoa	Eu-Ve	ENSBTAP00000000991	27.21	(10,30]
ENSBTAG00000000751	SGOL1	shugoshin-like 1 (S. pombe) [Source:HGNC Symbol;Acc:HGNC:25088]	Cattle	PCG	Eumetazoa	Eu-Ve	ENSBTAP00000000997	8.01	(0,10]
ENSBTAG00000000752	PIAS4	protein inhibitor of activated STAT, 4 [Source:HGNC Symbol;Acc:HGNC:17002]	Cattle	PCG	Vertebrata	Eu-Ve	ENSBTAP00000001001	44.77	(30,100]
ENSBTAG00000000753	PPP2R5A	protein phosphatase 2, regulatory subunit B', alpha [Source:HGNC Symbol;Acc:HGNC:9309]	Cattle	PCG	Eukaryota	CO-Op	ENSBTAP00000001000	17.93	(10,30]
ENSBTAG00000000754	ZFR2	zinc finger RNA binding protein 2 [Source:HGNC Symbol;Acc:HGNC:29189]	Cattle	PCG	Eukaryota	CO-Op	ENSBTAP00000038304	14.93	(10,30]
ENSBTAG00000000755	TMEM206	transmembrane protein 206 [Source:HGNC Symbol;Acc:HGNC:25593]	Cattle	PCG	Eumetazoa	Eu-Ve	ENSBTAP00000001004	51.55	(30,100]
ENSBTAG00000000758	NENF	neudesin neurotrophic factor [Source:HGNC Symbol;Acc:HGNC:30384]	Cattle	PCG	Vertebrata	Eu-Ve	ENSBTAP00000055839	2.39	(0,10]
ENSBTAG00000000759		Olfactory receptor [Source:UniProtKB/TrEMBL;Acc:F1MWJ6]	Cattle	PCG	Eukaryota	CO-Op	ENSBTAP00000001007	11.24	(10,30]
ENSBTAG00000000763	GIPC1	GIPC PDZ domain containing family, member 1 [Source:HGNC Symbol;Acc:HGNC:1226]	Cattle	PCG	Mammalia	Ma	ENSBTAP00000001011	4.47	(0,10]
ENSBTAG00000000764	PNLIPRP2	pancreatic lipase-related protein 2 [Source:HGNC Symbol;Acc:HGNC:9157]	Cattle	PCG	Opisthokonta	CO-Op	ENSBTAP00000001013	16.22	(10,30]
ENSBTAG00000000765	DCP2	decapping mRNA 2 [Source:HGNC Symbol;Acc:HGNC:24452]	Cattle	PCG	Vertebrata	Eu-Ve	ENSBTAP00000015106	0.21	(0,10]
ENSBTAG00000000767	PGM2L1	phosphoglucomutase 2-like 1 [Source:HGNC Symbol;Acc:HGNC:20898]	Cattle	PCG	Eukaryota	CO-Op	ENSBTAP00000054783	26.4	(10,30]
ENSBTAG00000000770			Cattle	PCG	Euk+Bac	CO-Op	ENSBTAP00000001019	1.77	(0,10]
ENSBTAG00000000771		Uncharacterized protein [Source:UniProtKB/TrEMBL;Acc:F1MWG5]	Cattle	PCG	Vertebrata	Eu-Ve	ENSBTAP00000033245	42.47	(30,100]
ENSBTAG00000000772		Tetratricopeptide repeat protein 9C [Source:UniProtKB/Swiss-Prot;Acc:A4IFF3]	Cattle	PCG	Mammalia	Ma	ENSBTAP00000001021	2.69	(0,10]
ENSBTAG00000000773		Uncharacterized protein [Source:UniProtKB/TrEMBL;Acc:E1BJN5]	Cattle	PCG	Eukaryota	CO-Op	ENSBTAP00000001024	1.17	(0,10]
ENSBTAG00000000776	HSP90AB1	heat shock protein 90kDa alpha (cytosolic), class B member 1 [Source:HGNC Symbol;Acc:HGNC:5258]	Cattle	PCG	Mammalia	Ma	ENSBTAP00000001031	12.03	(10,30]
ENSBTAG00000000778	HIP1	huntingtin interacting protein 1 [Source:HGNC Symbol;Acc:HGNC:4913]	Cattle	PCG	Euk+Bac	CO-Op	ENSBTAP00000001034	14.23	(10,30]
ENSBTAG00000000781	KDR	kinase insert domain receptor [Source:HGNC Symbol;Acc:HGNC:6307]	Cattle	PCG	Eukaryota	CO-Op	ENSBTAP00000001039	10.41	(10,30]
ENSBTAG00000000782	TGFA	transforming growth factor, alpha [Source:HGNC Symbol;Acc:HGNC:11765]	Cattle	PCG	Eumetazoa	Eu-Ve	ENSBTAP00000001038	11.43	(10,30]
ENSBTAG00000000783	MTERF4	mitochondrial transcription termination factor 4 [Source:HGNC Symbol;Acc:HGNC:28785]	Cattle	PCG	Eumetazoa	Eu-Ve	ENSBTAP00000001037	11.04	(10,30]
ENSBTAG00000000784	PASK	PAS domain containing serine/threonine kinase [Source:HGNC Symbol;Acc:HGNC:17270]	Cattle	PCG	Eumetazoa	Eu-Ve	ENSBTAP00000001040	8.16	(0,10]
ENSBTAG00000000785	NQO2	NAD(P)H dehydrogenase, quinone 2 [Source:HGNC Symbol;Acc:HGNC:7856]	Cattle	PCG	Opisthokonta	CO-Op	ENSBTAP00000001044	26.35	(10,30]
ENSBTAG00000000786	PPP1R7	protein phosphatase 1, regulatory subunit 7 [Source:HGNC Symbol;Acc:HGNC:9295]	Cattle	PCG	Vertebrata	Eu-Ve	ENSBTAP00000039940	1.3	(0,10]
ENSBTAG00000000789	CALY	calcyon neuron-specific vesicular protein [Source:HGNC Symbol;Acc:HGNC:17938]	Cattle	PCG	Eukaryota	CO-Op	ENSBTAP00000001045	21.67	(10,30]
ENSBTAG00000000791	AJAP1	Bos taurus adherens junctions associated protein 1 (AJAP1), mRNA. [Source:RefSeq mRNA;Acc:NM_001206815]	Cattle	PCG	Mammalia	Ma	ENSBTAP00000001049	37.55	(30,100]
ENSBTAG00000000792	LAMC2	laminin, gamma 2 [Source:HGNC Symbol;Acc:HGNC:6493]	Cattle	PCG	Vertebrata	Eu-Ve	ENSBTAP00000001048	58.65	(30,100]
ENSBTAG00000000793	NMNAT2	nicotinamide nucleotide adenylyltransferase 2 [Source:HGNC Symbol;Acc:HGNC:16789]	Cattle	PCG	Vertebrata	Eu-Ve	ENSBTAP00000053169	2.18	(0,10]
ENSBTAG00000000795	MRPL9	mitochondrial ribosomal protein L9 [Source:HGNC Symbol;Acc:HGNC:14277]	Cattle	PCG	Eukaryota	CO-Op	ENSBTAP00000001052	1.95	(0,10]
ENSBTAG00000000797	ICA1	islet cell autoantigen 1, 69kDa [Source:HGNC Symbol;Acc:HGNC:5343]	Cattle	PCG	Euk+Bac	CO-Op	ENSBTAP00000001054	2.61	(0,10]
ENSBTAG00000000799			Cattle	PCG	Eumetazoa	Eu-Ve	ENSBTAP00000001057	15.63	(10,30]
ENSBTAG00000000801	LYVE1	lymphatic vessel endothelial hyaluronan receptor 1 [Source:HGNC Symbol;Acc:HGNC:14687]	Cattle	KZFP	Mammalia	Ma	ENSBTAP00000050706	3.37	(0,10]
ENSBTAG00000000802	ZNF667	zinc finger protein 667 [Source:HGNC Symbol;Acc:HGNC:28854]	Cattle	PCG	Vertebrata	Eu-Ve	ENSBTAP00000001061	12.42	(10,30]
ENSBTAG00000000803	MOB3B	MOB kinase activator 3B [Source:HGNC Symbol;Acc:HGNC:23825]	Cattle	KZFP	Mammalia	Ma	ENSBTAP00000001064	10	(0,10]
ENSBTAG00000000804	IQCF1	IQ motif containing F1 [Source:HGNC Symbol;Acc:HGNC:28607]	Cattle	PCG	Eukaryota	CO-Op	ENSBTAP00000001063	1.85	(0,10]
ENSBTAG00000000805	ATAD1	ATPase family, AAA domain containing 1 [Source:HGNC Symbol;Acc:HGNC:25903]	Cattle	PCG	Mammalia	Ma	ENSBTAP00000001065	33.97	(30,100]
ENSBTAG00000000806	TMED3	transmembrane p24 trafficking protein 3 [Source:HGNC Symbol;Acc:HGNC:28889]	Cattle	PCG	Eukaryota	CO-Op	ENSBTAP00000001066	2.19	(0,10]
ENSBTAG00000000807	COX14	COX14 cytochrome c oxidase assembly factor [Source:HGNC Symbol;Acc:HGNC:28216]	Cattle	PCG	Eukaryota	CO-Op	ENSBTAP00000001068	5.5	(0,10]
ENSBTAG00000000808	IRX1	iroquois homeobox 1 [Source:HGNC Symbol;Acc:HGNC:14358]	Cattle	PCG	Vertebrata	Eu-Ve	ENSBTAP00000001069	33.33	(30,100]
ENSBTAG00000000809	COPE	coatomer protein complex, subunit epsilon [Source:HGNC Symbol;Acc:HGNC:2234]	Cattle	PCG	Vertebrata	Eu-Ve	ENSBTAP00000001070	61.55	(30,100]
ENSBTAG00000000810	DDX49	DEAD (Asp-Glu-Ala-Asp) box polypeptide 49 [Source:HGNC Symbol;Acc:HGNC:18684]	Cattle	PCG	Eukaryota	CO-Op	ENSBTAP00000001071	5.52	(0,10]
ENSBTAG00000000811		Uncharacterized protein [Source:UniProtKB/TrEMBL;Acc:E1BEM6]	Cattle	PCG	Opisthokonta	CO-Op	ENSBTAP00000047676	11.99	(10,30]
ENSBTAG00000000812	HOMER3	homer scaffolding protein 3 [Source:HGNC Symbol;Acc:HGNC:17514]	Cattle	PCG	Vertebrata	Eu-Ve	ENSBTAP00000039809	9.36	(0,10]
ENSBTAG00000000813	EPHA2	EPH receptor A2 [Source:HGNC Symbol;Acc:HGNC:3386]	Cattle	PCG	Vertebrata	Eu-Ve	ENSBTAP00000001076	33.69	(30,100]
ENSBTAG00000000815	PRDM1	PR domain containing 1, with ZNF domain [Source:HGNC Symbol;Acc:HGNC:9346]	Cattle	PCG	Vertebrata	Eu-Ve	ENSBTAP00000001080	0.51	(0,10]
ENSBTAG00000000816	SYNJ2	synaptojanin 2 [Source:HGNC Symbol;Acc:HGNC:11504]	Cattle	PCG	Eumetazoa	Eu-Ve	ENSBTAP00000001081	22.58	(10,30]
ENSBTAG00000000817	PLEKHG7	pleckstrin homology domain containing, family G (with RhoGef domain) member 7 [Source:HGNC Symbol;Acc:HGNC:33829]	Cattle	PCG	Eukaryota	CO-Op	ENSBTAP00000038897	28.57	(10,30]
ENSBTAG00000000818	RFX3	regulatory factor X, 3 (influences HLA class II expression) [Source:HGNC Symbol;Acc:HGNC:9984]	Cattle	PCG	Eumetazoa	Eu-Ve	ENSBTAP00000001083	0.51	(0,10]
ENSBTAG00000000819		Guanine nucleotide-binding protein G(I)/G(S)/G(O) subunit gamma-11 [Source:UniProtKB/Swiss-Prot;Acc:Q5E9F0]	Cattle	PCG	Opisthokonta	CO-Op	ENSBTAP00000001085	8.42	(0,10]
ENSBTAG00000000820	GPR137C	G protein-coupled receptor 137C [Source:HGNC Symbol;Acc:HGNC:25445]	Cattle	PCG	Mammalia	Ma	ENSBTAP00000001086	12.33	(10,30]
ENSBTAG00000000821	TSEN54	TSEN54 tRNA splicing endonuclease subunit [Source:HGNC Symbol;Acc:HGNC:27561]	Cattle	PCG	Opisthokonta	CO-Op	ENSBTAP00000001087	8.08	(0,10]
ENSBTAG00000000824	MRPS26	mitochondrial ribosomal protein S26 [Source:HGNC Symbol;Acc:HGNC:14045]	Cattle	PCG	Eukaryota	CO-Op	ENSBTAP00000001090	27.84	(10,30]
ENSBTAG00000000825	TAOK1	TAO kinase 1 [Source:HGNC Symbol;Acc:HGNC:29259]	Cattle	PCG	Eumetazoa	Eu-Ve	ENSBTAP00000001091	4.39	(0,10]
ENSBTAG00000000827	CAPN6	calpain 6 [Source:HGNC Symbol;Acc:HGNC:1483]	Cattle	PCG	Opisthokonta	CO-Op	ENSBTAP00000001093	27.37	(10,30]
ENSBTAG00000000828			Cattle	PCG	Eukaryota	CO-Op	ENSBTAP00000001094	0.94	(0,10]
ENSBTAG00000000829	GPR137B	G protein-coupled receptor 137B [Source:RefSeq peptide;Acc:NP_001178410]	Cattle	PCG	Eukaryota	CO-Op	ENSBTAP00000001095	3.56	(0,10]
ENSBTAG00000000830	CTNS	cystinosin, lysosomal cystine transporter [Source:HGNC Symbol;Acc:HGNC:2518]	Cattle	PCG	Eumetazoa	Eu-Ve	ENSBTAP00000001096	8	(0,10]
ENSBTAG00000000831	TAX1BP3	Tax1 (human T-cell leukemia virus type I) binding protein 3 [Source:HGNC Symbol;Acc:HGNC:30684]	Cattle	PCG	Eukaryota	CO-Op	ENSBTAP00000049590	1.36	(0,10]
ENSBTAG00000000833	BCAS1	breast carcinoma amplified sequence 1 [Source:HGNC Symbol;Acc:HGNC:974]	Cattle	PCG	Eumetazoa	Eu-Ve	ENSBTAP00000001098	7.26	(0,10]
ENSBTAG00000000835	KRT8	keratin, type II cytoskeletal 8 [Source:RefSeq peptide;Acc:NP_001028782]	Cattle	PCG	Vertebrata	Eu-Ve	ENSBTAP00000052352	98.26	(30,100]
ENSBTAG00000000836	PARP1	poly (ADP-ribose) polymerase 1 [Source:HGNC Symbol;Acc:HGNC:270]	Cattle	PCG	Vertebrata	Eu-Ve	ENSBTAP00000001108	29.08	(10,30]
ENSBTAG00000000837	CCDC88C	coiled-coil domain containing 88C [Source:HGNC Symbol;Acc:HGNC:19967]	Cattle	PCG	Eukaryota	CO-Op	ENSBTAP00000001113	10.14	(10,30]
ENSBTAG00000000838	LZTS1	leucine zipper putative tumor suppressor 1 [Source:RefSeq peptide;Acc:NP_001179216]	Cattle	PCG	Eumetazoa	Eu-Ve	ENSBTAP00000053705	33.23	(30,100]
ENSBTAG00000000841	UBASH3B	ubiquitin-associated and SH3 domain-containing protein B [Source:RefSeq peptide;Acc:NP_001193057]	Cattle	PCG	Eumetazoa	Eu-Ve	ENSBTAP00000001114	36.04	(30,100]
ENSBTAG00000000842	NDRG2	protein NDRG2 [Source:RefSeq peptide;Acc:NP_001030381]	Cattle	PCG	Eumetazoa	Eu-Ve	ENSBTAP00000001118	1.18	(0,10]
ENSBTAG00000000843	OLFM3	olfactomedin 3 [Source:HGNC Symbol;Acc:HGNC:17990]	Cattle	PCG	Vertebrata	Eu-Ve	ENSBTAP00000001121	14.89	(10,30]
ENSBTAG00000000845	SNRNP200	small nuclear ribonucleoprotein 200kDa (U5) [Source:HGNC Symbol;Acc:HGNC:30859]	Cattle	PCG	Vertebrata	Eu-Ve	ENSBTAP00000050727	2.62	(0,10]
ENSBTAG00000000848	CYP20A1	cytochrome P450, family 20, subfamily A, polypeptide 1 [Source:HGNC Symbol;Acc:HGNC:20576]	Cattle	PCG	Eukaryota	CO-Op	ENSBTAP00000001130	2.9	(0,10]
ENSBTAG00000000851	SEC16B	SEC16 homolog B, endoplasmic reticulum export factor [Source:HGNC Symbol;Acc:HGNC:30301]	Cattle	PCG	Eumetazoa	Eu-Ve	ENSBTAP00000001132	1.08	(0,10]
ENSBTAG00000000854	NXN	nucleoredoxin [Source:HGNC Symbol;Acc:HGNC:18008]	Cattle	PCG	Vertebrata	Eu-Ve	ENSBTAP00000001137	35.71	(30,100]
ENSBTAG00000000855	FBXL6	F-box and leucine-rich repeat protein 6 [Source:HGNC Symbol;Acc:HGNC:13603]	Cattle	PCG	Eukaryota	CO-Op	ENSBTAP00000001140	4.14	(0,10]
ENSBTAG00000000856		G protein-coupled receptor 172B; Uncharacterized protein [Source:UniProtKB/TrEMBL;Acc:Q148E5]	Cattle	PCG	Eumetazoa	Eu-Ve	ENSBTAP00000001141	10.67	(10,30]
ENSBTAG00000000857	SLC38A1	solute carrier family 38, member 1 [Source:HGNC Symbol;Acc:HGNC:13447]	Cattle	PCG	Vertebrata	Eu-Ve	ENSBTAP00000001142	11.66	(10,30]
ENSBTAG00000000859	ETV3L	ets variant 3-like [Source:HGNC Symbol;Acc:HGNC:33834]	Cattle	PCG	Eukaryota	CO-Op	ENSBTAP00000001147	9.67	(0,10]
ENSBTAG00000000861	ZFP1	ZFP1 zinc finger protein [Source:HGNC Symbol;Acc:HGNC:23328]	Cattle	PCG	Mammalia	Ma	ENSBTAP00000001144	38.27	(30,100]
ENSBTAG00000000868	RNF219	ring finger protein 219 [Source:HGNC Symbol;Acc:HGNC:20308]	Cattle	KZFP	Mammalia	Ma	ENSBTAP00000001155	2.41	(0,10]
ENSBTAG00000000869	TRIM27	tripartite motif containing 27 [Source:HGNC Symbol;Acc:HGNC:9975]	Cattle	PCG	Eumetazoa	Eu-Ve	ENSBTAP00000001156	49.79	(30,100]
ENSBTAG00000000871		Uncharacterized protein [Source:UniProtKB/TrEMBL;Acc:M0QVY2]	Cattle	PCG	Mammalia	Ma	ENSBTAP00000001158	4.87	(0,10]
ENSBTAG00000000872	SLC13A3	solute carrier family 13 (sodium-dependent dicarboxylate transporter), member 3 [Source:HGNC Symbol;Acc:HGNC:14430]	Cattle	PCG	Vertebrata	Eu-Ve	ENSBTAP00000001160	1.51	(0,10]
ENSBTAG00000000873	CAST	calpastatin [Source:HGNC Symbol;Acc:HGNC:1515]	Cattle	PCG	Cellular_organisms	CO-Op	ENSBTAP00000001161	0.66	(0,10]
ENSBTAG00000000874	CEP131	centrosomal protein 131kDa [Source:HGNC Symbol;Acc:HGNC:29511]	Cattle	PCG	Vertebrata	Eu-Ve	ENSBTAP00000036917	100	(30,100]
ENSBTAG00000000875	METTL20	methyltransferase like 20 [Source:HGNC Symbol;Acc:HGNC:28739]	Cattle	PCG	Opisthokonta	CO-Op	ENSBTAP00000001166	43.02	(30,100]
ENSBTAG00000000877	RB1CC1	RB1-inducible coiled-coil 1 [Source:HGNC Symbol;Acc:HGNC:15574]	Cattle	PCG	Euk+Bac	CO-Op	ENSBTAP00000001167	1.13	(0,10]
ENSBTAG00000000878	C8orf33	chromosome 8 open reading frame 33 [Source:HGNC Symbol;Acc:HGNC:26104]	Cattle	PCG	Eumetazoa	Eu-Ve	ENSBTAP00000001169	12.59	(10,30]
ENSBTAG00000000879	GINM1	glycoprotein integral membrane 1 [Source:HGNC Symbol;Acc:HGNC:21074]	Cattle	PCG	Eumetazoa	Eu-Ve	ENSBTAP00000001168	56.91	(30,100]
ENSBTAG00000000880		Uncharacterized protein [Source:UniProtKB/TrEMBL;Acc:G3MWU5]	Cattle	PCG	Vertebrata	Eu-Ve	ENSBTAP00000001170	5.78	(0,10]
ENSBTAG00000000885		Uncharacterized protein [Source:UniProtKB/TrEMBL;Acc:F1MTT5]	Cattle	PCG	Eumetazoa	Eu-Ve	ENSBTAP00000054001	2.54	(0,10]
ENSBTAG00000000886	SPTA1	Bos taurus spectrin, alpha, erythrocytic 1 (elliptocytosis 2) (SPTA1), mRNA. [Source:RefSeq mRNA;Acc:NM_001206588]	Cattle	PCG	Eumetazoa	Eu-Ve	ENSBTAP00000001177	0.39	(0,10]
ENSBTAG00000000888	MB21D1	Mab-21 domain containing 1 [Source:HGNC Symbol;Acc:HGNC:21367]	Cattle	PCG	Opisthokonta	CO-Op	ENSBTAP00000053194	0.58	(0,10]
ENSBTAG00000000892		Uncharacterized protein [Source:UniProtKB/TrEMBL;Acc:F1MK50]	Cattle	PCG	Eumetazoa	Eu-Ve	ENSBTAP00000001184	30.12	(30,100]
ENSBTAG00000000893	PGK1	phosphoglycerate kinase 1 [Source:HGNC Symbol;Acc:HGNC:8896]	Cattle	PCG	Mammalia	Ma	ENSBTAP00000032540	20.79	(10,30]
ENSBTAG00000000894	TAF9B	TAF9B RNA polymerase II, TATA box binding protein (TBP)-associated factor, 31kDa [Source:HGNC Symbol;Acc:HGNC:17306]	Cattle	PCG	Cellular_organisms	CO-Op	ENSBTAP00000001187	1.68	(0,10]
ENSBTAG00000000895	IQGAP2	IQ motif containing GTPase activating protein 2 [Source:HGNC Symbol;Acc:HGNC:6111]	Cattle	PCG	Eukaryota	CO-Op	ENSBTAP00000001188	25	(10,30]
ENSBTAG00000000897	F2RL2	coagulation factor II (thrombin) receptor-like 2 [Source:HGNC Symbol;Acc:HGNC:3539]	Cattle	PCG	Eukaryota	CO-Op	ENSBTAP00000001190	1.55	(0,10]
ENSBTAG00000000898	TMEM17	transmembrane protein 17 [Source:HGNC Symbol;Acc:HGNC:26623]	Cattle	PCG	Vertebrata	Eu-Ve	ENSBTAP00000001191	0.53	(0,10]
ENSBTAG00000000899	LRRC8C	leucine rich repeat containing 8 family, member C [Source:HGNC Symbol;Acc:HGNC:25075]	Cattle	PCG	Eumetazoa	Eu-Ve	ENSBTAP00000042266	15.66	(10,30]
ENSBTAG00000000900	OGT	O-linked N-acetylglucosamine (GlcNAc) transferase [Source:HGNC Symbol;Acc:HGNC:8127]	Cattle	PCG	Vertebrata	Eu-Ve	ENSBTAP00000001193	10.09	(10,30]
ENSBTAG00000000902	RAB6B	RAB6B, member RAS oncogene family [Source:HGNC Symbol;Acc:HGNC:14902]	Cattle	PCG	Eumetazoa	Eu-Ve	ENSBTAP00000042834	1.25	(0,10]
ENSBTAG00000000905	HCAR1	hydroxycarboxylic acid receptor 1 [Source:HGNC Symbol;Acc:HGNC:4532]	Cattle	PCG	Eukaryota	CO-Op	ENSBTAP00000001199	10.58	(10,30]
ENSBTAG00000000908	SLC6A7	solute carrier family 6 (neurotransmitter transporter), member 7 [Source:HGNC Symbol;Acc:HGNC:11054]	Cattle	PCG	Vertebrata	Eu-Ve	ENSBTAP00000001202	3.88	(0,10]
ENSBTAG00000000910	UBE2H	ubiquitin-conjugating enzyme E2H [Source:HGNC Symbol;Acc:HGNC:12484]	Cattle	PCG	Vertebrata	Eu-Ve	ENSBTAP00000035062	2.2	(0,10]
ENSBTAG00000000911	UQCR10	ubiquinol-cytochrome c reductase, complex III subunit X [Source:HGNC Symbol;Acc:HGNC:30863]	Cattle	PCG	Eukaryota	CO-Op	ENSBTAP00000001205	22.4	(10,30]
ENSBTAG00000000913	OPRK1	opioid receptor, kappa 1 [Source:HGNC Symbol;Acc:HGNC:8154]	Cattle	PCG	Eumetazoa	Eu-Ve	ENSBTAP00000001208	7.81	(0,10]
ENSBTAG00000000914	TCTE3	t-complex-associated-testis-expressed 3 [Source:HGNC Symbol;Acc:HGNC:11695]	Cattle	PCG	Vertebrata	Eu-Ve	ENSBTAP00000001209	3.95	(0,10]
ENSBTAG00000000916	BMP1	bone morphogenetic protein 1 [Source:HGNC Symbol;Acc:HGNC:1067]	Cattle	PCG	Vertebrata	Eu-Ve	ENSBTAP00000001210	14.43	(10,30]
ENSBTAG00000000917	ERMARD	ER membrane-associated RNA degradation [Source:HGNC Symbol;Acc:HGNC:21056]	Cattle	PCG	Eumetazoa	Eu-Ve	ENSBTAP00000001218	5.09	(0,10]
ENSBTAG00000000918	HEY2	hes-related family bHLH transcription factor with YRPW motif 2 [Source:HGNC Symbol;Acc:HGNC:4881]	Cattle	PCG	Eumetazoa	Eu-Ve	ENSBTAP00000001212	1.62	(0,10]
ENSBTAG00000000919	DNAH17	dynein, axonemal, heavy chain 17 [Source:HGNC Symbol;Acc:HGNC:2946]	Cattle	PCG	Eumetazoa	Eu-Ve	ENSBTAP00000001214	37.09	(30,100]
ENSBTAG00000000920	HOXC13	homeobox protein Hox-C13 [Source:RefSeq peptide;Acc:NP_001076959]	Cattle	PCG	Eukaryota	CO-Op	ENSBTAP00000022637	0.18	(0,10]
ENSBTAG00000000923	HOXC12	homeobox C12 [Source:HGNC Symbol;Acc:HGNC:5124]	Cattle	PCG	Vertebrata	Eu-Ve	ENSBTAP00000001222	22.98	(10,30]
ENSBTAG00000000924	GLT8D2	glycosyltransferase 8 domain containing 2 [Source:HGNC Symbol;Acc:HGNC:24890]	Cattle	PCG	Vertebrata	Eu-Ve	ENSBTAP00000001223	38.79	(30,100]
ENSBTAG00000000925		Uncharacterized protein [Source:UniProtKB/TrEMBL;Acc:F1MTL2]	Cattle	PCG	Vertebrata	Eu-Ve	ENSBTAP00000001224	14	(10,30]
ENSBTAG00000000926	SPECC1	sperm antigen with calponin homology and coiled-coil domains 1 [Source:HGNC Symbol;Acc:HGNC:30615]	Cattle	PCG	Vertebrata	Eu-Ve	ENSBTAP00000001225	3.24	(0,10]
ENSBTAG00000000928		Uncharacterized protein [Source:UniProtKB/TrEMBL;Acc:E1BEU7]	Cattle	PCG	Eumetazoa	Eu-Ve	ENSBTAP00000034915	54.11	(30,100]
ENSBTAG00000000930	CCDC183	coiled-coil domain containing 183 [Source:HGNC Symbol;Acc:HGNC:28236]	Cattle	PCG	NULL	NoGA	ENSBTAP00000001231	1.34	(0,10]
ENSBTAG00000000933	SLC39A2	solute carrier family 39 (zinc transporter), member 2 [Source:HGNC Symbol;Acc:HGNC:17127]	Cattle	PCG	Mammalia	Ma	ENSBTAP00000040419	2.43	(0,10]
ENSBTAG00000000936	SSFA2	sperm specific antigen 2 [Source:HGNC Symbol;Acc:HGNC:11319]	Cattle	PCG	Eukaryota	CO-Op	ENSBTAP00000001238	6.8	(0,10]
ENSBTAG00000000937	KIF16B	kinesin family member 16B [Source:HGNC Symbol;Acc:HGNC:15869]	Cattle	PCG	Eumetazoa	Eu-Ve	ENSBTAP00000001241	50.48	(30,100]
ENSBTAG00000000939	TBCC	tubulin folding cofactor C [Source:HGNC Symbol;Acc:HGNC:11580]	Cattle	PCG	Eukaryota	CO-Op	ENSBTAP00000001242	10.45	(10,30]
ENSBTAG00000000940	PLEKHB2	pleckstrin homology domain containing, family B (evectins) member 2 [Source:HGNC Symbol;Acc:HGNC:19236]	Cattle	PCG	Eukaryota	CO-Op	ENSBTAP00000001245	23.19	(10,30]
ENSBTAG00000000941	SIPA1L2	signal-induced proliferation-associated 1 like 2 [Source:HGNC Symbol;Acc:HGNC:23800]	Cattle	PCG	Eumetazoa	Eu-Ve	ENSBTAP00000001246	0.45	(0,10]
ENSBTAG00000000942		Uncharacterized protein [Source:UniProtKB/TrEMBL;Acc:F1MTK8]	Cattle	PCG	Eumetazoa	Eu-Ve	ENSBTAP00000001248	21.99	(10,30]
ENSBTAG00000000943	LPCAT1	lysophosphatidylcholine acyltransferase 1 [Source:HGNC Symbol;Acc:HGNC:25718]	Cattle	KZFP	Mammalia	Ma	ENSBTAP00000001247	12.48	(10,30]
ENSBTAG00000000944	ATP2C2	ATPase, Ca++ transporting, type 2C, member 2 [Source:HGNC Symbol;Acc:HGNC:29103]	Cattle	PCG	Eukaryota	CO-Op	ENSBTAP00000001250	8.59	(0,10]
ENSBTAG00000000945	TLDC1	TBC/LysM-associated domain containing 1 [Source:HGNC Symbol;Acc:HGNC:29325]	Cattle	PCG	Vertebrata	Eu-Ve	ENSBTAP00000053487	2.51	(0,10]
ENSBTAG00000000946	RAB2A	RAB2A, member RAS oncogene family [Source:HGNC Symbol;Acc:HGNC:9763]	Cattle	PCG	Eukaryota	CO-Op	ENSBTAP00000001252	15.57	(10,30]
ENSBTAG00000000948	DNAJC9	dnaJ homolog subfamily C member 9 [Source:RefSeq peptide;Acc:NP_001192615]	Cattle	PCG	Eumetazoa	Eu-Ve	ENSBTAP00000001253	20.11	(10,30]
ENSBTAG00000000949	MRPS16	mitochondrial ribosomal protein S16 [Source:HGNC Symbol;Acc:HGNC:14048]	Cattle	PCG	Eukaryota	CO-Op	ENSBTAP00000001254	23.75	(10,30]
ENSBTAG00000000950	JAKMIP3	Janus kinase and microtubule interacting protein 3 [Source:HGNC Symbol;Acc:HGNC:23523]	Cattle	PCG	Euk+Bac	CO-Op	ENSBTAP00000001255	9.63	(0,10]
ENSBTAG00000000951	DCDC1	doublecortin domain-containing protein 1 [Source:RefSeq peptide;Acc:NP_001069902]	Cattle	PCG	Eumetazoa	Eu-Ve	ENSBTAP00000038737	9.94	(0,10]
ENSBTAG00000000954	RBM41	RNA binding motif protein 41 [Source:HGNC Symbol;Acc:HGNC:25617]	Cattle	PCG	Mammalia	Ma	ENSBTAP00000001262	20.51	(10,30]
ENSBTAG00000000955	CDKN2AIP	CDKN2A interacting protein [Source:HGNC Symbol;Acc:HGNC:24325]	Cattle	PCG	Eukaryota	CO-Op	ENSBTAP00000001264	12.11	(10,30]
ENSBTAG00000000957	ZSWIM3	zinc finger, SWIM-type containing 3 [Source:HGNC Symbol;Acc:HGNC:16157]	Cattle	PCG	Vertebrata	Eu-Ve	ENSBTAP00000001266	18.25	(10,30]
ENSBTAG00000000958	ZSWIM1	zinc finger, SWIM-type containing 1 [Source:HGNC Symbol;Acc:HGNC:16155]	Cattle	PCG	Eumetazoa	Eu-Ve	ENSBTAP00000001267	13.33	(10,30]
ENSBTAG00000000959	SPATA25	spermatogenesis associated 25 [Source:HGNC Symbol;Acc:HGNC:16158]	Cattle	PCG	Vertebrata	Eu-Ve	ENSBTAP00000001268	0.44	(0,10]
ENSBTAG00000000960	NEURL2	neuralized E3 ubiquitin protein ligase 2 [Source:HGNC Symbol;Acc:HGNC:16156]	Cattle	PCG	Mammalia	Ma	ENSBTAP00000001269	35.32	(30,100]
ENSBTAG00000000961	STAP1	signal transducing adaptor family member 1 [Source:HGNC Symbol;Acc:HGNC:24133]	Cattle	PCG	Eumetazoa	Eu-Ve	ENSBTAP00000001270	5.26	(0,10]
ENSBTAG00000000962		Uncharacterized protein [Source:UniProtKB/TrEMBL;Acc:M0QVY3]	Cattle	PCG	Vertebrata	Eu-Ve	ENSBTAP00000001271	11.11	(10,30]
ENSBTAG00000000963	FCRL5	Fc receptor-like 5 [Source:HGNC Symbol;Acc:HGNC:18508]	Cattle	PCG	Vertebrata	Eu-Ve	ENSBTAP00000001272	0	0
ENSBTAG00000000964	TNNI3K	Bos taurus TNNI3 interacting kinase (TNNI3K), mRNA. [Source:RefSeq mRNA;Acc:NM_001078008]	Cattle	PCG	Vertebrata	Eu-Ve	ENSBTAP00000024922	4.13	(0,10]
ENSBTAG00000000965		Uncharacterized protein [Source:UniProtKB/TrEMBL;Acc:F1MTH2]	Cattle	PCG	Eukaryota	CO-Op	ENSBTAP00000001278	4.67	(0,10]
ENSBTAG00000000966	DET1	de-etiolated homolog 1 (Arabidopsis) [Source:HGNC Symbol;Acc:HGNC:25477]	Cattle	PCG	Mammalia	Ma	ENSBTAP00000001280	1.05	(0,10]
ENSBTAG00000000967	ASIC1	acid sensing (proton gated) ion channel 1 [Source:HGNC Symbol;Acc:HGNC:100]	Cattle	PCG	Eukaryota	CO-Op	ENSBTAP00000001281	1.09	(0,10]
ENSBTAG00000000970		KRTAP10-2 protein; Uncharacterized protein [Source:UniProtKB/TrEMBL;Acc:A8QW00]	Cattle	PCG	Eumetazoa	Eu-Ve	ENSBTAP00000001283	2.09	(0,10]
ENSBTAG00000000972	KCNJ15	potassium channel, inwardly rectifying subfamily J, member 15 [Source:HGNC Symbol;Acc:HGNC:6261]	Cattle	PCG	Eumetazoa	Eu-Ve	ENSBTAP00000041210	17.89	(10,30]
ENSBTAG00000000973	IARS	isoleucyl-tRNA synthetase [Source:HGNC Symbol;Acc:HGNC:5330]	Cattle	PCG	Vertebrata	Eu-Ve	ENSBTAP00000001288	4.8	(0,10]
ENSBTAG00000000974	CADM1	cell adhesion molecule 1 [Source:HGNC Symbol;Acc:HGNC:5951]	Cattle	PCG	Cellular_organisms	CO-Op	ENSBTAP00000001290	0.48	(0,10]
ENSBTAG00000000977	ASH2L	ash2 (absent, small, or homeotic)-like (Drosophila) [Source:HGNC Symbol;Acc:HGNC:744]	Cattle	PCG	Vertebrata	Eu-Ve	ENSBTAP00000036781	5.04	(0,10]
ENSBTAG00000000978	SMIM19	small integral membrane protein 19 [Source:HGNC Symbol;Acc:HGNC:25166]	Cattle	PCG	Eukaryota	CO-Op	ENSBTAP00000001294	28.14	(10,30]
ENSBTAG00000000979	KLHDC8B	kelch domain containing 8B [Source:HGNC Symbol;Acc:HGNC:28557]	Cattle	PCG	Vertebrata	Eu-Ve	ENSBTAP00000001296	22.43	(10,30]
ENSBTAG00000000981	C3orf84	chromosome 3 open reading frame 84 [Source:HGNC Symbol;Acc:HGNC:44666]	Cattle	PCG	Opisthokonta	CO-Op	ENSBTAP00000001298	1.98	(0,10]
ENSBTAG00000000982	ABCC8	ATP-binding cassette, sub-family C (CFTR/MRP), member 8 [Source:HGNC Symbol;Acc:HGNC:59]	Cattle	PCG	Eumetazoa	Eu-Ve	ENSBTAP00000001300	6.86	(0,10]
ENSBTAG00000000983	RAB10	RAB10, member RAS oncogene family [Source:HGNC Symbol;Acc:HGNC:9759]	Cattle	PCG	Vertebrata	Eu-Ve	ENSBTAP00000043950	3.72	(0,10]
ENSBTAG00000000985	USH1C	Usher syndrome 1C [Source:HGNC Symbol;Acc:HGNC:12597]	Cattle	PCG	Eukaryota	CO-Op	ENSBTAP00000001303	9.5	(0,10]
ENSBTAG00000000986	OTOG	otogelin [Source:HGNC Symbol;Acc:HGNC:8516]	Cattle	PCG	Eumetazoa	Eu-Ve	ENSBTAP00000053819	22.65	(10,30]
ENSBTAG00000000987	BRCA2	breast cancer 2, early onset [Source:HGNC Symbol;Acc:HGNC:1101]	Cattle	PCG	Vertebrata	Eu-Ve	ENSBTAP00000055790	18.41	(10,30]
ENSBTAG00000000988	PSMA2	proteasome subunit alpha 2 [Source:HGNC Symbol;Acc:HGNC:9531]	Cattle	PCG	Eukaryota	CO-Op	ENSBTAP00000001311	25.35	(10,30]
ENSBTAG00000000990	MRPL32	mitochondrial ribosomal protein L32 [Source:HGNC Symbol;Acc:HGNC:14035]	Cattle	PCG	Eukaryota	CO-Op	ENSBTAP00000001309	1.71	(0,10]
ENSBTAG00000000991	BMP10	bone morphogenetic protein 10 [Source:HGNC Symbol;Acc:HGNC:20869]	Cattle	PCG	Eumetazoa	Eu-Ve	ENSBTAP00000001313	5.85	(0,10]
ENSBTAG00000000992	N4BP2L1	NEDD4 binding protein 2-like 1 [Source:HGNC Symbol;Acc:HGNC:25037]	Cattle	PCG	Vertebrata	Eu-Ve	ENSBTAP00000001312	3.3	(0,10]
ENSBTAG00000000993	FAM46A	family with sequence similarity 46, member A [Source:HGNC Symbol;Acc:HGNC:18345]	Cattle	PCG	Vertebrata	Eu-Ve	ENSBTAP00000001315	30.06	(30,100]
ENSBTAG00000000995	SLC39A6	solute carrier family 39 (zinc transporter), member 6 [Source:HGNC Symbol;Acc:HGNC:18607]	Cattle	PCG	Opisthokonta	CO-Op	ENSBTAP00000001319	1.15	(0,10]
ENSBTAG00000000998	CA13	carbonic anhydrase XIII [Source:HGNC Symbol;Acc:HGNC:14914]	Cattle	PCG	Eukaryota	CO-Op	ENSBTAP00000001322	33.07	(30,100]
ENSBTAG00000001000	ANKRD55	ankyrin repeat domain 55 [Source:HGNC Symbol;Acc:HGNC:25681]	Cattle	PCG	Euk+Bac	CO-Op	ENSBTAP00000001324	6.08	(0,10]
ENSBTAG00000001001	TCF7	transcription factor 7 (T-cell specific, HMG-box) [Source:HGNC Symbol;Acc:HGNC:11639]	Cattle	PCG	Vertebrata	Eu-Ve	ENSBTAP00000001325	42.18	(30,100]
ENSBTAG00000001002	CKMT2	creatine kinase, mitochondrial 2 (sarcomeric) [Source:HGNC Symbol;Acc:HGNC:1996]	Cattle	PCG	Eumetazoa	Eu-Ve	ENSBTAP00000001329	78.04	(30,100]
ENSBTAG00000001003	ESAM	endothelial cell adhesion molecule [Source:HGNC Symbol;Acc:HGNC:17474]	Cattle	PCG	Euk+Bac	CO-Op	ENSBTAP00000001330	3.34	(0,10]
ENSBTAG00000001004		Uncharacterized protein [Source:UniProtKB/TrEMBL;Acc:F1MJT5]	Cattle	PCG	Vertebrata	Eu-Ve	ENSBTAP00000050975	24.49	(10,30]
ENSBTAG00000001005	HMX3	H6 family homeobox 3 [Source:HGNC Symbol;Acc:HGNC:5019]	Cattle	PCG	Eumetazoa	Eu-Ve	ENSBTAP00000001332	28.07	(10,30]
ENSBTAG00000001006	SLC25A43	solute carrier family 25, member 43 [Source:HGNC Symbol;Acc:HGNC:30557]	Cattle	PCG	Eumetazoa	Eu-Ve	ENSBTAP00000042816	44.34	(30,100]
ENSBTAG00000001007	PRF1	perforin 1 (pore forming protein) [Source:HGNC Symbol;Acc:HGNC:9360]	Cattle	PCG	Eumetazoa	Eu-Ve	ENSBTAP00000001337	2.89	(0,10]
ENSBTAG00000001008	HCLS1	hematopoietic cell-specific Lyn substrate 1 [Source:HGNC Symbol;Acc:HGNC:4844]	Cattle	PCG	Vertebrata	Eu-Ve	ENSBTAP00000001336	3.43	(0,10]
ENSBTAG00000001009	ADAMTS18	ADAM metallopeptidase with thrombospondin type 1 motif, 18 [Source:HGNC Symbol;Acc:HGNC:17110]	Cattle	PCG	Opisthokonta	CO-Op	ENSBTAP00000001338	56.7	(30,100]
ENSBTAG00000001010	SLC30A5	solute carrier family 30 (zinc transporter), member 5 [Source:HGNC Symbol;Acc:HGNC:19089]	Cattle	PCG	Eumetazoa	Eu-Ve	ENSBTAP00000001339	5.81	(0,10]
ENSBTAG00000001013	MAPK7	mitogen-activated protein kinase 7 [Source:HGNC Symbol;Acc:HGNC:6880]	Cattle	PCG	Cellular_organisms	CO-Op	ENSBTAP00000001343	9.1	(0,10]
ENSBTAG00000001014	TM9SF4	transmembrane 9 superfamily protein member 4 [Source:HGNC Symbol;Acc:HGNC:30797]	Cattle	PCG	Eukaryota	CO-Op	ENSBTAP00000001347	44.43	(30,100]
ENSBTAG00000001015	NAA35	N(alpha)-acetyltransferase 35, NatC auxiliary subunit [Source:HGNC Symbol;Acc:HGNC:24340]	Cattle	PCG	Eukaryota	CO-Op	ENSBTAP00000001344	0.47	(0,10]
ENSBTAG00000001016	SLK	STE20-like kinase [Source:HGNC Symbol;Acc:HGNC:11088]	Cattle	PCG	Eukaryota	CO-Op	ENSBTAP00000001348	5.44	(0,10]
ENSBTAG00000001017	GDF10	growth differentiation factor 10 [Source:HGNC Symbol;Acc:HGNC:4215]	Cattle	PCG	Eukaryota	CO-Op	ENSBTAP00000001346	43.39	(30,100]
ENSBTAG00000001019	AKAP3	A kinase (PRKA) anchor protein 3 [Source:HGNC Symbol;Acc:HGNC:373]	Cattle	PCG	Vertebrata	Eu-Ve	ENSBTAP00000001351	22.18	(10,30]
ENSBTAG00000001020	CYP1A1	cytochrome P450, family 1, subfamily A, polypeptide 1 [Source:HGNC Symbol;Acc:HGNC:2595]	Cattle	PCG	Mammalia	Ma	ENSBTAP00000001353	18.76	(10,30]
ENSBTAG00000001021	AMDHD2	Putative N-acetylglucosamine-6-phosphate deacetylase [Source:UniProtKB/Swiss-Prot;Acc:A7MBC0]	Cattle	PCG	Mammalia	Ma	ENSBTAP00000053212	0.19	(0,10]
ENSBTAG00000001022	ZNF598	zinc finger protein 598 [Source:HGNC Symbol;Acc:HGNC:28079]	Cattle	PCG	Cellular_organisms	CO-Op	ENSBTAP00000001355	2.44	(0,10]
ENSBTAG00000001023	ARID1A	AT-rich interactive domain-containing protein 1A [Source:RefSeq peptide;Acc:NP_001192714]	Cattle	PCG	Eukaryota	CO-Op	ENSBTAP00000001356	53.05	(30,100]
ENSBTAG00000001024	BCO1	beta-carotene oxygenase 1 [Source:HGNC Symbol;Acc:HGNC:13815]	Cattle	PCG	Eumetazoa	Eu-Ve	ENSBTAP00000001360	71.12	(30,100]
ENSBTAG00000001026	SERPINH1	serpin peptidase inhibitor, clade H (heat shock protein 47), member 1, (collagen binding protein 1) [Source:HGNC Symbol;Acc:HGNC:1546]	Cattle	PCG	Euk+Bac	CO-Op	ENSBTAP00000045735	0.2	(0,10]
ENSBTAG00000001027	MAP6	microtubule-associated protein 6 [Source:HGNC Symbol;Acc:HGNC:6868]	Cattle	PCG	Vertebrata	Eu-Ve	ENSBTAP00000039506	10.53	(10,30]
ENSBTAG00000001028	RASGRP2	RAS guanyl releasing protein 2 (calcium and DAG-regulated) [Source:HGNC Symbol;Acc:HGNC:9879]	Cattle	PCG	Eukaryota	CO-Op	ENSBTAP00000001366	95.22	(30,100]
ENSBTAG00000001029	MTMR3	myotubularin related protein 3 [Source:HGNC Symbol;Acc:HGNC:7451]	Cattle	PCG	Vertebrata	Eu-Ve	ENSBTAP00000001368	13.49	(10,30]
ENSBTAG00000001030	PYGM	phosphorylase, glycogen, muscle [Source:HGNC Symbol;Acc:HGNC:9726]	Cattle	PCG	Vertebrata	Eu-Ve	ENSBTAP00000048361	42.59	(30,100]
ENSBTAG00000001032	IL18R1	interleukin 18 receptor 1 [Source:HGNC Symbol;Acc:HGNC:5988]	Cattle	PCG	Euk+Bac	CO-Op	ENSBTAP00000001373	1.9	(0,10]
ENSBTAG00000001034	SF1	splicing factor 1 [Source:HGNC Symbol;Acc:HGNC:12950]	Cattle	PCG	Vertebrata	Eu-Ve	ENSBTAP00000001371	1.49	(0,10]
ENSBTAG00000001035	HIBADH	3-hydroxyisobutyrate dehydrogenase [Source:HGNC Symbol;Acc:HGNC:4907]	Cattle	PCG	Eukaryota	CO-Op	ENSBTAP00000001376	60.88	(30,100]
ENSBTAG00000001036	MAP4K2	mitogen-activated protein kinase kinase kinase kinase 2 [Source:HGNC Symbol;Acc:HGNC:6864]	Cattle	PCG	Cellular_organisms	CO-Op	ENSBTAP00000001374	1.19	(0,10]
ENSBTAG00000001037	SNRPB	small nuclear ribonucleoprotein polypeptides B and B1 [Source:HGNC Symbol;Acc:HGNC:11153]	Cattle	PCG	Mammalia	Ma	ENSBTAP00000001378	8.89	(0,10]
ENSBTAG00000001038		Primary amine oxidase, liver isozyme [Source:UniProtKB/Swiss-Prot;Acc:Q29437]	Cattle	PCG	Eukaryota	CO-Op	ENSBTAP00000001379	66.11	(30,100]
ENSBTAG00000001041	MXD1	MAX dimerization protein 1 [Source:HGNC Symbol;Acc:HGNC:6761]	Cattle	PCG	Euk+Bac	CO-Op	ENSBTAP00000001383	6.82	(0,10]
ENSBTAG00000001042	LUZP2	leucine zipper protein 2 [Source:HGNC Symbol;Acc:HGNC:23206]	Cattle	PCG	Eumetazoa	Eu-Ve	ENSBTAP00000001384	56.76	(30,100]
ENSBTAG00000001043	SUPV3L1	SUV3-like helicase [Source:HGNC Symbol;Acc:HGNC:11471]	Cattle	PCG	Vertebrata	Eu-Ve	ENSBTAP00000001385	21.72	(10,30]
ENSBTAG00000001044	ANOS1	anosmin 1 [Source:HGNC Symbol;Acc:HGNC:6211]	Cattle	PCG	Euk+Bac	CO-Op	ENSBTAP00000001386	1.68	(0,10]
ENSBTAG00000001049	LDLRAP1	low density lipoprotein receptor adaptor protein 1 [Source:HGNC Symbol;Acc:HGNC:18640]	Cattle	PCG	Eumetazoa	Eu-Ve	ENSBTAP00000054068	6.09	(0,10]
ENSBTAG00000001050	OSCAR	osteoclast associated, immunoglobulin-like receptor [Source:HGNC Symbol;Acc:HGNC:29960]	Cattle	PCG	Eumetazoa	Eu-Ve	ENSBTAP00000001393	20.97	(10,30]
ENSBTAG00000001051	ADCY10	adenylate cyclase 10 (soluble) [Source:HGNC Symbol;Acc:HGNC:21285]	Cattle	PCG	Mammalia	Ma	ENSBTAP00000001395	29.86	(10,30]
ENSBTAG00000001052		Uncharacterized protein [Source:UniProtKB/TrEMBL;Acc:E1BIB4]	Cattle	PCG	Euk+Bac	CO-Op	ENSBTAP00000001400	0.31	(0,10]
ENSBTAG00000001055	ARFGAP3	ADP-ribosylation factor GTPase activating protein 3 [Source:HGNC Symbol;Acc:HGNC:661]	Cattle	PCG	Eukaryota	CO-Op	ENSBTAP00000031993	31.63	(30,100]
ENSBTAG00000001057	SRPK3	SRSF protein kinase 3 [Source:HGNC Symbol;Acc:HGNC:11402]	Cattle	PCG	Eukaryota	CO-Op	ENSBTAP00000050747	52.03	(30,100]
ENSBTAG00000001058	IDH3G	isocitrate dehydrogenase 3 (NAD+) gamma [Source:HGNC Symbol;Acc:HGNC:5386]	Cattle	PCG	Eukaryota	CO-Op	ENSBTAP00000001404	34.87	(30,100]
ENSBTAG00000001059	CXCR4	chemokine (C-X-C motif) receptor 4 [Source:HGNC Symbol;Acc:HGNC:2561]	Cattle	PCG	Eukaryota	CO-Op	ENSBTAP00000001405	2.81	(0,10]
ENSBTAG00000001060	PRKCA	protein kinase C, alpha [Source:HGNC Symbol;Acc:HGNC:9393]	Cattle	PCG	Vertebrata	Eu-Ve	ENSBTAP00000001406	12.18	(10,30]
ENSBTAG00000001061	PTH2	parathyroid hormone 2 [Source:HGNC Symbol;Acc:HGNC:30828]	Cattle	PCG	Eumetazoa	Eu-Ve	ENSBTAP00000001407	1.04	(0,10]
ENSBTAG00000001062	HOXA4	homeobox A4 [Source:HGNC Symbol;Acc:HGNC:5105]	Cattle	PCG	Mammalia	Ma	ENSBTAP00000001408	16.33	(10,30]
ENSBTAG00000001063		paired immunoglobulin-like type 2 receptor alpha precursor [Source:RefSeq peptide;Acc:NP_001193279]	Cattle	PCG	Eumetazoa	Eu-Ve	ENSBTAP00000054303	69.91	(30,100]
ENSBTAG00000001066	GRM2	glutamate receptor, metabotropic 2 [Source:HGNC Symbol;Acc:HGNC:4594]	Cattle	PCG	Mammalia	Ma	ENSBTAP00000001412	24.11	(10,30]
ENSBTAG00000001067	ZCWPW1	zinc finger, CW type with PWWP domain 1 [Source:HGNC Symbol;Acc:HGNC:23486]	Cattle	PCG	Eumetazoa	Eu-Ve	ENSBTAP00000001415	7.68	(0,10]
ENSBTAG00000001068	TP53	Cellular tumor antigen p53 [Source:UniProtKB/Swiss-Prot;Acc:P67939]	Cattle	PCG	Eumetazoa	Eu-Ve	ENSBTAP00000001417	66.93	(30,100]
ENSBTAG00000001069	WRAP53	WD repeat containing, antisense to TP53 [Source:HGNC Symbol;Acc:HGNC:25522]	Cattle	PCG	Opisthokonta	CO-Op	ENSBTAP00000001420	31.35	(30,100]
ENSBTAG00000001071	SAYSD1	SAYSVFN motif domain containing 1 [Source:HGNC Symbol;Acc:HGNC:21025]	Cattle	PCG	Eukaryota	CO-Op	ENSBTAP00000001421	32.22	(30,100]
ENSBTAG00000001074	CALB2	calbindin 2 [Source:HGNC Symbol;Acc:HGNC:1435]	Cattle	PCG	Eumetazoa	Eu-Ve	ENSBTAP00000001425	51.55	(30,100]
ENSBTAG00000001075	NLRP6	NLR family, pyrin domain containing 6 [Source:HGNC Symbol;Acc:HGNC:22944]	Cattle	PCG	Eumetazoa	Eu-Ve	ENSBTAP00000001426	2.58	(0,10]
ENSBTAG00000001076	OSBPL5	oxysterol binding protein-like 5 [Source:HGNC Symbol;Acc:HGNC:16392]	Cattle	PCG	Mammalia	Ma	ENSBTAP00000001428	8.3	(0,10]
ENSBTAG00000001077	SRL	sarcalumenin [Source:HGNC Symbol;Acc:HGNC:11295]	Cattle	PCG	Eukaryota	CO-Op	ENSBTAP00000041753	29.78	(10,30]
ENSBTAG00000001078	SPAG17	sperm-associated antigen 17 [Source:RefSeq peptide;Acc:NP_001193803]	Cattle	PCG	Eumetazoa	Eu-Ve	ENSBTAP00000001429	47.13	(30,100]
ENSBTAG00000001080	PALLD	palladin, cytoskeletal associated protein [Source:HGNC Symbol;Acc:HGNC:17068]	Cattle	PCG	Eumetazoa	Eu-Ve	ENSBTAP00000001438	19.6	(10,30]
ENSBTAG00000001081	SH2D5	SH2 domain containing 5 [Source:HGNC Symbol;Acc:HGNC:28819]	Cattle	PCG	Eumetazoa	Eu-Ve	ENSBTAP00000001432	42.82	(30,100]
ENSBTAG00000001082		mitogen-activated protein kinase kinase kinase MLT [Source:RefSeq peptide;Acc:NP_001192422]	Cattle	PCG	Vertebrata	Eu-Ve	ENSBTAP00000001431	22.2	(10,30]
ENSBTAG00000001083		LOC508140; Uncharacterized protein [Source:UniProtKB/TrEMBL;Acc:Q0MQ71]	Cattle	PCG	Eumetazoa	Eu-Ve	ENSBTAP00000038340	22.57	(10,30]
ENSBTAG00000001084	FAM20A	family with sequence similarity 20, member A [Source:HGNC Symbol;Acc:HGNC:23015]	Cattle	PCG	Mammalia	Ma	ENSBTAP00000001437	1.9	(0,10]
ENSBTAG00000001085	FHL2	four and a half LIM domains 2 [Source:HGNC Symbol;Acc:HGNC:3703]	Cattle	PCG	Eumetazoa	Eu-Ve	ENSBTAP00000001439	10.29	(10,30]
ENSBTAG00000001086	SLC17A8	solute carrier family 17 (vesicular glutamate transporter), member 8 [Source:HGNC Symbol;Acc:HGNC:20151]	Cattle	PCG	Eumetazoa	Eu-Ve	ENSBTAP00000001440	1.43	(0,10]
ENSBTAG00000001088	CCDC173	coiled-coil domain containing 173 [Source:HGNC Symbol;Acc:HGNC:25064]	Cattle	PCG	Cellular_organisms	CO-Op	ENSBTAP00000001445	5.94	(0,10]
ENSBTAG00000001090	PHOSPHO2	phosphatase, orphan 2 [Source:HGNC Symbol;Acc:HGNC:28316]	Cattle	PCG	Eumetazoa	Eu-Ve	ENSBTAP00000044199	7.23	(0,10]
ENSBTAG00000001092	KLHL23	kelch-like protein 23 [Source:RefSeq peptide;Acc:NP_001192436]	Cattle	PCG	Eukaryota	CO-Op	ENSBTAP00000001446	0	0
ENSBTAG00000001093	MTUS2	microtubule associated tumor suppressor candidate 2 [Source:HGNC Symbol;Acc:HGNC:20595]	Cattle	PCG	Vertebrata	Eu-Ve	ENSBTAP00000001447	0.36	(0,10]
ENSBTAG00000001094	PRKRA	protein kinase, interferon-inducible double stranded RNA dependent activator [Source:HGNC Symbol;Acc:HGNC:9438]	Cattle	PCG	Eumetazoa	Eu-Ve	ENSBTAP00000055762	65.13	(30,100]
ENSBTAG00000001096	FKBP7	FK506 binding protein 7 [Source:HGNC Symbol;Acc:HGNC:3723]	Cattle	PCG	Eumetazoa	Eu-Ve	ENSBTAP00000001451	7.67	(0,10]
ENSBTAG00000001097	PLEKHA3	pleckstrin homology domain containing, family A (phosphoinositide binding specific) member 3 [Source:HGNC Symbol;Acc:HGNC:14338]	Cattle	PCG	Eumetazoa	Eu-Ve	ENSBTAP00000001452	7.34	(0,10]
ENSBTAG00000001098	PIANP	PILR alpha associated neural protein [Source:HGNC Symbol;Acc:HGNC:25338]	Cattle	PCG	Eumetazoa	Eu-Ve	ENSBTAP00000001453	40.33	(30,100]
ENSBTAG00000001099	IL22RA1	interleukin 22 receptor, alpha 1 [Source:HGNC Symbol;Acc:HGNC:13700]	Cattle	PCG	Vertebrata	Eu-Ve	ENSBTAP00000037558	60.56	(30,100]
ENSBTAG00000001100	IFNLR1	interferon, lambda receptor 1 [Source:HGNC Symbol;Acc:HGNC:18584]	Cattle	PCG	Vertebrata	Eu-Ve	ENSBTAP00000001455	44.23	(30,100]
ENSBTAG00000001101	SERPINB10	serpin peptidase inhibitor, clade B (ovalbumin), member 10 [Source:HGNC Symbol;Acc:HGNC:8942]	Cattle	PCG	Vertebrata	Eu-Ve	ENSBTAP00000001456	41.41	(30,100]
ENSBTAG00000001102	CMTM4	CKLF-like MARVEL transmembrane domain containing 4 [Source:HGNC Symbol;Acc:HGNC:19175]	Cattle	PCG	Cellular_organisms	CO-Op	ENSBTAP00000001458	0.5	(0,10]
ENSBTAG00000001104	ANXA4	annexin A4 [Source:HGNC Symbol;Acc:HGNC:542]	Cattle	PCG	Eumetazoa	Eu-Ve	ENSBTAP00000001461	19.71	(10,30]
ENSBTAG00000001105	CACYBP	calcyclin binding protein [Source:HGNC Symbol;Acc:HGNC:30423]	Cattle	PCG	Eukaryota	CO-Op	ENSBTAP00000001463	5.02	(0,10]
ENSBTAG00000001107	GMCL1	germ cell-less, spermatogenesis associated 1 [Source:HGNC Symbol;Acc:HGNC:23843]	Cattle	PCG	Eukaryota	CO-Op	ENSBTAP00000001464	8.26	(0,10]
ENSBTAG00000001108		28S ribosomal protein S14, mitochondrial [Source:UniProtKB/Swiss-Prot;Acc:Q6B860]	Cattle	PCG	Eukaryota	CO-Op	ENSBTAP00000001466	15.59	(10,30]
ENSBTAG00000001109	SLC16A5	solute carrier family 16 (monocarboxylate transporter), member 5 [Source:HGNC Symbol;Acc:HGNC:10926]	Cattle	PCG	Euk+Bac	CO-Op	ENSBTAP00000001465	3.13	(0,10]
ENSBTAG00000001110	SMOX	spermine oxidase [Source:HGNC Symbol;Acc:HGNC:15862]	Cattle	PCG	Vertebrata	Eu-Ve	ENSBTAP00000001467	5.25	(0,10]
ENSBTAG00000001112	NDUFAF7	NADH dehydrogenase (ubiquinone) complex I, assembly factor 7 [Source:HGNC Symbol;Acc:HGNC:28816]	Cattle	PCG	Euk+Bac	CO-Op	ENSBTAP00000001472	10.81	(10,30]
ENSBTAG00000001113	PRKD3	protein kinase D3 [Source:HGNC Symbol;Acc:HGNC:9408]	Cattle	PCG	Euk+Bac	CO-Op	ENSBTAP00000001470	5.9	(0,10]
ENSBTAG00000001114	P4HA2	prolyl 4-hydroxylase, alpha polypeptide II [Source:HGNC Symbol;Acc:HGNC:8547]	Cattle	PCG	Eumetazoa	Eu-Ve	ENSBTAP00000001474	15.01	(10,30]
ENSBTAG00000001116	ANKRD50	ankyrin repeat domain 50 [Source:HGNC Symbol;Acc:HGNC:29223]	Cattle	PCG	Eukaryota	CO-Op	ENSBTAP00000056064	1.12	(0,10]
ENSBTAG00000001117	ANKRD13B	ankyrin repeat domain 13B [Source:HGNC Symbol;Acc:HGNC:26363]	Cattle	PCG	Eukaryota	CO-Op	ENSBTAP00000001482	17.35	(10,30]
ENSBTAG00000001119	CORO6	coronin 6 [Source:HGNC Symbol;Acc:HGNC:21356]	Cattle	PCG	Eukaryota	CO-Op	ENSBTAP00000001489	17.97	(10,30]
ENSBTAG00000001120	SNRNP48	small nuclear ribonucleoprotein 48kDa (U11/U12) [Source:HGNC Symbol;Acc:HGNC:21368]	Cattle	PCG	Vertebrata	Eu-Ve	ENSBTAP00000001490	4.41	(0,10]
ENSBTAG00000001123	GALC	galactosylceramidase [Source:HGNC Symbol;Acc:HGNC:4115]	Cattle	PCG	Eumetazoa	Eu-Ve	ENSBTAP00000001494	26.76	(10,30]
ENSBTAG00000001124	ADAMDEC1	ADAM-like, decysin 1 [Source:HGNC Symbol;Acc:HGNC:16299]	Cattle	PCG	Opisthokonta	CO-Op	ENSBTAP00000001495	0.44	(0,10]
ENSBTAG00000001125	BMP2K	BMP2 inducible kinase [Source:HGNC Symbol;Acc:HGNC:18041]	Cattle	PCG	Mammalia	Ma	ENSBTAP00000001496	1.68	(0,10]
ENSBTAG00000001126	RNF165	ring finger protein 165 [Source:HGNC Symbol;Acc:HGNC:31696]	Cattle	PCG	Vertebrata	Eu-Ve	ENSBTAP00000001500	87.52	(30,100]
ENSBTAG00000001128	SLC12A9	solute carrier family 12, member 9 [Source:HGNC Symbol;Acc:HGNC:17435]	Cattle	PCG	Eukaryota	CO-Op	ENSBTAP00000001499	17.43	(10,30]
ENSBTAG00000001131	GTDC1	glycosyltransferase-like domain containing 1 [Source:HGNC Symbol;Acc:HGNC:20887]	Cattle	PCG	Opisthokonta	CO-Op	ENSBTAP00000004493	7.11	(0,10]
ENSBTAG00000001132	VWA8	von Willebrand factor A domain containing 8 [Source:HGNC Symbol;Acc:HGNC:29071]	Cattle	PCG	Euk+Bac	CO-Op	ENSBTAP00000001505	4.64	(0,10]
ENSBTAG00000001133	SRRT	serrate, RNA effector molecule [Source:HGNC Symbol;Acc:HGNC:24101]	Cattle	PCG	Eukaryota	CO-Op	ENSBTAP00000001508	2.24	(0,10]
ENSBTAG00000001134	C1orf194	chromosome 1 open reading frame 194 [Source:HGNC Symbol;Acc:HGNC:32331]	Cattle	PCG	Eukaryota	CO-Op	ENSBTAP00000001507	33.56	(30,100]
ENSBTAG00000001135	KIAA1324	KIAA1324 [Source:HGNC Symbol;Acc:HGNC:29618]	Cattle	PCG	Eumetazoa	Eu-Ve	ENSBTAP00000033480	26.47	(10,30]
ENSBTAG00000001136	CLTA	clathrin, light chain A [Source:HGNC Symbol;Acc:HGNC:2090]	Cattle	PCG	Eukaryota	CO-Op	ENSBTAP00000001511	3.1	(0,10]
ENSBTAG00000001137	UFSP1	UFM1-specific peptidase 1 (non-functional) [Source:HGNC Symbol;Acc:HGNC:33821]	Cattle	PCG	Eumetazoa	Eu-Ve	ENSBTAP00000001518	10.29	(10,30]
ENSBTAG00000001138	ACHE	acetylcholinesterase (Yt blood group) [Source:HGNC Symbol;Acc:HGNC:108]	Cattle	PCG	Eumetazoa	Eu-Ve	ENSBTAP00000001510	9.15	(0,10]
ENSBTAG00000001139	IAH1	isoamyl acetate-hydrolyzing esterase 1 homolog [Source:HGNC Symbol;Acc:HGNC:27696]	Cattle	PCG	Euk+Bac	CO-Op	ENSBTAP00000001517	1.46	(0,10]
ENSBTAG00000001140	ADAM17	ADAM metallopeptidase domain 17 [Source:HGNC Symbol;Acc:HGNC:195]	Cattle	PCG	Eukaryota	CO-Op	ENSBTAP00000032777	2.41	(0,10]
ENSBTAG00000001141	GNE	glucosamine (UDP-N-acetyl)-2-epimerase/N-acetylmannosamine kinase [Source:HGNC Symbol;Acc:HGNC:23657]	Cattle	PCG	Opisthokonta	CO-Op	ENSBTAP00000054909	14.13	(10,30]
ENSBTAG00000001142		Uncharacterized protein [Source:UniProtKB/TrEMBL;Acc:E1B7Z4]	Cattle	PCG	Cellular_organisms	CO-Op	ENSBTAP00000001520	0.39	(0,10]
ENSBTAG00000001143	NAA20	N-alpha-acetyltransferase 20 [Source:RefSeq peptide;Acc:NP_001193758]	Cattle	PCG	Eukaryota	CO-Op	ENSBTAP00000032626	1.35	(0,10]
ENSBTAG00000001144	HIVEP2	human immunodeficiency virus type I enhancer binding protein 2 [Source:HGNC Symbol;Acc:HGNC:4921]	Cattle	PCG	Eukaryota	CO-Op	ENSBTAP00000001522	4.26	(0,10]
ENSBTAG00000001146		Potassium voltage-gated channel, Isk-related family, member 1; Uncharacterized protein [Source:UniProtKB/TrEMBL;Acc:Q2KHV0]	Cattle	PCG	Vertebrata	Eu-Ve	ENSBTAP00000001526	65.77	(30,100]
ENSBTAG00000001150	APLP1	amyloid beta (A4) precursor-like protein 1 [Source:HGNC Symbol;Acc:HGNC:597]	Cattle	PCG	Vertebrata	Eu-Ve	ENSBTAP00000001530	6.98	(0,10]
ENSBTAG00000001151	TLE6	transducin-like enhancer of split 6 [Source:HGNC Symbol;Acc:HGNC:30788]	Cattle	PCG	Eumetazoa	Eu-Ve	ENSBTAP00000001531	25.86	(10,30]
ENSBTAG00000001152	TLE2	transducin-like enhancer of split 2 [Source:HGNC Symbol;Acc:HGNC:11838]	Cattle	PCG	Mammalia	Ma	ENSBTAP00000001533	10.33	(10,30]
ENSBTAG00000001153	DGAT2	diacylglycerol O-acyltransferase 2 [Source:HGNC Symbol;Acc:HGNC:16940]	Cattle	PCG	Mammalia	Ma	ENSBTAP00000001534	35.42	(30,100]
ENSBTAG00000001154	ST3GAL1	ST3 beta-galactoside alpha-2,3-sialyltransferase 1 [Source:HGNC Symbol;Acc:HGNC:10862]	Cattle	PCG	Eukaryota	CO-Op	ENSBTAP00000001536	0.28	(0,10]
ENSBTAG00000001156	GMEB1	glucocorticoid modulatory element binding protein 1 [Source:HGNC Symbol;Acc:HGNC:4370]	Cattle	PCG	Vertebrata	Eu-Ve	ENSBTAP00000001538	7.96	(0,10]
ENSBTAG00000001160	FAM60A	family with sequence similarity 60, member A [Source:HGNC Symbol;Acc:HGNC:30702]	Cattle	PCG	Eumetazoa	Eu-Ve	ENSBTAP00000001544	21.67	(10,30]
ENSBTAG00000001161	H2AFY2	H2A histone family, member Y2 [Source:HGNC Symbol;Acc:HGNC:14453]	Cattle	PCG	Eumetazoa	Eu-Ve	ENSBTAP00000001545	44.34	(30,100]
ENSBTAG00000001163	ACAD10	acyl-CoA dehydrogenase family, member 10 [Source:HGNC Symbol;Acc:HGNC:21597]	Cattle	PCG	Vertebrata	Eu-Ve	ENSBTAP00000001547	22.85	(10,30]
ENSBTAG00000001164	AIFM2	apoptosis-inducing factor, mitochondrion-associated, 2 [Source:HGNC Symbol;Acc:HGNC:21411]	Cattle	PCG	Euk+Bac	CO-Op	ENSBTAP00000011801	0.28	(0,10]
ENSBTAG00000001165	HSF5	heat shock transcription factor family member 5 [Source:HGNC Symbol;Acc:HGNC:26862]	Cattle	PCG	Eukaryota	CO-Op	ENSBTAP00000001550	2.95	(0,10]
ENSBTAG00000001166	BRAP	BRCA1-associated protein [Source:RefSeq peptide;Acc:NP_001092478]	Cattle	PCG	Vertebrata	Eu-Ve	ENSBTAP00000055836	41.03	(30,100]
ENSBTAG00000001168	OGFOD1	2-oxoglutarate and iron-dependent oxygenase domain containing 1 [Source:HGNC Symbol;Acc:HGNC:25585]	Cattle	PCG	Eukaryota	CO-Op	ENSBTAP00000001552	11.82	(10,30]
ENSBTAG00000001171	PLXNA2	plexin A2 [Source:HGNC Symbol;Acc:HGNC:9100]	Cattle	PCG	Opisthokonta	CO-Op	ENSBTAP00000032330	15.31	(10,30]
ENSBTAG00000001173	MRPL15	mitochondrial ribosomal protein L15 [Source:HGNC Symbol;Acc:HGNC:14054]	Cattle	PCG	Eumetazoa	Eu-Ve	ENSBTAP00000001558	7.35	(0,10]
ENSBTAG00000001174	LRRN1	leucine rich repeat neuronal 1 [Source:HGNC Symbol;Acc:HGNC:20980]	Cattle	PCG	Euk+Bac	CO-Op	ENSBTAP00000001557	13.8	(10,30]
ENSBTAG00000001176	USPL1	ubiquitin specific peptidase like 1 [Source:HGNC Symbol;Acc:HGNC:20294]	Cattle	PCG	Eumetazoa	Eu-Ve	ENSBTAP00000001560	2.79	(0,10]
ENSBTAG00000001178	TEP1	telomerase-associated protein 1 [Source:HGNC Symbol;Acc:HGNC:11726]	Cattle	PCG	Eumetazoa	Eu-Ve	ENSBTAP00000001562	27.4	(10,30]
ENSBTAG00000001179	RPS6KC1	ribosomal protein S6 kinase, 52kDa, polypeptide 1 [Source:HGNC Symbol;Acc:HGNC:10439]	Cattle	PCG	Euk+Bac	CO-Op	ENSBTAP00000001564	0.99	(0,10]
ENSBTAG00000001181	2020-09-07	septin 7 [Source:HGNC Symbol;Acc:HGNC:1717]	Cattle	PCG	Eumetazoa	Eu-Ve	ENSBTAP00000001565	24.6	(10,30]
ENSBTAG00000001182	KLHL33	kelch-like family member 33 [Source:HGNC Symbol;Acc:HGNC:31952]	Cattle	PCG	Opisthokonta	CO-Op	ENSBTAP00000001568	8.7	(0,10]
ENSBTAG00000001183	SUV420H1	suppressor of variegation 4-20 homolog 1 (Drosophila) [Source:HGNC Symbol;Acc:HGNC:24283]	Cattle	PCG	Vertebrata	Eu-Ve	ENSBTAP00000001567	14.63	(10,30]
ENSBTAG00000001185	SH2D4A	SH2 domain containing 4A [Source:HGNC Symbol;Acc:HGNC:26102]	Cattle	PCG	Eumetazoa	Eu-Ve	ENSBTAP00000051412	35.35	(30,100]
ENSBTAG00000001186	RASL10A	RAS-like, family 10, member A [Source:HGNC Symbol;Acc:HGNC:16954]	Cattle	PCG	Vertebrata	Eu-Ve	ENSBTAP00000001572	43.78	(30,100]
ENSBTAG00000001187	ROM1	retinal outer segment membrane protein 1 [Source:HGNC Symbol;Acc:HGNC:10254]	Cattle	PCG	Mammalia	Ma	ENSBTAP00000001573	1.97	(0,10]
ENSBTAG00000001188	AP1B1	adaptor-related protein complex 1, beta 1 subunit [Source:HGNC Symbol;Acc:HGNC:554]	Cattle	PCG	Mammalia	Ma	ENSBTAP00000001574	7.41	(0,10]
ENSBTAG00000001189	CCL17	chemokine (C-C motif) ligand 17 [Source:HGNC Symbol;Acc:HGNC:10615]	Cattle	PCG	Eukaryota	CO-Op	ENSBTAP00000001576	4.97	(0,10]
ENSBTAG00000001191	STX12	syntaxin 12 [Source:HGNC Symbol;Acc:HGNC:11430]	Cattle	PCG	Vertebrata	Eu-Ve	ENSBTAP00000001579	15.69	(10,30]
ENSBTAG00000001192	UNC93B1	protein unc-93 homolog B1 [Source:RefSeq peptide;Acc:NP_001180076]	Cattle	PCG	Eukaryota	CO-Op	ENSBTAP00000001580	13.87	(10,30]
ENSBTAG00000001193	KCNH4	potassium channel, voltage gated eag related subfamily H, member 4 [Source:HGNC Symbol;Acc:HGNC:6253]	Cattle	PCG	Vertebrata	Eu-Ve	ENSBTAP00000001581	13.25	(10,30]
ENSBTAG00000001195	SLAMF7	SLAM family member 7 [Source:HGNC Symbol;Acc:HGNC:21394]	Cattle	PCG	Eumetazoa	Eu-Ve	ENSBTAP00000005335	36.12	(30,100]
ENSBTAG00000001197		Uncharacterized protein [Source:UniProtKB/TrEMBL;Acc:F1MIE4]	Cattle	PCG	Mammalia	Ma	ENSBTAP00000001585	1.19	(0,10]
ENSBTAG00000001198	DAP3	death associated protein 3 [Source:HGNC Symbol;Acc:HGNC:2673]	Cattle	PCG	Eukaryota	CO-Op	ENSBTAP00000001588	1.68	(0,10]
ENSBTAG00000001199	KIAA1462	junctional protein associated with coronary artery disease homolog [Source:RefSeq peptide;Acc:NP_001075943]	Cattle	PCG	Eukaryota	CO-Op	ENSBTAP00000001589	0.76	(0,10]
ENSBTAG00000001204	LCN15	lipocalin 15 [Source:HGNC Symbol;Acc:HGNC:33777]	Cattle	PCG	Vertebrata	Eu-Ve	ENSBTAP00000001595	80.29	(30,100]
ENSBTAG00000001206	SERPINB8	serpin peptidase inhibitor, clade B (ovalbumin), member 8 [Source:HGNC Symbol;Acc:HGNC:8952]	Cattle	PCG	Mammalia	Ma	ENSBTAP00000001596	7.18	(0,10]
ENSBTAG00000001207	PHLDB2	pleckstrin homology-like domain, family B, member 2 [Source:HGNC Symbol;Acc:HGNC:29573]	Cattle	PCG	Cellular_organisms	CO-Op	ENSBTAP00000001597	0.8	(0,10]
ENSBTAG00000001209		Uncharacterized protein [Source:UniProtKB/TrEMBL;Acc:G3X7H4]	Cattle	PCG	Eumetazoa	Eu-Ve	ENSBTAP00000001599	47.05	(30,100]
ENSBTAG00000001210	SSR2	signal sequence receptor, beta (translocon-associated protein beta) [Source:HGNC Symbol;Acc:HGNC:11324]	Cattle	PCG	Eumetazoa	Eu-Ve	ENSBTAP00000028229	1.84	(0,10]
ENSBTAG00000001212		Uncharacterized protein [Source:UniProtKB/TrEMBL;Acc:G5E513]	Cattle	PCG	Eukaryota	CO-Op	ENSBTAP00000045096	1.42	(0,10]
ENSBTAG00000001219	NKX3-1	NK3 homeobox 1 [Source:HGNC Symbol;Acc:HGNC:7838]	Cattle	PCG	Vertebrata	Eu-Ve	ENSBTAP00000001613	1.31	(0,10]
ENSBTAG00000001221	CAAP1	caspase activity and apoptosis inhibitor 1 [Source:HGNC Symbol;Acc:HGNC:25834]	Cattle	PCG	Eumetazoa	Eu-Ve	ENSBTAP00000001615	48.15	(30,100]
ENSBTAG00000001223	ATP9B	ATPase, class II, type 9B [Source:HGNC Symbol;Acc:HGNC:13541]	Cattle	PCG	Eumetazoa	Eu-Ve	ENSBTAP00000001617	67.68	(30,100]
ENSBTAG00000001224	RBM14	RNA binding motif protein 14 [Source:HGNC Symbol;Acc:HGNC:14219]	Cattle	PCG	Eukaryota	CO-Op	ENSBTAP00000010477	10.92	(10,30]
ENSBTAG00000001225	CEND1	cell cycle exit and neuronal differentiation 1 [Source:HGNC Symbol;Acc:HGNC:24153]	Cattle	PCG	Eukaryota	CO-Op	ENSBTAP00000001619	66.22	(30,100]
ENSBTAG00000001228	SLC25A22	solute carrier family 25 (mitochondrial carrier: glutamate), member 22 [Source:HGNC Symbol;Acc:HGNC:19954]	Cattle	PCG	Mammalia	Ma	ENSBTAP00000001623	78.08	(30,100]
ENSBTAG00000001229	CDHR1	cadherin-related family member 1 [Source:HGNC Symbol;Acc:HGNC:14550]	Cattle	PCG	Eukaryota	CO-Op	ENSBTAP00000001624	4.35	(0,10]
ENSBTAG00000001231	MPZL3	myelin protein zero-like 3 [Source:HGNC Symbol;Acc:HGNC:27279]	Cattle	PCG	Vertebrata	Eu-Ve	ENSBTAP00000001628	10.83	(10,30]
ENSBTAG00000001233		Cell surface glycoprotein CD200 receptor 1 [Source:UniProtKB/Swiss-Prot;Acc:A5D7V5]	Cattle	PCG	Vertebrata	Eu-Ve	ENSBTAP00000001630	18.38	(10,30]
ENSBTAG00000001235	ISL1	ISL LIM homeobox 1 [Source:HGNC Symbol;Acc:HGNC:6132]	Cattle	PCG	Vertebrata	Eu-Ve	ENSBTAP00000001635	9.01	(0,10]
ENSBTAG00000001241	ADRB1	adrenoceptor beta 1 [Source:HGNC Symbol;Acc:HGNC:285]	Cattle	PCG	Eumetazoa	Eu-Ve	ENSBTAP00000001638	24.07	(10,30]
ENSBTAG00000001242	AP3M2	adaptor-related protein complex 3, mu 2 subunit [Source:HGNC Symbol;Acc:HGNC:570]	Cattle	PCG	Eumetazoa	Eu-Ve	ENSBTAP00000001639	31.48	(30,100]
ENSBTAG00000001243	PLAT	Tissue-type plasminogen activator Tissue-type plasminogen activator chain A Tissue-type plasminogen activator chain B [Source:UniProtKB/Swiss-Prot;Acc:Q28198]	Cattle	PCG	Eukaryota	CO-Op	ENSBTAP00000001640	0.24	(0,10]
ENSBTAG00000001244	ATP1A1	sodium/potassium-transporting ATPase subunit alpha-1 [Source:RefSeq peptide;Acc:NP_001070266]	Cattle	PCG	Vertebrata	Eu-Ve	ENSBTAP00000001642	1.06	(0,10]
ENSBTAG00000001246	LECT2	leukocyte cell-derived chemotaxin 2 [Source:HGNC Symbol;Acc:HGNC:6550]	Cattle	PCG	Cellular_organisms	CO-Op	ENSBTAP00000001646	3.82	(0,10]
ENSBTAG00000001247	SULT1B1	sulfotransferase family, cytosolic, 1B, member 1 [Source:HGNC Symbol;Acc:HGNC:17845]	Cattle	PCG	Eumetazoa	Eu-Ve	ENSBTAP00000001648	2.65	(0,10]
ENSBTAG00000001249	TFAP2A	transcription factor AP-2 alpha (activating enhancer binding protein 2 alpha) [Source:HGNC Symbol;Acc:HGNC:11742]	Cattle	PCG	Euk+Bac	CO-Op	ENSBTAP00000001650	1.35	(0,10]
ENSBTAG00000001250	HIVEP1	human immunodeficiency virus type I enhancer binding protein 1 [Source:HGNC Symbol;Acc:HGNC:4920]	Cattle	PCG	Eumetazoa	Eu-Ve	ENSBTAP00000001651	26.09	(10,30]
ENSBTAG00000001252	ANKRD46	ankyrin repeat domain 46 [Source:HGNC Symbol;Acc:HGNC:27229]	Cattle	PCG	Vertebrata	Eu-Ve	ENSBTAP00000001655	73.83	(30,100]
ENSBTAG00000001254	CRYBB3	crystallin, beta B3 [Source:HGNC Symbol;Acc:HGNC:2400]	Cattle	PCG	Eumetazoa	Eu-Ve	ENSBTAP00000001658	3.95	(0,10]
ENSBTAG00000001255	AGTPBP1	ATP/GTP binding protein 1 [Source:HGNC Symbol;Acc:HGNC:17258]	Cattle	PCG	Vertebrata	Eu-Ve	ENSBTAP00000001656	10.43	(10,30]
ENSBTAG00000001257	TMEM50B	transmembrane protein 50B [Source:HGNC Symbol;Acc:HGNC:1280]	Cattle	PCG	Eumetazoa	Eu-Ve	ENSBTAP00000001662	11.37	(10,30]
ENSBTAG00000001258	PINLYP	phospholipase A2 inhibitor and LY6/PLAUR domain containing [Source:HGNC Symbol;Acc:HGNC:44206]	Cattle	PCG	Eukaryota	CO-Op	ENSBTAP00000001660	1.9	(0,10]
ENSBTAG00000001260	IRGQ	immunity-related GTPase family, Q [Source:HGNC Symbol;Acc:HGNC:24868]	Cattle	PCG	Vertebrata	Eu-Ve	ENSBTAP00000031886	0.99	(0,10]
ENSBTAG00000001262	HRG	histidine-rich glycoprotein [Source:HGNC Symbol;Acc:HGNC:5181]	Cattle	PCG	Mammalia	Ma	ENSBTAP00000051361	15.76	(10,30]
ENSBTAG00000001265	TMEM165	transmembrane protein 165 [Source:HGNC Symbol;Acc:HGNC:30760]	Cattle	PCG	Mammalia	Ma	ENSBTAP00000001667	37.69	(30,100]
ENSBTAG00000001269		PLG protein; Plasminogen [Source:UniProtKB/TrEMBL;Acc:A7E350]	Cattle	PCG	Euk+Bac	CO-Op	ENSBTAP00000001671	23.15	(10,30]
ENSBTAG00000001271	NLRP3	NLR family, pyrin domain containing 3 [Source:HGNC Symbol;Acc:HGNC:16400]	Cattle	PCG	Eumetazoa	Eu-Ve	ENSBTAP00000001674	6.4	(0,10]
ENSBTAG00000001273	PPM1L	protein phosphatase, Mg2+/Mn2+ dependent, 1L [Source:HGNC Symbol;Acc:HGNC:16381]	Cattle	PCG	Mammalia	Ma	ENSBTAP00000001675	1.45	(0,10]
ENSBTAG00000001274	MPP2	membrane protein, palmitoylated 2 (MAGUK p55 subfamily member 2) [Source:HGNC Symbol;Acc:HGNC:7220]	Cattle	PCG	Eumetazoa	Eu-Ve	ENSBTAP00000050151	2.5	(0,10]
ENSBTAG00000001279	CLPB	ClpB homolog, mitochondrial AAA ATPase chaperonin [Source:HGNC Symbol;Acc:HGNC:30664]	Cattle	PCG	Opisthokonta	CO-Op	ENSBTAP00000034684	3.26	(0,10]
ENSBTAG00000001280	RALGAPA1	Ral GTPase activating protein, alpha subunit 1 (catalytic) [Source:HGNC Symbol;Acc:HGNC:17770]	Cattle	PCG	Euk+Bac	CO-Op	ENSBTAP00000001687	6.5	(0,10]
ENSBTAG00000001282	RIC1	RIC1 homolog, RAB6A GEF complex partner 1 [Source:HGNC Symbol;Acc:HGNC:17686]	Cattle	PCG	Eukaryota	CO-Op	ENSBTAP00000053451	18.36	(10,30]
ENSBTAG00000001283	ELMO3	engulfment and cell motility 3 [Source:HGNC Symbol;Acc:HGNC:17289]	Cattle	PCG	Eukaryota	CO-Op	ENSBTAP00000001692	12.24	(10,30]
ENSBTAG00000001286	LRRC29	leucine rich repeat containing 29 [Source:HGNC Symbol;Acc:HGNC:13605]	Cattle	PCG	Eukaryota	CO-Op	ENSBTAP00000001696	1.23	(0,10]
ENSBTAG00000001287	MAOB	monoamine oxidase B [Source:HGNC Symbol;Acc:HGNC:6834]	Cattle	PCG	Eumetazoa	Eu-Ve	ENSBTAP00000043349	3.84	(0,10]
ENSBTAG00000001288	MRPL18	mitochondrial ribosomal protein L18 [Source:HGNC Symbol;Acc:HGNC:14477]	Cattle	PCG	Euk+Bac	CO-Op	ENSBTAP00000001698	0.38	(0,10]
ENSBTAG00000001289	TUBD1	tubulin, delta 1 [Source:HGNC Symbol;Acc:HGNC:16811]	Cattle	PCG	Opisthokonta	CO-Op	ENSBTAP00000001699	1.67	(0,10]
ENSBTAG00000001290		Olfactory receptor [Source:UniProtKB/TrEMBL;Acc:F1N481]	Cattle	PCG	Eukaryota	CO-Op	ENSBTAP00000001700	0	0
ENSBTAG00000001291	LF	Lactotransferrin Lactoferricin-B [Source:UniProtKB/Swiss-Prot;Acc:P24627]	Cattle	PCG	Vertebrata	Eu-Ve	ENSBTAP00000052886	2.24	(0,10]
ENSBTAG00000001292	MAATS1	MYCBP-associated, testis expressed 1 [Source:HGNC Symbol;Acc:HGNC:24010]	Cattle	PCG	Eumetazoa	Eu-Ve	ENSBTAP00000001704	0.42	(0,10]
ENSBTAG00000001293	PPP1R15A	protein phosphatase 1, regulatory subunit 15A [Source:HGNC Symbol;Acc:HGNC:14375]	Cattle	PCG	Eukaryota	CO-Op	ENSBTAP00000001703	2.54	(0,10]
ENSBTAG00000001294	DEPDC5	DEP domain containing 5 [Source:HGNC Symbol;Acc:HGNC:18423]	Cattle	PCG	Mammalia	Ma	ENSBTAP00000001702	70.75	(30,100]
ENSBTAG00000001295	TMEM50A	transmembrane protein 50A [Source:HGNC Symbol;Acc:HGNC:30590]	Cattle	PCG	Eukaryota	CO-Op	ENSBTAP00000001707	21.22	(10,30]
ENSBTAG00000001296		Rhesus-like protein; Uncharacterized protein [Source:UniProtKB/TrEMBL;Acc:Q148G0]	Cattle	PCG	Eukaryota	CO-Op	ENSBTAP00000001706	1.27	(0,10]
ENSBTAG00000001297	STAMBPL1	STAM binding protein-like 1 [Source:HGNC Symbol;Acc:HGNC:24105]	Cattle	PCG	Vertebrata	Eu-Ve	ENSBTAP00000001711	1.44	(0,10]
ENSBTAG00000001298	CYP7B1	cytochrome P450, family 7, subfamily B, polypeptide 1 [Source:HGNC Symbol;Acc:HGNC:2652]	Cattle	PCG	Eukaryota	CO-Op	ENSBTAP00000001709	4.59	(0,10]
ENSBTAG00000001299	LRRC32	leucine rich repeat containing 32 [Source:HGNC Symbol;Acc:HGNC:4161]	Cattle	PCG	Opisthokonta	CO-Op	ENSBTAP00000001710	0.59	(0,10]
ENSBTAG00000001301	MRPS28	mitochondrial ribosomal protein S28 [Source:HGNC Symbol;Acc:HGNC:14513]	Cattle	PCG	Vertebrata	Eu-Ve	ENSBTAP00000001716	6.95	(0,10]
ENSBTAG00000001302	HSPB8	heat shock 22kDa protein 8 [Source:HGNC Symbol;Acc:HGNC:30171]	Cattle	PCG	Eumetazoa	Eu-Ve	ENSBTAP00000001718	35.98	(30,100]
ENSBTAG00000001303	ATP2B2	plasma membrane calcium-transporting ATPase 2 [Source:RefSeq peptide;Acc:NP_001178174]	Cattle	PCG	Vertebrata	Eu-Ve	ENSBTAP00000001720	16.84	(10,30]
ENSBTAG00000001305	FXN	frataxin [Source:HGNC Symbol;Acc:HGNC:3951]	Cattle	PCG	Euk+Bac	CO-Op	ENSBTAP00000001723	11.44	(10,30]
ENSBTAG00000001306		Uncharacterized protein [Source:UniProtKB/TrEMBL;Acc:F1MBW1]	Cattle	PCG	Eukaryota	CO-Op	ENSBTAP00000001725	16.13	(10,30]
ENSBTAG00000001308	RHO	rhodopsin [Source:HGNC Symbol;Acc:HGNC:10012]	Cattle	PCG	Vertebrata	Eu-Ve	ENSBTAP00000001728	1.83	(0,10]
ENSBTAG00000001310	MORF4L2	mortality factor 4 like 2 [Source:HGNC Symbol;Acc:HGNC:16849]	Cattle	PCG	Eumetazoa	Eu-Ve	ENSBTAP00000001730	9.2	(0,10]
ENSBTAG00000001311	TRMT6	tRNA methyltransferase 6 [Source:HGNC Symbol;Acc:HGNC:20900]	Cattle	PCG	Eukaryota	CO-Op	ENSBTAP00000001731	40.07	(30,100]
ENSBTAG00000001314	DMRTA1	DMRT-like family A1 [Source:HGNC Symbol;Acc:HGNC:13826]	Cattle	PCG	Eukaryota	CO-Op	ENSBTAP00000001734	29.78	(10,30]
ENSBTAG00000001315	VPS16	vacuolar protein sorting 16 homolog (S. cerevisiae) [Source:HGNC Symbol;Acc:HGNC:14584]	Cattle	PCG	Eumetazoa	Eu-Ve	ENSBTAP00000001736	52.62	(30,100]
ENSBTAG00000001320	IL1B	interleukin 1, beta [Source:HGNC Symbol;Acc:HGNC:5992]	Cattle	PCG	Eukaryota	CO-Op	ENSBTAP00000001744	1.19	(0,10]
ENSBTAG00000001321	SAXO1	stabilizer of axonemal microtubules 1 [Source:HGNC Symbol;Acc:HGNC:28566]	Cattle	PCG	Vertebrata	Eu-Ve	ENSBTAP00000001745	2.26	(0,10]
ENSBTAG00000001322	CENPC	centromere protein C [Source:HGNC Symbol;Acc:HGNC:1854]	Cattle	PCG	Eumetazoa	Eu-Ve	ENSBTAP00000044966	12.58	(10,30]
ENSBTAG00000001323	SLCO2A1	solute carrier organic anion transporter family, member 2A1 [Source:HGNC Symbol;Acc:HGNC:10955]	Cattle	PCG	Opisthokonta	CO-Op	ENSBTAP00000001748	68.43	(30,100]
ENSBTAG00000001324	UPB1	ureidopropionase, beta [Source:HGNC Symbol;Acc:HGNC:16297]	Cattle	PCG	Vertebrata	Eu-Ve	ENSBTAP00000001747	4.5	(0,10]
ENSBTAG00000001325	SLC44A5	solute carrier family 44, member 5 [Source:HGNC Symbol;Acc:HGNC:28524]	Cattle	PCG	Eukaryota	CO-Op	ENSBTAP00000001749	2.08	(0,10]
ENSBTAG00000001326	SLBP	stem-loop binding protein [Source:HGNC Symbol;Acc:HGNC:10904]	Cattle	PCG	Eukaryota	CO-Op	ENSBTAP00000033380	0.89	(0,10]
ENSBTAG00000001328	CLPTM1L	CLPTM1-like [Source:HGNC Symbol;Acc:HGNC:24308]	Cattle	PCG	Eukaryota	CO-Op	ENSBTAP00000001753	59.64	(30,100]
ENSBTAG00000001329	ERICH6	glutamate-rich 6 [Source:HGNC Symbol;Acc:HGNC:28602]	Cattle	PCG	Eukaryota	CO-Op	ENSBTAP00000001754	4.09	(0,10]
ENSBTAG00000001331	MYO1C	myosin IC [Source:HGNC Symbol;Acc:HGNC:7597]	Cattle	PCG	Eumetazoa	Eu-Ve	ENSBTAP00000055377	20.69	(10,30]
ENSBTAG00000001332	PPARG	peroxisome proliferator-activated receptor gamma [Source:HGNC Symbol;Acc:HGNC:9236]	Cattle	PCG	Eukaryota	CO-Op	ENSBTAP00000029554	0.19	(0,10]
ENSBTAG00000001333	GHR	growth hormone receptor [Source:HGNC Symbol;Acc:HGNC:4263]	Cattle	PCG	Eumetazoa	Eu-Ve	ENSBTAP00000041555	1.78	(0,10]
ENSBTAG00000001335		Taste receptor type 2 [Source:UniProtKB/TrEMBL;Acc:F1MP17]	Cattle	PCG	Vertebrata	Eu-Ve	ENSBTAP00000001758	3.94	(0,10]
ENSBTAG00000001336	CCR3	chemokine (C-C motif) receptor 3 [Source:HGNC Symbol;Acc:HGNC:1604]	Cattle	PCG	Mammalia	Ma	ENSBTAP00000001761	0.98	(0,10]
ENSBTAG00000001338	WNT5B	wingless-type MMTV integration site family, member 5B [Source:HGNC Symbol;Acc:HGNC:16265]	Cattle	PCG	Vertebrata	Eu-Ve	ENSBTAP00000001762	7.82	(0,10]
ENSBTAG00000001341	RSL24D1	ribosomal L24 domain containing 1 [Source:HGNC Symbol;Acc:HGNC:18479]	Cattle	PCG	Eumetazoa	Eu-Ve	ENSBTAP00000001766	1.65	(0,10]
ENSBTAG00000001342	DEPDC1	DEP domain containing 1 [Source:HGNC Symbol;Acc:HGNC:22949]	Cattle	PCG	Eukaryota	CO-Op	ENSBTAP00000001767	4.29	(0,10]
ENSBTAG00000001343			Cattle	PCG	Eumetazoa	Eu-Ve	ENSBTAP00000040158	4.32	(0,10]
ENSBTAG00000001344	STRA8	stimulated by retinoic acid 8 [Source:HGNC Symbol;Acc:HGNC:30653]	Cattle	PCG	Vertebrata	Eu-Ve	ENSBTAP00000001770	0	0
ENSBTAG00000001346	COMMD8	COMM domain containing 8 [Source:HGNC Symbol;Acc:HGNC:26036]	Cattle	PCG	Eumetazoa	Eu-Ve	ENSBTAP00000001772	19.12	(10,30]
ENSBTAG00000001348	KIF1C	kinesin family member 1C [Source:HGNC Symbol;Acc:HGNC:6317]	Cattle	PCG	Eukaryota	CO-Op	ENSBTAP00000039416	2.73	(0,10]
ENSBTAG00000001349		Uncharacterized protein [Source:UniProtKB/TrEMBL;Acc:E1B6Y8]	Cattle	PCG	Opisthokonta	CO-Op	ENSBTAP00000001780	26.97	(10,30]
ENSBTAG00000001350	SDCCAG3	Serologically defined colon cancer antigen 3 homolog [Source:UniProtKB/Swiss-Prot;Acc:Q2KJD6]	Cattle	PCG	Eumetazoa	Eu-Ve	ENSBTAP00000049991	0.55	(0,10]
ENSBTAG00000001352	PMPCA	peptidase (mitochondrial processing) alpha [Source:HGNC Symbol;Acc:HGNC:18667]	Cattle	PCG	Vertebrata	Eu-Ve	ENSBTAP00000049441	41.5	(30,100]
ENSBTAG00000001353	INPP5E	inositol polyphosphate-5-phosphatase E [Source:HGNC Symbol;Acc:HGNC:21474]	Cattle	PCG	Eukaryota	CO-Op	ENSBTAP00000001782	0.38	(0,10]
ENSBTAG00000001354	USP38	ubiquitin specific peptidase 38 [Source:HGNC Symbol;Acc:HGNC:20067]	Cattle	PCG	Eukaryota	CO-Op	ENSBTAP00000001784	30.18	(30,100]
ENSBTAG00000001356		Uncharacterized protein [Source:UniProtKB/TrEMBL;Acc:F1MP07]	Cattle	PCG	Eukaryota	CO-Op	ENSBTAP00000001785	7.5	(0,10]
ENSBTAG00000001357	B3GNT7	UDP-GlcNAc:betaGal beta-1,3-N-acetylglucosaminyltransferase 7 [Source:HGNC Symbol;Acc:HGNC:18811]	Cattle	PCG	Eukaryota	CO-Op	ENSBTAP00000001787	0.3	(0,10]
ENSBTAG00000001359		40S ribosomal protein S12 [Source:UniProtKB/Swiss-Prot;Acc:Q76I81]	Cattle	PCG	Eumetazoa	Eu-Ve	ENSBTAP00000048335	7.99	(0,10]
ENSBTAG00000001360	NMNAT1	nicotinamide nucleotide adenylyltransferase 1 [Source:HGNC Symbol;Acc:HGNC:17877]	Cattle	PCG	Eukaryota	CO-Op	ENSBTAP00000001791	6.06	(0,10]
ENSBTAG00000001361	DPH6	diphthamine biosynthesis 6 [Source:HGNC Symbol;Acc:HGNC:30543]	Cattle	PCG	Eukaryota	CO-Op	ENSBTAP00000048652	3.2	(0,10]
ENSBTAG00000001364		Complement C1q and tumor necrosis factor-related protein 9 [Source:UniProtKB/Swiss-Prot;Acc:Q0II24]	Cattle	PCG	Opisthokonta	CO-Op	ENSBTAP00000051676	4.49	(0,10]
ENSBTAG00000001365	C1QTNF2	C1q and tumor necrosis factor related protein 2 [Source:HGNC Symbol;Acc:HGNC:14325]	Cattle	PCG	Vertebrata	Eu-Ve	ENSBTAP00000001799	54.65	(30,100]
ENSBTAG00000001367	LGALS3BP	lectin, galactoside-binding, soluble, 3 binding protein [Source:HGNC Symbol;Acc:HGNC:6564]	Cattle	PCG	Vertebrata	Eu-Ve	ENSBTAP00000001801	46.18	(30,100]
ENSBTAG00000001368	WBSCR27	Williams Beuren syndrome chromosome region 27 [Source:HGNC Symbol;Acc:HGNC:19068]	Cattle	PCG	Eumetazoa	Eu-Ve	ENSBTAP00000001802	0.9	(0,10]
ENSBTAG00000001374	RAD21L1	RAD21 cohesin complex component like 1 [Source:HGNC Symbol;Acc:HGNC:16271]	Cattle	PCG	Euk+Bac	CO-Op	ENSBTAP00000026552	7.42	(0,10]
ENSBTAG00000001376	SLC26A9	solute carrier family 26 (anion exchanger), member 9 [Source:HGNC Symbol;Acc:HGNC:14469]	Cattle	PCG	Eukaryota	CO-Op	ENSBTAP00000001812	5.03	(0,10]
ENSBTAG00000001382	ZSCAN2	zinc finger and SCAN domain containing 2 [Source:HGNC Symbol;Acc:HGNC:20994]	Cattle	PCG	Cellular_organisms	CO-Op	ENSBTAP00000001818	6.48	(0,10]
ENSBTAG00000001385	WDR73	WD repeat domain 73 [Source:HGNC Symbol;Acc:HGNC:25928]	Cattle	PCG	Mammalia	Ma	ENSBTAP00000001821	16.75	(10,30]
ENSBTAG00000001387	NMB	neuromedin B [Source:HGNC Symbol;Acc:HGNC:7842]	Cattle	PCG	Vertebrata	Eu-Ve	ENSBTAP00000001824	0.53	(0,10]
ENSBTAG00000001388	B4GALT4	UDP-Gal:betaGlcNAc beta 1,4- galactosyltransferase, polypeptide 4 [Source:HGNC Symbol;Acc:HGNC:927]	Cattle	PCG	Vertebrata	Eu-Ve	ENSBTAP00000001825	11.57	(10,30]
ENSBTAG00000001390	ANKRD42	ankyrin repeat domain 42 [Source:HGNC Symbol;Acc:HGNC:26752]	Cattle	PCG	Eumetazoa	Eu-Ve	ENSBTAP00000044479	0.88	(0,10]
ENSBTAG00000001391	RDH16	retinol dehydrogenase 16 (all-trans) [Source:HGNC Symbol;Acc:HGNC:29674]	Cattle	PCG	Eumetazoa	Eu-Ve	ENSBTAP00000033880	37.15	(30,100]
ENSBTAG00000001392	MTF2	metal response element binding transcription factor 2 [Source:HGNC Symbol;Acc:HGNC:29535]	Cattle	PCG	Euk+Bac	CO-Op	ENSBTAP00000001829	1.26	(0,10]
ENSBTAG00000001393	TMED9	transmembrane p24 trafficking protein 9 [Source:HGNC Symbol;Acc:HGNC:24878]	Cattle	PCG	Eumetazoa	Eu-Ve	ENSBTAP00000001831	28.31	(10,30]
ENSBTAG00000001394	C21orf91	chromosome 21 open reading frame 91 [Source:HGNC Symbol;Acc:HGNC:16459]	Cattle	PCG	Eukaryota	CO-Op	ENSBTAP00000001830	1.28	(0,10]
ENSBTAG00000001395	ADAMTS7	ADAM metallopeptidase with thrombospondin type 1 motif, 7 [Source:HGNC Symbol;Acc:HGNC:223]	Cattle	PCG	Vertebrata	Eu-Ve	ENSBTAP00000001832	4.71	(0,10]
ENSBTAG00000001396		Uncharacterized protein [Source:UniProtKB/TrEMBL;Acc:G5E516]	Cattle	PCG	Eumetazoa	Eu-Ve	ENSBTAP00000038623	24.19	(10,30]
ENSBTAG00000001397	ATP2A2	ATPase, Ca++ transporting, cardiac muscle, slow twitch 2 [Source:HGNC Symbol;Acc:HGNC:812]	Cattle	PCG	Vertebrata	Eu-Ve	ENSBTAP00000001835	4.44	(0,10]
ENSBTAG00000001398	AKT2	v-akt murine thymoma viral oncogene homolog 2 [Source:HGNC Symbol;Acc:HGNC:392]	Cattle	PCG	Eukaryota	CO-Op	ENSBTAP00000001838	0.59	(0,10]
ENSBTAG00000001400	SLC45A1	solute carrier family 45, member 1 [Source:HGNC Symbol;Acc:HGNC:17939]	Cattle	PCG	Eukaryota	CO-Op	ENSBTAP00000001839	0.83	(0,10]
ENSBTAG00000001401	PRKCI	protein kinase C, iota [Source:HGNC Symbol;Acc:HGNC:9404]	Cattle	PCG	Eukaryota	CO-Op	ENSBTAP00000001840	9.15	(0,10]
ENSBTAG00000001403	CACNG3	calcium channel, voltage-dependent, gamma subunit 3 [Source:HGNC Symbol;Acc:HGNC:1407]	Cattle	PCG	Eumetazoa	Eu-Ve	ENSBTAP00000053326	20.24	(10,30]
ENSBTAG00000001404	GLCE	glucuronic acid epimerase [Source:HGNC Symbol;Acc:HGNC:17855]	Cattle	PCG	Eumetazoa	Eu-Ve	ENSBTAP00000001841	13.65	(10,30]
ENSBTAG00000001405	MAB21L3	mab-21-like 3 (C. elegans) [Source:HGNC Symbol;Acc:HGNC:26787]	Cattle	PCG	Euk_Archaea	CO-Op	ENSBTAP00000001844	1.3	(0,10]
ENSBTAG00000001406	AP3S2	adaptor-related protein complex 3, sigma 2 subunit [Source:HGNC Symbol;Acc:HGNC:571]	Cattle	PCG	Eumetazoa	Eu-Ve	ENSBTAP00000001845	0.27	(0,10]
ENSBTAG00000001407	CNRIP1	cannabinoid receptor interacting protein 1 [Source:HGNC Symbol;Acc:HGNC:24546]	Cattle	PCG	Eukaryota	CO-Op	ENSBTAP00000001846	0	0
ENSBTAG00000001408	GRAMD1B	GRAM domain containing 1B [Source:HGNC Symbol;Acc:HGNC:29214]	Cattle	PCG	Eumetazoa	Eu-Ve	ENSBTAP00000001847	1.83	(0,10]
ENSBTAG00000001410	N6AMT1	N-6 adenine-specific DNA methyltransferase 1 (putative) [Source:HGNC Symbol;Acc:HGNC:16021]	Cattle	PCG	Eukaryota	CO-Op	ENSBTAP00000001849	36.15	(30,100]
ENSBTAG00000001412	KCTD12	potassium channel tetramerization domain containing 12 [Source:HGNC Symbol;Acc:HGNC:14678]	Cattle	PCG	Cellular_organisms	CO-Op	ENSBTAP00000001851	7.48	(0,10]
ENSBTAG00000001414	THOC6	THO complex 6 [Source:HGNC Symbol;Acc:HGNC:28369]	Cattle	PCG	Eumetazoa	Eu-Ve	ENSBTAP00000056437	30.98	(30,100]
ENSBTAG00000001415	GABRR3	gamma-aminobutyric acid (GABA) A receptor, rho 3 (gene/pseudogene) [Source:HGNC Symbol;Acc:HGNC:17969]	Cattle	PCG	Eukaryota	CO-Op	ENSBTAP00000001855	2.05	(0,10]
ENSBTAG00000001416	ACSM1	acyl-CoA synthetase medium-chain family member 1 [Source:HGNC Symbol;Acc:HGNC:18049]	Cattle	PCG	Vertebrata	Eu-Ve	ENSBTAP00000001857	8.33	(0,10]
ENSBTAG00000001417	MRPL4	mitochondrial ribosomal protein L4 [Source:HGNC Symbol;Acc:HGNC:14276]	Cattle	PCG	Cellular_organisms	CO-Op	ENSBTAP00000001859	1.39	(0,10]
ENSBTAG00000001419	ABHD12	abhydrolase domain containing 12 [Source:HGNC Symbol;Acc:HGNC:15868]	Cattle	PCG	Euk+Bac	CO-Op	ENSBTAP00000001861	1.02	(0,10]
ENSBTAG00000001420	HMGN3	high mobility group nucleosomal binding domain 3 [Source:HGNC Symbol;Acc:HGNC:12312]	Cattle	PCG	Vertebrata	Eu-Ve	ENSBTAP00000001863	9.05	(0,10]
ENSBTAG00000001422		Uncharacterized protein [Source:UniProtKB/TrEMBL;Acc:F1MPN4]	Cattle	PCG	Vertebrata	Eu-Ve	ENSBTAP00000045886	100	(30,100]
ENSBTAG00000001423	MSH6	mutS homolog 6 [Source:HGNC Symbol;Acc:HGNC:7329]	Cattle	PCG	Eumetazoa	Eu-Ve	ENSBTAP00000001866	0.65	(0,10]
ENSBTAG00000001424	FBXO11	F-box protein 11 [Source:HGNC Symbol;Acc:HGNC:13590]	Cattle	PCG	Eukaryota	CO-Op	ENSBTAP00000001867	17.57	(10,30]
ENSBTAG00000001425	NEURL1B	neuralized E3 ubiquitin protein ligase 1B [Source:HGNC Symbol;Acc:HGNC:35422]	Cattle	PCG	Eumetazoa	Eu-Ve	ENSBTAP00000001868	20.93	(10,30]
ENSBTAG00000001429		Uncharacterized protein [Source:UniProtKB/TrEMBL;Acc:F1N7K4]	Cattle	PCG	Eumetazoa	Eu-Ve	ENSBTAP00000001872	15.9	(10,30]
ENSBTAG00000001432	ARL6IP6	ADP-ribosylation factor-like 6 interacting protein 6 [Source:HGNC Symbol;Acc:HGNC:24048]	Cattle	PCG	Vertebrata	Eu-Ve	ENSBTAP00000048530	38.4	(30,100]
ENSBTAG00000001435	HESX1	HESX homeobox 1 [Source:HGNC Symbol;Acc:HGNC:4877]	Cattle	PCG	Vertebrata	Eu-Ve	ENSBTAP00000001883	36.28	(30,100]
ENSBTAG00000001439	PMM2	Phosphomannomutase 2 [Source:UniProtKB/Swiss-Prot;Acc:Q3SZJ9]	Cattle	PCG	Vertebrata	Eu-Ve	ENSBTAP00000001886	9.73	(0,10]
ENSBTAG00000001440	CARHSP1	calcium regulated heat stable protein 1, 24kDa [Source:HGNC Symbol;Acc:HGNC:17150]	Cattle	PCG	Eukaryota	CO-Op	ENSBTAP00000001888	1.63	(0,10]
ENSBTAG00000001441		Uncharacterized protein [Source:UniProtKB/TrEMBL;Acc:F1N3X5]	Cattle	PCG	Eumetazoa	Eu-Ve	ENSBTAP00000001890	33.33	(30,100]
ENSBTAG00000001442		Uncharacterized protein [Source:UniProtKB/TrEMBL;Acc:G3X6I9]	Cattle	PCG	Vertebrata	Eu-Ve	ENSBTAP00000052687	16.48	(10,30]
ENSBTAG00000001443	TNXB	tenascin XB [Source:HGNC Symbol;Acc:HGNC:11976]	Cattle	PCG	Eukaryota	CO-Op	ENSBTAP00000007353	4.62	(0,10]
ENSBTAG00000001444	ABRACL	ABRA C-terminal like [Source:HGNC Symbol;Acc:HGNC:21230]	Cattle	PCG	Eumetazoa	Eu-Ve	ENSBTAP00000001893	13.25	(10,30]
ENSBTAG00000001446	HRH1	histamine receptor H1 [Source:HGNC Symbol;Acc:HGNC:5182]	Cattle	PCG	Eukaryota	CO-Op	ENSBTAP00000001895	2.47	(0,10]
ENSBTAG00000001447		Uncharacterized protein [Source:UniProtKB/TrEMBL;Acc:F1MPC5]	Cattle	PCG	Eumetazoa	Eu-Ve	ENSBTAP00000001896	30.55	(30,100]
ENSBTAG00000001448	SRA1	steroid receptor RNA activator 1 [Source:HGNC Symbol;Acc:HGNC:11281]	Cattle	PCG	Eumetazoa	Eu-Ve	ENSBTAP00000001898	3.42	(0,10]
ENSBTAG00000001449	APBB3	amyloid beta (A4) precursor protein-binding, family B, member 3 [Source:HGNC Symbol;Acc:HGNC:20708]	Cattle	PCG	Eumetazoa	Eu-Ve	ENSBTAP00000001897	53.98	(30,100]
ENSBTAG00000001450	A4GNT	alpha-1,4-N-acetylglucosaminyltransferase [Source:HGNC Symbol;Acc:HGNC:17968]	Cattle	PCG	Eumetazoa	Eu-Ve	ENSBTAP00000040787	1.03	(0,10]
ENSBTAG00000001451	HOXA7	homeobox A7 [Source:HGNC Symbol;Acc:HGNC:5108]	Cattle	PCG	Eukaryota	CO-Op	ENSBTAP00000001899	5.57	(0,10]
ENSBTAG00000001455	C5orf28	chromosome 5 open reading frame 28 [Source:HGNC Symbol;Acc:HGNC:26139]	Cattle	PCG	Vertebrata	Eu-Ve	ENSBTAP00000001908	23.53	(10,30]
ENSBTAG00000001457	LIN7C	lin-7 homolog C (C. elegans) [Source:HGNC Symbol;Acc:HGNC:17789]	Cattle	PCG	Eumetazoa	Eu-Ve	ENSBTAP00000001909	3.72	(0,10]
ENSBTAG00000001460	FLT4	fms-related tyrosine kinase 4 [Source:HGNC Symbol;Acc:HGNC:3767]	Cattle	PCG	Eumetazoa	Eu-Ve	ENSBTAP00000001914	8.12	(0,10]
ENSBTAG00000001462	TNKS	tankyrase, TRF1-interacting ankyrin-related ADP-ribose polymerase [Source:HGNC Symbol;Acc:HGNC:11941]	Cattle	PCG	Eumetazoa	Eu-Ve	ENSBTAP00000039997	9.75	(0,10]
ENSBTAG00000001463	GPR156	G protein-coupled receptor 156 [Source:HGNC Symbol;Acc:HGNC:20844]	Cattle	PCG	Eumetazoa	Eu-Ve	ENSBTAP00000001917	15.45	(10,30]
ENSBTAG00000001464	P2RY1	purinergic receptor P2Y, G-protein coupled, 1 [Source:HGNC Symbol;Acc:HGNC:8539]	Cattle	PCG	Vertebrata	Eu-Ve	ENSBTAP00000001918	47.03	(30,100]
ENSBTAG00000001465	SAMD4A	sterile alpha motif domain containing 4A [Source:HGNC Symbol;Acc:HGNC:23023]	Cattle	PCG	Vertebrata	Eu-Ve	ENSBTAP00000001919	8.58	(0,10]
ENSBTAG00000001468	DTX2	deltex 2, E3 ubiquitin ligase [Source:HGNC Symbol;Acc:HGNC:15973]	Cattle	PCG	Eumetazoa	Eu-Ve	ENSBTAP00000001925	34.1	(30,100]
ENSBTAG00000001470	POC1A	POC1 centriolar protein A [Source:HGNC Symbol;Acc:HGNC:24488]	Cattle	PCG	Vertebrata	Eu-Ve	ENSBTAP00000001923	18.53	(10,30]
ENSBTAG00000001471	ARVCF	armadillo repeat gene deleted in velocardiofacial syndrome [Source:HGNC Symbol;Acc:HGNC:728]	Cattle	PCG	Euk+Bac	CO-Op	ENSBTAP00000001927	14	(10,30]
ENSBTAG00000001473	NRGN	neurogranin (protein kinase C substrate, RC3) [Source:HGNC Symbol;Acc:HGNC:8000]	Cattle	PCG	Eumetazoa	Eu-Ve	ENSBTAP00000053343	43.22	(30,100]
ENSBTAG00000001474	MCUR1	mitochondrial calcium uniporter regulator 1 [Source:HGNC Symbol;Acc:HGNC:21097]	Cattle	PCG	Mammalia	Ma	ENSBTAP00000001930	100	(30,100]
ENSBTAG00000001475		Uncharacterized protein [Source:UniProtKB/TrEMBL;Acc:F1N3I2]	Cattle	PCG	Eukaryota	CO-Op	ENSBTAP00000049984	16.15	(10,30]
ENSBTAG00000001476	DESI2	desumoylating isopeptidase 2 [Source:HGNC Symbol;Acc:HGNC:24264]	Cattle	PCG	Vertebrata	Eu-Ve	ENSBTAP00000026794	0.28	(0,10]
ENSBTAG00000001478	IGSF9	immunoglobulin superfamily, member 9 [Source:HGNC Symbol;Acc:HGNC:18132]	Cattle	PCG	Eukaryota	CO-Op	ENSBTAP00000001935	21.54	(10,30]
ENSBTAG00000001481	SRGAP2	SLIT-ROBO Rho GTPase activating protein 2 [Source:HGNC Symbol;Acc:HGNC:19751]	Cattle	PCG	Eumetazoa	Eu-Ve	ENSBTAP00000001940	24.09	(10,30]
ENSBTAG00000001483	LZTFL1	leucine zipper transcription factor-like 1 [Source:HGNC Symbol;Acc:HGNC:6741]	Cattle	PCG	Vertebrata	Eu-Ve	ENSBTAP00000023881	33.06	(30,100]
ENSBTAG00000001484	PPIP5K2	diphosphoinositol pentakisphosphate kinase 2 [Source:HGNC Symbol;Acc:HGNC:29035]	Cattle	PCG	Eukaryota	CO-Op	ENSBTAP00000001942	1.56	(0,10]
ENSBTAG00000001485	ZNF280D	zinc finger protein 280D [Source:HGNC Symbol;Acc:HGNC:25953]	Cattle	PCG	Eukaryota	CO-Op	ENSBTAP00000001944	17.51	(10,30]
ENSBTAG00000001486	OTC	ornithine carbamoyltransferase [Source:HGNC Symbol;Acc:HGNC:8512]	Cattle	PCG	Eumetazoa	Eu-Ve	ENSBTAP00000001949	45.92	(30,100]
ENSBTAG00000001488	TUBA1A	tubulin, alpha 1a [Source:HGNC Symbol;Acc:HGNC:20766]	Cattle	PCG	Cellular_organisms	CO-Op	ENSBTAP00000001947	1.41	(0,10]
ENSBTAG00000001489	NWD2	NACHT and WD repeat domain containing 2 [Source:HGNC Symbol;Acc:HGNC:29229]	Cattle	PCG	Eukaryota	CO-Op	ENSBTAP00000001948	3.77	(0,10]
ENSBTAG00000001491	FYB	FYN binding protein [Source:HGNC Symbol;Acc:HGNC:4036]	Cattle	PCG	Opisthokonta	CO-Op	ENSBTAP00000001952	1.97	(0,10]
ENSBTAG00000001492		Serine peptidase inhibitor-like, with Kunitz and WAP domains 1 (Eppin); Uncharacterized protein [Source:UniProtKB/TrEMBL;Acc:Q32KP8]	Cattle	PCG	Eumetazoa	Eu-Ve	ENSBTAP00000001953	77.39	(30,100]
ENSBTAG00000001495	MRAS	muscle RAS oncogene homolog [Source:HGNC Symbol;Acc:HGNC:7227]	Cattle	PCG	Eumetazoa	Eu-Ve	ENSBTAP00000001959	10.45	(10,30]
ENSBTAG00000001497	CYTH2	cytohesin 2 [Source:HGNC Symbol;Acc:HGNC:9502]	Cattle	PCG	Eumetazoa	Eu-Ve	ENSBTAP00000048831	6.25	(0,10]
ENSBTAG00000001498	TRIM33	tripartite motif containing 33 [Source:HGNC Symbol;Acc:HGNC:16290]	Cattle	PCG	Eukaryota	CO-Op	ENSBTAP00000001963	11.71	(10,30]
ENSBTAG00000001499	FIGNL1	fidgetin-like 1 [Source:HGNC Symbol;Acc:HGNC:13286]	Cattle	PCG	Eumetazoa	Eu-Ve	ENSBTAP00000001967	46	(30,100]
ENSBTAG00000001500		Uncharacterized protein [Source:UniProtKB/TrEMBL;Acc:F1MNE2]	Cattle	PCG	Eukaryota	CO-Op	ENSBTAP00000001962	19.91	(10,30]
ENSBTAG00000001502	TRIM72	tripartite motif containing 72, E3 ubiquitin protein ligase [Source:HGNC Symbol;Acc:HGNC:32671]	Cattle	PCG	Vertebrata	Eu-Ve	ENSBTAP00000001965	0	0
ENSBTAG00000001503	NOP14	NOP14 nucleolar protein [Source:HGNC Symbol;Acc:HGNC:16821]	Cattle	PCG	Vertebrata	Eu-Ve	ENSBTAP00000037239	3.04	(0,10]
ENSBTAG00000001504	GRK4	G protein-coupled receptor kinase 4 [Source:HGNC Symbol;Acc:HGNC:4543]	Cattle	PCG	Eukaryota	CO-Op	ENSBTAP00000041827	29.8	(10,30]
ENSBTAG00000001505	HTT	huntingtin [Source:HGNC Symbol;Acc:HGNC:4851]	Cattle	PCG	Vertebrata	Eu-Ve	ENSBTAP00000001970	3.46	(0,10]
ENSBTAG00000001506	CLCN5	chloride channel, voltage-sensitive 5 [Source:HGNC Symbol;Acc:HGNC:2023]	Cattle	PCG	Eukaryota	CO-Op	ENSBTAP00000001972	16.4	(10,30]
ENSBTAG00000001507	SH3RF1	SH3 domain containing ring finger 1 [Source:HGNC Symbol;Acc:HGNC:17650]	Cattle	PCG	Cellular_organisms	CO-Op	ENSBTAP00000001973	7.71	(0,10]
ENSBTAG00000001508	ELK3	ELK3, ETS-domain protein (SRF accessory protein 2) [Source:HGNC Symbol;Acc:HGNC:3325]	Cattle	PCG	Eumetazoa	Eu-Ve	ENSBTAP00000001976	63.33	(30,100]
ENSBTAG00000001509	CDK17	cyclin-dependent kinase 17 [Source:HGNC Symbol;Acc:HGNC:8750]	Cattle	PCG	Eumetazoa	Eu-Ve	ENSBTAP00000001974	42.29	(30,100]
ENSBTAG00000001510	BCL6	B-cell CLL/lymphoma 6 [Source:HGNC Symbol;Acc:HGNC:1001]	Cattle	PCG	Eukaryota	CO-Op	ENSBTAP00000001977	26.81	(10,30]
ENSBTAG00000001511	ZFP64	ZFP64 zinc finger protein [Source:HGNC Symbol;Acc:HGNC:15940]	Cattle	PCG	Eumetazoa	Eu-Ve	ENSBTAP00000001978	38.95	(30,100]
ENSBTAG00000001512	PDIK1L	PDLIM1 interacting kinase 1 like [Source:HGNC Symbol;Acc:HGNC:18981]	Cattle	PCG	Eumetazoa	Eu-Ve	ENSBTAP00000001981	4.87	(0,10]
ENSBTAG00000001513	ASB11	ankyrin repeat and SOCS box containing 11, E3 ubiquitin protein ligase [Source:HGNC Symbol;Acc:HGNC:17186]	Cattle	PCG	Eumetazoa	Eu-Ve	ENSBTAP00000001982	13.11	(10,30]
ENSBTAG00000001514		Calcitonin receptor-stimulating peptide 1 [Source:UniProtKB/Swiss-Prot;Acc:Q75V95]	Cattle	PCG	Vertebrata	Eu-Ve	ENSBTAP00000038650	2.17	(0,10]
ENSBTAG00000001516	KRT18	keratin 18, type I [Source:HGNC Symbol;Acc:HGNC:6430]	Cattle	PCG	Vertebrata	Eu-Ve	ENSBTAP00000001987	5.37	(0,10]
ENSBTAG00000001517	ISG20L2	interferon stimulated exonuclease gene 20kDa-like 2 [Source:HGNC Symbol;Acc:HGNC:25745]	Cattle	PCG	Vertebrata	Eu-Ve	ENSBTAP00000001988	16.32	(10,30]
ENSBTAG00000001518	RRNAD1	ribosomal RNA adenine dimethylase domain containing 1 [Source:HGNC Symbol;Acc:HGNC:24273]	Cattle	PCG	Eukaryota	CO-Op	ENSBTAP00000001989	50.43	(30,100]
ENSBTAG00000001519	MRPL24	mitochondrial ribosomal protein L24 [Source:HGNC Symbol;Acc:HGNC:14037]	Cattle	PCG	Eumetazoa	Eu-Ve	ENSBTAP00000001990	2.32	(0,10]
ENSBTAG00000001520	UQCRB	ubiquinol-cytochrome c reductase binding protein [Source:HGNC Symbol;Acc:HGNC:12582]	Cattle	PCG	Euk+Bac	CO-Op	ENSBTAP00000001991	17.59	(10,30]
ENSBTAG00000001521	MTERF3	mitochondrial transcription termination factor 3 [Source:HGNC Symbol;Acc:HGNC:24258]	Cattle	PCG	Opisthokonta	CO-Op	ENSBTAP00000001993	9.91	(0,10]
ENSBTAG00000001522	YES1	YES proto-oncogene 1, Src family tyrosine kinase [Source:HGNC Symbol;Acc:HGNC:12841]	Cattle	PCG	Eumetazoa	Eu-Ve	ENSBTAP00000001994	9.35	(0,10]
ENSBTAG00000001523		Uncharacterized protein [Source:UniProtKB/TrEMBL;Acc:F1MN20]	Cattle	PCG	Opisthokonta	CO-Op	ENSBTAP00000001995	15.34	(10,30]
ENSBTAG00000001526	TMEM213	transmembrane protein 213 [Source:HGNC Symbol;Acc:HGNC:27220]	Cattle	PCG	Vertebrata	Eu-Ve	ENSBTAP00000001998	0.35	(0,10]
ENSBTAG00000001527	CDK13	cyclin-dependent kinase 13 [Source:HGNC Symbol;Acc:HGNC:1733]	Cattle	PCG	Mammalia	Ma	ENSBTAP00000001999	20.93	(10,30]
ENSBTAG00000001528	WHSC1L1	Wolf-Hirschhorn syndrome candidate 1-like 1 [Source:HGNC Symbol;Acc:HGNC:12767]	Cattle	PCG	Eukaryota	CO-Op	ENSBTAP00000002003	69.18	(30,100]
ENSBTAG00000001529	FGF8	fibroblast growth factor 8 (androgen-induced) [Source:HGNC Symbol;Acc:HGNC:3686]	Cattle	PCG	Vertebrata	Eu-Ve	ENSBTAP00000053526	28.19	(10,30]
ENSBTAG00000001530	HACE1	HECT domain and ankyrin repeat containing E3 ubiquitin protein ligase 1 [Source:HGNC Symbol;Acc:HGNC:21033]	Cattle	PCG	Eumetazoa	Eu-Ve	ENSBTAP00000002001	12.7	(10,30]
ENSBTAG00000001533	LIPH	lipase, member H [Source:HGNC Symbol;Acc:HGNC:18483]	Cattle	PCG	Eumetazoa	Eu-Ve	ENSBTAP00000002010	5.65	(0,10]
ENSBTAG00000001535	TSKU	tsukushi, small leucine rich proteoglycan [Source:HGNC Symbol;Acc:HGNC:28850]	Cattle	PCG	Vertebrata	Eu-Ve	ENSBTAP00000035908	3.08	(0,10]
ENSBTAG00000001537		40S ribosomal protein S16 [Source:UniProtKB/TrEMBL;Acc:E1BAT6]	Cattle	PCG	Eumetazoa	Eu-Ve	ENSBTAP00000002011	8.14	(0,10]
ENSBTAG00000001538	SAV1	salvador family WW domain containing protein 1 [Source:HGNC Symbol;Acc:HGNC:17795]	Cattle	PCG	Cellular_organisms	CO-Op	ENSBTAP00000052478	15.86	(10,30]
ENSBTAG00000001539	BRI3BP	BRI3 binding protein [Source:HGNC Symbol;Acc:HGNC:14251]	Cattle	PCG	Eumetazoa	Eu-Ve	ENSBTAP00000002017	5.73	(0,10]
ENSBTAG00000001543	SLC34A2	solute carrier family 34 (type II sodium/phosphate cotransporter), member 2 [Source:HGNC Symbol;Acc:HGNC:11020]	Cattle	PCG	Vertebrata	Eu-Ve	ENSBTAP00000002020	13.22	(10,30]
ENSBTAG00000001545	MGAT1	mannosyl (alpha-1,3-)-glycoprotein beta-1,2-N-acetylglucosaminyltransferase [Source:HGNC Symbol;Acc:HGNC:7044]	Cattle	PCG	Euk+Bac	CO-Op	ENSBTAP00000002023	13.42	(10,30]
ENSBTAG00000001546	UBQLN4	ubiquilin 4 [Source:HGNC Symbol;Acc:HGNC:1237]	Cattle	PCG	Eukaryota	CO-Op	ENSBTAP00000002024	3.8	(0,10]
ENSBTAG00000001548	OR1L1	olfactory receptor, family 1, subfamily L, member 1 [Source:HGNC Symbol;Acc:HGNC:8213]	Cattle	PCG	Eukaryota	CO-Op	ENSBTAP00000002028	39.38	(30,100]
ENSBTAG00000001549	PLEKHG3	pleckstrin homology domain containing, family G (with RhoGef domain) member 3 [Source:HGNC Symbol;Acc:HGNC:20364]	Cattle	PCG	Mammalia	Ma	ENSBTAP00000002027	0.3	(0,10]
ENSBTAG00000001551	EPC1	enhancer of polycomb homolog 1 (Drosophila) [Source:HGNC Symbol;Acc:HGNC:19876]	Cattle	PCG	Opisthokonta	CO-Op	ENSBTAP00000039689	61.11	(30,100]
ENSBTAG00000001552	HNRNPA1	heterogeneous nuclear ribonucleoprotein A1 [Source:HGNC Symbol;Acc:HGNC:5031]	Cattle	PCG	Eukaryota	CO-Op	ENSBTAP00000002038	33.02	(30,100]
ENSBTAG00000001553	CCL28	chemokine (C-C motif) ligand 28 [Source:HGNC Symbol;Acc:HGNC:17700]	Cattle	PCG	Eukaryota	CO-Op	ENSBTAP00000002033	46.25	(30,100]
ENSBTAG00000001557	PATL2	protein associated with topoisomerase II homolog 2 (yeast) [Source:HGNC Symbol;Acc:HGNC:33630]	Cattle	PCG	Mammalia	Ma	ENSBTAP00000002036	24.81	(10,30]
ENSBTAG00000001558	NFE2	nuclear factor, erythroid 2 [Source:HGNC Symbol;Acc:HGNC:7780]	Cattle	PCG	Opisthokonta	CO-Op	ENSBTAP00000056571	29.42	(10,30]
ENSBTAG00000001562	PDE4DIP	phosphodiesterase 4D interacting protein [Source:HGNC Symbol;Acc:HGNC:15580]	Cattle	PCG	Eumetazoa	Eu-Ve	ENSBTAP00000002043	56.95	(30,100]
ENSBTAG00000001564	MESDC2	mesoderm development candidate 2 [Source:HGNC Symbol;Acc:HGNC:13520]	Cattle	PCG	Eumetazoa	Eu-Ve	ENSBTAP00000053335	27.4	(10,30]
ENSBTAG00000001565	LRRK1	leucine-rich repeat kinase 1 [Source:HGNC Symbol;Acc:HGNC:18608]	Cattle	PCG	Eumetazoa	Eu-Ve	ENSBTAP00000002045	47.41	(30,100]
ENSBTAG00000001567	PPIC	peptidylprolyl isomerase C (cyclophilin C) [Source:HGNC Symbol;Acc:HGNC:9256]	Cattle	PCG	Vertebrata	Eu-Ve	ENSBTAP00000002052	4.64	(0,10]
ENSBTAG00000001568	CSF2	colony stimulating factor 2 (granulocyte-macrophage) [Source:HGNC Symbol;Acc:HGNC:2434]	Cattle	PCG	Eukaryota	CO-Op	ENSBTAP00000002051	8.49	(0,10]
ENSBTAG00000001570	LRRD1	leucine-rich repeats and death domain containing 1 [Source:HGNC Symbol;Acc:HGNC:34300]	Cattle	PCG	Mammalia	Ma	ENSBTAP00000002054	9.79	(0,10]
ENSBTAG00000001571	NSUN7	NOP2/Sun domain family, member 7 [Source:HGNC Symbol;Acc:HGNC:25857]	Cattle	PCG	Eukaryota	CO-Op	ENSBTAP00000033782	14.14	(10,30]
ENSBTAG00000001572	JMJD1C	jumonji domain containing 1C [Source:HGNC Symbol;Acc:HGNC:12313]	Cattle	PCG	Eumetazoa	Eu-Ve	ENSBTAP00000053492	20.94	(10,30]
ENSBTAG00000001573	GPATCH2	G patch domain containing 2 [Source:HGNC Symbol;Acc:HGNC:25499]	Cattle	PCG	Opisthokonta	CO-Op	ENSBTAP00000002067	43.65	(30,100]
ENSBTAG00000001574	CALM2	calmodulin 2 (phosphorylase kinase, delta) [Source:HGNC Symbol;Acc:HGNC:1445]	Cattle	PCG	Eumetazoa	Eu-Ve	ENSBTAP00000002064	77.98	(30,100]
ENSBTAG00000001575	TMEM140	transmembrane protein 140 [Source:HGNC Symbol;Acc:HGNC:21870]	Cattle	PCG	Eukaryota	CO-Op	ENSBTAP00000002055	4	(0,10]
ENSBTAG00000001576	ADPGK	ADP-dependent glucokinase [Source:HGNC Symbol;Acc:HGNC:25250]	Cattle	PCG	Mammalia	Ma	ENSBTAP00000002060	8.28	(0,10]
ENSBTAG00000001578	AGO2	protein argonaute-2 [Source:RefSeq peptide;Acc:NP_991363]	Cattle	PCG	Eukaryota	CO-Op	ENSBTAP00000002065	0.4	(0,10]
ENSBTAG00000001579	CLGN	calmegin [Source:HGNC Symbol;Acc:HGNC:2060]	Cattle	PCG	Eumetazoa	Eu-Ve	ENSBTAP00000002068	4.88	(0,10]
ENSBTAG00000001580		Uncharacterized protein [Source:UniProtKB/TrEMBL;Acc:F1N678]	Cattle	PCG	Eukaryota	CO-Op	ENSBTAP00000002071	22.77	(10,30]
ENSBTAG00000001582	WIPF1	WAS/WASL interacting protein family, member 1 [Source:HGNC Symbol;Acc:HGNC:12736]	Cattle	PCG	Euk+Bac	CO-Op	ENSBTAP00000002073	0.32	(0,10]
ENSBTAG00000001585	OTUD7B	OTU deubiquitinase 7B [Source:HGNC Symbol;Acc:HGNC:16683]	Cattle	PCG	Vertebrata	Eu-Ve	ENSBTAP00000002076	100	(30,100]
ENSBTAG00000001586	TM9SF2	transmembrane 9 superfamily member 2 precursor [Source:RefSeq peptide;Acc:NP_001192252]	Cattle	PCG	Eumetazoa	Eu-Ve	ENSBTAP00000021435	44.6	(30,100]
ENSBTAG00000001589	INSIG1	insulin induced gene 1 [Source:HGNC Symbol;Acc:HGNC:6083]	Cattle	PCG	Eukaryota	CO-Op	ENSBTAP00000002080	0.45	(0,10]
ENSBTAG00000001592	OGFOD2	2-oxoglutarate and iron-dependent oxygenase domain containing 2 [Source:HGNC Symbol;Acc:HGNC:25823]	Cattle	PCG	Opisthokonta	CO-Op	ENSBTAP00000002084	30.07	(30,100]
ENSBTAG00000001593	ARL6IP4	ADP-ribosylation factor-like 6 interacting protein 4 [Source:HGNC Symbol;Acc:HGNC:18076]	Cattle	PCG	Eukaryota	CO-Op	ENSBTAP00000002086	1.71	(0,10]
ENSBTAG00000001594		Metallothionein [Source:UniProtKB/TrEMBL;Acc:Q17QH0]	Cattle	PCG	Eumetazoa	Eu-Ve	ENSBTAP00000002087	71.25	(30,100]
ENSBTAG00000001595	PITPNM2	phosphatidylinositol transfer protein, membrane-associated 2 [Source:HGNC Symbol;Acc:HGNC:21044]	Cattle	PCG	Mammalia	Ma	ENSBTAP00000002088	24.59	(10,30]
ENSBTAG00000001597	MAP7	microtubule-associated protein 7 [Source:HGNC Symbol;Acc:HGNC:6869]	Cattle	PCG	Eumetazoa	Eu-Ve	ENSBTAP00000002094	22	(10,30]
ENSBTAG00000001598	SV2A	synaptic vesicle glycoprotein 2A [Source:HGNC Symbol;Acc:HGNC:20566]	Cattle	PCG	Vertebrata	Eu-Ve	ENSBTAP00000051682	87.8	(30,100]
ENSBTAG00000001599	DCUN1D4	DCN1, defective in cullin neddylation 1, domain containing 4 [Source:HGNC Symbol;Acc:HGNC:28998]	Cattle	PCG	Vertebrata	Eu-Ve	ENSBTAP00000002101	15.09	(10,30]
ENSBTAG00000001600	PKM	pyruvate kinase, muscle [Source:HGNC Symbol;Acc:HGNC:9021]	Cattle	PCG	Eukaryota	CO-Op	ENSBTAP00000002106	28.08	(10,30]
ENSBTAG00000001601	IL4R	interleukin 4 receptor [Source:HGNC Symbol;Acc:HGNC:6015]	Cattle	PCG	Cellular_organisms	CO-Op	ENSBTAP00000044619	1.69	(0,10]
ENSBTAG00000001602	YIPF7	Yip1 domain family, member 7 [Source:HGNC Symbol;Acc:HGNC:26825]	Cattle	PCG	Mammalia	Ma	ENSBTAP00000002098	46.16	(30,100]
ENSBTAG00000001603		Uncharacterized protein [Source:UniProtKB/TrEMBL;Acc:F1N5X6]	Cattle	PCG	Eukaryota	CO-Op	ENSBTAP00000056318	1.07	(0,10]
ENSBTAG00000001604			Cattle	PCG	Vertebrata	Eu-Ve	ENSBTAP00000002103	4.81	(0,10]
ENSBTAG00000001605	OR2C1	olfactory receptor, family 2, subfamily C, member 1 [Source:HGNC Symbol;Acc:HGNC:8242]	Cattle	PCG	Eukaryota	CO-Op	ENSBTAP00000002107	26.32	(10,30]
ENSBTAG00000001606	TMEM41B	transmembrane protein 41B [Source:HGNC Symbol;Acc:HGNC:28948]	Cattle	PCG	Vertebrata	Eu-Ve	ENSBTAP00000002109	3.53	(0,10]
ENSBTAG00000001607	MAP2K6	mitogen-activated protein kinase kinase 6 [Source:HGNC Symbol;Acc:HGNC:6846]	Cattle	PCG	Eukaryota	CO-Op	ENSBTAP00000002111	15.81	(10,30]
ENSBTAG00000001609	SLC4A1	solute carrier family 4 (anion exchanger), member 1 (Diego blood group) [Source:HGNC Symbol;Acc:HGNC:11027]	Cattle	PCG	Eukaryota	CO-Op	ENSBTAP00000002115	9.58	(0,10]
ENSBTAG00000001610	LSM1	LSM1 homolog, mRNA degradation associated [Source:HGNC Symbol;Acc:HGNC:20472]	Cattle	PCG	Eukaryota	CO-Op	ENSBTAP00000002116	6.77	(0,10]
ENSBTAG00000001612	ZNF174	zinc finger protein 174 [Source:HGNC Symbol;Acc:HGNC:12963]	Cattle	PCG	Eukaryota	CO-Op	ENSBTAP00000002113	6.77	(0,10]
ENSBTAG00000001614	RUNDC3A	RUN domain containing 3A [Source:HGNC Symbol;Acc:HGNC:16984]	Cattle	PCG	Mammalia	Ma	ENSBTAP00000002117	48.42	(30,100]
ENSBTAG00000001615	ZNF592	zinc finger protein 592 [Source:HGNC Symbol;Acc:HGNC:28986]	Cattle	PCG	Vertebrata	Eu-Ve	ENSBTAP00000002119	25.17	(10,30]
ENSBTAG00000001616	G2E3	G2/M-phase specific E3 ubiquitin protein ligase [Source:HGNC Symbol;Acc:HGNC:20338]	Cattle	PCG	Vertebrata	Eu-Ve	ENSBTAP00000002120	62.61	(30,100]
ENSBTAG00000001617	ALPK3	alpha-kinase 3 [Source:HGNC Symbol;Acc:HGNC:17574]	Cattle	PCG	Eumetazoa	Eu-Ve	ENSBTAP00000002121	2.13	(0,10]
ENSBTAG00000001618	SERINC5	serine incorporator 5 [Source:HGNC Symbol;Acc:HGNC:18825]	Cattle	PCG	Vertebrata	Eu-Ve	ENSBTAP00000002122	66.11	(30,100]
ENSBTAG00000001619	EFCAB13	EF-hand calcium binding domain 13 [Source:HGNC Symbol;Acc:HGNC:26864]	Cattle	PCG	Eukaryota	CO-Op	ENSBTAP00000002123	1.3	(0,10]
ENSBTAG00000001621	CTPS1	CTP synthase 1 [Source:HGNC Symbol;Acc:HGNC:2519]	Cattle	PCG	Mammalia	Ma	ENSBTAP00000002128	20.9	(10,30]
ENSBTAG00000001626		Uncharacterized protein [Source:UniProtKB/TrEMBL;Acc:E1BBW6]	Cattle	PCG	Cellular_organisms	CO-Op	ENSBTAP00000002131	6.6	(0,10]
ENSBTAG00000001627	SLFNL1	schlafen-like 1 [Source:HGNC Symbol;Acc:HGNC:26313]	Cattle	PCG	Eukaryota	CO-Op	ENSBTAP00000002130	12.61	(10,30]
ENSBTAG00000001628	SCMH1	sex comb on midleg homolog 1 (Drosophila) [Source:HGNC Symbol;Acc:HGNC:19003]	Cattle	PCG	Eumetazoa	Eu-Ve	ENSBTAP00000030528	25.25	(10,30]
ENSBTAG00000001629	KIFC1	kinesin family member C1 [Source:HGNC Symbol;Acc:HGNC:6389]	Cattle	PCG	Eumetazoa	Eu-Ve	ENSBTAP00000002134	16.44	(10,30]
ENSBTAG00000001631	NBR1	neighbor of BRCA1 gene 1 [Source:HGNC Symbol;Acc:HGNC:6746]	Cattle	PCG	Eukaryota	CO-Op	ENSBTAP00000002136	28.66	(10,30]
ENSBTAG00000001632	PHF1	PHD finger protein 1 [Source:HGNC Symbol;Acc:HGNC:8919]	Cattle	PCG	Eukaryota	CO-Op	ENSBTAP00000011617	38.84	(30,100]
ENSBTAG00000001634	CUTA	cutA divalent cation tolerance homolog (E. coli) [Source:HGNC Symbol;Acc:HGNC:21101]	Cattle	PCG	Eumetazoa	Eu-Ve	ENSBTAP00000002140	39.15	(30,100]
ENSBTAG00000001635	FUNDC1	FUN14 domain containing 1 [Source:HGNC Symbol;Acc:HGNC:28746]	Cattle	PCG	Cellular_organisms	CO-Op	ENSBTAP00000002142	19.21	(10,30]
ENSBTAG00000001637			Cattle	PCG	Eumetazoa	Eu-Ve	ENSBTAP00000002144	9.03	(0,10]
ENSBTAG00000001638	TRPM1	transient receptor potential cation channel, subfamily M, member 1 [Source:HGNC Symbol;Acc:HGNC:7146]	Cattle	PCG	Vertebrata	Eu-Ve	ENSBTAP00000002145	56.42	(30,100]
ENSBTAG00000001639	EPB41L1	erythrocyte membrane protein band 4.1-like 1 [Source:HGNC Symbol;Acc:HGNC:3378]	Cattle	PCG	Opisthokonta	CO-Op	ENSBTAP00000010233	16.97	(10,30]
ENSBTAG00000001640	TTC34	tetratricopeptide repeat domain 34 [Source:HGNC Symbol;Acc:HGNC:34297]	Cattle	PCG	Vertebrata	Eu-Ve	ENSBTAP00000002151	42.61	(30,100]
ENSBTAG00000001642	MDN1	midasin AAA ATPase 1 [Source:HGNC Symbol;Acc:HGNC:18302]	Cattle	PCG	Eumetazoa	Eu-Ve	ENSBTAP00000052521	5.29	(0,10]
ENSBTAG00000001644	AAR2	AAR2 splicing factor homolog [Source:HGNC Symbol;Acc:HGNC:15886]	Cattle	PCG	Eukaryota	CO-Op	ENSBTAP00000002157	13.06	(10,30]
ENSBTAG00000001645	PLEKHJ1	pleckstrin homology domain containing, family J member 1 [Source:HGNC Symbol;Acc:HGNC:18211]	Cattle	PCG	Eukaryota	CO-Op	ENSBTAP00000051221	3.13	(0,10]
ENSBTAG00000001647		Similar to ribosomal protein L21; Uncharacterized protein [Source:UniProtKB/TrEMBL;Acc:Q861S4]	Cattle	PCG	Eumetazoa	Eu-Ve	ENSBTAP00000002158	6.04	(0,10]
ENSBTAG00000001648	ZFPM2	zinc finger protein, FOG family member 2 [Source:HGNC Symbol;Acc:HGNC:16700]	Cattle	PCG	Eukaryota	CO-Op	ENSBTAP00000002160	6.25	(0,10]
ENSBTAG00000001649	SYF2	SYF2 pre-mRNA-splicing factor [Source:HGNC Symbol;Acc:HGNC:19824]	Cattle	PCG	Eumetazoa	Eu-Ve	ENSBTAP00000002161	29.58	(10,30]
ENSBTAG00000001651	SLCO3A1	solute carrier organic anion transporter family, member 3A1 [Source:HGNC Symbol;Acc:HGNC:10952]	Cattle	PCG	Eukaryota	CO-Op	ENSBTAP00000002165	10.21	(10,30]
ENSBTAG00000001652	SNTB2	syntrophin, beta 2 (dystrophin-associated protein A1, 59kDa, basic component 2) [Source:HGNC Symbol;Acc:HGNC:11169]	Cattle	PCG	Eumetazoa	Eu-Ve	ENSBTAP00000002169	5.21	(0,10]
ENSBTAG00000001654	TMEM254	transmembrane protein 254 [Source:HGNC Symbol;Acc:HGNC:25804]	Cattle	PCG	Eumetazoa	Eu-Ve	ENSBTAP00000002168	20	(10,30]
ENSBTAG00000001656	PICALM	phosphatidylinositol-binding clathrin assembly protein [Source:RefSeq peptide;Acc:NP_001095447]	Cattle	PCG	Eumetazoa	Eu-Ve	ENSBTAP00000002166	9.68	(0,10]
ENSBTAG00000001657	AKR1D1	aldo-keto reductase family 1, member D1 [Source:HGNC Symbol;Acc:HGNC:388]	Cattle	PCG	Opisthokonta	CO-Op	ENSBTAP00000002170	15.26	(10,30]
ENSBTAG00000001658		Uncharacterized protein; Vacuolar protein sorting 4 homolog A (S. cerevisiae) [Source:UniProtKB/TrEMBL;Acc:Q2HJB1]	Cattle	PCG	Vertebrata	Eu-Ve	ENSBTAP00000002172	0.92	(0,10]
ENSBTAG00000001659	SPTY2D1	protein SPT2 homolog [Source:RefSeq peptide;Acc:NP_001192667]	Cattle	PCG	Eumetazoa	Eu-Ve	ENSBTAP00000055660	8.92	(0,10]
ENSBTAG00000001660	EHD3	EH-domain containing 3 [Source:HGNC Symbol;Acc:HGNC:3244]	Cattle	PCG	Eumetazoa	Eu-Ve	ENSBTAP00000002177	84.04	(30,100]
ENSBTAG00000001662	PDF	peptide deformylase (mitochondrial) [Source:HGNC Symbol;Acc:HGNC:30012]	Cattle	PCG	Eukaryota	CO-Op	ENSBTAP00000041997	2.24	(0,10]
ENSBTAG00000001663		Conserved oligomeric Golgi complex subunit 8 [Source:UniProtKB/TrEMBL;Acc:F1N5R4]	Cattle	PCG	Eumetazoa	Eu-Ve	ENSBTAP00000002176	0	0
ENSBTAG00000001665	NIP7	NIP7, nucleolar pre-rRNA processing protein [Source:HGNC Symbol;Acc:HGNC:24328]	Cattle	PCG	Eukaryota	CO-Op	ENSBTAP00000002179	11.02	(10,30]
ENSBTAG00000001666	WNT7A	wingless-type MMTV integration site family, member 7A [Source:HGNC Symbol;Acc:HGNC:12786]	Cattle	PCG	Eukaryota	CO-Op	ENSBTAP00000002182	3.33	(0,10]
ENSBTAG00000001668	RTF1	RTF1 homolog, Paf1/RNA polymerase II complex component [Source:HGNC Symbol;Acc:HGNC:28996]	Cattle	PCG	Eumetazoa	Eu-Ve	ENSBTAP00000002188	1.15	(0,10]
ENSBTAG00000001671		Uncharacterized protein [Source:UniProtKB/TrEMBL;Acc:F1N3V7]	Cattle	PCG	Eukaryota	CO-Op	ENSBTAP00000002191	56.72	(30,100]
ENSBTAG00000001672	C2CD5	C2 calcium-dependent domain containing 5 [Source:HGNC Symbol;Acc:HGNC:29062]	Cattle	PCG	Eumetazoa	Eu-Ve	ENSBTAP00000040743	5.56	(0,10]
ENSBTAG00000001673	ITPKA	inositol-trisphosphate 3-kinase A [Source:HGNC Symbol;Acc:HGNC:6178]	Cattle	PCG	Eukaryota	CO-Op	ENSBTAP00000002193	12.94	(10,30]
ENSBTAG00000001675	FAM171B	protein FAM171B precursor [Source:RefSeq peptide;Acc:NP_001193684]	Cattle	PCG	Opisthokonta	CO-Op	ENSBTAP00000002194	32.75	(30,100]
ENSBTAG00000001683	LRRC52	leucine rich repeat containing 52 [Source:HGNC Symbol;Acc:HGNC:32156]	Cattle	PCG	Vertebrata	Eu-Ve	ENSBTAP00000002209	28.06	(10,30]
ENSBTAG00000001686	STC1	stanniocalcin 1 [Source:HGNC Symbol;Acc:HGNC:11373]	Cattle	PCG	Opisthokonta	CO-Op	ENSBTAP00000002199	13.44	(10,30]
ENSBTAG00000001687	NDST1	N-deacetylase/N-sulfotransferase (heparan glucosaminyl) 1 [Source:HGNC Symbol;Acc:HGNC:7680]	Cattle	PCG	Eumetazoa	Eu-Ve	ENSBTAP00000002200	15.38	(10,30]
ENSBTAG00000001692	RPAP1	RNA polymerase II associated protein 1 [Source:HGNC Symbol;Acc:HGNC:24567]	Cattle	PCG	Vertebrata	Eu-Ve	ENSBTAP00000016824	0.57	(0,10]
ENSBTAG00000001693	TYRO3	TYRO3 protein tyrosine kinase [Source:HGNC Symbol;Acc:HGNC:12446]	Cattle	PCG	Eukaryota	CO-Op	ENSBTAP00000002220	10.68	(10,30]
ENSBTAG00000001694	RBM46	RNA binding motif protein 46 [Source:HGNC Symbol;Acc:HGNC:28401]	Cattle	PCG	Opisthokonta	CO-Op	ENSBTAP00000002222	7.99	(0,10]
ENSBTAG00000001696	TRA2B	transformer 2 beta homolog (Drosophila) [Source:HGNC Symbol;Acc:HGNC:10781]	Cattle	PCG	Eukaryota	CO-Op	ENSBTAP00000002223	2.44	(0,10]
ENSBTAG00000001697	CHTF8	chromosome transmission fidelity factor 8 [Source:HGNC Symbol;Acc:HGNC:24353]	Cattle	PCG	Eukaryota	CO-Op	ENSBTAP00000002225	45.49	(30,100]
ENSBTAG00000001698	CDC42	cell division cycle 42 [Source:HGNC Symbol;Acc:HGNC:1736]	Cattle	PCG	Mammalia	Ma	ENSBTAP00000002226	3.31	(0,10]
ENSBTAG00000001700	TMEM107	transmembrane protein 107 [Source:HGNC Symbol;Acc:HGNC:28128]	Cattle	PCG	Opisthokonta	CO-Op	ENSBTAP00000041451	0	0
ENSBTAG00000001702	SYT13	synaptotagmin XIII [Source:HGNC Symbol;Acc:HGNC:14962]	Cattle	PCG	Eumetazoa	Eu-Ve	ENSBTAP00000002231	4.29	(0,10]
ENSBTAG00000001703			Cattle	PCG	Vertebrata	Eu-Ve	ENSBTAP00000002230	0.23	(0,10]
ENSBTAG00000001704	SLC9A2	solute carrier family 9, subfamily A (NHE2, cation proton antiporter 2), member 2 [Source:HGNC Symbol;Acc:HGNC:11072]	Cattle	PCG	Eukaryota	CO-Op	ENSBTAP00000002234	27.8	(10,30]
ENSBTAG00000001706	UIMC1	ubiquitin interaction motif containing 1 [Source:HGNC Symbol;Acc:HGNC:30298]	Cattle	PCG	Euk+Bac	CO-Op	ENSBTAP00000002235	25.8	(10,30]
ENSBTAG00000001707	TTLL12	tubulin tyrosine ligase-like family member 12 [Source:HGNC Symbol;Acc:HGNC:28974]	Cattle	PCG	Vertebrata	Eu-Ve	ENSBTAP00000055437	52.76	(30,100]
ENSBTAG00000001708	CMTM8	CKLF-like MARVEL transmembrane domain containing 8 [Source:HGNC Symbol;Acc:HGNC:19179]	Cattle	PCG	Eukaryota	CO-Op	ENSBTAP00000002240	7.33	(0,10]
ENSBTAG00000001710	BORCS6	BLOC-1 related complex subunit 6 [Source:HGNC Symbol;Acc:HGNC:25939]	Cattle	PCG	Eumetazoa	Eu-Ve	ENSBTAP00000002237	16.76	(10,30]
ENSBTAG00000001711	CMTM7	CKLF-like MARVEL transmembrane domain containing 7 [Source:HGNC Symbol;Acc:HGNC:19178]	Cattle	PCG	Eumetazoa	Eu-Ve	ENSBTAP00000002241	38.53	(30,100]
ENSBTAG00000001712	MFSD9	major facilitator superfamily domain containing 9 [Source:HGNC Symbol;Acc:HGNC:28158]	Cattle	PCG	Eumetazoa	Eu-Ve	ENSBTAP00000002243	21.84	(10,30]
ENSBTAG00000001714	AURKB	aurora kinase B [Source:HGNC Symbol;Acc:HGNC:11390]	Cattle	PCG	Euk+Bac	CO-Op	ENSBTAP00000002247	10.97	(10,30]
ENSBTAG00000001717	GYG1	glycogenin-1 [Source:RefSeq peptide;Acc:NP_001039332]	Cattle	PCG	Eukaryota	CO-Op	ENSBTAP00000002250	5.81	(0,10]
ENSBTAG00000001721	ZADH2	zinc binding alcohol dehydrogenase domain containing 2 [Source:HGNC Symbol;Acc:HGNC:28697]	Cattle	PCG	Eukaryota	CO-Op	ENSBTAP00000002261	0.3	(0,10]
ENSBTAG00000001724	CXCL10	chemokine (C-X-C motif) ligand 10 [Source:HGNC Symbol;Acc:HGNC:10637]	Cattle	PCG	Eukaryota	CO-Op	ENSBTAP00000002256	1.62	(0,10]
ENSBTAG00000001725	CDX4	caudal type homeobox 4 [Source:HGNC Symbol;Acc:HGNC:1808]	Cattle	PCG	Mammalia	Ma	ENSBTAP00000039324	22.55	(10,30]
ENSBTAG00000001726	FAM213B	family with sequence similarity 213, member B [Source:HGNC Symbol;Acc:HGNC:28390]	Cattle	PCG	Eumetazoa	Eu-Ve	ENSBTAP00000002260	59.3	(30,100]
ENSBTAG00000001727	IGSF10	immunoglobulin superfamily member 10 precursor [Source:RefSeq peptide;Acc:NP_001193714]	Cattle	PCG	Eukaryota	CO-Op	ENSBTAP00000002262	7.96	(0,10]
ENSBTAG00000001728	DUSP10	dual specificity phosphatase 10 [Source:HGNC Symbol;Acc:HGNC:3065]	Cattle	PCG	Vertebrata	Eu-Ve	ENSBTAP00000002263	26.71	(10,30]
ENSBTAG00000001729	ODF3	outer dense fiber of sperm tails 3 [Source:HGNC Symbol;Acc:HGNC:19905]	Cattle	PCG	Eumetazoa	Eu-Ve	ENSBTAP00000002265	16.18	(10,30]
ENSBTAG00000001730	GLYR1	Putative oxidoreductase GLYR1 [Source:UniProtKB/Swiss-Prot;Acc:A4FUF0]	Cattle	PCG	Eukaryota	CO-Op	ENSBTAP00000002271	5.51	(0,10]
ENSBTAG00000001731	MS4A10	membrane-spanning 4-domains, subfamily A, member 10 [Source:HGNC Symbol;Acc:HGNC:13368]	Cattle	PCG	Cellular_organisms	CO-Op	ENSBTAP00000002268	21.16	(10,30]
ENSBTAG00000001734	ADAM11	ADAM metallopeptidase domain 11 [Source:HGNC Symbol;Acc:HGNC:189]	Cattle	PCG	Mammalia	Ma	ENSBTAP00000002270	40.41	(30,100]
ENSBTAG00000001735	UBN1	ubinuclein 1 [Source:HGNC Symbol;Acc:HGNC:12506]	Cattle	PCG	Eumetazoa	Eu-Ve	ENSBTAP00000002276	0.78	(0,10]
ENSBTAG00000001736	ZCCHC6	zinc finger, CCHC domain containing 6 [Source:HGNC Symbol;Acc:HGNC:25817]	Cattle	PCG	Eumetazoa	Eu-Ve	ENSBTAP00000002274	69.49	(30,100]
ENSBTAG00000001737	CDH20	cadherin 20, type 2 [Source:HGNC Symbol;Acc:HGNC:1760]	Cattle	PCG	Eukaryota	CO-Op	ENSBTAP00000002277	28.77	(10,30]
ENSBTAG00000001739	HAPLN3	hyaluronan and proteoglycan link protein 3 [Source:HGNC Symbol;Acc:HGNC:21446]	Cattle	PCG	Vertebrata	Eu-Ve	ENSBTAP00000002285	1.12	(0,10]
ENSBTAG00000001740	DLGAP4	discs, large (Drosophila) homolog-associated protein 4 [Source:HGNC Symbol;Acc:HGNC:24476]	Cattle	PCG	Eumetazoa	Eu-Ve	ENSBTAP00000002282	5.56	(0,10]
ENSBTAG00000001741	BET1L	Bet1 golgi vesicular membrane trafficking protein-like [Source:HGNC Symbol;Acc:HGNC:19348]	Cattle	PCG	Eumetazoa	Eu-Ve	ENSBTAP00000002286	57.76	(30,100]
ENSBTAG00000001744	LUM	lumican [Source:HGNC Symbol;Acc:HGNC:6724]	Cattle	PCG	Eukaryota	CO-Op	ENSBTAP00000002289	10.81	(10,30]
ENSBTAG00000001745	PEX3	peroxisomal biogenesis factor 3 [Source:HGNC Symbol;Acc:HGNC:8858]	Cattle	PCG	Eumetazoa	Eu-Ve	ENSBTAP00000002279	0.88	(0,10]
ENSBTAG00000001747	TRIM45	tripartite motif containing 45 [Source:HGNC Symbol;Acc:HGNC:19018]	Cattle	PCG	Eukaryota	CO-Op	ENSBTAP00000002294	1.34	(0,10]
ENSBTAG00000001748	SENP2	SUMO1/sentrin/SMT3 specific peptidase 2 [Source:HGNC Symbol;Acc:HGNC:23116]	Cattle	PCG	Opisthokonta	CO-Op	ENSBTAP00000002293	5.17	(0,10]
ENSBTAG00000001749	CXXC4	CXXC finger protein 4 [Source:HGNC Symbol;Acc:HGNC:24593]	Cattle	PCG	Eukaryota	CO-Op	ENSBTAP00000002296	11.21	(10,30]
ENSBTAG00000001751	FUCA2	plasma alpha-L-fucosidase precursor [Source:RefSeq peptide;Acc:NP_001192747]	Cattle	PCG	Eumetazoa	Eu-Ve	ENSBTAP00000002291	19.46	(10,30]
ENSBTAG00000001752		Chloride intracellular channel protein [Source:UniProtKB/TrEMBL;Acc:E1BAI4]	Cattle	PCG	Cellular_organisms	CO-Op	ENSBTAP00000002297	1.07	(0,10]
ENSBTAG00000001753	AHCYL2	adenosylhomocysteinase-like 2 [Source:HGNC Symbol;Acc:HGNC:22204]	Cattle	PCG	Eukaryota	CO-Op	ENSBTAP00000002299	64.58	(30,100]
ENSBTAG00000001754	NEUROD1	neuronal differentiation 1 [Source:HGNC Symbol;Acc:HGNC:7762]	Cattle	PCG	Eumetazoa	Eu-Ve	ENSBTAP00000002300	30.28	(30,100]
ENSBTAG00000001755		Olfactory receptor [Source:UniProtKB/TrEMBL;Acc:E1BLY7]	Cattle	PCG	Eumetazoa	Eu-Ve	ENSBTAP00000002301	33.99	(30,100]
ENSBTAG00000001761	RFXANK	regulatory factor X-associated ankyrin-containing protein [Source:HGNC Symbol;Acc:HGNC:9987]	Cattle	PCG	Vertebrata	Eu-Ve	ENSBTAP00000052817	3.41	(0,10]
ENSBTAG00000001762	NR2C2AP	nuclear receptor 2C2-associated protein [Source:HGNC Symbol;Acc:HGNC:30763]	Cattle	PCG	Eumetazoa	Eu-Ve	ENSBTAP00000002309	33.08	(30,100]
ENSBTAG00000001763	NCAN	neurocan [Source:HGNC Symbol;Acc:HGNC:2465]	Cattle	PCG	Eukaryota	CO-Op	ENSBTAP00000002311	3.57	(0,10]
ENSBTAG00000001764	HAPLN4	hyaluronan and proteoglycan link protein 4 [Source:HGNC Symbol;Acc:HGNC:31357]	Cattle	PCG	Eumetazoa	Eu-Ve	ENSBTAP00000002312	48.63	(30,100]
ENSBTAG00000001765	B4GALT7	xylosylprotein beta 1,4-galactosyltransferase, polypeptide 7 [Source:HGNC Symbol;Acc:HGNC:930]	Cattle	PCG	Vertebrata	Eu-Ve	ENSBTAP00000002313	2.8	(0,10]
ENSBTAG00000001767	TXLNG	taxilin gamma [Source:HGNC Symbol;Acc:HGNC:18578]	Cattle	PCG	Eumetazoa	Eu-Ve	ENSBTAP00000002315	7.03	(0,10]
ENSBTAG00000001768	ST8SIA5	ST8 alpha-N-acetyl-neuraminide alpha-2,8-sialyltransferase 5 [Source:HGNC Symbol;Acc:HGNC:17827]	Cattle	PCG	Eukaryota	CO-Op	ENSBTAP00000002316	32.81	(30,100]
ENSBTAG00000001770	DYRK1A	dual-specificity tyrosine-(Y)-phosphorylation regulated kinase 1A [Source:HGNC Symbol;Acc:HGNC:3091]	Cattle	PCG	Eukaryota	CO-Op	ENSBTAP00000002317	0.27	(0,10]
ENSBTAG00000001771	PDCL2	phosducin-like 2 [Source:HGNC Symbol;Acc:HGNC:29524]	Cattle	PCG	Eukaryota	CO-Op	ENSBTAP00000002319	36.57	(30,100]
ENSBTAG00000001772	C7orf49	chromosome 7 open reading frame 49 [Source:HGNC Symbol;Acc:HGNC:22432]	Cattle	PCG	Eukaryota	CO-Op	ENSBTAP00000050551	9.5	(0,10]
ENSBTAG00000001773	SPRY2	sprouty RTK signaling antagonist 2 [Source:HGNC Symbol;Acc:HGNC:11270]	Cattle	PCG	Mammalia	Ma	ENSBTAP00000002323	67.32	(30,100]
ENSBTAG00000001774	RINL	Ras and Rab interactor-like [Source:HGNC Symbol;Acc:HGNC:24795]	Cattle	PCG	Eumetazoa	Eu-Ve	ENSBTAP00000043748	44.76	(30,100]
ENSBTAG00000001775	SIRT2	sirtuin 2 [Source:HGNC Symbol;Acc:HGNC:10886]	Cattle	PCG	Mammalia	Ma	ENSBTAP00000002325	21.35	(10,30]
ENSBTAG00000001776		60S acidic ribosomal protein P2 [Source:UniProtKB/Swiss-Prot;Acc:P42899]	Cattle	PCG	Eukaryota	CO-Op	ENSBTAP00000002327	20.51	(10,30]
ENSBTAG00000001777	NFKBIB	nuclear factor of kappa light polypeptide gene enhancer in B-cells inhibitor, beta [Source:HGNC Symbol;Acc:HGNC:7798]	Cattle	PCG	Eukaryota	CO-Op	ENSBTAP00000002326	43.48	(30,100]
ENSBTAG00000001778		serine--tRNA ligase, mitochondrial precursor [Source:RefSeq peptide;Acc:NP_776882]	Cattle	PCG	Vertebrata	Eu-Ve	ENSBTAP00000002330	24.37	(10,30]
ENSBTAG00000001780	Tom40A	Mitochondrial import receptor subunit TOM40 homolog [Source:UniProtKB/Swiss-Prot;Acc:Q1LZB5]	Cattle	PCG	Euk+Bac	CO-Op	ENSBTAP00000002334	3.7	(0,10]
ENSBTAG00000001781	MRPS12	mitochondrial ribosomal protein S12 [Source:HGNC Symbol;Acc:HGNC:10380]	Cattle	PCG	Eukaryota	CO-Op	ENSBTAP00000032188	20.22	(10,30]
ENSBTAG00000001782	FBXO17	F-box protein 17 [Source:HGNC Symbol;Acc:HGNC:18754]	Cattle	PCG	Euk+Bac	CO-Op	ENSBTAP00000002335	15.83	(10,30]
ENSBTAG00000001783	LDLRAD2	low density lipoprotein receptor class A domain containing 2 [Source:HGNC Symbol;Acc:HGNC:32071]	Cattle	PCG	Mammalia	Ma	ENSBTAP00000002336	4.3	(0,10]
ENSBTAG00000001784	TGM3	transglutaminase 3 [Source:HGNC Symbol;Acc:HGNC:11779]	Cattle	PCG	Eumetazoa	Eu-Ve	ENSBTAP00000002337	21.25	(10,30]
ENSBTAG00000001785	HYKK	hydroxylysine kinase [Source:HGNC Symbol;Acc:HGNC:34403]	Cattle	PCG	Eumetazoa	Eu-Ve	ENSBTAP00000006432	1.45	(0,10]
ENSBTAG00000001786	PDPN	podoplanin precursor [Source:RefSeq peptide;Acc:NP_001028292]	Cattle	PCG	Eumetazoa	Eu-Ve	ENSBTAP00000002339	4.26	(0,10]
ENSBTAG00000001788	SAFB2	scaffold attachment factor B2 [Source:RefSeq peptide;Acc:NP_001243483]	Cattle	PCG	Mammalia	Ma	ENSBTAP00000002341	78.7	(30,100]
ENSBTAG00000001790	C19orf70	chromosome 19 open reading frame 70 [Source:HGNC Symbol;Acc:HGNC:33702]	Cattle	PCG	Eumetazoa	Eu-Ve	ENSBTAP00000042180	73.69	(30,100]
ENSBTAG00000001792	HSD11B1L	hydroxysteroid (11-beta) dehydrogenase 1-like [Source:HGNC Symbol;Acc:HGNC:30419]	Cattle	PCG	Vertebrata	Eu-Ve	ENSBTAP00000002345	1.69	(0,10]
ENSBTAG00000001793		60S ribosomal protein L36 [Source:UniProtKB/Swiss-Prot;Acc:Q3T171]	Cattle	PCG	Vertebrata	Eu-Ve	ENSBTAP00000002346	1.05	(0,10]
ENSBTAG00000001794	LONP1	lon peptidase 1, mitochondrial [Source:HGNC Symbol;Acc:HGNC:9479]	Cattle	PCG	Eukaryota	CO-Op	ENSBTAP00000002349	22.86	(10,30]
ENSBTAG00000001795	CATSPERD	catsper channel auxiliary subunit delta [Source:HGNC Symbol;Acc:HGNC:28598]	Cattle	PCG	Cellular_organisms	CO-Op	ENSBTAP00000002350	6.97	(0,10]
ENSBTAG00000001796	SYT4	synaptotagmin IV [Source:HGNC Symbol;Acc:HGNC:11512]	Cattle	PCG	Mammalia	Ma	ENSBTAP00000002352	0.13	(0,10]
ENSBTAG00000001801	FHL5	four and a half LIM domains 5 [Source:HGNC Symbol;Acc:HGNC:17371]	Cattle	PCG	Eumetazoa	Eu-Ve	ENSBTAP00000002357	21.65	(10,30]
ENSBTAG00000001803	GPR179	G protein-coupled receptor 179 [Source:HGNC Symbol;Acc:HGNC:31371]	Cattle	PCG	Eumetazoa	Eu-Ve	ENSBTAP00000002359	2.11	(0,10]
ENSBTAG00000001804	TWSG1	twisted gastrulation BMP signaling modulator 1 [Source:HGNC Symbol;Acc:HGNC:12429]	Cattle	PCG	Eumetazoa	Eu-Ve	ENSBTAP00000002360	57.39	(30,100]
ENSBTAG00000001805	IQCD	IQ motif containing D [Source:HGNC Symbol;Acc:HGNC:25168]	Cattle	PCG	Eumetazoa	Eu-Ve	ENSBTAP00000002361	2.24	(0,10]
ENSBTAG00000001806	AKAP8	A kinase (PRKA) anchor protein 8 [Source:HGNC Symbol;Acc:HGNC:378]	Cattle	PCG	Opisthokonta	CO-Op	ENSBTAP00000029526	5.86	(0,10]
ENSBTAG00000001807	LACTB2	lactamase, beta 2 [Source:HGNC Symbol;Acc:HGNC:18512]	Cattle	PCG	Mammalia	Ma	ENSBTAP00000002363	67.94	(30,100]
ENSBTAG00000001808	DUSP21	dual specificity phosphatase 21 [Source:HGNC Symbol;Acc:HGNC:20476]	Cattle	PCG	Cellular_organisms	CO-Op	ENSBTAP00000002364	1.39	(0,10]
ENSBTAG00000001809	SCAF11	SR-related CTD-associated factor 11 [Source:HGNC Symbol;Acc:HGNC:10784]	Cattle	PCG	Mammalia	Ma	ENSBTAP00000002365	3.06	(0,10]
ENSBTAG00000001810	H1FOO	H1 histone family, member O, oocyte-specific [Source:HGNC Symbol;Acc:HGNC:18463]	Cattle	PCG	Eumetazoa	Eu-Ve	ENSBTAP00000002366	64.35	(30,100]
ENSBTAG00000001812	PLXND1	plexin D1 [Source:HGNC Symbol;Acc:HGNC:9107]	Cattle	PCG	Eumetazoa	Eu-Ve	ENSBTAP00000002369	81.05	(30,100]
ENSBTAG00000001814	ARHGEF5	Rho guanine nucleotide exchange factor (GEF) 5 [Source:HGNC Symbol;Acc:HGNC:13209]	Cattle	PCG	Vertebrata	Eu-Ve	ENSBTAP00000002375	3.41	(0,10]
ENSBTAG00000001815	SLC25A42	solute carrier family 25, member 42 [Source:HGNC Symbol;Acc:HGNC:28380]	Cattle	PCG	Mammalia	Ma	ENSBTAP00000002373	62.75	(30,100]
ENSBTAG00000001816	TMEM161A	transmembrane protein 161A [Source:HGNC Symbol;Acc:HGNC:26020]	Cattle	PCG	Eumetazoa	Eu-Ve	ENSBTAP00000002374	2.2	(0,10]
ENSBTAG00000001817	MEF2B	myocyte enhancer factor 2B [Source:HGNC Symbol;Acc:HGNC:6995]	Cattle	PCG	Eumetazoa	Eu-Ve	ENSBTAP00000002376	2.03	(0,10]
ENSBTAG00000001818	CDX2	caudal type homeobox 2 [Source:HGNC Symbol;Acc:HGNC:1806]	Cattle	PCG	Eukaryota	CO-Op	ENSBTAP00000002377	73.1	(30,100]
ENSBTAG00000001819	PRRC2C	protein PRRC2C [Source:RefSeq peptide;Acc:NP_001193584]	Cattle	PCG	Vertebrata	Eu-Ve	ENSBTAP00000044587	47.18	(30,100]
ENSBTAG00000001821	SNX10	sorting nexin 10 [Source:HGNC Symbol;Acc:HGNC:14974]	Cattle	PCG	Eumetazoa	Eu-Ve	ENSBTAP00000002380	95.54	(30,100]
ENSBTAG00000001822	STC2	stanniocalcin 2 [Source:HGNC Symbol;Acc:HGNC:11374]	Cattle	PCG	Eukaryota	CO-Op	ENSBTAP00000002383	24	(10,30]
ENSBTAG00000001823	SLC2A6	solute carrier family 2 (facilitated glucose transporter), member 6 [Source:HGNC Symbol;Acc:HGNC:11011]	Cattle	PCG	Eumetazoa	Eu-Ve	ENSBTAP00000002384	38.08	(30,100]
ENSBTAG00000001824	SP6	Sp6 transcription factor [Source:HGNC Symbol;Acc:HGNC:14530]	Cattle	PCG	Euk+Bac	CO-Op	ENSBTAP00000002385	4.93	(0,10]
ENSBTAG00000001825	SASH1	SAM and SH3 domain containing 1 [Source:HGNC Symbol;Acc:HGNC:19182]	Cattle	PCG	Vertebrata	Eu-Ve	ENSBTAP00000002386	50.13	(30,100]
ENSBTAG00000001826	GID8	GID complex subunit 8 [Source:HGNC Symbol;Acc:HGNC:15857]	Cattle	PCG	Eumetazoa	Eu-Ve	ENSBTAP00000002389	66.49	(30,100]
ENSBTAG00000001827	SCRN2	secernin-2 [Source:RefSeq peptide;Acc:NP_001192733]	Cattle	PCG	Eukaryota	CO-Op	ENSBTAP00000002387	4.39	(0,10]
ENSBTAG00000001828	SLC17A9	solute carrier family 17 (vesicular nucleotide transporter), member 9 [Source:HGNC Symbol;Acc:HGNC:16192]	Cattle	PCG	Euk+Bac	CO-Op	ENSBTAP00000002390	1.15	(0,10]
ENSBTAG00000001829	LRRC46	leucine rich repeat containing 46 [Source:HGNC Symbol;Acc:HGNC:25047]	Cattle	PCG	Cellular_organisms	CO-Op	ENSBTAP00000042417	4.86	(0,10]
ENSBTAG00000001830	MRPL10	mitochondrial ribosomal protein L10 [Source:HGNC Symbol;Acc:HGNC:14055]	Cattle	PCG	Opisthokonta	CO-Op	ENSBTAP00000002392	36.42	(30,100]
ENSBTAG00000001832	PNKP	polynucleotide kinase 3'-phosphatase [Source:HGNC Symbol;Acc:HGNC:9154]	Cattle	PCG	Eumetazoa	Eu-Ve	ENSBTAP00000002395	10.31	(10,30]
ENSBTAG00000001834	GJA1	gap junction protein, alpha 1, 43kDa [Source:HGNC Symbol;Acc:HGNC:4274]	Cattle	PCG	Eukaryota	CO-Op	ENSBTAP00000002397	6.7	(0,10]
ENSBTAG00000001835		Uncharacterized protein [Source:UniProtKB/TrEMBL;Acc:F1N4S4]	Cattle	PCG	Vertebrata	Eu-Ve	ENSBTAP00000002398	30.29	(30,100]
ENSBTAG00000001836	LRRC36	leucine rich repeat containing 36 [Source:HGNC Symbol;Acc:HGNC:25615]	Cattle	PCG	Mammalia	Ma	ENSBTAP00000002400	3.17	(0,10]
ENSBTAG00000001838	OCIAD2	OCIA domain containing 2 [Source:HGNC Symbol;Acc:HGNC:28685]	Cattle	PCG	Mammalia	Ma	ENSBTAP00000002402	24.8	(10,30]
ENSBTAG00000001839		INO80B protein; Uncharacterized protein [Source:UniProtKB/TrEMBL;Acc:A7Z075]	Cattle	PCG	Vertebrata	Eu-Ve	ENSBTAP00000027443	22.08	(10,30]
ENSBTAG00000001840	GSTM3	glutathione S-transferase mu 3 [Source:RefSeq peptide;Acc:NP_001040025]	Cattle	PCG	Eumetazoa	Eu-Ve	ENSBTAP00000002404	70.79	(30,100]
ENSBTAG00000001842	WBP1	WW domain binding protein 1 [Source:HGNC Symbol;Acc:HGNC:12737]	Cattle	PCG	Vertebrata	Eu-Ve	ENSBTAP00000016865	0	0
ENSBTAG00000001843	MOGS	mannosyl-oligosaccharide glucosidase [Source:HGNC Symbol;Acc:HGNC:24862]	Cattle	PCG	Eumetazoa	Eu-Ve	ENSBTAP00000033108	55.76	(30,100]
ENSBTAG00000001844	EPS8L3	EPS8-like 3 [Source:HGNC Symbol;Acc:HGNC:21297]	Cattle	PCG	Eukaryota	CO-Op	ENSBTAP00000002408	0.42	(0,10]
ENSBTAG00000001845	CNTLN	centlein, centrosomal protein [Source:HGNC Symbol;Acc:HGNC:23432]	Cattle	PCG	Eumetazoa	Eu-Ve	ENSBTAP00000056069	37.01	(30,100]
ENSBTAG00000001847	KATNB1	katanin p80 (WD repeat containing) subunit B 1 [Source:HGNC Symbol;Acc:HGNC:6217]	Cattle	PCG	Eumetazoa	Eu-Ve	ENSBTAP00000053638	22.21	(10,30]
ENSBTAG00000001848		Carboxylic ester hydrolase [Source:UniProtKB/TrEMBL;Acc:F1MTP2]	Cattle	PCG	Eukaryota	CO-Op	ENSBTAP00000051325	22.93	(10,30]
ENSBTAG00000001851		Carboxylic ester hydrolase [Source:UniProtKB/TrEMBL;Acc:Q3SZM8]	Cattle	PCG	Eumetazoa	Eu-Ve	ENSBTAP00000032393	0.35	(0,10]
ENSBTAG00000001852	CIAPIN1	cytokine induced apoptosis inhibitor 1 [Source:HGNC Symbol;Acc:HGNC:28050]	Cattle	PCG	Eumetazoa	Eu-Ve	ENSBTAP00000002416	2.48	(0,10]
ENSBTAG00000001854	COQ9	coenzyme Q9 [Source:HGNC Symbol;Acc:HGNC:25302]	Cattle	PCG	Opisthokonta	CO-Op	ENSBTAP00000002418	10.65	(10,30]
ENSBTAG00000001855	POLR2C	polymerase (RNA) II (DNA directed) polypeptide C, 33kDa [Source:HGNC Symbol;Acc:HGNC:9189]	Cattle	PCG	Eukaryota	CO-Op	ENSBTAP00000002419	22.88	(10,30]
ENSBTAG00000001856	DOK4	docking protein 4 [Source:HGNC Symbol;Acc:HGNC:19868]	Cattle	PCG	Euk_Archaea	CO-Op	ENSBTAP00000002420	2.18	(0,10]
ENSBTAG00000001857	SESTD1	SEC14 and spectrin domains 1 [Source:HGNC Symbol;Acc:HGNC:18379]	Cattle	PCG	Eumetazoa	Eu-Ve	ENSBTAP00000052672	5.83	(0,10]
ENSBTAG00000001861	PPP2R2B	protein phosphatase 2, regulatory subunit B, beta [Source:HGNC Symbol;Acc:HGNC:9305]	Cattle	PCG	Vertebrata	Eu-Ve	ENSBTAP00000038429	2.18	(0,10]
ENSBTAG00000001862	NR4A3	nuclear receptor subfamily 4, group A, member 3 [Source:HGNC Symbol;Acc:HGNC:7982]	Cattle	PCG	Eukaryota	CO-Op	ENSBTAP00000002427	1.35	(0,10]
ENSBTAG00000001864	SGCG	sarcoglycan, gamma (35kDa dystrophin-associated glycoprotein) [Source:HGNC Symbol;Acc:HGNC:10809]	Cattle	PCG	Eumetazoa	Eu-Ve	ENSBTAP00000002429	43.64	(30,100]
ENSBTAG00000001865	EMX1	empty spiracles homeobox 1 [Source:HGNC Symbol;Acc:HGNC:3340]	Cattle	PCG	Opisthokonta	CO-Op	ENSBTAP00000002431	0.34	(0,10]
ENSBTAG00000001866	SACS	sacsin molecular chaperone [Source:HGNC Symbol;Acc:HGNC:10519]	Cattle	PCG	Eumetazoa	Eu-Ve	ENSBTAP00000002432	36.46	(30,100]
ENSBTAG00000001867	PCYT2	phosphate cytidylyltransferase 2, ethanolamine [Source:HGNC Symbol;Acc:HGNC:8756]	Cattle	PCG	Eukaryota	CO-Op	ENSBTAP00000002433	1.75	(0,10]
ENSBTAG00000001868	CPNE6	copine VI (neuronal) [Source:HGNC Symbol;Acc:HGNC:2319]	Cattle	PCG	Eukaryota	CO-Op	ENSBTAP00000002434	5.14	(0,10]
ENSBTAG00000001870	NRL	neural retina leucine zipper [Source:HGNC Symbol;Acc:HGNC:8002]	Cattle	PCG	Eukaryota	CO-Op	ENSBTAP00000002436	4.67	(0,10]
ENSBTAG00000001871	ORC6	origin recognition complex, subunit 6 [Source:HGNC Symbol;Acc:HGNC:17151]	Cattle	PCG	Eumetazoa	Eu-Ve	ENSBTAP00000002437	43.09	(30,100]
ENSBTAG00000001872		Uncharacterized protein [Source:UniProtKB/TrEMBL;Acc:F1N4J0]	Cattle	PCG	Eukaryota	CO-Op	ENSBTAP00000002438	10.71	(10,30]
ENSBTAG00000001873	DOCK3	dedicator of cytokinesis 3 [Source:HGNC Symbol;Acc:HGNC:2989]	Cattle	PCG	Mammalia	Ma	ENSBTAP00000002439	32.85	(30,100]
ENSBTAG00000001874	HMGN5	high mobility group nucleosome binding domain 5 [Source:HGNC Symbol;Acc:HGNC:8013]	Cattle	PCG	Vertebrata	Eu-Ve	ENSBTAP00000002440	15.58	(10,30]
ENSBTAG00000001877			Cattle	PCG	Mammalia	Ma	ENSBTAP00000051689	100	(30,100]
ENSBTAG00000001879	VGLL1	vestigial-like family member 1 [Source:HGNC Symbol;Acc:HGNC:20985]	Cattle	PCG	Eumetazoa	Eu-Ve	ENSBTAP00000002448	70.57	(30,100]
ENSBTAG00000001880	SLC10A1	solute carrier family 10 (sodium/bile acid cotransporter), member 1 [Source:HGNC Symbol;Acc:HGNC:10905]	Cattle	PCG	Eumetazoa	Eu-Ve	ENSBTAP00000002447	39.18	(30,100]
ENSBTAG00000001881	CD79A	CD79a molecule, immunoglobulin-associated alpha [Source:HGNC Symbol;Acc:HGNC:1698]	Cattle	PCG	Euk+Bac	CO-Op	ENSBTAP00000002446	8.65	(0,10]
ENSBTAG00000001882	COPRS	coordinator of PRMT5, differentiation stimulator [Source:HGNC Symbol;Acc:HGNC:28848]	Cattle	PCG	Mammalia	Ma	ENSBTAP00000002451	4.48	(0,10]
ENSBTAG00000001885	FAM122B	protein FAM122B [Source:RefSeq peptide;Acc:NP_001077263]	Cattle	PCG	Mammalia	Ma	ENSBTAP00000002453	58.38	(30,100]
ENSBTAG00000001886	STAM2	signal transducing adaptor molecule (SH3 domain and ITAM motif) 2 [Source:HGNC Symbol;Acc:HGNC:11358]	Cattle	PCG	Eumetazoa	Eu-Ve	ENSBTAP00000031749	61.85	(30,100]
ENSBTAG00000001887	MED13L	mediator of RNA polymerase II transcription subunit 13-like [Source:RefSeq peptide;Acc:NP_001179397]	Cattle	PCG	Opisthokonta	CO-Op	ENSBTAP00000002456	24.67	(10,30]
ENSBTAG00000001888	C3orf14	chromosome 3 open reading frame 14 [Source:HGNC Symbol;Acc:HGNC:25024]	Cattle	PCG	Eukaryota	CO-Op	ENSBTAP00000002459	30.79	(30,100]
ENSBTAG00000001889	RUBCN	RUN domain and cysteine-rich domain containing, Beclin 1-interacting protein [Source:HGNC Symbol;Acc:HGNC:28991]	Cattle	PCG	Vertebrata	Eu-Ve	ENSBTAP00000002457	24.22	(10,30]
ENSBTAG00000001890	YAE1D1	Yae1 domain containing 1 [Source:HGNC Symbol;Acc:HGNC:24857]	Cattle	PCG	Eumetazoa	Eu-Ve	ENSBTAP00000053836	36.46	(30,100]
ENSBTAG00000001892	TM4SF4	transmembrane 4 L six family member 4 [Source:HGNC Symbol;Acc:HGNC:11856]	Cattle	PCG	Eukaryota	CO-Op	ENSBTAP00000002462	7.08	(0,10]
ENSBTAG00000001893	NEDD1	neural precursor cell expressed, developmentally down-regulated 1 [Source:HGNC Symbol;Acc:HGNC:7723]	Cattle	PCG	Vertebrata	Eu-Ve	ENSBTAP00000056492	0.85	(0,10]
ENSBTAG00000001894	PGGT1B	geranylgeranyl transferase type-1 subunit beta [Source:RefSeq peptide;Acc:NP_001015560]	Cattle	PCG	Eukaryota	CO-Op	ENSBTAP00000002464	39.3	(30,100]
ENSBTAG00000001895	CCDC112	coiled-coil domain containing 112 [Source:HGNC Symbol;Acc:HGNC:28599]	Cattle	PCG	Eukaryota	CO-Op	ENSBTAP00000002466	5.57	(0,10]
ENSBTAG00000001898	KCNH7	potassium channel, voltage gated eag related subfamily H, member 7 [Source:HGNC Symbol;Acc:HGNC:18863]	Cattle	PCG	Eukaryota	CO-Op	ENSBTAP00000055860	11.46	(10,30]
ENSBTAG00000001899	CEP295	centrosomal protein 295kDa [Source:HGNC Symbol;Acc:HGNC:29366]	Cattle	PCG	Eukaryota	CO-Op	ENSBTAP00000002469	16.99	(10,30]
ENSBTAG00000001902	C2orf50	chromosome 2 open reading frame 50 [Source:HGNC Symbol;Acc:HGNC:26324]	Cattle	PCG	Mammalia	Ma	ENSBTAP00000002475	32.08	(30,100]
ENSBTAG00000001903	ZNF276	zinc finger protein 276 [Source:HGNC Symbol;Acc:HGNC:23330]	Cattle	PCG	Eumetazoa	Eu-Ve	ENSBTAP00000002474	36.31	(30,100]
ENSBTAG00000001904	FANCA	Fanconi anemia, complementation group A [Source:HGNC Symbol;Acc:HGNC:3582]	Cattle	PCG	Vertebrata	Eu-Ve	ENSBTAP00000002476	40.13	(30,100]
ENSBTAG00000001906	DLD	dihydrolipoamide dehydrogenase [Source:HGNC Symbol;Acc:HGNC:2898]	Cattle	PCG	Eumetazoa	Eu-Ve	ENSBTAP00000002478	2.48	(0,10]
ENSBTAG00000001908		Uncharacterized protein [Source:UniProtKB/TrEMBL;Acc:F1N446]	Cattle	PCG	Cellular_organisms	CO-Op	ENSBTAP00000033696	0.39	(0,10]
ENSBTAG00000001911	TRPV5	transient receptor potential cation channel, subfamily V, member 5 [Source:HGNC Symbol;Acc:HGNC:3145]	Cattle	PCG	Eumetazoa	Eu-Ve	ENSBTAP00000002483	2.28	(0,10]
ENSBTAG00000001912	APOH	apolipoprotein H (beta-2-glycoprotein I) [Source:HGNC Symbol;Acc:HGNC:616]	Cattle	PCG	Eumetazoa	Eu-Ve	ENSBTAP00000002485	5.99	(0,10]
ENSBTAG00000001915	C11orf16	chromosome 11 open reading frame 16 [Source:HGNC Symbol;Acc:HGNC:1169]	Cattle	PCG	Vertebrata	Eu-Ve	ENSBTAP00000002492	1.74	(0,10]
ENSBTAG00000001917	STXBP5L	syntaxin binding protein 5-like [Source:HGNC Symbol;Acc:HGNC:30757]	Cattle	PCG	Eumetazoa	Eu-Ve	ENSBTAP00000002494	26.2	(10,30]
ENSBTAG00000001918	ZNF652	zinc finger protein 652 [Source:HGNC Symbol;Acc:HGNC:29147]	Cattle	PCG	Vertebrata	Eu-Ve	ENSBTAP00000002496	13.42	(10,30]
ENSBTAG00000001919	POLQ	polymerase (DNA directed), theta [Source:HGNC Symbol;Acc:HGNC:9186]	Cattle	PCG	Vertebrata	Eu-Ve	ENSBTAP00000002495	56.91	(30,100]
ENSBTAG00000001920	AKIP1	A kinase (PRKA) interacting protein 1 [Source:HGNC Symbol;Acc:HGNC:1170]	Cattle	PCG	Cellular_organisms	CO-Op	ENSBTAP00000002501	6.27	(0,10]
ENSBTAG00000001922	TMPRSS11D	transmembrane protease, serine 11D [Source:HGNC Symbol;Acc:HGNC:24059]	Cattle	PCG	Vertebrata	Eu-Ve	ENSBTAP00000002500	0.55	(0,10]
ENSBTAG00000001925	RAD23B	RAD23 homolog B, nucleotide excision repair protein [Source:HGNC Symbol;Acc:HGNC:9813]	Cattle	PCG	Mammalia	Ma	ENSBTAP00000002505	2.15	(0,10]
ENSBTAG00000001926	ATP6V1C2	ATPase, H+ transporting, lysosomal 42kDa, V1 subunit C2 [Source:HGNC Symbol;Acc:HGNC:18264]	Cattle	PCG	Eukaryota	CO-Op	ENSBTAP00000002506	43.14	(30,100]
ENSBTAG00000001927	PDIA6	protein disulfide-isomerase A6 precursor [Source:RefSeq peptide;Acc:NP_001193274]	Cattle	PCG	Eukaryota	CO-Op	ENSBTAP00000032803	4.92	(0,10]
ENSBTAG00000001928	TRABD	TraB domain containing [Source:HGNC Symbol;Acc:HGNC:28805]	Cattle	PCG	Eukaryota	CO-Op	ENSBTAP00000002508	7.73	(0,10]
ENSBTAG00000001931	CRAT	carnitine O-acetyltransferase [Source:HGNC Symbol;Acc:HGNC:2342]	Cattle	PCG	Cellular_organisms	CO-Op	ENSBTAP00000002512	16.37	(10,30]
ENSBTAG00000001932	PPP2R4	protein phosphatase 2A activator, regulatory subunit 4 [Source:HGNC Symbol;Acc:HGNC:9308]	Cattle	PCG	Eumetazoa	Eu-Ve	ENSBTAP00000002513	1.12	(0,10]
ENSBTAG00000001933	PCK1	phosphoenolpyruvate carboxykinase 1 (soluble) [Source:HGNC Symbol;Acc:HGNC:8724]	Cattle	PCG	Eukaryota	CO-Op	ENSBTAP00000032642	6.17	(0,10]
ENSBTAG00000001936	ANAPC11	anaphase promoting complex subunit 11 [Source:HGNC Symbol;Acc:HGNC:14452]	Cattle	PCG	Cellular_organisms	CO-Op	ENSBTAP00000002520	1.13	(0,10]
ENSBTAG00000001937	CKS2	CDC28 protein kinase regulatory subunit 2 [Source:HGNC Symbol;Acc:HGNC:2000]	Cattle	PCG	Eukaryota	CO-Op	ENSBTAP00000018478	3.57	(0,10]
ENSBTAG00000001938	SECISBP2	SECIS binding protein 2 [Source:HGNC Symbol;Acc:HGNC:30972]	Cattle	PCG	Eukaryota	CO-Op	ENSBTAP00000002522	10.13	(10,30]
ENSBTAG00000001939	SEMA4D	sema domain, immunoglobulin domain (Ig), transmembrane domain (TM) and short cytoplasmic domain, (semaphorin) 4D [Source:HGNC Symbol;Acc:HGNC:10732]	Cattle	PCG	Eukaryota	CO-Op	ENSBTAP00000002523	58.86	(30,100]
ENSBTAG00000001941	SNX27	sorting nexin family member 27 [Source:HGNC Symbol;Acc:HGNC:20073]	Cattle	PCG	Vertebrata	Eu-Ve	ENSBTAP00000002525	7.07	(0,10]
ENSBTAG00000001942	ARG2	arginase 2 [Source:HGNC Symbol;Acc:HGNC:664]	Cattle	PCG	Opisthokonta	CO-Op	ENSBTAP00000033754	8.32	(0,10]
ENSBTAG00000001945	ZNF514	zinc finger protein 514 [Source:HGNC Symbol;Acc:HGNC:25894]	Cattle	PCG	Euk+Bac	CO-Op	ENSBTAP00000002529	5.37	(0,10]
ENSBTAG00000001947	VTI1B	vesicle transport through interaction with t-SNAREs 1B [Source:HGNC Symbol;Acc:HGNC:17793]	Cattle	KZFP	Mammalia	Ma	ENSBTAP00000048955	12.89	(10,30]
ENSBTAG00000001948	ZNF2	zinc finger protein 2 [Source:HGNC Symbol;Acc:HGNC:12991]	Cattle	PCG	Eukaryota	CO-Op	ENSBTAP00000002532	4.31	(0,10]
ENSBTAG00000001949	RDH11	retinol dehydrogenase 11 (all-trans/9-cis/11-cis) [Source:HGNC Symbol;Acc:HGNC:17964]	Cattle	KZFP	Mammalia	Ma	ENSBTAP00000002533	7.53	(0,10]
ENSBTAG00000001950	PROM2	prominin 2 [Source:HGNC Symbol;Acc:HGNC:20685]	Cattle	PCG	Euk+Bac	CO-Op	ENSBTAP00000002535	6.58	(0,10]
ENSBTAG00000001952	HINT3	histidine triad nucleotide binding protein 3 [Source:HGNC Symbol;Acc:HGNC:18468]	Cattle	PCG	Eumetazoa	Eu-Ve	ENSBTAP00000002536	0.36	(0,10]
ENSBTAG00000001956	TRMT11	tRNA methyltransferase 11 homolog [Source:HGNC Symbol;Acc:HGNC:21080]	Cattle	PCG	Eukaryota	CO-Op	ENSBTAP00000002542	21.98	(10,30]
ENSBTAG00000001957	TFAP2E	transcription factor AP-2 epsilon (activating enhancer binding protein 2 epsilon) [Source:HGNC Symbol;Acc:HGNC:30774]	Cattle	PCG	Eukaryota	CO-Op	ENSBTAP00000002544	2.39	(0,10]
ENSBTAG00000001959	MAP1B	microtubule-associated protein 1B [Source:HGNC Symbol;Acc:HGNC:6836]	Cattle	PCG	Eumetazoa	Eu-Ve	ENSBTAP00000002546	28.73	(10,30]
ENSBTAG00000001961	MRPS27	mitochondrial ribosomal protein S27 [Source:HGNC Symbol;Acc:HGNC:14512]	Cattle	PCG	Eumetazoa	Eu-Ve	ENSBTAP00000002548	72.59	(30,100]
ENSBTAG00000001962	ENPP7	ectonucleotide pyrophosphatase/phosphodiesterase 7 [Source:HGNC Symbol;Acc:HGNC:23764]	Cattle	PCG	Eumetazoa	Eu-Ve	ENSBTAP00000002549	12.29	(10,30]
ENSBTAG00000001965	PDGFRL	platelet-derived growth factor receptor-like [Source:HGNC Symbol;Acc:HGNC:8805]	Cattle	PCG	Eumetazoa	Eu-Ve	ENSBTAP00000002552	0.87	(0,10]
ENSBTAG00000001966	TTC14	tetratricopeptide repeat domain 14 [Source:HGNC Symbol;Acc:HGNC:24697]	Cattle	PCG	Vertebrata	Eu-Ve	ENSBTAP00000002553	18.13	(10,30]
ENSBTAG00000001968	CCDC39	coiled-coil domain-containing protein 39 [Source:RefSeq peptide;Acc:NP_001192985]	Cattle	PCG	Eumetazoa	Eu-Ve	ENSBTAP00000002554	8.2	(0,10]
ENSBTAG00000001969	DRP2	dystrophin related protein 2 [Source:HGNC Symbol;Acc:HGNC:3032]	Cattle	PCG	Eukaryota	CO-Op	ENSBTAP00000056529	8.48	(0,10]
ENSBTAG00000001975	PPP1R17	protein phosphatase 1, regulatory subunit 17 [Source:HGNC Symbol;Acc:HGNC:16973]	Cattle	PCG	Opisthokonta	CO-Op	ENSBTAP00000002564	10.63	(10,30]
ENSBTAG00000001976	YIPF6	Yip1 domain family, member 6 [Source:HGNC Symbol;Acc:HGNC:28304]	Cattle	PCG	Vertebrata	Eu-Ve	ENSBTAP00000002563	17.2	(10,30]
ENSBTAG00000001977	TAF7L	TAF7-like RNA polymerase II, TATA box binding protein (TBP)-associated factor, 50kDa [Source:HGNC Symbol;Acc:HGNC:11548]	Cattle	PCG	Eukaryota	CO-Op	ENSBTAP00000002566	7.2	(0,10]
ENSBTAG00000001979	SLC6A17	sodium-dependent neutral amino acid transporter SLC6A17 [Source:RefSeq peptide;Acc:NP_001160045]	Cattle	PCG	Mammalia	Ma	ENSBTAP00000055687	38.85	(30,100]
ENSBTAG00000001981	SMAGP	small cell adhesion glycoprotein [Source:HGNC Symbol;Acc:HGNC:26918]	Cattle	PCG	Vertebrata	Eu-Ve	ENSBTAP00000002571	10.18	(10,30]
ENSBTAG00000001983	SRMS	src-related kinase lacking C-terminal regulatory tyrosine and N-terminal myristylation sites [Source:HGNC Symbol;Acc:HGNC:11298]	Cattle	PCG	Vertebrata	Eu-Ve	ENSBTAP00000002572	10.31	(10,30]
ENSBTAG00000001985	SWAP70	SWAP switching B-cell complex 70kDa subunit [Source:HGNC Symbol;Acc:HGNC:17070]	Cattle	PCG	Vertebrata	Eu-Ve	ENSBTAP00000002574	6.28	(0,10]
ENSBTAG00000001987	EIF3D	eukaryotic translation initiation factor 3, subunit D [Source:HGNC Symbol;Acc:HGNC:3278]	Cattle	PCG	Eumetazoa	Eu-Ve	ENSBTAP00000002578	2.39	(0,10]
ENSBTAG00000001988	CYP51A1	cytochrome P450, family 51, subfamily A, polypeptide 1 [Source:HGNC Symbol;Acc:HGNC:2649]	Cattle	PCG	Eukaryota	CO-Op	ENSBTAP00000037804	4.74	(0,10]
ENSBTAG00000001992	FAM187B	family with sequence similarity 187, member B [Source:HGNC Symbol;Acc:HGNC:26366]	Cattle	PCG	Eukaryota	CO-Op	ENSBTAP00000002582	0.6	(0,10]
ENSBTAG00000001994	SNRNP70	small nuclear ribonucleoprotein 70kDa (U1) [Source:HGNC Symbol;Acc:HGNC:11150]	Cattle	PCG	Mammalia	Ma	ENSBTAP00000002585	6.58	(0,10]
ENSBTAG00000001996	MROH2B	maestro heat-like repeat family member 2B [Source:HGNC Symbol;Acc:HGNC:26857]	Cattle	PCG	Eukaryota	CO-Op	ENSBTAP00000002587	61.96	(30,100]
ENSBTAG00000001997	ST6GALNAC1	ST6 (alpha-N-acetyl-neuraminyl-2,3-beta-galactosyl-1,3)-N-acetylgalactosaminide alpha-2,6-sialyltransferase 1 [Source:HGNC Symbol;Acc:HGNC:23614]	Cattle	PCG	Mammalia	Ma	ENSBTAP00000002589	0.38	(0,10]
ENSBTAG00000001998	C11orf57	chromosome 11 open reading frame 57 [Source:HGNC Symbol;Acc:HGNC:25569]	Cattle	PCG	Vertebrata	Eu-Ve	ENSBTAP00000034579	38.96	(30,100]
ENSBTAG00000001999	TIMM8B	Mitochondrial import inner membrane translocase subunit Tim8 B [Source:UniProtKB/Swiss-Prot;Acc:Q3SZ93]	Cattle	PCG	Vertebrata	Eu-Ve	ENSBTAP00000002592	72.24	(30,100]
ENSBTAG00000002000		Uncharacterized protein [Source:UniProtKB/TrEMBL;Acc:F1N1I0]	Cattle	PCG	Eukaryota	CO-Op	ENSBTAP00000002594	14.46	(10,30]
ENSBTAG00000002001	ATAD2	ATPase family, AAA domain containing 2 [Source:HGNC Symbol;Acc:HGNC:30123]	Cattle	PCG	Eukaryota	CO-Op	ENSBTAP00000002595	18.38	(10,30]
ENSBTAG00000002002	LLPH	LLP homolog, long-term synaptic facilitation (Aplysia) [Source:HGNC Symbol;Acc:HGNC:28229]	Cattle	PCG	Eukaryota	CO-Op	ENSBTAP00000053735	27.04	(10,30]
ENSBTAG00000002004	THBS1	thrombospondin 1 [Source:HGNC Symbol;Acc:HGNC:11785]	Cattle	PCG	Eumetazoa	Eu-Ve	ENSBTAP00000002597	37.8	(30,100]
ENSBTAG00000002006		Bos taurus proteoglycan 3 (PRG3), mRNA. [Source:RefSeq mRNA;Acc:NM_001098472]	Cattle	PCG	Eumetazoa	Eu-Ve	ENSBTAP00000002600	5.64	(0,10]
ENSBTAG00000002007		PI4K2A protein; Uncharacterized protein [Source:UniProtKB/TrEMBL;Acc:A6QLN5]	Cattle	PCG	Vertebrata	Eu-Ve	ENSBTAP00000002601	44.04	(30,100]
ENSBTAG00000002010	KIAA0895	KIAA0895 [Source:HGNC Symbol;Acc:HGNC:22206]	Cattle	PCG	Eukaryota	CO-Op	ENSBTAP00000002604	23.17	(10,30]
ENSBTAG00000002011	FAM96A	family with sequence similarity 96, member A [Source:HGNC Symbol;Acc:HGNC:26235]	Cattle	PCG	Eukaryota	CO-Op	ENSBTAP00000002605	7.87	(0,10]
ENSBTAG00000002012	SNX1	sorting nexin 1 [Source:HGNC Symbol;Acc:HGNC:11172]	Cattle	PCG	Eukaryota	CO-Op	ENSBTAP00000002607	2.5	(0,10]
ENSBTAG00000002014	RPS6KA6	ribosomal protein S6 kinase, 90kDa, polypeptide 6 [Source:HGNC Symbol;Acc:HGNC:10435]	Cattle	PCG	Eukaryota	CO-Op	ENSBTAP00000002609	27.78	(10,30]
ENSBTAG00000002015		Eukaryotic translation initiation factor 5A-1 [Source:UniProtKB/Swiss-Prot;Acc:Q6EWQ7]	Cattle	PCG	Vertebrata	Eu-Ve	ENSBTAP00000029946	2.85	(0,10]
ENSBTAG00000002018	SERPINB5	serpin peptidase inhibitor, clade B (ovalbumin), member 5 [Source:HGNC Symbol;Acc:HGNC:8949]	Cattle	PCG	Euk_Archaea	CO-Op	ENSBTAP00000002616	11.04	(10,30]
ENSBTAG00000002019	CREBRF	CREB3 regulatory factor [Source:HGNC Symbol;Acc:HGNC:24050]	Cattle	PCG	Vertebrata	Eu-Ve	ENSBTAP00000002617	1.2	(0,10]
ENSBTAG00000002020	BNIP1	BCL2/adenovirus E1B 19kDa interacting protein 1 [Source:HGNC Symbol;Acc:HGNC:1082]	Cattle	PCG	Eumetazoa	Eu-Ve	ENSBTAP00000055972	31.91	(30,100]
ENSBTAG00000002021	NOS1	nitric oxide synthase 1 (neuronal) [Source:HGNC Symbol;Acc:HGNC:7872]	Cattle	PCG	Eukaryota	CO-Op	ENSBTAP00000002619	1.75	(0,10]
ENSBTAG00000002023	ASB18	ankyrin repeat and SOCS box containing 18 [Source:HGNC Symbol;Acc:HGNC:19770]	Cattle	PCG	Euk+Bac	CO-Op	ENSBTAP00000011690	6.72	(0,10]
ENSBTAG00000002024	AMIGO2	adhesion molecule with Ig-like domain 2 [Source:HGNC Symbol;Acc:HGNC:24073]	Cattle	PCG	Mammalia	Ma	ENSBTAP00000002623	1.5	(0,10]
ENSBTAG00000002025		60S ribosomal protein L5 [Source:UniProtKB/Swiss-Prot;Acc:Q58DW5]	Cattle	PCG	Vertebrata	Eu-Ve	ENSBTAP00000002625	6.53	(0,10]
ENSBTAG00000002026	FAM167B	family with sequence similarity 167, member B [Source:HGNC Symbol;Acc:HGNC:28133]	Cattle	PCG	Opisthokonta	CO-Op	ENSBTAP00000002626	11.45	(10,30]
ENSBTAG00000002027	FAM69A	family with sequence similarity 69, member A [Source:HGNC Symbol;Acc:HGNC:32213]	Cattle	PCG	Eumetazoa	Eu-Ve	ENSBTAP00000002627	15.43	(10,30]
ENSBTAG00000002028	IGSF5	immunoglobulin superfamily, member 5 [Source:HGNC Symbol;Acc:HGNC:5952]	Cattle	PCG	Eumetazoa	Eu-Ve	ENSBTAP00000002628	1.17	(0,10]
ENSBTAG00000002029	SPP2	secreted phosphoprotein 2, 24kDa [Source:HGNC Symbol;Acc:HGNC:11256]	Cattle	PCG	Vertebrata	Eu-Ve	ENSBTAP00000002629	25.95	(10,30]
ENSBTAG00000002030	UBXN2A	UBX domain protein 2A [Source:HGNC Symbol;Acc:HGNC:27265]	Cattle	PCG	Vertebrata	Eu-Ve	ENSBTAP00000002631	5.42	(0,10]
ENSBTAG00000002033	MFSD2B	major facilitator superfamily domain containing 2B [Source:HGNC Symbol;Acc:HGNC:37207]	Cattle	PCG	Vertebrata	Eu-Ve	ENSBTAP00000002634	3.88	(0,10]
ENSBTAG00000002034	ARL5C	ADP-ribosylation factor-like 5C [Source:HGNC Symbol;Acc:HGNC:31111]	Cattle	PCG	Euk+Bac	CO-Op	ENSBTAP00000041195	10.76	(10,30]
ENSBTAG00000002035	CACNB1	calcium channel, voltage-dependent, beta 1 subunit [Source:HGNC Symbol;Acc:HGNC:1401]	Cattle	PCG	Eukaryota	CO-Op	ENSBTAP00000002636	5.11	(0,10]
ENSBTAG00000002036	ATXN7L1	ataxin 7-like 1 [Source:HGNC Symbol;Acc:HGNC:22210]	Cattle	PCG	Opisthokonta	CO-Op	ENSBTAP00000040778	44.13	(30,100]
ENSBTAG00000002037	RPL14	ribosomal protein L14 [Source:HGNC Symbol;Acc:HGNC:10305]	Cattle	PCG	Eumetazoa	Eu-Ve	ENSBTAP00000002637	75.94	(30,100]
ENSBTAG00000002038	FRMD8	FERM domain containing 8 [Source:HGNC Symbol;Acc:HGNC:25462]	Cattle	PCG	Eukaryota	CO-Op	ENSBTAP00000002642	36.15	(30,100]
ENSBTAG00000002039	SASH3	SAM and SH3 domain containing 3 [Source:HGNC Symbol;Acc:HGNC:15975]	Cattle	PCG	Opisthokonta	CO-Op	ENSBTAP00000033173	14.9	(10,30]
ENSBTAG00000002041	RIC8A	RIC8 guanine nucleotide exchange factor A [Source:HGNC Symbol;Acc:HGNC:29550]	Cattle	PCG	Vertebrata	Eu-Ve	ENSBTAP00000002645	65	(30,100]
ENSBTAG00000002042		Olfactory receptor [Source:UniProtKB/TrEMBL;Acc:F1N341]	Cattle	PCG	Opisthokonta	CO-Op	ENSBTAP00000002646	21.13	(10,30]
ENSBTAG00000002043	SIRT3	sirtuin 3 [Source:HGNC Symbol;Acc:HGNC:14931]	Cattle	PCG	Mammalia	Ma	ENSBTAP00000002647	0.32	(0,10]
ENSBTAG00000002044	PSMD13	26S proteasome non-ATPase regulatory subunit 13 [Source:RefSeq peptide;Acc:NP_001019703]	Cattle	PCG	Euk+Bac	CO-Op	ENSBTAP00000002648	0.6	(0,10]
ENSBTAG00000002045			Cattle	PCG	Eukaryota	CO-Op	ENSBTAP00000002650	0.29	(0,10]
ENSBTAG00000002046	PTPN11	protein tyrosine phosphatase, non-receptor type 11 [Source:HGNC Symbol;Acc:HGNC:9644]	Cattle	PCG	Mammalia	Ma	ENSBTAP00000002651	8.57	(0,10]
ENSBTAG00000002048	HADH	hydroxyacyl-CoA dehydrogenase [Source:HGNC Symbol;Acc:HGNC:4799]	Cattle	PCG	Opisthokonta	CO-Op	ENSBTAP00000002653	2.35	(0,10]
ENSBTAG00000002049	COA7	cytochrome c oxidase assembly factor 7 (putative) [Source:HGNC Symbol;Acc:HGNC:25716]	Cattle	PCG	Cellular_organisms	CO-Op	ENSBTAP00000002654	3.5	(0,10]
ENSBTAG00000002050	ARAP1	ArfGAP with RhoGAP domain, ankyrin repeat and PH domain 1 [Source:HGNC Symbol;Acc:HGNC:16925]	Cattle	PCG	Opisthokonta	CO-Op	ENSBTAP00000002656	7.36	(0,10]
ENSBTAG00000002051	PLOD1	procollagen-lysine, 2-oxoglutarate 5-dioxygenase 1 [Source:HGNC Symbol;Acc:HGNC:9081]	Cattle	PCG	Vertebrata	Eu-Ve	ENSBTAP00000039693	1.04	(0,10]
ENSBTAG00000002052	ZFP28	ZFP28 zinc finger protein [Source:HGNC Symbol;Acc:HGNC:17801]	Cattle	PCG	Opisthokonta	CO-Op	ENSBTAP00000002658	3.85	(0,10]
ENSBTAG00000002055	MARS2	methionyl-tRNA synthetase 2, mitochondrial [Source:HGNC Symbol;Acc:HGNC:25133]	Cattle	KZFP	Mammalia	Ma	ENSBTAP00000021794	19.05	(10,30]
ENSBTAG00000002056	ASF1A	anti-silencing function 1A histone chaperone [Source:HGNC Symbol;Acc:HGNC:20995]	Cattle	PCG	Cellular_organisms	CO-Op	ENSBTAP00000042279	0.51	(0,10]
ENSBTAG00000002058	MCM9	minichromosome maintenance 9 homologous recombination repair factor [Source:HGNC Symbol;Acc:HGNC:21484]	Cattle	PCG	Eukaryota	CO-Op	ENSBTAP00000002664	19.12	(10,30]
ENSBTAG00000002059			Cattle	PCG	Eukaryota	CO-Op	ENSBTAP00000002665	42.49	(30,100]
ENSBTAG00000002060	TRPA1	transient receptor potential cation channel, subfamily A, member 1 [Source:HGNC Symbol;Acc:HGNC:497]	Cattle	PCG	Euk_Archaea	CO-Op	ENSBTAP00000002666	24.05	(10,30]
ENSBTAG00000002062	TFAP2C	transcription factor AP-2 gamma (activating enhancer binding protein 2 gamma) [Source:HGNC Symbol;Acc:HGNC:11744]	Cattle	PCG	Eumetazoa	Eu-Ve	ENSBTAP00000002668	1.15	(0,10]
ENSBTAG00000002065	MYL7	myosin, light chain 7, regulatory [Source:HGNC Symbol;Acc:HGNC:21719]	Cattle	PCG	Eumetazoa	Eu-Ve	ENSBTAP00000002671	26.67	(10,30]
ENSBTAG00000002066	TAGLN2	transgelin 2 [Source:HGNC Symbol;Acc:HGNC:11554]	Cattle	PCG	Vertebrata	Eu-Ve	ENSBTAP00000002672	16	(10,30]
ENSBTAG00000002068		MHC class I heavy chain isoform 1 precursor [Source:RefSeq peptide;Acc:NP_001033607]	Cattle	PCG	Eukaryota	CO-Op	ENSBTAP00000002674	4.02	(0,10]
ENSBTAG00000002069	KLC3	kinesin light chain 3 [Source:HGNC Symbol;Acc:HGNC:20717]	Cattle	PCG	Vertebrata	Eu-Ve	ENSBTAP00000031126	4.41	(0,10]
ENSBTAG00000002070		Olfactory receptor [Source:UniProtKB/TrEMBL;Acc:M0QVY6]	Cattle	PCG	Mammalia	Ma	ENSBTAP00000041235	30.89	(30,100]
ENSBTAG00000002071	ERCC2	TFIIH basal transcription factor complex helicase XPD subunit [Source:RefSeq peptide;Acc:NP_001096787]	Cattle	PCG	Mammalia	Ma	ENSBTAP00000002678	2.25	(0,10]
ENSBTAG00000002072	RAD17	cell cycle checkpoint protein RAD17 [Source:RefSeq peptide;Acc:NP_001096714]	Cattle	PCG	Opisthokonta	CO-Op	ENSBTAP00000002680	0.13	(0,10]
ENSBTAG00000002073	MME	membrane metallo-endopeptidase [Source:HGNC Symbol;Acc:HGNC:7154]	Cattle	PCG	Eukaryota	CO-Op	ENSBTAP00000002682	23.64	(10,30]
ENSBTAG00000002075	STAU2	staufen double-stranded RNA binding protein 2 [Source:HGNC Symbol;Acc:HGNC:11371]	Cattle	PCG	Cellular_organisms	CO-Op	ENSBTAP00000002681	2.53	(0,10]
ENSBTAG00000002076	KDM4A	lysine (K)-specific demethylase 4A [Source:HGNC Symbol;Acc:HGNC:22978]	Cattle	PCG	Eumetazoa	Eu-Ve	ENSBTAP00000002684	17.53	(10,30]
ENSBTAG00000002078	NOV	nephroblastoma overexpressed [Source:HGNC Symbol;Acc:HGNC:7885]	Cattle	PCG	Eukaryota	CO-Op	ENSBTAP00000002687	21.95	(10,30]
ENSBTAG00000002080	BMPR1B	bone morphogenetic protein receptor, type IB [Source:HGNC Symbol;Acc:HGNC:1077]	Cattle	PCG	Eumetazoa	Eu-Ve	ENSBTAP00000002689	11.56	(10,30]
ENSBTAG00000002081	MARCKS	myristoylated alanine-rich protein kinase C substrate [Source:HGNC Symbol;Acc:HGNC:6759]	Cattle	PCG	Eumetazoa	Eu-Ve	ENSBTAP00000002690	5.78	(0,10]
ENSBTAG00000002082	AUTS2	autism susceptibility candidate 2 [Source:HGNC Symbol;Acc:HGNC:14262]	Cattle	PCG	Vertebrata	Eu-Ve	ENSBTAP00000002691	100	(30,100]
ENSBTAG00000002083	UNC5C	unc-5 netrin receptor C [Source:HGNC Symbol;Acc:HGNC:12569]	Cattle	PCG	Vertebrata	Eu-Ve	ENSBTAP00000002697	82.58	(30,100]
ENSBTAG00000002084	IL36G	interleukin 36, gamma [Source:HGNC Symbol;Acc:HGNC:15741]	Cattle	PCG	Eumetazoa	Eu-Ve	ENSBTAP00000039541	1.46	(0,10]
ENSBTAG00000002085	PRPF4B	pre-mRNA processing factor 4B [Source:HGNC Symbol;Acc:HGNC:17346]	Cattle	PCG	Mammalia	Ma	ENSBTAP00000042793	5.75	(0,10]
ENSBTAG00000002086	IL36A	interleukin 36, alpha [Source:HGNC Symbol;Acc:HGNC:15562]	Cattle	PCG	Eukaryota	CO-Op	ENSBTAP00000002695	52.78	(30,100]
ENSBTAG00000002087	IL36B	interleukin 36, beta [Source:HGNC Symbol;Acc:HGNC:15564]	Cattle	PCG	Mammalia	Ma	ENSBTAP00000054141	3.11	(0,10]
ENSBTAG00000002088	FAM217A	family with sequence similarity 217, member A [Source:HGNC Symbol;Acc:HGNC:21362]	Cattle	PCG	Mammalia	Ma	ENSBTAP00000002696	1.09	(0,10]
ENSBTAG00000002089	CPSF4	cleavage and polyadenylation specific factor 4, 30kDa [Source:HGNC Symbol;Acc:HGNC:2327]	Cattle	PCG	Mammalia	Ma	ENSBTAP00000002699	20.48	(10,30]
ENSBTAG00000002090	PI16	peptidase inhibitor 16 [Source:HGNC Symbol;Acc:HGNC:21245]	Cattle	PCG	Eukaryota	CO-Op	ENSBTAP00000002701	18.11	(10,30]
ENSBTAG00000002092	ATP5J2	ATP synthase, H+ transporting, mitochondrial Fo complex, subunit F2 [Source:HGNC Symbol;Acc:HGNC:848]	Cattle	PCG	Euk+Bac	CO-Op	ENSBTAP00000002703	59.91	(30,100]
ENSBTAG00000002094	MEN1	multiple endocrine neoplasia I [Source:HGNC Symbol;Acc:HGNC:7010]	Cattle	PCG	Eumetazoa	Eu-Ve	ENSBTAP00000041308	4.55	(0,10]
ENSBTAG00000002095		low affinity immunoglobulin gamma Fc region receptor III isoform 2 precursor [Source:RefSeq peptide;Acc:NP_776742]	Cattle	PCG	Eukaryota	CO-Op	ENSBTAP00000002705	22.46	(10,30]
ENSBTAG00000002096	TMC5	transmembrane channel-like 5 [Source:HGNC Symbol;Acc:HGNC:22999]	Cattle	PCG	Mammalia	Ma	ENSBTAP00000033639	2	(0,10]
ENSBTAG00000002097	CDC34	cell division cycle 34 [Source:HGNC Symbol;Acc:HGNC:1734]	Cattle	PCG	Eumetazoa	Eu-Ve	ENSBTAP00000037277	29.02	(10,30]
ENSBTAG00000002098	SLC14A2	solute carrier family 14 (urea transporter), member 2 [Source:HGNC Symbol;Acc:HGNC:10919]	Cattle	PCG	Eukaryota	CO-Op	ENSBTAP00000002707	10.55	(10,30]
ENSBTAG00000002099	GZMM	granzyme M (lymphocyte met-ase 1) [Source:HGNC Symbol;Acc:HGNC:4712]	Cattle	PCG	Vertebrata	Eu-Ve	ENSBTAP00000002712	9.37	(0,10]
ENSBTAG00000002100	GDE1	glycerophosphodiester phosphodiesterase 1 [Source:HGNC Symbol;Acc:HGNC:29644]	Cattle	PCG	Vertebrata	Eu-Ve	ENSBTAP00000002709	2.71	(0,10]
ENSBTAG00000002101	PLCG2	phospholipase C, gamma 2 (phosphatidylinositol-specific) [Source:HGNC Symbol;Acc:HGNC:9066]	Cattle	PCG	Euk+Bac	CO-Op	ENSBTAP00000002710	0.3	(0,10]
ENSBTAG00000002103	RHPN1	rhophilin, Rho GTPase binding protein 1 [Source:HGNC Symbol;Acc:HGNC:19973]	Cattle	PCG	Eukaryota	CO-Op	ENSBTAP00000002717	0.67	(0,10]
ENSBTAG00000002104		Protein TEX261; TEX261 protein [Source:UniProtKB/TrEMBL;Acc:A2VDM6]	Cattle	PCG	Opisthokonta	CO-Op	ENSBTAP00000002715	12.24	(10,30]
ENSBTAG00000002105	FZD1	frizzled class receptor 1 [Source:HGNC Symbol;Acc:HGNC:4038]	Cattle	PCG	Eukaryota	CO-Op	ENSBTAP00000044244	0.51	(0,10]
ENSBTAG00000002107	YWHAQ	14-3-3 protein theta [Source:UniProtKB/Swiss-Prot;Acc:Q3SZI4]	Cattle	PCG	Eumetazoa	Eu-Ve	ENSBTAP00000002720	17.83	(10,30]
ENSBTAG00000002108	DMGDH	dimethylglycine dehydrogenase, mitochondrial [Source:RefSeq peptide;Acc:NP_001192474]	Cattle	PCG	Eukaryota	CO-Op	ENSBTAP00000032779	6.94	(0,10]
ENSBTAG00000002110	INSIG2	insulin induced gene 2 [Source:HGNC Symbol;Acc:HGNC:20452]	Cattle	PCG	Euk+Bac	CO-Op	ENSBTAP00000036467	3.35	(0,10]
ENSBTAG00000002112	ZNF41	zinc finger protein 41 [Source:HGNC Symbol;Acc:HGNC:13107]	Cattle	PCG	Vertebrata	Eu-Ve	ENSBTAP00000053974	7.82	(0,10]
ENSBTAG00000002113	C20orf96	chromosome 20 open reading frame 96 [Source:HGNC Symbol;Acc:HGNC:16227]	Cattle	KZFP	Mammalia	Ma	ENSBTAP00000002726	1.45	(0,10]
ENSBTAG00000002115	ZCCHC3	zinc finger, CCHC domain containing 3 [Source:HGNC Symbol;Acc:HGNC:16230]	Cattle	PCG	Eumetazoa	Eu-Ve	ENSBTAP00000002731	6.15	(0,10]
ENSBTAG00000002116	KIF18A	kinesin family member 18A [Source:HGNC Symbol;Acc:HGNC:29441]	Cattle	PCG	Vertebrata	Eu-Ve	ENSBTAP00000002733	41.58	(30,100]
ENSBTAG00000002117	CDK2AP2	cyclin-dependent kinase 2 associated protein 2 [Source:HGNC Symbol;Acc:HGNC:30833]	Cattle	PCG	Eukaryota	CO-Op	ENSBTAP00000042140	23.52	(10,30]
ENSBTAG00000002121	FAM109A	family with sequence similarity 109, member A [Source:HGNC Symbol;Acc:HGNC:26509]	Cattle	PCG	Eumetazoa	Eu-Ve	ENSBTAP00000002738	62.99	(30,100]
ENSBTAG00000002122	MYO3A	myosin IIIA [Source:HGNC Symbol;Acc:HGNC:7601]	Cattle	PCG	Eumetazoa	Eu-Ve	ENSBTAP00000002742	39.34	(30,100]
ENSBTAG00000002123	GNAL	guanine nucleotide binding protein (G protein), alpha activating activity polypeptide, olfactory type [Source:HGNC Symbol;Acc:HGNC:4388]	Cattle	PCG	Opisthokonta	CO-Op	ENSBTAP00000002745	2.71	(0,10]
ENSBTAG00000002125	PFKFB2	6-phosphofructo-2-kinase/fructose-2,6-biphosphatase 2 [Source:HGNC Symbol;Acc:HGNC:8873]	Cattle	PCG	Eumetazoa	Eu-Ve	ENSBTAP00000002747	6.58	(0,10]
ENSBTAG00000002126	TCP11L2	t-complex 11, testis-specific-like 2 [Source:HGNC Symbol;Acc:HGNC:28627]	Cattle	PCG	Eukaryota	CO-Op	ENSBTAP00000002753	19.77	(10,30]
ENSBTAG00000002127	MPPE1	metallophosphoesterase 1 [Source:HGNC Symbol;Acc:HGNC:15988]	Cattle	PCG	Vertebrata	Eu-Ve	ENSBTAP00000002748	13.87	(10,30]
ENSBTAG00000002128			Cattle	PCG	Eukaryota	CO-Op	ENSBTAP00000002749	2.01	(0,10]
ENSBTAG00000002129	SMPD4	sphingomyelin phosphodiesterase 4 [Source:RefSeq peptide;Acc:NP_001192531]	Cattle	PCG	Opisthokonta	CO-Op	ENSBTAP00000002751	33.92	(30,100]
ENSBTAG00000002130	DRD3	dopamine receptor D3 [Source:HGNC Symbol;Acc:HGNC:3024]	Cattle	PCG	Eumetazoa	Eu-Ve	ENSBTAP00000029373	3.81	(0,10]
ENSBTAG00000002132	FAM196B	family with sequence similarity 196, member B [Source:HGNC Symbol;Acc:HGNC:37271]	Cattle	PCG	Eumetazoa	Eu-Ve	ENSBTAP00000002768	1.09	(0,10]
ENSBTAG00000002134	CD69	CD69 molecule [Source:HGNC Symbol;Acc:HGNC:1694]	Cattle	PCG	Vertebrata	Eu-Ve	ENSBTAP00000002760	55.72	(30,100]
ENSBTAG00000002135	FCHO1	FCH domain only 1 [Source:HGNC Symbol;Acc:HGNC:29002]	Cattle	PCG	Mammalia	Ma	ENSBTAP00000002767	14.07	(10,30]
ENSBTAG00000002136	SUGT1	SGT1 homolog, MIS12 kinetochore complex assembly cochaperone [Source:HGNC Symbol;Acc:HGNC:16987]	Cattle	PCG	Eukaryota	CO-Op	ENSBTAP00000047176	38.58	(30,100]
ENSBTAG00000002137	PADI1	peptidyl arginine deiminase, type I [Source:HGNC Symbol;Acc:HGNC:18367]	Cattle	PCG	Eukaryota	CO-Op	ENSBTAP00000002771	3.28	(0,10]
ENSBTAG00000002138	MIXL1	Mix paired-like homeobox [Source:HGNC Symbol;Acc:HGNC:13363]	Cattle	PCG	Opisthokonta	CO-Op	ENSBTAP00000015977	1.06	(0,10]
ENSBTAG00000002139		Interleukin-3 [Source:UniProtKB/Swiss-Prot;Acc:P49875]	Cattle	PCG	Eumetazoa	Eu-Ve	ENSBTAP00000044510	53.59	(30,100]
ENSBTAG00000002140	DTWD2	DTW domain containing 2 [Source:HGNC Symbol;Acc:HGNC:19334]	Cattle	PCG	Mammalia	Ma	ENSBTAP00000002774	19.44	(10,30]
ENSBTAG00000002143	ADRB2	adrenoceptor beta 2, surface [Source:HGNC Symbol;Acc:HGNC:286]	Cattle	PCG	Euk+Bac	CO-Op	ENSBTAP00000002778	14.77	(10,30]
ENSBTAG00000002144	MMP17	matrix metallopeptidase 17 (membrane-inserted) [Source:HGNC Symbol;Acc:HGNC:7163]	Cattle	PCG	Eumetazoa	Eu-Ve	ENSBTAP00000002779	17.94	(10,30]
ENSBTAG00000002145	PPP4R2	protein phosphatase 4, regulatory subunit 2 [Source:HGNC Symbol;Acc:HGNC:18296]	Cattle	PCG	Eumetazoa	Eu-Ve	ENSBTAP00000029696	10.66	(10,30]
ENSBTAG00000002147	RAB3D	RAB3D, member RAS oncogene family [Source:HGNC Symbol;Acc:HGNC:9779]	Cattle	PCG	Eumetazoa	Eu-Ve	ENSBTAP00000002784	73.73	(30,100]
ENSBTAG00000002148	IL17	Interleukin-17A [Source:UniProtKB/Swiss-Prot;Acc:Q687Y7]	Cattle	PCG	Eukaryota	CO-Op	ENSBTAP00000002783	20.09	(10,30]
ENSBTAG00000002150	ASB15	ankyrin repeat and SOCS box containing 15 [Source:HGNC Symbol;Acc:HGNC:19767]	Cattle	PCG	Vertebrata	Eu-Ve	ENSBTAP00000002786	15.69	(10,30]
ENSBTAG00000002151	GPR141	G protein-coupled receptor 141 [Source:HGNC Symbol;Acc:HGNC:19997]	Cattle	PCG	Vertebrata	Eu-Ve	ENSBTAP00000002787	2.04	(0,10]
ENSBTAG00000002154	LMOD2	leiomodin 2 (cardiac) [Source:HGNC Symbol;Acc:HGNC:6648]	Cattle	PCG	Vertebrata	Eu-Ve	ENSBTAP00000002789	3.13	(0,10]
ENSBTAG00000002157		Uncharacterized protein [Source:UniProtKB/TrEMBL;Acc:G3X834]	Cattle	PCG	Vertebrata	Eu-Ve	ENSBTAP00000002790	58.58	(30,100]
ENSBTAG00000002158	PTGER2	prostaglandin E receptor 2 (subtype EP2), 53kDa [Source:HGNC Symbol;Acc:HGNC:9594]	Cattle	KZFP	Eumetazoa	Eu-Ve	ENSBTAP00000047652	23.8	(10,30]
ENSBTAG00000002163	AXDND1	axonemal dynein light chain domain containing 1 [Source:HGNC Symbol;Acc:HGNC:26564]	Cattle	PCG	Eumetazoa	Eu-Ve	ENSBTAP00000002800	9.66	(0,10]
ENSBTAG00000002164	CRISP2	cysteine-rich secretory protein 2 [Source:HGNC Symbol;Acc:HGNC:12024]	Cattle	PCG	Eukaryota	CO-Op	ENSBTAP00000041893	6.85	(0,10]
ENSBTAG00000002166	NPHS2	podocin [Source:RefSeq peptide;Acc:NP_001193036]	Cattle	PCG	Eukaryota	CO-Op	ENSBTAP00000002805	6.97	(0,10]
ENSBTAG00000002167	NOVA1	neuro-oncological ventral antigen 1 [Source:HGNC Symbol;Acc:HGNC:7886]	Cattle	PCG	Cellular_organisms	CO-Op	ENSBTAP00000002806	31.38	(30,100]
ENSBTAG00000002170	FAM135A	family with sequence similarity 135, member A [Source:HGNC Symbol;Acc:HGNC:21084]	Cattle	PCG	Eukaryota	CO-Op	ENSBTAP00000041566	16.77	(10,30]
ENSBTAG00000002171	RERG	RAS-like, estrogen-regulated, growth inhibitor [Source:HGNC Symbol;Acc:HGNC:15980]	Cattle	PCG	Eukaryota	CO-Op	ENSBTAP00000053334	25.66	(10,30]
ENSBTAG00000002174	SRPK2	SRSF protein kinase 2 [Source:HGNC Symbol;Acc:HGNC:11306]	Cattle	PCG	Eumetazoa	Eu-Ve	ENSBTAP00000002817	8.04	(0,10]
ENSBTAG00000002175	NSMCE1	NSE1 homolog, SMC5-SMC6 complex component [Source:HGNC Symbol;Acc:HGNC:29897]	Cattle	PCG	Eukaryota	CO-Op	ENSBTAP00000053405	45.41	(30,100]
ENSBTAG00000002176	PIKFYVE	phosphoinositide kinase, FYVE finger containing [Source:HGNC Symbol;Acc:HGNC:23785]	Cattle	PCG	Eukaryota	CO-Op	ENSBTAP00000051539	11.82	(10,30]
ENSBTAG00000002177	PPL	periplakin [Source:HGNC Symbol;Acc:HGNC:9273]	Cattle	PCG	Eukaryota	CO-Op	ENSBTAP00000002824	31.92	(30,100]
ENSBTAG00000002178	C15orf41	chromosome 15 open reading frame 41 [Source:HGNC Symbol;Acc:HGNC:26929]	Cattle	PCG	Vertebrata	Eu-Ve	ENSBTAP00000002822	1.56	(0,10]
ENSBTAG00000002179	KHDRBS3	KH domain containing, RNA binding, signal transduction associated 3 [Source:HGNC Symbol;Acc:HGNC:18117]	Cattle	PCG	Euk_Archaea	CO-Op	ENSBTAP00000002823	0.36	(0,10]
ENSBTAG00000002181	COX17	COX17 cytochrome c oxidase copper chaperone [Source:HGNC Symbol;Acc:HGNC:2264]	Cattle	PCG	Eukaryota	CO-Op	ENSBTAP00000002827	23.99	(10,30]
ENSBTAG00000002182	FNDC5	fibronectin type III domain containing 5 [Source:HGNC Symbol;Acc:HGNC:20240]	Cattle	PCG	Eukaryota	CO-Op	ENSBTAP00000002828	30.16	(30,100]
ENSBTAG00000002184	RNF7	ring finger protein 7 [Source:HGNC Symbol;Acc:HGNC:10070]	Cattle	PCG	Vertebrata	Eu-Ve	ENSBTAP00000040897	28.67	(10,30]
ENSBTAG00000002185	NDN	necdin, melanoma antigen (MAGE) family member [Source:HGNC Symbol;Acc:HGNC:7675]	Cattle	PCG	Eumetazoa	Eu-Ve	ENSBTAP00000002831	26.55	(10,30]
ENSBTAG00000002186	SERINC3	serine incorporator 3 [Source:HGNC Symbol;Acc:HGNC:11699]	Cattle	PCG	Mammalia	Ma	ENSBTAP00000002832	32.92	(30,100]
ENSBTAG00000002187	C16orf89	chromosome 16 open reading frame 89 [Source:HGNC Symbol;Acc:HGNC:28687]	Cattle	PCG	Eukaryota	CO-Op	ENSBTAP00000002833	6.78	(0,10]
ENSBTAG00000002188		Uncharacterized protein [Source:UniProtKB/TrEMBL;Acc:F1N2J7]	Cattle	PCG	Eumetazoa	Eu-Ve	ENSBTAP00000002834	3.69	(0,10]
ENSBTAG00000002189	DOCK8	dedicator of cytokinesis 8 [Source:HGNC Symbol;Acc:HGNC:19191]	Cattle	PCG	Eukaryota	CO-Op	ENSBTAP00000002836	0.65	(0,10]
ENSBTAG00000002190	RRP12	ribosomal RNA processing 12 homolog [Source:HGNC Symbol;Acc:HGNC:29100]	Cattle	PCG	Eukaryota	CO-Op	ENSBTAP00000002840	2.1	(0,10]
ENSBTAG00000002191	C8orf46	chromosome 8 open reading frame 46 [Source:HGNC Symbol;Acc:HGNC:28498]	Cattle	PCG	Eukaryota	CO-Op	ENSBTAP00000002844	21.76	(10,30]
ENSBTAG00000002192		Uncharacterized protein [Source:UniProtKB/TrEMBL;Acc:F1N2J6]	Cattle	PCG	Vertebrata	Eu-Ve	ENSBTAP00000002838	43.84	(30,100]
ENSBTAG00000002194	TCEB1	transcription elongation factor B (SIII), polypeptide 1 (15kDa, elongin C) [Source:HGNC Symbol;Acc:HGNC:11617]	Cattle	PCG	Vertebrata	Eu-Ve	ENSBTAP00000002839	7.24	(0,10]
ENSBTAG00000002196	CORIN	corin, serine peptidase [Source:HGNC Symbol;Acc:HGNC:19012]	Cattle	PCG	Eukaryota	CO-Op	ENSBTAP00000002843	8.04	(0,10]
ENSBTAG00000002199	NFXL1	nuclear transcription factor, X-box binding-like 1 [Source:HGNC Symbol;Acc:HGNC:18726]	Cattle	PCG	Eumetazoa	Eu-Ve	ENSBTAP00000002847	4.19	(0,10]
ENSBTAG00000002201	CRAMP1	cramped chromatin regulator homolog 1 [Source:HGNC Symbol;Acc:HGNC:14122]	Cattle	PCG	Eukaryota	CO-Op	ENSBTAP00000053384	15.61	(10,30]
ENSBTAG00000002202	NDUFS2	NADH dehydrogenase (ubiquinone) Fe-S protein 2, 49kDa (NADH-coenzyme Q reductase) [Source:HGNC Symbol;Acc:HGNC:7708]	Cattle	PCG	Eumetazoa	Eu-Ve	ENSBTAP00000002854	61.07	(30,100]
ENSBTAG00000002203	CNGA1	cyclic nucleotide gated channel alpha 1 [Source:HGNC Symbol;Acc:HGNC:2148]	Cattle	PCG	Cellular_organisms	CO-Op	ENSBTAP00000002852	0.43	(0,10]
ENSBTAG00000002205	ZC3H12B	zinc finger CCCH-type containing 12B [Source:HGNC Symbol;Acc:HGNC:17407]	Cattle	PCG	Vertebrata	Eu-Ve	ENSBTAP00000002853	19.71	(10,30]
ENSBTAG00000002206	HN1L	hematological and neurological expressed 1-like [Source:HGNC Symbol;Acc:HGNC:14137]	Cattle	PCG	Eumetazoa	Eu-Ve	ENSBTAP00000002858	19.15	(10,30]
ENSBTAG00000002209	LAS1L	LAS1-like, ribosome biogenesis factor [Source:HGNC Symbol;Acc:HGNC:25726]	Cattle	PCG	Vertebrata	Eu-Ve	ENSBTAP00000055578	84.19	(30,100]
ENSBTAG00000002210	MAPK8IP3	mitogen-activated protein kinase 8 interacting protein 3 [Source:HGNC Symbol;Acc:HGNC:6884]	Cattle	PCG	Eukaryota	CO-Op	ENSBTAP00000002861	27.3	(10,30]
ENSBTAG00000002211	TAT	tyrosine aminotransferase [Source:HGNC Symbol;Acc:HGNC:11573]	Cattle	PCG	Eumetazoa	Eu-Ve	ENSBTAP00000002865	27.33	(10,30]
ENSBTAG00000002214	GFPT2	glutamine-fructose-6-phosphate transaminase 2 [Source:HGNC Symbol;Acc:HGNC:4242]	Cattle	PCG	Eukaryota	CO-Op	ENSBTAP00000002866	3.13	(0,10]
ENSBTAG00000002215	MYOD1	myogenic differentiation 1 [Source:HGNC Symbol;Acc:HGNC:7611]	Cattle	PCG	Cellular_organisms	CO-Op	ENSBTAP00000002867	0.15	(0,10]
ENSBTAG00000002216		ATPase family AAA domain-containing protein 3 [Source:UniProtKB/Swiss-Prot;Acc:A7YWC4]	Cattle	PCG	Eumetazoa	Eu-Ve	ENSBTAP00000002868	53.46	(30,100]
ENSBTAG00000002219	SPTLC1	serine palmitoyltransferase, long chain base subunit 1 [Source:HGNC Symbol;Acc:HGNC:11277]	Cattle	PCG	Eukaryota	CO-Op	ENSBTAP00000012676	10.41	(10,30]
ENSBTAG00000002220	POP4	POP4 homolog, ribonuclease P/MRP subunit [Source:HGNC Symbol;Acc:HGNC:30081]	Cattle	PCG	Eukaryota	CO-Op	ENSBTAP00000002872	0.42	(0,10]
ENSBTAG00000002223	UHRF1	ubiquitin-like with PHD and ring finger domains 1 [Source:HGNC Symbol;Acc:HGNC:12556]	Cattle	PCG	Eukaryota	CO-Op	ENSBTAP00000002876	18.13	(10,30]
ENSBTAG00000002224			Cattle	PCG	Eumetazoa	Eu-Ve	ENSBTAP00000042353	17.56	(10,30]
ENSBTAG00000002226	LRIG3	leucine-rich repeats and immunoglobulin-like domains 3 [Source:HGNC Symbol;Acc:HGNC:30991]	Cattle	PCG	Eumetazoa	Eu-Ve	ENSBTAP00000002878	13.66	(10,30]
ENSBTAG00000002227	SLC9C2	solute carrier family 9, member C2 (putative) [Source:HGNC Symbol;Acc:HGNC:28664]	Cattle	PCG	Eumetazoa	Eu-Ve	ENSBTAP00000002883	15.28	(10,30]
ENSBTAG00000002231	TRPC1	transient receptor potential cation channel, subfamily C, member 1 [Source:HGNC Symbol;Acc:HGNC:12333]	Cattle	PCG	Eukaryota	CO-Op	ENSBTAP00000045311	0.09	(0,10]
ENSBTAG00000002232	CPNE2	copine II [Source:HGNC Symbol;Acc:HGNC:2315]	Cattle	PCG	Opisthokonta	CO-Op	ENSBTAP00000002887	4.28	(0,10]
ENSBTAG00000002233	TRPC4AP	transient receptor potential cation channel, subfamily C, member 4 associated protein [Source:HGNC Symbol;Acc:HGNC:16181]	Cattle	PCG	Vertebrata	Eu-Ve	ENSBTAP00000040120	4.36	(0,10]
ENSBTAG00000002236	ARL2	ADP-ribosylation factor-like 2 [Source:HGNC Symbol;Acc:HGNC:693]	Cattle	PCG	Eukaryota	CO-Op	ENSBTAP00000002893	5.15	(0,10]
ENSBTAG00000002238	GPR18	G protein-coupled receptor 18 [Source:HGNC Symbol;Acc:HGNC:4472]	Cattle	PCG	Eukaryota	CO-Op	ENSBTAP00000002890	0.54	(0,10]
ENSBTAG00000002240	FAM192A	family with sequence similarity 192, member A [Source:HGNC Symbol;Acc:HGNC:29856]	Cattle	PCG	Vertebrata	Eu-Ve	ENSBTAP00000007469	8.73	(0,10]
ENSBTAG00000002242	SNX15	sorting nexin 15 [Source:HGNC Symbol;Acc:HGNC:14978]	Cattle	PCG	Opisthokonta	CO-Op	ENSBTAP00000002896	85.38	(30,100]
ENSBTAG00000002243	MRGPRX2	mas-related G-protein coupled receptor member X2 [Source:RefSeq peptide;Acc:NP_001179379]	Cattle	PCG	Vertebrata	Eu-Ve	ENSBTAP00000002897	38.55	(30,100]
ENSBTAG00000002245		Uncharacterized protein [Source:UniProtKB/TrEMBL;Acc:E1BE23]	Cattle	PCG	Vertebrata	Eu-Ve	ENSBTAP00000002903	2.35	(0,10]
ENSBTAG00000002247	SAC3D1	SAC3 domain containing 1 [Source:HGNC Symbol;Acc:HGNC:30179]	Cattle	PCG	Eukaryota	CO-Op	ENSBTAP00000002902	0.93	(0,10]
ENSBTAG00000002248	NAALADL1	N-acetylated alpha-linked acidic dipeptidase-like 1 [Source:HGNC Symbol;Acc:HGNC:23536]	Cattle	PCG	Eukaryota	CO-Op	ENSBTAP00000055883	18.41	(10,30]
ENSBTAG00000002249	CFAP54	cilia and flagella associated 54 [Source:HGNC Symbol;Acc:HGNC:26456]	Cattle	PCG	Euk+Bac	CO-Op	ENSBTAP00000009725	0.27	(0,10]
ENSBTAG00000002251	CHRNA2	cholinergic receptor, nicotinic, alpha 2 (neuronal) [Source:HGNC Symbol;Acc:HGNC:1956]	Cattle	PCG	Eumetazoa	Eu-Ve	ENSBTAP00000002911	7.2	(0,10]
ENSBTAG00000002252	FKBP6	FK506 binding protein 6, 36kDa [Source:HGNC Symbol;Acc:HGNC:3722]	Cattle	PCG	Eumetazoa	Eu-Ve	ENSBTAP00000002910	0.79	(0,10]
ENSBTAG00000002253	BHMT	betaine--homocysteine S-methyltransferase [Source:HGNC Symbol;Acc:HGNC:1047]	Cattle	PCG	Eukaryota	CO-Op	ENSBTAP00000002909	7.98	(0,10]
ENSBTAG00000002255	YEATS4	YEATS domain containing 4 [Source:HGNC Symbol;Acc:HGNC:24859]	Cattle	PCG	Eumetazoa	Eu-Ve	ENSBTAP00000002916	3.19	(0,10]
ENSBTAG00000002256	KLK11	kallikrein-related peptidase 11 [Source:HGNC Symbol;Acc:HGNC:6359]	Cattle	PCG	Eukaryota	CO-Op	ENSBTAP00000002913	9.25	(0,10]
ENSBTAG00000002257	APOA1	Apolipoprotein A-I Proapolipoprotein A-I Truncated apolipoprotein A-I [Source:UniProtKB/Swiss-Prot;Acc:P15497]	Cattle	PCG	Mammalia	Ma	ENSBTAP00000002912	1.45	(0,10]
ENSBTAG00000002258		Uncharacterized protein [Source:UniProtKB/TrEMBL;Acc:F1MUR8]	Cattle	PCG	Vertebrata	Eu-Ve	ENSBTAP00000002914	3.02	(0,10]
ENSBTAG00000002259	NCAPD3	non-SMC condensin II complex, subunit D3 [Source:HGNC Symbol;Acc:HGNC:28952]	Cattle	PCG	Vertebrata	Eu-Ve	ENSBTAP00000051787	1.58	(0,10]
ENSBTAG00000002260	LBX1	ladybird homeobox 1 [Source:HGNC Symbol;Acc:HGNC:16960]	Cattle	PCG	Eukaryota	CO-Op	ENSBTAP00000039272	22.4	(10,30]
ENSBTAG00000002261	NPL	N-acetylneuraminate pyruvate lyase (dihydrodipicolinate synthase) [Source:HGNC Symbol;Acc:HGNC:16781]	Cattle	PCG	Eumetazoa	Eu-Ve	ENSBTAP00000032830	39.36	(30,100]
ENSBTAG00000002266	ANKRD40	ankyrin repeat domain 40 [Source:HGNC Symbol;Acc:HGNC:28233]	Cattle	PCG	Cellular_organisms	CO-Op	ENSBTAP00000002925	3.75	(0,10]
ENSBTAG00000002267	CDADC1	cytidine and dCMP deaminase domain containing 1 [Source:HGNC Symbol;Acc:HGNC:20299]	Cattle	PCG	Eumetazoa	Eu-Ve	ENSBTAP00000002922	36.16	(30,100]
ENSBTAG00000002271	KCTD18	potassium channel tetramerization domain containing 18 [Source:HGNC Symbol;Acc:HGNC:26446]	Cattle	PCG	Eumetazoa	Eu-Ve	ENSBTAP00000002932	14.53	(10,30]
ENSBTAG00000002272	ARGFX	arginine-fifty homeobox [Source:HGNC Symbol;Acc:HGNC:30146]	Cattle	PCG	Eukaryota	CO-Op	ENSBTAP00000002929	36.02	(30,100]
ENSBTAG00000002273	PTP4A1	protein tyrosine phosphatase type IVA, member 1 [Source:HGNC Symbol;Acc:HGNC:9634]	Cattle	PCG	Mammalia	Ma	ENSBTAP00000002930	7.2	(0,10]
ENSBTAG00000002275	MLLT1	myeloid/lymphoid or mixed-lineage leukemia; translocated to, 1 [Source:HGNC Symbol;Acc:HGNC:7134]	Cattle	PCG	Eukaryota	CO-Op	ENSBTAP00000002933	4.05	(0,10]
ENSBTAG00000002277	FBN1	fibrillin 1 [Source:HGNC Symbol;Acc:HGNC:3603]	Cattle	PCG	Vertebrata	Eu-Ve	ENSBTAP00000002936	57.77	(30,100]
ENSBTAG00000002278	LUC7L3	LUC7-like 3 pre-mRNA splicing factor [Source:HGNC Symbol;Acc:HGNC:24309]	Cattle	PCG	Eumetazoa	Eu-Ve	ENSBTAP00000002944	3.55	(0,10]
ENSBTAG00000002279	KIF5B	kinesin family member 5B [Source:HGNC Symbol;Acc:HGNC:6324]	Cattle	PCG	Eukaryota	CO-Op	ENSBTAP00000002938	49.31	(30,100]
ENSBTAG00000002280	ZNF354C	zinc finger protein 354C [Source:HGNC Symbol;Acc:HGNC:16736]	Cattle	PCG	Eukaryota	CO-Op	ENSBTAP00000033805	9.14	(0,10]
ENSBTAG00000002281			Cattle	KZFP	Mammalia	Ma	ENSBTAP00000021140	0.73	(0,10]
ENSBTAG00000002282	FZD7	frizzled class receptor 7 [Source:HGNC Symbol;Acc:HGNC:4045]	Cattle	PCG	Eukaryota	CO-Op	ENSBTAP00000002948	6.19	(0,10]
ENSBTAG00000002283		Uncharacterized protein [Source:UniProtKB/TrEMBL;Acc:F1N3T3]	Cattle	PCG	Eumetazoa	Eu-Ve	ENSBTAP00000002946	4.7	(0,10]
ENSBTAG00000002284	DNAJC18	DnaJ (Hsp40) homolog, subfamily C, member 18 [Source:HGNC Symbol;Acc:HGNC:28429]	Cattle	PCG	Eukaryota	CO-Op	ENSBTAP00000014774	25	(10,30]
ENSBTAG00000002286	CHD9	chromodomain helicase DNA binding protein 9 [Source:HGNC Symbol;Acc:HGNC:25701]	Cattle	PCG	Eukaryota	CO-Op	ENSBTAP00000002952	6.98	(0,10]
ENSBTAG00000002287	NT5DC4	5'-nucleotidase domain containing 4 [Source:HGNC Symbol;Acc:HGNC:27678]	Cattle	PCG	Vertebrata	Eu-Ve	ENSBTAP00000002955	31.72	(30,100]
ENSBTAG00000002288	NLRP14	NLR family, pyrin domain containing 14 [Source:HGNC Symbol;Acc:HGNC:22939]	Cattle	PCG	Eukaryota	CO-Op	ENSBTAP00000042807	1.98	(0,10]
ENSBTAG00000002289		Uncharacterized protein [Source:UniProtKB/TrEMBL;Acc:G3X758]	Cattle	PCG	Eumetazoa	Eu-Ve	ENSBTAP00000002954	0.64	(0,10]
ENSBTAG00000002290	ZBTB41	zinc finger and BTB domain containing 41 [Source:HGNC Symbol;Acc:HGNC:24819]	Cattle	PCG	Euk+Bac	CO-Op	ENSBTAP00000020054	0.18	(0,10]
ENSBTAG00000002291	SMARCA1	SWI/SNF related, matrix associated, actin dependent regulator of chromatin, subfamily a, member 1 [Source:HGNC Symbol;Acc:HGNC:11097]	Cattle	PCG	Vertebrata	Eu-Ve	ENSBTAP00000041262	14.14	(10,30]
ENSBTAG00000002292	ARL5A	ADP-ribosylation factor-like 5A [Source:HGNC Symbol;Acc:HGNC:696]	Cattle	PCG	Eukaryota	CO-Op	ENSBTAP00000002973	14.1	(10,30]
ENSBTAG00000002293	SIM1	single-minded family bHLH transcription factor 1 [Source:HGNC Symbol;Acc:HGNC:10882]	Cattle	PCG	Eukaryota	CO-Op	ENSBTAP00000002959	0	0
ENSBTAG00000002294	ATF2	activating transcription factor 2 [Source:HGNC Symbol;Acc:HGNC:784]	Cattle	PCG	Eumetazoa	Eu-Ve	ENSBTAP00000002960	21.02	(10,30]
ENSBTAG00000002295	TMEM173	transmembrane protein 173 [Source:HGNC Symbol;Acc:HGNC:27962]	Cattle	PCG	Eumetazoa	Eu-Ve	ENSBTAP00000002963	66.14	(30,100]
ENSBTAG00000002296	CACNB4	calcium channel, voltage-dependent, beta 4 subunit [Source:HGNC Symbol;Acc:HGNC:1404]	Cattle	PCG	Eumetazoa	Eu-Ve	ENSBTAP00000002962	9.26	(0,10]
ENSBTAG00000002297	CKAP2L	cytoskeleton associated protein 2-like [Source:HGNC Symbol;Acc:HGNC:26877]	Cattle	PCG	Opisthokonta	CO-Op	ENSBTAP00000002971	39.04	(30,100]
ENSBTAG00000002298	SEL1L3	sel-1 suppressor of lin-12-like 3 (C. elegans) [Source:HGNC Symbol;Acc:HGNC:29108]	Cattle	PCG	Eumetazoa	Eu-Ve	ENSBTAP00000002964	54.3	(30,100]
ENSBTAG00000002299	DCT	dopachrome tautomerase [Source:HGNC Symbol;Acc:HGNC:2709]	Cattle	PCG	Euk+Bac	CO-Op	ENSBTAP00000002970	4.45	(0,10]
ENSBTAG00000002300	CD59	CD59 molecule, complement regulatory protein [Source:HGNC Symbol;Acc:HGNC:1689]	Cattle	PCG	Eumetazoa	Eu-Ve	ENSBTAP00000034765	1.35	(0,10]
ENSBTAG00000002302	GLG1	golgi glycoprotein 1 [Source:HGNC Symbol;Acc:HGNC:4316]	Cattle	PCG	Vertebrata	Eu-Ve	ENSBTAP00000002967	4.13	(0,10]
ENSBTAG00000002303	PCSK4	proprotein convertase subtilisin/kexin type 4 [Source:HGNC Symbol;Acc:HGNC:8746]	Cattle	PCG	Eumetazoa	Eu-Ve	ENSBTAP00000002972	9.8	(0,10]
ENSBTAG00000002305	UTP11L	UTP11-like, U3 small nucleolar ribonucleoprotein (yeast) [Source:HGNC Symbol;Acc:HGNC:24329]	Cattle	PCG	Eukaryota	CO-Op	ENSBTAP00000002975	0.89	(0,10]
ENSBTAG00000002306	CSPG5	Bos taurus chondroitin sulfate proteoglycan 5 (neuroglycan C) (CSPG5), mRNA. [Source:RefSeq mRNA;Acc:NM_001075229]	Cattle	PCG	Eukaryota	CO-Op	ENSBTAP00000002976	9.88	(0,10]
ENSBTAG00000002309	REEP6	receptor accessory protein 6 [Source:HGNC Symbol;Acc:HGNC:30078]	Cattle	PCG	Vertebrata	Eu-Ve	ENSBTAP00000002979	65.99	(30,100]
ENSBTAG00000002311	ITPR2	inositol 1,4,5-trisphosphate receptor type 2 [Source:RefSeq peptide;Acc:NP_776794]	Cattle	PCG	Eukaryota	CO-Op	ENSBTAP00000002978	3.24	(0,10]
ENSBTAG00000002313	RNF34	ring finger protein 34, E3 ubiquitin protein ligase [Source:HGNC Symbol;Acc:HGNC:17297]	Cattle	PCG	Eumetazoa	Eu-Ve	ENSBTAP00000002982	3.85	(0,10]
ENSBTAG00000002315	NIPA1	non imprinted in Prader-Willi/Angelman syndrome 1 [Source:HGNC Symbol;Acc:HGNC:17043]	Cattle	PCG	Eumetazoa	Eu-Ve	ENSBTAP00000002986	36.53	(30,100]
ENSBTAG00000002316	PTN	pleiotrophin [Source:HGNC Symbol;Acc:HGNC:9630]	Cattle	PCG	Vertebrata	Eu-Ve	ENSBTAP00000002985	9.42	(0,10]
ENSBTAG00000002317			Cattle	PCG	Eumetazoa	Eu-Ve	ENSBTAP00000002983	22.62	(10,30]
ENSBTAG00000002319	AMT	aminomethyltransferase [Source:HGNC Symbol;Acc:HGNC:473]	Cattle	PCG	Eumetazoa	Eu-Ve	ENSBTAP00000007111	0.3	(0,10]
ENSBTAG00000002321	USP28	ubiquitin specific peptidase 28 [Source:HGNC Symbol;Acc:HGNC:12625]	Cattle	PCG	Cellular_organisms	CO-Op	ENSBTAP00000002992	1.01	(0,10]
ENSBTAG00000002323	LGALS3	lectin, galactoside-binding, soluble, 3 [Source:HGNC Symbol;Acc:HGNC:6563]	Cattle	PCG	Opisthokonta	CO-Op	ENSBTAP00000002998	14.52	(10,30]
ENSBTAG00000002326	TMEM208	transmembrane protein 208 [Source:HGNC Symbol;Acc:HGNC:25015]	Cattle	PCG	Vertebrata	Eu-Ve	ENSBTAP00000041298	45.66	(30,100]
ENSBTAG00000002327	KDM2B	lysine (K)-specific demethylase 2B [Source:HGNC Symbol;Acc:HGNC:13610]	Cattle	PCG	Eukaryota	CO-Op	ENSBTAP00000003002	20.81	(10,30]
ENSBTAG00000002328	ASAP2	ArfGAP with SH3 domain, ankyrin repeat and PH domain 2 [Source:HGNC Symbol;Acc:HGNC:2721]	Cattle	PCG	Vertebrata	Eu-Ve	ENSBTAP00000003003	33.31	(30,100]
ENSBTAG00000002329		Uncharacterized protein [Source:UniProtKB/TrEMBL;Acc:G3MXJ7]	Cattle	PCG	Eukaryota	CO-Op	ENSBTAP00000003007	27.42	(10,30]
ENSBTAG00000002330	DLGAP5	discs, large (Drosophila) homolog-associated protein 5 [Source:HGNC Symbol;Acc:HGNC:16864]	Cattle	PCG	NULL	NoGA	ENSBTAP00000054264	7.64	(0,10]
ENSBTAG00000002331	LSM5	LSM5 homolog, U6 small nuclear RNA and mRNA degradation associated [Source:HGNC Symbol;Acc:HGNC:17162]	Cattle	PCG	Opisthokonta	CO-Op	ENSBTAP00000003008	37.23	(30,100]
ENSBTAG00000002332	HOPX	HOP homeobox [Source:HGNC Symbol;Acc:HGNC:24961]	Cattle	PCG	Eukaryota	CO-Op	ENSBTAP00000003010	15.38	(10,30]
ENSBTAG00000002333	HAND1	heart and neural crest derivatives expressed 1 [Source:HGNC Symbol;Acc:HGNC:4807]	Cattle	PCG	Vertebrata	Eu-Ve	ENSBTAP00000003013	20.55	(10,30]
ENSBTAG00000002335	RCOR1	REST corepressor 1 [Source:HGNC Symbol;Acc:HGNC:17441]	Cattle	PCG	Eumetazoa	Eu-Ve	ENSBTAP00000003015	50	(30,100]
ENSBTAG00000002336	STEAP4	STEAP family member 4 [Source:HGNC Symbol;Acc:HGNC:21923]	Cattle	PCG	Vertebrata	Eu-Ve	ENSBTAP00000003016	36.07	(30,100]
ENSBTAG00000002340	ETS1	v-ets avian erythroblastosis virus E26 oncogene homolog 1 [Source:HGNC Symbol;Acc:HGNC:3488]	Cattle	PCG	Vertebrata	Eu-Ve	ENSBTAP00000030808	5.32	(0,10]
ENSBTAG00000002341	ORAI3	ORAI calcium release-activated calcium modulator 3 [Source:HGNC Symbol;Acc:HGNC:28185]	Cattle	PCG	Eumetazoa	Eu-Ve	ENSBTAP00000003022	2.04	(0,10]
ENSBTAG00000002344	SETD1A	SET domain containing 1A [Source:HGNC Symbol;Acc:HGNC:29010]	Cattle	PCG	Eumetazoa	Eu-Ve	ENSBTAP00000003026	28.87	(10,30]
ENSBTAG00000002345	HSD3B7	hydroxy-delta-5-steroid dehydrogenase, 3 beta- and steroid delta-isomerase 7 [Source:HGNC Symbol;Acc:HGNC:18324]	Cattle	PCG	Eukaryota	CO-Op	ENSBTAP00000003027	63.1	(30,100]
ENSBTAG00000002346	MAST3	microtubule associated serine/threonine kinase 3 [Source:HGNC Symbol;Acc:HGNC:19036]	Cattle	PCG	Eumetazoa	Eu-Ve	ENSBTAP00000003028	1.63	(0,10]
ENSBTAG00000002347	SLC4A4	solute carrier family 4 (sodium bicarbonate cotransporter), member 4 [Source:HGNC Symbol;Acc:HGNC:11030]	Cattle	PCG	Eukaryota	CO-Op	ENSBTAP00000053558	54.25	(30,100]
ENSBTAG00000002348	STX1B	syntaxin 1B [Source:HGNC Symbol;Acc:HGNC:18539]	Cattle	PCG	Eukaryota	CO-Op	ENSBTAP00000003032	17.52	(10,30]
ENSBTAG00000002349		Phosphatidylinositol 3-kinase regulatory subunit beta [Source:UniProtKB/Swiss-Prot;Acc:P23726]	Cattle	PCG	Eumetazoa	Eu-Ve	ENSBTAP00000022704	14.93	(10,30]
ENSBTAG00000002350	GGA2	golgi-associated, gamma adaptin ear containing, ARF binding protein 2 [Source:HGNC Symbol;Acc:HGNC:16064]	Cattle	PCG	Vertebrata	Eu-Ve	ENSBTAP00000003033	12.15	(10,30]
ENSBTAG00000002352		Uncharacterized protein [Source:UniProtKB/TrEMBL;Acc:F1N4Z6]	Cattle	PCG	Vertebrata	Eu-Ve	ENSBTAP00000003035	14.83	(10,30]
ENSBTAG00000002355	RBM47	RNA binding motif protein 47 [Source:HGNC Symbol;Acc:HGNC:30358]	Cattle	PCG	Euk+Bac	CO-Op	ENSBTAP00000019132	7.32	(0,10]
ENSBTAG00000002356	TICAM2	toll-like receptor adaptor molecule 2 [Source:HGNC Symbol;Acc:HGNC:21354]	Cattle	PCG	Eukaryota	CO-Op	ENSBTAP00000003040	4.74	(0,10]
ENSBTAG00000002357	TMCC2	transmembrane and coiled-coil domain family 2 [Source:HGNC Symbol;Acc:HGNC:24239]	Cattle	PCG	Eumetazoa	Eu-Ve	ENSBTAP00000003042	32.76	(30,100]
ENSBTAG00000002361	APOLD1	apolipoprotein L domain containing 1 [Source:HGNC Symbol;Acc:HGNC:25268]	Cattle	PCG	Eumetazoa	Eu-Ve	ENSBTAP00000003052	38.55	(30,100]
ENSBTAG00000002362	SESN2	sestrin 2 [Source:HGNC Symbol;Acc:HGNC:20746]	Cattle	PCG	Vertebrata	Eu-Ve	ENSBTAP00000003055	4.47	(0,10]
ENSBTAG00000002363	HCFC1R1	Host cell factor C1 regulator 1 [Source:UniProtKB/Swiss-Prot;Acc:Q2M2S6]	Cattle	PCG	Eukaryota	CO-Op	ENSBTAP00000055856	14.83	(10,30]
ENSBTAG00000002367	TULP2	tubby like protein 2 [Source:HGNC Symbol;Acc:HGNC:12424]	Cattle	PCG	Vertebrata	Eu-Ve	ENSBTAP00000031487	41.18	(30,100]
ENSBTAG00000002368	TMEM217	transmembrane protein 217 [Source:HGNC Symbol;Acc:HGNC:21238]	Cattle	PCG	Vertebrata	Eu-Ve	ENSBTAP00000006390	44.99	(30,100]
ENSBTAG00000002369	ZNF792	zinc finger protein 792 [Source:HGNC Symbol;Acc:HGNC:24751]	Cattle	PCG	Mammalia	Ma	ENSBTAP00000003062	2.08	(0,10]
ENSBTAG00000002370	ARMC5	armadillo repeat containing 5 [Source:HGNC Symbol;Acc:HGNC:25781]	Cattle	KZFP	Mammalia	Ma	ENSBTAP00000017105	0.18	(0,10]
ENSBTAG00000002374	PPIL1	peptidylprolyl isomerase (cyclophilin)-like 1 [Source:HGNC Symbol;Acc:HGNC:9260]	Cattle	PCG	Eumetazoa	Eu-Ve	ENSBTAP00000003076	13.62	(10,30]
ENSBTAG00000002376	PSMB2	proteasome subunit beta 2 [Source:HGNC Symbol;Acc:HGNC:9539]	Cattle	PCG	Cellular_organisms	CO-Op	ENSBTAP00000003071	3.61	(0,10]
ENSBTAG00000002377	NUCB1	nucleobindin 1 [Source:HGNC Symbol;Acc:HGNC:8043]	Cattle	PCG	Eukaryota	CO-Op	ENSBTAP00000003072	2.49	(0,10]
ENSBTAG00000002378	ZDHHC5	zinc finger, DHHC-type containing 5 [Source:HGNC Symbol;Acc:HGNC:18472]	Cattle	PCG	Opisthokonta	CO-Op	ENSBTAP00000003073	19.41	(10,30]
ENSBTAG00000002381	DDX10	DEAD (Asp-Glu-Ala-Asp) box polypeptide 10 [Source:HGNC Symbol;Acc:HGNC:2735]	Cattle	PCG	Eukaryota	CO-Op	ENSBTAP00000003078	60.92	(30,100]
ENSBTAG00000002382	SLC35E4	solute carrier family 35, member E4 [Source:HGNC Symbol;Acc:HGNC:17058]	Cattle	PCG	Eukaryota	CO-Op	ENSBTAP00000003086	40.07	(30,100]
ENSBTAG00000002385	MED19	mediator complex subunit 19 [Source:HGNC Symbol;Acc:HGNC:29600]	Cattle	PCG	Eukaryota	CO-Op	ENSBTAP00000003082	4.57	(0,10]
ENSBTAG00000002389	CCDC184	coiled-coil domain containing 184 [Source:HGNC Symbol;Acc:HGNC:33749]	Cattle	PCG	Eumetazoa	Eu-Ve	ENSBTAP00000003099	55.74	(30,100]
ENSBTAG00000002390	TGFB1I1	transforming growth factor beta 1 induced transcript 1 [Source:HGNC Symbol;Acc:HGNC:11767]	Cattle	PCG	Mammalia	Ma	ENSBTAP00000003098	43.59	(30,100]
ENSBTAG00000002391	ANK2	ankyrin 2, neuronal [Source:HGNC Symbol;Acc:HGNC:493]	Cattle	PCG	Eukaryota	CO-Op	ENSBTAP00000003094	37.72	(30,100]
ENSBTAG00000002392	C6orf89	chromosome 6 open reading frame 89 [Source:HGNC Symbol;Acc:HGNC:21114]	Cattle	PCG	Eukaryota	CO-Op	ENSBTAP00000055279	14.12	(10,30]
ENSBTAG00000002393	TMEM44	transmembrane protein 44 [Source:HGNC Symbol;Acc:HGNC:25120]	Cattle	PCG	Vertebrata	Eu-Ve	ENSBTAP00000044783	1.72	(0,10]
ENSBTAG00000002394	HPS3	Hermansky-Pudlak syndrome 3 [Source:HGNC Symbol;Acc:HGNC:15597]	Cattle	PCG	Vertebrata	Eu-Ve	ENSBTAP00000032196	16.18	(10,30]
ENSBTAG00000002395	ZNF567	zinc finger protein 567 [Source:HGNC Symbol;Acc:HGNC:28696]	Cattle	PCG	Eumetazoa	Eu-Ve	ENSBTAP00000003112	3.09	(0,10]
ENSBTAG00000002398	NPFF	neuropeptide FF-amide peptide precursor [Source:HGNC Symbol;Acc:HGNC:7901]	Cattle	KZFP	Mammalia	Ma	ENSBTAP00000018075	2.32	(0,10]
ENSBTAG00000002401	IGF2R	cation-independent mannose-6-phosphate receptor precursor [Source:RefSeq peptide;Acc:NP_776777]	Cattle	PCG	Vertebrata	Eu-Ve	ENSBTAP00000003109	72.9	(30,100]
ENSBTAG00000002402		Thioredoxin-related transmembrane protein 2 [Source:UniProtKB/Swiss-Prot;Acc:Q2TBU2]	Cattle	PCG	Opisthokonta	CO-Op	ENSBTAP00000037502	7.68	(0,10]
ENSBTAG00000002404	TDRD5	tudor domain containing 5 [Source:HGNC Symbol;Acc:HGNC:20614]	Cattle	PCG	Eukaryota	CO-Op	ENSBTAP00000041352	10.47	(10,30]
ENSBTAG00000002407	FHAD1	forkhead-associated (FHA) phosphopeptide binding domain 1 [Source:HGNC Symbol;Acc:HGNC:29408]	Cattle	PCG	Eumetazoa	Eu-Ve	ENSBTAP00000003118	6.5	(0,10]
ENSBTAG00000002408	CTNND1	catenin (cadherin-associated protein), delta 1 [Source:HGNC Symbol;Acc:HGNC:2515]	Cattle	PCG	Eumetazoa	Eu-Ve	ENSBTAP00000003121	18.83	(10,30]
ENSBTAG00000002411	CYB5B	cytochrome b5 type B (outer mitochondrial membrane) [Source:HGNC Symbol;Acc:HGNC:24374]	Cattle	PCG	Eumetazoa	Eu-Ve	ENSBTAP00000041323	22.4	(10,30]
ENSBTAG00000002412	MCAT	malonyl CoA:ACP acyltransferase (mitochondrial) [Source:HGNC Symbol;Acc:HGNC:29622]	Cattle	PCG	Eukaryota	CO-Op	ENSBTAP00000003129	10.96	(10,30]
ENSBTAG00000002413	KCNJ10	potassium channel, inwardly rectifying subfamily J, member 10 [Source:HGNC Symbol;Acc:HGNC:6256]	Cattle	PCG	Euk+Bac	CO-Op	ENSBTAP00000003130	8.53	(0,10]
ENSBTAG00000002414	TSPAN3	tetraspanin-3 [Source:RefSeq peptide;Acc:NP_001030564]	Cattle	PCG	Vertebrata	Eu-Ve	ENSBTAP00000003132	1.58	(0,10]
ENSBTAG00000002415		Uncharacterized protein [Source:UniProtKB/TrEMBL;Acc:E1BAL7]	Cattle	PCG	Eumetazoa	Eu-Ve	ENSBTAP00000003131	0.86	(0,10]
ENSBTAG00000002416	RAB30	RAB30, member RAS oncogene family [Source:HGNC Symbol;Acc:HGNC:9770]	Cattle	PCG	Eukaryota	CO-Op	ENSBTAP00000019081	0.21	(0,10]
ENSBTAG00000002417	TICRR	TOPBP1-interacting checkpoint and replication regulator [Source:HGNC Symbol;Acc:HGNC:28704]	Cattle	PCG	Eumetazoa	Eu-Ve	ENSBTAP00000003135	1.48	(0,10]
ENSBTAG00000002418	PIGM	phosphatidylinositol glycan anchor biosynthesis, class M [Source:HGNC Symbol;Acc:HGNC:18858]	Cattle	PCG	Eumetazoa	Eu-Ve	ENSBTAP00000003143	54.76	(30,100]
ENSBTAG00000002419	BCL9	B-cell CLL/lymphoma 9 [Source:HGNC Symbol;Acc:HGNC:1008]	Cattle	PCG	Eukaryota	CO-Op	ENSBTAP00000003140	2.84	(0,10]
ENSBTAG00000002422	PSMD12	proteasome 26S subunit, non-ATPase 12 [Source:HGNC Symbol;Acc:HGNC:9557]	Cattle	PCG	Vertebrata	Eu-Ve	ENSBTAP00000003141	95.22	(30,100]
ENSBTAG00000002423	SCN9A	sodium channel, voltage gated, type IX alpha subunit [Source:HGNC Symbol;Acc:HGNC:10597]	Cattle	PCG	Eukaryota	CO-Op	ENSBTAP00000003145	2.41	(0,10]
ENSBTAG00000002425	PPA2	pyrophosphatase (inorganic) 2 [Source:HGNC Symbol;Acc:HGNC:28883]	Cattle	PCG	Mammalia	Ma	ENSBTAP00000003146	18.67	(10,30]
ENSBTAG00000002428	COL17A1	collagen, type XVII, alpha 1 [Source:HGNC Symbol;Acc:HGNC:2194]	Cattle	PCG	Cellular_organisms	CO-Op	ENSBTAP00000003165	0.61	(0,10]
ENSBTAG00000002430	TRIM24	tripartite motif containing 24 [Source:HGNC Symbol;Acc:HGNC:11812]	Cattle	PCG	Vertebrata	Eu-Ve	ENSBTAP00000013271	73.05	(30,100]
ENSBTAG00000002431	ABHD13	abhydrolase domain containing 13 [Source:HGNC Symbol;Acc:HGNC:20293]	Cattle	PCG	Eukaryota	CO-Op	ENSBTAP00000003151	43.59	(30,100]
ENSBTAG00000002432	WDR18	WD repeat domain 18 [Source:HGNC Symbol;Acc:HGNC:17956]	Cattle	PCG	Euk+Bac	CO-Op	ENSBTAP00000003149	5.34	(0,10]
ENSBTAG00000002434	PTPRE	protein tyrosine phosphatase, receptor type, E [Source:HGNC Symbol;Acc:HGNC:9669]	Cattle	PCG	Eukaryota	CO-Op	ENSBTAP00000003156	1.39	(0,10]
ENSBTAG00000002435	KIF7	kinesin family member 7 [Source:HGNC Symbol;Acc:HGNC:30497]	Cattle	PCG	Vertebrata	Eu-Ve	ENSBTAP00000003163	5.75	(0,10]
ENSBTAG00000002440	PPY	pancreatic polypeptide [Source:HGNC Symbol;Acc:HGNC:9327]	Cattle	PCG	Eukaryota	CO-Op	ENSBTAP00000009103	14.59	(10,30]
ENSBTAG00000002441	MKI67	marker of proliferation Ki-67 [Source:HGNC Symbol;Acc:HGNC:7107]	Cattle	PCG	Mammalia	Ma	ENSBTAP00000003168	28.24	(10,30]
ENSBTAG00000002444	ZNF783	zinc finger family member 783 [Source:HGNC Symbol;Acc:HGNC:27222]	Cattle	PCG	Opisthokonta	CO-Op	ENSBTAP00000003173	93.29	(30,100]
ENSBTAG00000002445	C19orf44	chromosome 19 open reading frame 44 [Source:HGNC Symbol;Acc:HGNC:26141]	Cattle	KZFP	Mammalia	Ma	ENSBTAP00000003175	52.13	(30,100]
ENSBTAG00000002447	SNTG1	syntrophin, gamma 1 [Source:HGNC Symbol;Acc:HGNC:13740]	Cattle	PCG	Eumetazoa	Eu-Ve	ENSBTAP00000003176	48.21	(30,100]
ENSBTAG00000002448	FAM111A	family with sequence similarity 111, member A [Source:HGNC Symbol;Acc:HGNC:24725]	Cattle	PCG	Eumetazoa	Eu-Ve	ENSBTAP00000044748	4.63	(0,10]
ENSBTAG00000002450	TTC39A	tetratricopeptide repeat domain 39A [Source:HGNC Symbol;Acc:HGNC:18657]	Cattle	PCG	Mammalia	Ma	ENSBTAP00000003182	10.94	(10,30]
ENSBTAG00000002451	ASCC2	activating signal cointegrator 1 complex subunit 2 [Source:HGNC Symbol;Acc:HGNC:24103]	Cattle	PCG	Eukaryota	CO-Op	ENSBTAP00000003183	4.73	(0,10]
ENSBTAG00000002452	ALG2	ALG2, alpha-1,3/1,6-mannosyltransferase [Source:HGNC Symbol;Acc:HGNC:23159]	Cattle	PCG	Eukaryota	CO-Op	ENSBTAP00000003186	24.63	(10,30]
ENSBTAG00000002454	KLHL8	kelch-like family member 8 [Source:HGNC Symbol;Acc:HGNC:18644]	Cattle	PCG	Cellular_organisms	CO-Op	ENSBTAP00000003187	2.88	(0,10]
ENSBTAG00000002455	SEC61B	Sec61 translocon beta subunit [Source:HGNC Symbol;Acc:HGNC:16993]	Cattle	PCG	Eumetazoa	Eu-Ve	ENSBTAP00000003191	5.67	(0,10]
ENSBTAG00000002457	NUP155	nucleoporin 155kDa [Source:HGNC Symbol;Acc:HGNC:8063]	Cattle	PCG	Eukaryota	CO-Op	ENSBTAP00000003190	53.13	(30,100]
ENSBTAG00000002458	ACTL6A	actin-like 6A [Source:HGNC Symbol;Acc:HGNC:24124]	Cattle	PCG	Eukaryota	CO-Op	ENSBTAP00000003193	4.03	(0,10]
ENSBTAG00000002460	MRPL47	mitochondrial ribosomal protein L47 [Source:HGNC Symbol;Acc:HGNC:16652]	Cattle	PCG	Eukaryota	CO-Op	ENSBTAP00000037066	1.63	(0,10]
ENSBTAG00000002462	NDUFB5	NADH dehydrogenase (ubiquinone) 1 beta subcomplex, 5, 16kDa [Source:HGNC Symbol;Acc:HGNC:7700]	Cattle	PCG	Eukaryota	CO-Op	ENSBTAP00000003195	6.75	(0,10]
ENSBTAG00000002463	PLCH2	phospholipase C, eta 2 [Source:HGNC Symbol;Acc:HGNC:29037]	Cattle	PCG	Eumetazoa	Eu-Ve	ENSBTAP00000003197	5.82	(0,10]
ENSBTAG00000002464	FAM173A	family with sequence similarity 173, member A [Source:HGNC Symbol;Acc:HGNC:14152]	Cattle	PCG	Eukaryota	CO-Op	ENSBTAP00000055444	38.19	(30,100]
ENSBTAG00000002467	RPS28	ribosomal protein S28 [Source:HGNC Symbol;Acc:HGNC:10418]	Cattle	PCG	Cellular_organisms	CO-Op	ENSBTAP00000003200	13.27	(10,30]
ENSBTAG00000002468	KANK3	KN motif and ankyrin repeat domains 3 [Source:HGNC Symbol;Acc:HGNC:24796]	Cattle	PCG	Euk_Archaea	CO-Op	ENSBTAP00000003201	10.14	(10,30]
ENSBTAG00000002469	CCDC78	coiled-coil domain containing 78 [Source:HGNC Symbol;Acc:HGNC:14153]	Cattle	PCG	Eumetazoa	Eu-Ve	ENSBTAP00000003203	54.2	(30,100]
ENSBTAG00000002470	CHL1	cell adhesion molecule L1-like [Source:HGNC Symbol;Acc:HGNC:1939]	Cattle	PCG	Eumetazoa	Eu-Ve	ENSBTAP00000003211	4.68	(0,10]
ENSBTAG00000002471	CASP9	caspase 9, apoptosis-related cysteine peptidase [Source:HGNC Symbol;Acc:HGNC:1511]	Cattle	PCG	Eumetazoa	Eu-Ve	ENSBTAP00000032011	10.67	(10,30]
ENSBTAG00000002472	ANGPTL4	angiopoietin-like 4 [Source:HGNC Symbol;Acc:HGNC:16039]	Cattle	PCG	Eumetazoa	Eu-Ve	ENSBTAP00000003205	13.72	(10,30]
ENSBTAG00000002473	MAD1L1	MAD1 mitotic arrest deficient-like 1 (yeast) [Source:HGNC Symbol;Acc:HGNC:6762]	Cattle	PCG	Vertebrata	Eu-Ve	ENSBTAP00000003204	9.76	(0,10]
ENSBTAG00000002474	RAB11B	RAB11B, member RAS oncogene family [Source:HGNC Symbol;Acc:HGNC:9761]	Cattle	PCG	Eukaryota	CO-Op	ENSBTAP00000003210	5.72	(0,10]
ENSBTAG00000002475	DNAJC16	DnaJ (Hsp40) homolog, subfamily C, member 16 [Source:HGNC Symbol;Acc:HGNC:29157]	Cattle	PCG	Eukaryota	CO-Op	ENSBTAP00000003206	4.59	(0,10]
ENSBTAG00000002476	FTSJ2	FtsJ RNA methyltransferase homolog 2 (E. coli) [Source:HGNC Symbol;Acc:HGNC:16352]	Cattle	PCG	Eukaryota	CO-Op	ENSBTAP00000003212	6.14	(0,10]
ENSBTAG00000002477	AGMAT	agmatine ureohydrolase (agmatinase) [Source:HGNC Symbol;Acc:HGNC:18407]	Cattle	PCG	Cellular_organisms	CO-Op	ENSBTAP00000003214	3.28	(0,10]
ENSBTAG00000002478	PANK4	pantothenate kinase 4 [Source:HGNC Symbol;Acc:HGNC:19366]	Cattle	PCG	Cellular_organisms	CO-Op	ENSBTAP00000042200	13.57	(10,30]
ENSBTAG00000002479	NUDT1	nudix (nucleoside diphosphate linked moiety X)-type motif 1 [Source:HGNC Symbol;Acc:HGNC:8048]	Cattle	PCG	Eukaryota	CO-Op	ENSBTAP00000003219	2.46	(0,10]
ENSBTAG00000002480	HAGHL	hydroxyacylglutathione hydrolase-like [Source:HGNC Symbol;Acc:HGNC:14177]	Cattle	PCG	Opisthokonta	CO-Op	ENSBTAP00000003218	1.27	(0,10]
ENSBTAG00000002481	HES5	hes family bHLH transcription factor 5 [Source:HGNC Symbol;Acc:HGNC:19764]	Cattle	PCG	Euk+Bac	CO-Op	ENSBTAP00000003220	1.41	(0,10]
ENSBTAG00000002483	NARFL	Cytosolic Fe-S cluster assembly factor NARFL [Source:UniProtKB/Swiss-Prot;Acc:A4FV58]	Cattle	PCG	Vertebrata	Eu-Ve	ENSBTAP00000003221	22.42	(10,30]
ENSBTAG00000002484	TNS1	tensin-1 [Source:RefSeq peptide;Acc:NP_777191]	Cattle	PCG	Euk+Bac	CO-Op	ENSBTAP00000003225	4.41	(0,10]
ENSBTAG00000002485	UBE3A	ubiquitin protein ligase E3A [Source:HGNC Symbol;Acc:HGNC:12496]	Cattle	PCG	Eumetazoa	Eu-Ve	ENSBTAP00000003229	64.52	(30,100]
ENSBTAG00000002487	LDHC	lactate dehydrogenase C [Source:HGNC Symbol;Acc:HGNC:6544]	Cattle	PCG	Eukaryota	CO-Op	ENSBTAP00000046597	11.43	(10,30]
ENSBTAG00000002488	PIFO	primary cilia formation [Source:HGNC Symbol;Acc:HGNC:27009]	Cattle	PCG	Cellular_organisms	CO-Op	ENSBTAP00000003234	1.2	(0,10]
ENSBTAG00000002489	CHPT1	choline phosphotransferase 1 [Source:HGNC Symbol;Acc:HGNC:17852]	Cattle	PCG	Eumetazoa	Eu-Ve	ENSBTAP00000010125	0.52	(0,10]
ENSBTAG00000002490	SYCP3	synaptonemal complex protein 3 [Source:HGNC Symbol;Acc:HGNC:18130]	Cattle	PCG	Eukaryota	CO-Op	ENSBTAP00000003236	5.17	(0,10]
ENSBTAG00000002492	VPS35	VPS35 retromer complex component [Source:HGNC Symbol;Acc:HGNC:13487]	Cattle	PCG	Eumetazoa	Eu-Ve	ENSBTAP00000027778	32	(30,100]
ENSBTAG00000002493	BRD4	bromodomain containing 4 [Source:HGNC Symbol;Acc:HGNC:13575]	Cattle	PCG	Eukaryota	CO-Op	ENSBTAP00000003239	2.76	(0,10]
ENSBTAG00000002495	ELOVL2	ELOVL fatty acid elongase 2 [Source:HGNC Symbol;Acc:HGNC:14416]	Cattle	PCG	Eukaryota	CO-Op	ENSBTAP00000003242	78.86	(30,100]
ENSBTAG00000002497	FBXL15	F-box and leucine-rich repeat protein 15 [Source:HGNC Symbol;Acc:HGNC:28155]	Cattle	PCG	Eukaryota	CO-Op	ENSBTAP00000003245	2.05	(0,10]
ENSBTAG00000002500	CUEDC2	CUE domain containing 2 [Source:HGNC Symbol;Acc:HGNC:28352]	Cattle	PCG	Eumetazoa	Eu-Ve	ENSBTAP00000003249	4.67	(0,10]
ENSBTAG00000002501	BSCL2	Berardinelli-Seip congenital lipodystrophy 2 (seipin) [Source:HGNC Symbol;Acc:HGNC:15832]	Cattle	PCG	Eumetazoa	Eu-Ve	ENSBTAP00000003250	0.74	(0,10]
ENSBTAG00000002503	IREB2	iron-responsive element binding protein 2 [Source:HGNC Symbol;Acc:HGNC:6115]	Cattle	PCG	Eukaryota	CO-Op	ENSBTAP00000003254	31.06	(30,100]
ENSBTAG00000002504	GPR3	G protein-coupled receptor 3 [Source:HGNC Symbol;Acc:HGNC:4484]	Cattle	PCG	Vertebrata	Eu-Ve	ENSBTAP00000003252	0.72	(0,10]
ENSBTAG00000002505	ATP5A1	ATP synthase, H+ transporting, mitochondrial F1 complex, alpha subunit 1, cardiac muscle [Source:HGNC Symbol;Acc:HGNC:823]	Cattle	PCG	Eumetazoa	Eu-Ve	ENSBTAP00000055289	12.73	(10,30]
ENSBTAG00000002507	GNG3	guanine nucleotide binding protein (G protein), gamma 3 [Source:HGNC Symbol;Acc:HGNC:4405]	Cattle	PCG	Euk+Bac	CO-Op	ENSBTAP00000003259	0.36	(0,10]
ENSBTAG00000002508		Uncharacterized protein [Source:UniProtKB/TrEMBL;Acc:E1BNQ9]	Cattle	PCG	Vertebrata	Eu-Ve	ENSBTAP00000003257	17.33	(10,30]
ENSBTAG00000002510	HAUS1	HAUS augmin-like complex, subunit 1 [Source:HGNC Symbol;Acc:HGNC:25174]	Cattle	PCG	Eumetazoa	Eu-Ve	ENSBTAP00000003261	30.04	(30,100]
ENSBTAG00000002512		Dynein assembly factor 3, axonemal [Source:UniProtKB/Swiss-Prot;Acc:F1MLB4]	Cattle	PCG	Eukaryota	CO-Op	ENSBTAP00000003262	1.44	(0,10]
ENSBTAG00000002515	CCDC130	coiled-coil domain containing 130 [Source:HGNC Symbol;Acc:HGNC:28118]	Cattle	PCG	Eukaryota	CO-Op	ENSBTAP00000003267	25.74	(10,30]
ENSBTAG00000002516	NKX6-1	NK6 homeobox 1 [Source:HGNC Symbol;Acc:HGNC:7839]	Cattle	PCG	Opisthokonta	CO-Op	ENSBTAP00000003269	44.31	(30,100]
ENSBTAG00000002518	CELF1	CUGBP, Elav-like family member 1 [Source:HGNC Symbol;Acc:HGNC:2549]	Cattle	PCG	Eumetazoa	Eu-Ve	ENSBTAP00000003266	67.49	(30,100]
ENSBTAG00000002520	SYT5	synaptotagmin V [Source:HGNC Symbol;Acc:HGNC:11513]	Cattle	PCG	Eukaryota	CO-Op	ENSBTAP00000003274	21.4	(10,30]
ENSBTAG00000002522	MRI1	methylthioribose-1-phosphate isomerase 1 [Source:HGNC Symbol;Acc:HGNC:28469]	Cattle	PCG	Eumetazoa	Eu-Ve	ENSBTAP00000003272	9.59	(0,10]
ENSBTAG00000002524		Leydig cell tumor 10 kDa protein homolog [Source:UniProtKB/Swiss-Prot;Acc:Q148I0]	Cattle	PCG	Cellular_organisms	CO-Op	ENSBTAP00000003273	0.56	(0,10]
ENSBTAG00000002525	BDH2	3-hydroxybutyrate dehydrogenase, type 2 [Source:HGNC Symbol;Acc:HGNC:32389]	Cattle	PCG	Vertebrata	Eu-Ve	ENSBTAP00000003276	58.16	(30,100]
ENSBTAG00000002526	ZSWIM4	zinc finger, SWIM-type containing 4 [Source:HGNC Symbol;Acc:HGNC:25704]	Cattle	PCG	Eumetazoa	Eu-Ve	ENSBTAP00000003277	1.22	(0,10]
ENSBTAG00000002527	EIF3A	eukaryotic translation initiation factor 3 subunit A [Source:RefSeq peptide;Acc:NP_001193243]	Cattle	PCG	Eumetazoa	Eu-Ve	ENSBTAP00000003278	0	0
ENSBTAG00000002528	ARHGAP10	Rho GTPase activating protein 10 [Source:HGNC Symbol;Acc:HGNC:26099]	Cattle	PCG	Eukaryota	CO-Op	ENSBTAP00000053182	41.44	(30,100]
ENSBTAG00000002531		Eukaryotic translation elongation factor 1 epsilon 1; Uncharacterized protein [Source:UniProtKB/TrEMBL;Acc:Q3SZ15]	Cattle	PCG	Vertebrata	Eu-Ve	ENSBTAP00000003283	17.96	(10,30]
ENSBTAG00000002534	TRIOBP	TRIO and F-actin binding protein [Source:HGNC Symbol;Acc:HGNC:17009]	Cattle	PCG	Eumetazoa	Eu-Ve	ENSBTAP00000003285	2.87	(0,10]
ENSBTAG00000002539	KRCC1	lysine-rich coiled-coil 1 [Source:HGNC Symbol;Acc:HGNC:28039]	Cattle	PCG	Eumetazoa	Eu-Ve	ENSBTAP00000040347	70.18	(30,100]
ENSBTAG00000002542		Uncharacterized protein [Source:UniProtKB/TrEMBL;Acc:F1MKV5]	Cattle	PCG	Mammalia	Ma	ENSBTAP00000042369	54.47	(30,100]
ENSBTAG00000002545		Prothymosin alpha Prothymosin alpha, N-terminally processed Thymosin alpha-1 [Source:UniProtKB/Swiss-Prot;Acc:P01252]	Cattle	PCG	Euk_Archaea	CO-Op	ENSBTAP00000003296	35.97	(30,100]
ENSBTAG00000002549	KCNJ8	potassium channel, inwardly rectifying subfamily J, member 8 [Source:HGNC Symbol;Acc:HGNC:6269]	Cattle	PCG	Vertebrata	Eu-Ve	ENSBTAP00000003305	100	(30,100]
ENSBTAG00000002551	TCAF1	TRPM8 channel-associated factor 1 [Source:HGNC Symbol;Acc:HGNC:22201]	Cattle	PCG	Euk+Bac	CO-Op	ENSBTAP00000003307	12.97	(10,30]
ENSBTAG00000002554	PDZK1IP1	PDZK1 interacting protein 1 [Source:HGNC Symbol;Acc:HGNC:16887]	Cattle	PCG	Mammalia	Ma	ENSBTAP00000050827	0.54	(0,10]
ENSBTAG00000002555	MRPL19	mitochondrial ribosomal protein L19 [Source:HGNC Symbol;Acc:HGNC:14052]	Cattle	PCG	Vertebrata	Eu-Ve	ENSBTAP00000003309	26.32	(10,30]
ENSBTAG00000002557		inositol oxygenase [Source:RefSeq peptide;Acc:NP_001094535]	Cattle	PCG	Euk+Bac	CO-Op	ENSBTAP00000003312	26.03	(10,30]
ENSBTAG00000002559	CCDC120	coiled-coil domain containing 120 [Source:HGNC Symbol;Acc:HGNC:28910]	Cattle	PCG	Eukaryota	CO-Op	ENSBTAP00000003315	12.62	(10,30]
ENSBTAG00000002561	PRAF2	PRA1 domain family, member 2 [Source:HGNC Symbol;Acc:HGNC:28911]	Cattle	PCG	Vertebrata	Eu-Ve	ENSBTAP00000055010	47.84	(30,100]
ENSBTAG00000002562	WDR45	WD repeat domain 45 [Source:HGNC Symbol;Acc:HGNC:28912]	Cattle	PCG	Eumetazoa	Eu-Ve	ENSBTAP00000003318	5.62	(0,10]
ENSBTAG00000002563	DLG4	discs, large homolog 4 (Drosophila) [Source:HGNC Symbol;Acc:HGNC:2903]	Cattle	PCG	Eukaryota	CO-Op	ENSBTAP00000003319	1.67	(0,10]
ENSBTAG00000002564		Uncharacterized protein [Source:UniProtKB/TrEMBL;Acc:F1MM67]	Cattle	PCG	Opisthokonta	CO-Op	ENSBTAP00000003326	0.28	(0,10]
ENSBTAG00000002565	PGPEP1	pyroglutamyl-peptidase I [Source:HGNC Symbol;Acc:HGNC:13568]	Cattle	PCG	Eukaryota	CO-Op	ENSBTAP00000003321	4.76	(0,10]
ENSBTAG00000002566	GPKOW	G patch domain and KOW motifs [Source:HGNC Symbol;Acc:HGNC:30677]	Cattle	PCG	Cellular_organisms	CO-Op	ENSBTAP00000003320	2.39	(0,10]
ENSBTAG00000002568	PPP1R21	protein phosphatase 1, regulatory subunit 21 [Source:HGNC Symbol;Acc:HGNC:30595]	Cattle	PCG	Eukaryota	CO-Op	ENSBTAP00000003325	27.92	(10,30]
ENSBTAG00000002570		Uncharacterized protein [Source:UniProtKB/TrEMBL;Acc:E1BN13]	Cattle	PCG	Eukaryota	CO-Op	ENSBTAP00000003332	13.59	(10,30]
ENSBTAG00000002571	UBA2	ubiquitin-like modifier activating enzyme 2 [Source:HGNC Symbol;Acc:HGNC:30661]	Cattle	PCG	Eukaryota	CO-Op	ENSBTAP00000003327	2.19	(0,10]
ENSBTAG00000002573	MYOZ2	myozenin 2 [Source:HGNC Symbol;Acc:HGNC:1330]	Cattle	PCG	Eukaryota	CO-Op	ENSBTAP00000003333	20.16	(10,30]
ENSBTAG00000002574	SSU72	SSU72 homolog, RNA polymerase II CTD phosphatase [Source:HGNC Symbol;Acc:HGNC:25016]	Cattle	PCG	Vertebrata	Eu-Ve	ENSBTAP00000003330	20.83	(10,30]
ENSBTAG00000002575	GLDN	gliomedin [Source:HGNC Symbol;Acc:HGNC:29514]	Cattle	PCG	Eukaryota	CO-Op	ENSBTAP00000003331	8.33	(0,10]
ENSBTAG00000002576	ZMYND11	zinc finger, MYND-type containing 11 [Source:HGNC Symbol;Acc:HGNC:16966]	Cattle	PCG	Vertebrata	Eu-Ve	ENSBTAP00000003336	37.75	(30,100]
ENSBTAG00000002578	FBL	fibrillarin [Source:HGNC Symbol;Acc:HGNC:3599]	Cattle	PCG	Eumetazoa	Eu-Ve	ENSBTAP00000003338	17.91	(10,30]
ENSBTAG00000002579	MYH14	myosin, heavy chain 14, non-muscle [Source:HGNC Symbol;Acc:HGNC:23212]	Cattle	PCG	Euk_Archaea	CO-Op	ENSBTAP00000003340	28.26	(10,30]
ENSBTAG00000002580		Major histocompatibility complex, class II, DY alpha; Uncharacterized protein [Source:UniProtKB/TrEMBL;Acc:A6QQE7]	Cattle	PCG	Eukaryota	CO-Op	ENSBTAP00000003343	11.66	(10,30]
ENSBTAG00000002581	LYG2	lysozyme G-like 2 [Source:HGNC Symbol;Acc:HGNC:29615]	Cattle	PCG	Vertebrata	Eu-Ve	ENSBTAP00000003342	3.56	(0,10]
ENSBTAG00000002582	DNALI1	dynein, axonemal, light intermediate chain 1 [Source:HGNC Symbol;Acc:HGNC:14353]	Cattle	PCG	Eumetazoa	Eu-Ve	ENSBTAP00000003341	1.42	(0,10]
ENSBTAG00000002583	SLC16A2	solute carrier family 16, member 2 (thyroid hormone transporter) [Source:HGNC Symbol;Acc:HGNC:10923]	Cattle	PCG	Eukaryota	CO-Op	ENSBTAP00000003346	24.91	(10,30]
ENSBTAG00000002585	TCF12	transcription factor 12 [Source:HGNC Symbol;Acc:HGNC:11623]	Cattle	PCG	Eumetazoa	Eu-Ve	ENSBTAP00000003345	8.23	(0,10]
ENSBTAG00000002586	EXOSC10	exosome component 10 [Source:HGNC Symbol;Acc:HGNC:9138]	Cattle	PCG	Vertebrata	Eu-Ve	ENSBTAP00000035793	90.48	(30,100]
ENSBTAG00000002590	GLTP	glycolipid transfer protein [Source:HGNC Symbol;Acc:HGNC:24867]	Cattle	PCG	Euk+Bac	CO-Op	ENSBTAP00000003354	22.25	(10,30]
ENSBTAG00000002591	GDAP1L1	ganglioside induced differentiation associated protein 1-like 1 [Source:HGNC Symbol;Acc:HGNC:4213]	Cattle	PCG	Eukaryota	CO-Op	ENSBTAP00000003355	10.06	(10,30]
ENSBTAG00000002593	ZNF436	zinc finger protein 436 [Source:HGNC Symbol;Acc:HGNC:20814]	Cattle	PCG	Eukaryota	CO-Op	ENSBTAP00000003358	2.72	(0,10]
ENSBTAG00000002594	ABCB5	ATP-binding cassette, sub-family B (MDR/TAP), member 5 [Source:HGNC Symbol;Acc:HGNC:46]	Cattle	KZFP	Mammalia	Ma	ENSBTAP00000003359	10.85	(10,30]
ENSBTAG00000002595	VSTM1	V-set and transmembrane domain containing 1 [Source:HGNC Symbol;Acc:HGNC:29455]	Cattle	PCG	Euk+Bac	CO-Op	ENSBTAP00000031647	1.51	(0,10]
ENSBTAG00000002596	MGARP	mitochondria-localized glutamic acid-rich protein [Source:HGNC Symbol;Acc:HGNC:29969]	Cattle	PCG	Mammalia	Ma	ENSBTAP00000055799	35.98	(30,100]
ENSBTAG00000002599	EFCAB7	EF-hand calcium binding domain 7 [Source:HGNC Symbol;Acc:HGNC:29379]	Cattle	PCG	Vertebrata	Eu-Ve	ENSBTAP00000045413	71.67	(30,100]
ENSBTAG00000002600	PRPF39	pre-mRNA processing factor 39 [Source:HGNC Symbol;Acc:HGNC:20314]	Cattle	PCG	Eumetazoa	Eu-Ve	ENSBTAP00000003365	12.08	(10,30]
ENSBTAG00000002603	SP8	Sp8 transcription factor [Source:HGNC Symbol;Acc:HGNC:19196]	Cattle	PCG	Eukaryota	CO-Op	ENSBTAP00000003373	8.58	(0,10]
ENSBTAG00000002604		Uncharacterized protein [Source:UniProtKB/TrEMBL;Acc:F1MLX8]	Cattle	PCG	Eumetazoa	Eu-Ve	ENSBTAP00000003368	57.14	(30,100]
ENSBTAG00000002605	LGR4	leucine-rich repeat containing G protein-coupled receptor 4 [Source:HGNC Symbol;Acc:HGNC:13299]	Cattle	PCG	Opisthokonta	CO-Op	ENSBTAP00000003367	7.45	(0,10]
ENSBTAG00000002606	2020-09-02	septin-2 [Source:RefSeq peptide;Acc:NP_001039557]	Cattle	PCG	Eumetazoa	Eu-Ve	ENSBTAP00000003370	8.61	(0,10]
ENSBTAG00000002608	TMIGD1	transmembrane and immunoglobulin domain containing 1 [Source:HGNC Symbol;Acc:HGNC:32431]	Cattle	PCG	Eumetazoa	Eu-Ve	ENSBTAP00000043669	5.54	(0,10]
ENSBTAG00000002609	FKBP3	FK506 binding protein 3, 25kDa [Source:HGNC Symbol;Acc:HGNC:3719]	Cattle	PCG	Vertebrata	Eu-Ve	ENSBTAP00000003375	3.45	(0,10]
ENSBTAG00000002610		Uncharacterized protein [Source:UniProtKB/TrEMBL;Acc:F1MLX2]	Cattle	PCG	Eumetazoa	Eu-Ve	ENSBTAP00000003377	8.48	(0,10]
ENSBTAG00000002612	MIS18BP1	MIS18 binding protein 1 [Source:HGNC Symbol;Acc:HGNC:20190]	Cattle	PCG	Opisthokonta	CO-Op	ENSBTAP00000003379	25.94	(10,30]
ENSBTAG00000002613	RUFY2	RUN and FYVE domain-containing protein 2 [Source:RefSeq peptide;Acc:NP_001193636]	Cattle	PCG	Eumetazoa	Eu-Ve	ENSBTAP00000003380	33.93	(30,100]
ENSBTAG00000002614	LONRF3	LON peptidase N-terminal domain and ring finger 3 [Source:HGNC Symbol;Acc:HGNC:21152]	Cattle	PCG	Opisthokonta	CO-Op	ENSBTAP00000048103	0.91	(0,10]
ENSBTAG00000002615	DNA2	DNA replication helicase/nuclease 2 [Source:HGNC Symbol;Acc:HGNC:2939]	Cattle	PCG	Eukaryota	CO-Op	ENSBTAP00000003384	26.88	(10,30]
ENSBTAG00000002620	SAMSN1	SAM domain, SH3 domain and nuclear localization signals 1 [Source:HGNC Symbol;Acc:HGNC:10528]	Cattle	PCG	Cellular_organisms	CO-Op	ENSBTAP00000003395	0.26	(0,10]
ENSBTAG00000002623	PSTPIP2	proline-serine-threonine phosphatase interacting protein 2 [Source:HGNC Symbol;Acc:HGNC:9581]	Cattle	PCG	Vertebrata	Eu-Ve	ENSBTAP00000003394	60.38	(30,100]
ENSBTAG00000002624	MAP3K7	mitogen-activated protein kinase kinase kinase 7 [Source:HGNC Symbol;Acc:HGNC:6859]	Cattle	PCG	Vertebrata	Eu-Ve	ENSBTAP00000048842	8.38	(0,10]
ENSBTAG00000002625	ARHGAP6	Rho GTPase activating protein 6 [Source:HGNC Symbol;Acc:HGNC:676]	Cattle	PCG	Eukaryota	CO-Op	ENSBTAP00000003401	34.89	(30,100]
ENSBTAG00000002626	ZRANB2	zinc finger, RAN-binding domain containing 2 [Source:HGNC Symbol;Acc:HGNC:13058]	Cattle	PCG	Opisthokonta	CO-Op	ENSBTAP00000003400	53.67	(30,100]
ENSBTAG00000002627	SLC44A2	solute carrier family 44 (choline transporter), member 2 [Source:HGNC Symbol;Acc:HGNC:17292]	Cattle	PCG	Eukaryota	CO-Op	ENSBTAP00000003402	69.38	(30,100]
ENSBTAG00000002628	C19orf45	chromosome 19 open reading frame 45 [Source:HGNC Symbol;Acc:HGNC:24745]	Cattle	PCG	Eukaryota	CO-Op	ENSBTAP00000003403	1.42	(0,10]
ENSBTAG00000002629	MKL1	megakaryoblastic leukemia (translocation) 1 [Source:HGNC Symbol;Acc:HGNC:14334]	Cattle	PCG	Eumetazoa	Eu-Ve	ENSBTAP00000003404	1.58	(0,10]
ENSBTAG00000002630	SCNN1A	amiloride-sensitive sodium channel subunit alpha [Source:RefSeq peptide;Acc:NP_777023]	Cattle	PCG	Opisthokonta	CO-Op	ENSBTAP00000003407	72.65	(30,100]
ENSBTAG00000002631	CSN2	casein beta [Source:HGNC Symbol;Acc:HGNC:2447]	Cattle	PCG	Vertebrata	Eu-Ve	ENSBTAP00000003413	18.46	(10,30]
ENSBTAG00000002632	2020-09-09	septin 9 [Source:HGNC Symbol;Acc:HGNC:7323]	Cattle	PCG	Mammalia	Ma	ENSBTAP00000003409	59.82	(30,100]
ENSBTAG00000002633	TMEM115	transmembrane protein 115 [Source:HGNC Symbol;Acc:HGNC:30055]	Cattle	PCG	Opisthokonta	CO-Op	ENSBTAP00000003415	10.75	(10,30]
ENSBTAG00000002634	PGLYRP1	peptidoglycan recognition protein 1 [Source:HGNC Symbol;Acc:HGNC:8904]	Cattle	PCG	Eukaryota	CO-Op	ENSBTAP00000003411	15.38	(10,30]
ENSBTAG00000002635	ZDHHC7	zinc finger, DHHC-type containing 7 [Source:HGNC Symbol;Acc:HGNC:18459]	Cattle	PCG	Euk+Bac	CO-Op	ENSBTAP00000003414	1.58	(0,10]
ENSBTAG00000002639	KALRN	kalirin [Source:RefSeq peptide;Acc:NP_001178293]	Cattle	PCG	Eukaryota	CO-Op	ENSBTAP00000003419	12.01	(10,30]
ENSBTAG00000002640		Uncharacterized protein [Source:UniProtKB/TrEMBL;Acc:E1BH99]	Cattle	PCG	Eumetazoa	Eu-Ve	ENSBTAP00000032241	10.13	(10,30]
ENSBTAG00000002641	SLC17A2	solute carrier family 17, member 2 [Source:HGNC Symbol;Acc:HGNC:10930]	Cattle	PCG	Mammalia	Ma	ENSBTAP00000048614	6.62	(0,10]
ENSBTAG00000002642	VPS52	vacuolar protein sorting 52 homolog (S. cerevisiae) [Source:HGNC Symbol;Acc:HGNC:10518]	Cattle	PCG	Cellular_organisms	CO-Op	ENSBTAP00000003426	1.88	(0,10]
ENSBTAG00000002643	KCNQ4	potassium channel, voltage gated KQT-like subfamily Q, member 4 [Source:HGNC Symbol;Acc:HGNC:6298]	Cattle	PCG	Eukaryota	CO-Op	ENSBTAP00000003427	4.98	(0,10]
ENSBTAG00000002644	SH3BP5L	SH3-binding domain protein 5-like [Source:HGNC Symbol;Acc:HGNC:29360]	Cattle	PCG	Vertebrata	Eu-Ve	ENSBTAP00000003421	22.37	(10,30]
ENSBTAG00000002645	DYNC1I2	cytoplasmic dynein 1 intermediate chain 2 [Source:RefSeq peptide;Acc:NP_001069351]	Cattle	PCG	Opisthokonta	CO-Op	ENSBTAP00000003422	30.77	(30,100]
ENSBTAG00000002646	RGS10	regulator of G-protein signaling 10 [Source:HGNC Symbol;Acc:HGNC:9992]	Cattle	PCG	Eumetazoa	Eu-Ve	ENSBTAP00000003429	32.52	(30,100]
ENSBTAG00000002647	RPS18	ribosomal protein S18 [Source:HGNC Symbol;Acc:HGNC:10401]	Cattle	PCG	Vertebrata	Eu-Ve	ENSBTAP00000003425	35.91	(30,100]
ENSBTAG00000002648	ZNF259	Zinc finger protein ZPR1 [Source:UniProtKB/Swiss-Prot;Acc:Q2TBX0]	Cattle	PCG	Euk_Archaea	CO-Op	ENSBTAP00000003431	13.16	(10,30]
ENSBTAG00000002650	PKP2	plakophilin 2 [Source:HGNC Symbol;Acc:HGNC:9024]	Cattle	PCG	Euk_Archaea	CO-Op	ENSBTAP00000003433	10.89	(10,30]
ENSBTAG00000002651	DNAJC7	DnaJ (Hsp40) homolog, subfamily C, member 7 [Source:HGNC Symbol;Acc:HGNC:12392]	Cattle	PCG	Vertebrata	Eu-Ve	ENSBTAP00000003435	11.47	(10,30]
ENSBTAG00000002654		ZW10 interactor [Source:UniProtKB/TrEMBL;Acc:F1N7G9]	Cattle	PCG	Eukaryota	CO-Op	ENSBTAP00000003437	6.21	(0,10]
ENSBTAG00000002655	NKIRAS2	NFKB inhibitor interacting Ras-like 2 [Source:HGNC Symbol;Acc:HGNC:17898]	Cattle	PCG	Mammalia	Ma	ENSBTAP00000003439	21.33	(10,30]
ENSBTAG00000002657	STAM	signal transducing adaptor molecule (SH3 domain and ITAM motif) 1 [Source:HGNC Symbol;Acc:HGNC:11357]	Cattle	PCG	Vertebrata	Eu-Ve	ENSBTAP00000003442	13.61	(10,30]
ENSBTAG00000002658	CFAP53	cilia and flagella associated protein 53 [Source:HGNC Symbol;Acc:HGNC:26530]	Cattle	PCG	Opisthokonta	CO-Op	ENSBTAP00000003441	26.4	(10,30]
ENSBTAG00000002660	ISLR2	immunoglobulin superfamily containing leucine-rich repeat 2 [Source:HGNC Symbol;Acc:HGNC:29286]	Cattle	PCG	Eumetazoa	Eu-Ve	ENSBTAP00000003444	8.75	(0,10]
ENSBTAG00000002661	BCAS3	breast carcinoma amplified sequence 3 [Source:HGNC Symbol;Acc:HGNC:14347]	Cattle	PCG	Vertebrata	Eu-Ve	ENSBTAP00000003445	31.33	(30,100]
ENSBTAG00000002663	WNT9B	wingless-type MMTV integration site family, member 9B [Source:HGNC Symbol;Acc:HGNC:12779]	Cattle	PCG	Eukaryota	CO-Op	ENSBTAP00000029902	18.78	(10,30]
ENSBTAG00000002664	ZNF711	zinc finger protein 711 [Source:HGNC Symbol;Acc:HGNC:13128]	Cattle	PCG	Eumetazoa	Eu-Ve	ENSBTAP00000003449	2.75	(0,10]
ENSBTAG00000002668	RASSF4	Ras association (RalGDS/AF-6) domain family member 4 [Source:HGNC Symbol;Acc:HGNC:20793]	Cattle	PCG	Vertebrata	Eu-Ve	ENSBTAP00000031537	2.23	(0,10]
ENSBTAG00000002669	C10orf10	chromosome 10 open reading frame 10 [Source:HGNC Symbol;Acc:HGNC:23355]	Cattle	PCG	Eumetazoa	Eu-Ve	ENSBTAP00000003457	27.63	(10,30]
ENSBTAG00000002670		Bos taurus fidgetin-like 2 (FIGNL2), mRNA. [Source:RefSeq mRNA;Acc:NM_001214905]	Cattle	PCG	Mammalia	Ma	ENSBTAP00000003460	77.88	(30,100]
ENSBTAG00000002673	GNGT1	guanine nucleotide binding protein (G protein), gamma transducing activity polypeptide 1 [Source:HGNC Symbol;Acc:HGNC:4411]	Cattle	PCG	Vertebrata	Eu-Ve	ENSBTAP00000049818	33.38	(30,100]
ENSBTAG00000002674	CCDC7	coiled-coil domain containing 7 [Source:HGNC Symbol;Acc:HGNC:26533]	Cattle	PCG	Eumetazoa	Eu-Ve	ENSBTAP00000003465	4.05	(0,10]
ENSBTAG00000002675	SAE1	SUMO1 activating enzyme subunit 1 [Source:HGNC Symbol;Acc:HGNC:30660]	Cattle	PCG	Mammalia	Ma	ENSBTAP00000003464	19.47	(10,30]
ENSBTAG00000002676	MED18	mediator complex subunit 18 [Source:HGNC Symbol;Acc:HGNC:25944]	Cattle	PCG	Eukaryota	CO-Op	ENSBTAP00000003467	4.62	(0,10]
ENSBTAG00000002678		Olfactory receptor [Source:UniProtKB/TrEMBL;Acc:E1BDB3]	Cattle	PCG	Eukaryota	CO-Op	ENSBTAP00000003468	3.37	(0,10]
ENSBTAG00000002679	TMEM132E	transmembrane protein 132E [Source:HGNC Symbol;Acc:HGNC:26991]	Cattle	PCG	NULL	NoGA	ENSBTAP00000024308	4.18	(0,10]
ENSBTAG00000002680	MARK4	MAP/microtubule affinity-regulating kinase 4 [Source:HGNC Symbol;Acc:HGNC:13538]	Cattle	PCG	Eumetazoa	Eu-Ve	ENSBTAP00000003470	25.55	(10,30]
ENSBTAG00000002682	PFKP	phosphofructokinase, platelet [Source:HGNC Symbol;Acc:HGNC:8878]	Cattle	PCG	Eukaryota	CO-Op	ENSBTAP00000003476	37.22	(30,100]
ENSBTAG00000002683	PITRM1	pitrilysin metallopeptidase 1 [Source:HGNC Symbol;Acc:HGNC:17663]	Cattle	PCG	Euk+Bac	CO-Op	ENSBTAP00000003472	3.54	(0,10]
ENSBTAG00000002685		Olfactory receptor [Source:UniProtKB/TrEMBL;Acc:G3X6C2]	Cattle	PCG	Euk+Bac	CO-Op	ENSBTAP00000043531	0.1	(0,10]
ENSBTAG00000002686	TSHZ3	teashirt zinc finger homeobox 3 [Source:HGNC Symbol;Acc:HGNC:30700]	Cattle	PCG	NULL	NoGA	ENSBTAP00000003481	3.51	(0,10]
ENSBTAG00000002687	ATP1B1	ATPase, Na+/K+ transporting, beta 1 polypeptide [Source:HGNC Symbol;Acc:HGNC:804]	Cattle	PCG	Vertebrata	Eu-Ve	ENSBTAP00000003479	47.08	(30,100]
ENSBTAG00000002688	NME7	NME/NM23 family member 7 [Source:HGNC Symbol;Acc:HGNC:20461]	Cattle	PCG	Mammalia	Ma	ENSBTAP00000053967	2.64	(0,10]
ENSBTAG00000002689	BLZF1	basic leucine zipper nuclear factor 1 [Source:HGNC Symbol;Acc:HGNC:1065]	Cattle	PCG	Eukaryota	CO-Op	ENSBTAP00000044149	0.8	(0,10]
ENSBTAG00000002690	ELMOD1	ELMO/CED-12 domain containing 1 [Source:HGNC Symbol;Acc:HGNC:25334]	Cattle	PCG	Eumetazoa	Eu-Ve	ENSBTAP00000003484	8.48	(0,10]
ENSBTAG00000002691	KANSL2	KAT8 regulatory NSL complex subunit 2 [Source:HGNC Symbol;Acc:HGNC:26024]	Cattle	PCG	Eukaryota	CO-Op	ENSBTAP00000003485	6.75	(0,10]
ENSBTAG00000002693	MYO1H	myosin IH [Source:HGNC Symbol;Acc:HGNC:13879]	Cattle	PCG	Eumetazoa	Eu-Ve	ENSBTAP00000051777	25.33	(10,30]
ENSBTAG00000002695	KCTD10	potassium channel tetramerization domain containing 10 [Source:HGNC Symbol;Acc:HGNC:23236]	Cattle	PCG	Vertebrata	Eu-Ve	ENSBTAP00000003490	0.1	(0,10]
ENSBTAG00000002697	UBE3B	ubiquitin protein ligase E3B [Source:HGNC Symbol;Acc:HGNC:13478]	Cattle	PCG	Eumetazoa	Eu-Ve	ENSBTAP00000003492	14.92	(10,30]
ENSBTAG00000002698	KIT	v-kit Hardy-Zuckerman 4 feline sarcoma viral oncogene homolog [Source:HGNC Symbol;Acc:HGNC:6342]	Cattle	PCG	Eukaryota	CO-Op	ENSBTAP00000003493	0.37	(0,10]
ENSBTAG00000002699		Phospholipase A(2) [Source:UniProtKB/TrEMBL;Acc:Q0IIC8]	Cattle	PCG	Vertebrata	Eu-Ve	ENSBTAP00000003498	2.97	(0,10]
ENSBTAG00000002700		UDP-glucuronosyltransferase 3A1 [Source:UniProtKB/Swiss-Prot;Acc:Q1LZI1]	Cattle	PCG	Eumetazoa	Eu-Ve	ENSBTAP00000003496	5.56	(0,10]
ENSBTAG00000002701	TSPAN32	tetraspanin 32 [Source:HGNC Symbol;Acc:HGNC:13410]	Cattle	PCG	Vertebrata	Eu-Ve	ENSBTAP00000003497	1.15	(0,10]
ENSBTAG00000002702	ATP6V1A	ATPase, H+ transporting, lysosomal 70kDa, V1 subunit A [Source:HGNC Symbol;Acc:HGNC:851]	Cattle	PCG	Vertebrata	Eu-Ve	ENSBTAP00000003500	1.33	(0,10]
ENSBTAG00000002703	POMT2	protein-O-mannosyltransferase 2 [Source:HGNC Symbol;Acc:HGNC:19743]	Cattle	PCG	Opisthokonta	CO-Op	ENSBTAP00000050728	0.97	(0,10]
ENSBTAG00000002704	REC8	REC8 meiotic recombination protein [Source:HGNC Symbol;Acc:HGNC:16879]	Cattle	PCG	Eukaryota	CO-Op	ENSBTAP00000003502	6.25	(0,10]
ENSBTAG00000002705	GSTZ1	glutathione S-transferase zeta 1 [Source:HGNC Symbol;Acc:HGNC:4643]	Cattle	PCG	Eumetazoa	Eu-Ve	ENSBTAP00000003504	22.32	(10,30]
ENSBTAG00000002706	IPO4	importin 4 [Source:HGNC Symbol;Acc:HGNC:19426]	Cattle	PCG	Euk+Bac	CO-Op	ENSBTAP00000003503	6.45	(0,10]
ENSBTAG00000002707	MRPL42	mitochondrial ribosomal protein L42 [Source:HGNC Symbol;Acc:HGNC:14493]	Cattle	PCG	Eukaryota	CO-Op	ENSBTAP00000036318	6.66	(0,10]
ENSBTAG00000002708			Cattle	PCG	Eumetazoa	Eu-Ve	ENSBTAP00000003506	7.04	(0,10]
ENSBTAG00000002709	TSSK4	testis-specific serine kinase 4 [Source:HGNC Symbol;Acc:HGNC:19825]	Cattle	PCG	Eukaryota	CO-Op	ENSBTAP00000003509	0.66	(0,10]
ENSBTAG00000002710		Magnesium-dependent phosphatase 1; Uncharacterized protein [Source:UniProtKB/TrEMBL;Acc:Q32PA3]	Cattle	PCG	Mammalia	Ma	ENSBTAP00000044369	7.36	(0,10]
ENSBTAG00000002712	GNAI1	guanine nucleotide binding protein (G protein), alpha inhibiting activity polypeptide 1 [Source:HGNC Symbol;Acc:HGNC:4384]	Cattle	PCG	Eukaryota	CO-Op	ENSBTAP00000051282	3.05	(0,10]
ENSBTAG00000002714	GMPR2	guanosine monophosphate reductase 2 [Source:HGNC Symbol;Acc:HGNC:4377]	Cattle	PCG	Eukaryota	CO-Op	ENSBTAP00000003515	3.11	(0,10]
ENSBTAG00000002715	NOL10	nucleolar protein 10 [Source:RefSeq peptide;Acc:NP_001069208]	Cattle	PCG	Euk+Bac	CO-Op	ENSBTAP00000003519	3.43	(0,10]
ENSBTAG00000002716	INA	internexin neuronal intermediate filament protein, alpha [Source:HGNC Symbol;Acc:HGNC:6057]	Cattle	PCG	Eukaryota	CO-Op	ENSBTAP00000003521	13.08	(10,30]
ENSBTAG00000002717	TINF2	TERF1 (TRF1)-interacting nuclear factor 2 [Source:HGNC Symbol;Acc:HGNC:11824]	Cattle	PCG	Vertebrata	Eu-Ve	ENSBTAP00000003517	29.46	(10,30]
ENSBTAG00000002718	ORC1	origin recognition complex, subunit 1 [Source:HGNC Symbol;Acc:HGNC:8487]	Cattle	PCG	Vertebrata	Eu-Ve	ENSBTAP00000003522	53.66	(30,100]
ENSBTAG00000002719	PRPF38A	pre-mRNA processing factor 38A [Source:HGNC Symbol;Acc:HGNC:25930]	Cattle	PCG	Eukaryota	CO-Op	ENSBTAP00000003523	32.76	(30,100]
ENSBTAG00000002720	ZCCHC11	zinc finger, CCHC domain containing 11 [Source:HGNC Symbol;Acc:HGNC:28981]	Cattle	PCG	Eukaryota	CO-Op	ENSBTAP00000003524	47.12	(30,100]
ENSBTAG00000002721	HORMAD1	HORMA domain containing 1 [Source:HGNC Symbol;Acc:HGNC:25245]	Cattle	PCG	Eukaryota	CO-Op	ENSBTAP00000003525	33.47	(30,100]
ENSBTAG00000002724	RNGTT	RNA guanylyltransferase and 5'-phosphatase [Source:HGNC Symbol;Acc:HGNC:10073]	Cattle	PCG	Eukaryota	CO-Op	ENSBTAP00000003529	38.42	(30,100]
ENSBTAG00000002725	CDC27	cell division cycle 27 [Source:HGNC Symbol;Acc:HGNC:1728]	Cattle	PCG	Eukaryota	CO-Op	ENSBTAP00000003532	10.08	(10,30]
ENSBTAG00000002726	PHACTR4	phosphatase and actin regulator 4 [Source:HGNC Symbol;Acc:HGNC:25793]	Cattle	PCG	Eukaryota	CO-Op	ENSBTAP00000003533	28.61	(10,30]
ENSBTAG00000002727	ARID1B	AT rich interactive domain 1B (SWI1-like) [Source:HGNC Symbol;Acc:HGNC:18040]	Cattle	PCG	Opisthokonta	CO-Op	ENSBTAP00000003535	76.54	(30,100]
ENSBTAG00000002728	ELP3	elongator acetyltransferase complex subunit 3 [Source:HGNC Symbol;Acc:HGNC:20696]	Cattle	PCG	Eumetazoa	Eu-Ve	ENSBTAP00000053515	63.76	(30,100]
ENSBTAG00000002730	DBX1	developing brain homeobox 1 [Source:HGNC Symbol;Acc:HGNC:33185]	Cattle	PCG	Cellular_organisms	CO-Op	ENSBTAP00000003541	1.65	(0,10]
ENSBTAG00000002733	EIF3G	eukaryotic translation initiation factor 3, subunit G [Source:HGNC Symbol;Acc:HGNC:3274]	Cattle	PCG	Eumetazoa	Eu-Ve	ENSBTAP00000003543	58.84	(30,100]
ENSBTAG00000002734	C25H16ORF13	UPF0585 protein C16orf13 homolog [Source:UniProtKB/Swiss-Prot;Acc:Q32KX8]	Cattle	PCG	Eukaryota	CO-Op	ENSBTAP00000003545	32.81	(30,100]
ENSBTAG00000002735	DNMT1	DNA (cytosine-5-)-methyltransferase 1 [Source:HGNC Symbol;Acc:HGNC:2976]	Cattle	PCG	Euk+Bac	CO-Op	ENSBTAP00000003544	2.45	(0,10]
ENSBTAG00000002736	WFIKKN1	WAP, follistatin/kazal, immunoglobulin, kunitz and netrin domain containing 1 [Source:HGNC Symbol;Acc:HGNC:30912]	Cattle	PCG	Cellular_organisms	CO-Op	ENSBTAP00000003549	20.61	(10,30]
ENSBTAG00000002737	S1PR2	sphingosine-1-phosphate receptor 2 [Source:HGNC Symbol;Acc:HGNC:3169]	Cattle	PCG	Eumetazoa	Eu-Ve	ENSBTAP00000003547	7.82	(0,10]
ENSBTAG00000002738	PDE1C	phosphodiesterase 1C, calmodulin-dependent 70kDa [Source:HGNC Symbol;Acc:HGNC:8776]	Cattle	PCG	Vertebrata	Eu-Ve	ENSBTAP00000003550	7.1	(0,10]
ENSBTAG00000002739	MSH2	mutS homolog 2 [Source:HGNC Symbol;Acc:HGNC:7325]	Cattle	PCG	Eukaryota	CO-Op	ENSBTAP00000003553	25.76	(10,30]
ENSBTAG00000002742	OSGEP	O-sialoglycoprotein endopeptidase [Source:HGNC Symbol;Acc:HGNC:18028]	Cattle	PCG	Opisthokonta	CO-Op	ENSBTAP00000003556	0.64	(0,10]
ENSBTAG00000002743	MUSK	muscle, skeletal, receptor tyrosine kinase [Source:HGNC Symbol;Acc:HGNC:7525]	Cattle	PCG	Euk_Archaea	CO-Op	ENSBTAP00000003557	0.3	(0,10]
ENSBTAG00000002744	APEX1	APEX nuclease (multifunctional DNA repair enzyme) 1 [Source:HGNC Symbol;Acc:HGNC:587]	Cattle	PCG	Eumetazoa	Eu-Ve	ENSBTAP00000054959	5.88	(0,10]
ENSBTAG00000002745	OSTF1	osteoclast stimulating factor 1 [Source:HGNC Symbol;Acc:HGNC:8510]	Cattle	PCG	Cellular_organisms	CO-Op	ENSBTAP00000003559	17.92	(10,30]
ENSBTAG00000002746	ABCA5	ATP-binding cassette, sub-family A (ABC1), member 5 [Source:HGNC Symbol;Acc:HGNC:35]	Cattle	PCG	Opisthokonta	CO-Op	ENSBTAP00000003560	9.81	(0,10]
ENSBTAG00000002747	TMEM55B	transmembrane protein 55B [Source:HGNC Symbol;Acc:HGNC:19299]	Cattle	PCG	Eukaryota	CO-Op	ENSBTAP00000003563	1.79	(0,10]
ENSBTAG00000002748	CRHR1	corticotropin-releasing factor receptor 1 precursor [Source:RefSeq peptide;Acc:NP_776712]	Cattle	PCG	Eumetazoa	Eu-Ve	ENSBTAP00000003561	30.32	(30,100]
ENSBTAG00000002749	KRIT1	KRIT1, ankyrin repeat containing [Source:HGNC Symbol;Acc:HGNC:1573]	Cattle	PCG	NULL	NoGA	ENSBTAP00000003567	1.72	(0,10]
ENSBTAG00000002750	VSTM5	V-set and transmembrane domain containing 5 [Source:HGNC Symbol;Acc:HGNC:34443]	Cattle	PCG	Opisthokonta	CO-Op	ENSBTAP00000003566	1.22	(0,10]
ENSBTAG00000002751	ANKRD12	ankyrin repeat domain 12 [Source:HGNC Symbol;Acc:HGNC:29135]	Cattle	PCG	Vertebrata	Eu-Ve	ENSBTAP00000003564	2.37	(0,10]
ENSBTAG00000002755		Uncharacterized protein [Source:UniProtKB/TrEMBL;Acc:F1MG31]	Cattle	PCG	Eukaryota	CO-Op	ENSBTAP00000003572	72	(30,100]
ENSBTAG00000002756	IL20	interleukin 20 [Source:HGNC Symbol;Acc:HGNC:6002]	Cattle	PCG	Vertebrata	Eu-Ve	ENSBTAP00000003573	50.35	(30,100]
ENSBTAG00000002757	THBD	thrombomodulin [Source:HGNC Symbol;Acc:HGNC:11784]	Cattle	PCG	Vertebrata	Eu-Ve	ENSBTAP00000003574	3.98	(0,10]
ENSBTAG00000002758	KMT2B	lysine (K)-specific methyltransferase 2B [Source:HGNC Symbol;Acc:HGNC:15840]	Cattle	PCG	Vertebrata	Eu-Ve	ENSBTAP00000052487	10.03	(10,30]
ENSBTAG00000002763	IGFLR1	IGF-like family receptor 1 [Source:HGNC Symbol;Acc:HGNC:23620]	Cattle	PCG	Eukaryota	CO-Op	ENSBTAP00000003584	60.27	(30,100]
ENSBTAG00000002764	CYP24A1	cytochrome P450, family 24, subfamily A, polypeptide 1 [Source:HGNC Symbol;Acc:HGNC:2602]	Cattle	PCG	Vertebrata	Eu-Ve	ENSBTAP00000003585	19.61	(10,30]
ENSBTAG00000002765	GNB4	guanine nucleotide binding protein (G protein), beta polypeptide 4 [Source:HGNC Symbol;Acc:HGNC:20731]	Cattle	PCG	Vertebrata	Eu-Ve	ENSBTAP00000003588	8.71	(0,10]
ENSBTAG00000002767	SLC35A2	solute carrier family 35 (UDP-galactose transporter), member A2 [Source:HGNC Symbol;Acc:HGNC:11022]	Cattle	PCG	Eukaryota	CO-Op	ENSBTAP00000003589	0.88	(0,10]
ENSBTAG00000002768	AP1G1	adaptor-related protein complex 1, gamma 1 subunit [Source:HGNC Symbol;Acc:HGNC:555]	Cattle	PCG	Opisthokonta	CO-Op	ENSBTAP00000003591	20.45	(10,30]
ENSBTAG00000002769	TCN2	transcobalamin II [Source:HGNC Symbol;Acc:HGNC:11653]	Cattle	PCG	Eukaryota	CO-Op	ENSBTAP00000054971	4.97	(0,10]
ENSBTAG00000002770	GAL3ST3	galactose-3-O-sulfotransferase 3 [Source:HGNC Symbol;Acc:HGNC:24144]	Cattle	PCG	Vertebrata	Eu-Ve	ENSBTAP00000029446	2.55	(0,10]
ENSBTAG00000002772		Uncharacterized protein [Source:UniProtKB/TrEMBL;Acc:F1MG16]	Cattle	PCG	Opisthokonta	CO-Op	ENSBTAP00000003590	4.22	(0,10]
ENSBTAG00000002773	PTPN23	protein tyrosine phosphatase, non-receptor type 23 [Source:HGNC Symbol;Acc:HGNC:14406]	Cattle	PCG	Vertebrata	Eu-Ve	ENSBTAP00000003593	28.57	(10,30]
ENSBTAG00000002774	C12orf71	chromosome 12 open reading frame 71 [Source:HGNC Symbol;Acc:HGNC:34452]	Cattle	PCG	Opisthokonta	CO-Op	ENSBTAP00000003600	35.56	(30,100]
ENSBTAG00000002775	SF3B2	splicing factor 3b, subunit 2, 145kDa [Source:HGNC Symbol;Acc:HGNC:10769]	Cattle	PCG	Mammalia	Ma	ENSBTAP00000003598	54.18	(30,100]
ENSBTAG00000002778	GABRP	gamma-aminobutyric acid (GABA) A receptor, pi [Source:HGNC Symbol;Acc:HGNC:4089]	Cattle	PCG	Opisthokonta	CO-Op	ENSBTAP00000003602	56.03	(30,100]
ENSBTAG00000002779	GCNT4	glucosaminyl (N-acetyl) transferase 4, core 2 [Source:HGNC Symbol;Acc:HGNC:17973]	Cattle	PCG	Eumetazoa	Eu-Ve	ENSBTAP00000003604	0.91	(0,10]
ENSBTAG00000002781	ZC3H7B	zinc finger CCCH-type containing 7B [Source:HGNC Symbol;Acc:HGNC:30869]	Cattle	PCG	Vertebrata	Eu-Ve	ENSBTAP00000003605	1.76	(0,10]
ENSBTAG00000002782	PCYOX1	prenylcysteine oxidase 1 [Source:HGNC Symbol;Acc:HGNC:20588]	Cattle	PCG	Eumetazoa	Eu-Ve	ENSBTAP00000003608	10.45	(10,30]
ENSBTAG00000002783	COPS5	COP9 signalosome subunit 5 [Source:HGNC Symbol;Acc:HGNC:2240]	Cattle	PCG	Eukaryota	CO-Op	ENSBTAP00000042008	1.18	(0,10]
ENSBTAG00000002784		LOC781494 protein; Uncharacterized protein [Source:UniProtKB/TrEMBL;Acc:A6QQH0]	Cattle	PCG	Eukaryota	CO-Op	ENSBTAP00000003609	3.29	(0,10]
ENSBTAG00000002786	RAB27B	RAB27B, member RAS oncogene family [Source:HGNC Symbol;Acc:HGNC:9767]	Cattle	PCG	Vertebrata	Eu-Ve	ENSBTAP00000013409	1.32	(0,10]
ENSBTAG00000002788	SEC24C	SEC24 homolog C, COPII coat complex component [Source:HGNC Symbol;Acc:HGNC:10705]	Cattle	PCG	Vertebrata	Eu-Ve	ENSBTAP00000003613	12.39	(10,30]
ENSBTAG00000002791	FUT11	fucosyltransferase 11 (alpha (1,3) fucosyltransferase) [Source:HGNC Symbol;Acc:HGNC:19233]	Cattle	PCG	Eukaryota	CO-Op	ENSBTAP00000003616	29.98	(10,30]
ENSBTAG00000002792	NKTR	natural killer cell triggering receptor [Source:HGNC Symbol;Acc:HGNC:7833]	Cattle	PCG	Eukaryota	CO-Op	ENSBTAP00000003617	1.42	(0,10]
ENSBTAG00000002795	KLHL3	kelch-like family member 3 [Source:HGNC Symbol;Acc:HGNC:6354]	Cattle	PCG	Euk+Bac	CO-Op	ENSBTAP00000030831	88.1	(30,100]
ENSBTAG00000002796	NABP2	nucleic acid binding protein 2 [Source:HGNC Symbol;Acc:HGNC:28412]	Cattle	PCG	Eumetazoa	Eu-Ve	ENSBTAP00000003625	3.57	(0,10]
ENSBTAG00000002798	SLC39A5	solute carrier family 39 (zinc transporter), member 5 [Source:HGNC Symbol;Acc:HGNC:20502]	Cattle	PCG	Eukaryota	CO-Op	ENSBTAP00000041786	51.18	(30,100]
ENSBTAG00000002799	SULT1C3	sulfotransferase family, cytosolic, 1C, member 3 [Source:HGNC Symbol;Acc:HGNC:33543]	Cattle	PCG	Mammalia	Ma	ENSBTAP00000054884	15.34	(10,30]
ENSBTAG00000002803	PDGFRB	platelet-derived growth factor receptor, beta polypeptide [Source:HGNC Symbol;Acc:HGNC:8804]	Cattle	PCG	Eumetazoa	Eu-Ve	ENSBTAP00000003630	1.64	(0,10]
ENSBTAG00000002804		Uncharacterized protein [Source:UniProtKB/TrEMBL;Acc:E1B9Z4]	Cattle	PCG	Vertebrata	Eu-Ve	ENSBTAP00000053664	8.25	(0,10]
ENSBTAG00000002805	PSMA3	proteasome subunit alpha 3 [Source:HGNC Symbol;Acc:HGNC:9532]	Cattle	PCG	Eukaryota	CO-Op	ENSBTAP00000052141	43.42	(30,100]
ENSBTAG00000002808	CAPN10	calpain 10 [Source:HGNC Symbol;Acc:HGNC:1477]	Cattle	PCG	Eukaryota	CO-Op	ENSBTAP00000003636	10.59	(10,30]
ENSBTAG00000002809	ZNF777	zinc finger protein 777 [Source:HGNC Symbol;Acc:HGNC:22213]	Cattle	PCG	Vertebrata	Eu-Ve	ENSBTAP00000003637	4.53	(0,10]
ENSBTAG00000002810	GAB1	GRB2-associated binding protein 1 [Source:HGNC Symbol;Acc:HGNC:4066]	Cattle	KZFP	Mammalia	Ma	ENSBTAP00000003635	53.49	(30,100]
ENSBTAG00000002813	SARM1	sterile alpha and TIR motif containing 1 [Source:HGNC Symbol;Acc:HGNC:17074]	Cattle	PCG	Eumetazoa	Eu-Ve	ENSBTAP00000029800	77.09	(30,100]
ENSBTAG00000002816	SLC46A1	solute carrier family 46 (folate transporter), member 1 [Source:HGNC Symbol;Acc:HGNC:30521]	Cattle	PCG	Eumetazoa	Eu-Ve	ENSBTAP00000003645	3.84	(0,10]
ENSBTAG00000002817	RBBP7	retinoblastoma binding protein 7 [Source:HGNC Symbol;Acc:HGNC:9890]	Cattle	PCG	Eumetazoa	Eu-Ve	ENSBTAP00000035161	3.92	(0,10]
ENSBTAG00000002820	CILP	cartilage intermediate layer protein, nucleotide pyrophosphohydrolase [Source:HGNC Symbol;Acc:HGNC:1980]	Cattle	PCG	Eukaryota	CO-Op	ENSBTAP00000029915	4.94	(0,10]
ENSBTAG00000002821	CNBD2	cyclic nucleotide binding domain containing 2 [Source:HGNC Symbol;Acc:HGNC:16145]	Cattle	PCG	Eumetazoa	Eu-Ve	ENSBTAP00000003651	4.18	(0,10]
ENSBTAG00000002822	MPZL1	myelin protein zero-like 1 [Source:HGNC Symbol;Acc:HGNC:7226]	Cattle	PCG	Eumetazoa	Eu-Ve	ENSBTAP00000003652	2.06	(0,10]
ENSBTAG00000002823	DPEP3	dipeptidase 3 [Source:HGNC Symbol;Acc:HGNC:23029]	Cattle	PCG	Vertebrata	Eu-Ve	ENSBTAP00000003653	4.09	(0,10]
ENSBTAG00000002824	CLSPN	claspin [Source:HGNC Symbol;Acc:HGNC:19715]	Cattle	PCG	Cellular_organisms	CO-Op	ENSBTAP00000023962	12.27	(10,30]
ENSBTAG00000002826	ACAT2	acetyl-CoA acetyltransferase 2 [Source:HGNC Symbol;Acc:HGNC:94]	Cattle	PCG	Eumetazoa	Eu-Ve	ENSBTAP00000003659	71.24	(30,100]
ENSBTAG00000002827	RNF185	ring finger protein 185 [Source:HGNC Symbol;Acc:HGNC:26783]	Cattle	PCG	Cellular_organisms	CO-Op	ENSBTAP00000003660	1.26	(0,10]
ENSBTAG00000002828	TCP1	t-complex 1 [Source:HGNC Symbol;Acc:HGNC:11655]	Cattle	PCG	Eukaryota	CO-Op	ENSBTAP00000003661	33.85	(30,100]
ENSBTAG00000002829	U2AF2	U2 small nuclear RNA auxiliary factor 2 [Source:HGNC Symbol;Acc:HGNC:23156]	Cattle	PCG	Eukaryota	CO-Op	ENSBTAP00000003662	5.58	(0,10]
ENSBTAG00000002830	FBXO22	F-box protein 22 [Source:HGNC Symbol;Acc:HGNC:13593]	Cattle	PCG	Eukaryota	CO-Op	ENSBTAP00000003664	17.68	(10,30]
ENSBTAG00000002833	CCDC69	coiled-coil domain containing 69 [Source:HGNC Symbol;Acc:HGNC:24487]	Cattle	PCG	Eumetazoa	Eu-Ve	ENSBTAP00000003665	4.21	(0,10]
ENSBTAG00000002834	SMAD1	SMAD family member 1 [Source:HGNC Symbol;Acc:HGNC:6767]	Cattle	PCG	Vertebrata	Eu-Ve	ENSBTAP00000040454	17.35	(10,30]
ENSBTAG00000002835	TAF3	TAF3 RNA polymerase II, TATA box binding protein (TBP)-associated factor, 140kDa [Source:HGNC Symbol;Acc:HGNC:17303]	Cattle	PCG	Eumetazoa	Eu-Ve	ENSBTAP00000003668	23.01	(10,30]
ENSBTAG00000002836	TOR1B	torsin family 1, member B (torsin B) [Source:HGNC Symbol;Acc:HGNC:11995]	Cattle	PCG	Eumetazoa	Eu-Ve	ENSBTAP00000003674	76.5	(30,100]
ENSBTAG00000002837	HEATR4	HEAT repeat containing 4 [Source:HGNC Symbol;Acc:HGNC:16761]	Cattle	PCG	Eumetazoa	Eu-Ve	ENSBTAP00000003678	0.74	(0,10]
ENSBTAG00000002842		acyl-CoA thioesterase 4 [Source:RefSeq peptide;Acc:NP_001092411]	Cattle	PCG	Eumetazoa	Eu-Ve	ENSBTAP00000003681	6.22	(0,10]
ENSBTAG00000002843	PPFIA3	protein tyrosine phosphatase, receptor type, f polypeptide (PTPRF), interacting protein (liprin), alpha 3 [Source:HGNC Symbol;Acc:HGNC:9247]	Cattle	PCG	Eumetazoa	Eu-Ve	ENSBTAP00000003683	0.96	(0,10]
ENSBTAG00000002844	CDH10	cadherin 10, type 2 (T2-cadherin) [Source:HGNC Symbol;Acc:HGNC:1749]	Cattle	PCG	Eumetazoa	Eu-Ve	ENSBTAP00000003696	38.29	(30,100]
ENSBTAG00000002845	TRAF3IP3	TRAF3 interacting protein 3 [Source:HGNC Symbol;Acc:HGNC:30766]	Cattle	PCG	Vertebrata	Eu-Ve	ENSBTAP00000003688	1.27	(0,10]
ENSBTAG00000002846	D2HGDH	D-2-hydroxyglutarate dehydrogenase [Source:HGNC Symbol;Acc:HGNC:28358]	Cattle	PCG	Vertebrata	Eu-Ve	ENSBTAP00000003691	36.82	(30,100]
ENSBTAG00000002847	C1orf74	chromosome 1 open reading frame 74 [Source:HGNC Symbol;Acc:HGNC:26319]	Cattle	PCG	Euk+Bac	CO-Op	ENSBTAP00000003690	1.1	(0,10]
ENSBTAG00000002848	IRF6	interferon regulatory factor 6 [Source:HGNC Symbol;Acc:HGNC:6121]	Cattle	PCG	Eumetazoa	Eu-Ve	ENSBTAP00000041332	1.9	(0,10]
ENSBTAG00000002849	HEATR9	HEAT repeat containing 9 [Source:HGNC Symbol;Acc:HGNC:26548]	Cattle	PCG	Vertebrata	Eu-Ve	ENSBTAP00000054388	9.56	(0,10]
ENSBTAG00000002850		Uncharacterized protein [Source:UniProtKB/TrEMBL;Acc:G3N2H9]	Cattle	PCG	Eumetazoa	Eu-Ve	ENSBTAP00000003698	9.57	(0,10]
ENSBTAG00000002851	HRC	histidine rich calcium binding protein [Source:HGNC Symbol;Acc:HGNC:5178]	Cattle	PCG	NULL	NoGA	ENSBTAP00000056092	6.47	(0,10]
ENSBTAG00000002853	TMEM63A	transmembrane protein 63A [Source:HGNC Symbol;Acc:HGNC:29118]	Cattle	PCG	Mammalia	Ma	ENSBTAP00000040660	91.73	(30,100]
ENSBTAG00000002854		Uncharacterized protein [Source:UniProtKB/TrEMBL;Acc:E1BH14]	Cattle	PCG	Eukaryota	CO-Op	ENSBTAP00000003701	5.6	(0,10]
ENSBTAG00000002855	MEIG1	meiosis/spermiogenesis associated 1 [Source:HGNC Symbol;Acc:HGNC:23429]	Cattle	PCG	Eumetazoa	Eu-Ve	ENSBTAP00000003702	0.82	(0,10]
ENSBTAG00000002856	ACBD7	Bos taurus acyl-CoA binding domain containing 7 (ACBD7), mRNA. [Source:RefSeq mRNA;Acc:NM_001113297]	Cattle	PCG	Eumetazoa	Eu-Ve	ENSBTAP00000003703	10.23	(10,30]
ENSBTAG00000002858		Uncharacterized protein [Source:UniProtKB/TrEMBL;Acc:F1MSY8]	Cattle	PCG	Euk+Bac	CO-Op	ENSBTAP00000003706	13.64	(10,30]
ENSBTAG00000002859	ACAA2	acetyl-CoA acyltransferase 2 [Source:HGNC Symbol;Acc:HGNC:83]	Cattle	PCG	Vertebrata	Eu-Ve	ENSBTAP00000050899	4.03	(0,10]
ENSBTAG00000002863	KCNIP1	Kv channel interacting protein 1 [Source:HGNC Symbol;Acc:HGNC:15521]	Cattle	PCG	Eumetazoa	Eu-Ve	ENSBTAP00000003716	0.25	(0,10]
ENSBTAG00000002865	RPIA	ribose 5-phosphate isomerase A [Source:HGNC Symbol;Acc:HGNC:10297]	Cattle	PCG	Vertebrata	Eu-Ve	ENSBTAP00000003718	10.19	(10,30]
ENSBTAG00000002866	GPR6	G protein-coupled receptor 6 [Source:HGNC Symbol;Acc:HGNC:4515]	Cattle	PCG	Cellular_organisms	CO-Op	ENSBTAP00000003719	16.67	(10,30]
ENSBTAG00000002868	ARL4A	ADP-ribosylation factor-like 4A [Source:HGNC Symbol;Acc:HGNC:695]	Cattle	PCG	Vertebrata	Eu-Ve	ENSBTAP00000003720	17.26	(10,30]
ENSBTAG00000002869	COPS6	COP9 signalosome subunit 6 [Source:HGNC Symbol;Acc:HGNC:21749]	Cattle	PCG	Eumetazoa	Eu-Ve	ENSBTAP00000003722	7.5	(0,10]
ENSBTAG00000002871	TMEM183A	transmembrane protein 183A [Source:HGNC Symbol;Acc:HGNC:20173]	Cattle	PCG	Eukaryota	CO-Op	ENSBTAP00000003725	5.86	(0,10]
ENSBTAG00000002874	CHRD	chordin [Source:HGNC Symbol;Acc:HGNC:1949]	Cattle	PCG	Eumetazoa	Eu-Ve	ENSBTAP00000003726	19.15	(10,30]
ENSBTAG00000002878	DCPS	decapping enzyme, scavenger [Source:HGNC Symbol;Acc:HGNC:29812]	Cattle	PCG	Eumetazoa	Eu-Ve	ENSBTAP00000043209	11.62	(10,30]
ENSBTAG00000002879	SORBS1	sorbin and SH3 domain containing 1 [Source:HGNC Symbol;Acc:HGNC:14565]	Cattle	PCG	Eukaryota	CO-Op	ENSBTAP00000003732	12.46	(10,30]
ENSBTAG00000002880	AP4M1	adaptor-related protein complex 4, mu 1 subunit [Source:HGNC Symbol;Acc:HGNC:574]	Cattle	PCG	Vertebrata	Eu-Ve	ENSBTAP00000003743	90.44	(30,100]
ENSBTAG00000002881	LMNB1	lamin-B1 [Source:RefSeq peptide;Acc:NP_001096765]	Cattle	PCG	Eukaryota	CO-Op	ENSBTAP00000003736	7.96	(0,10]
ENSBTAG00000002882	RPTOR	regulatory associated protein of MTOR, complex 1 [Source:HGNC Symbol;Acc:HGNC:30287]	Cattle	PCG	Vertebrata	Eu-Ve	ENSBTAP00000052689	19.83	(10,30]
ENSBTAG00000002883	MSR1	macrophage scavenger receptor 1 [Source:HGNC Symbol;Acc:HGNC:7376]	Cattle	PCG	Eukaryota	CO-Op	ENSBTAP00000003739	13.11	(10,30]
ENSBTAG00000002885	DDI1	DNA-damage inducible 1 homolog 1 [Source:HGNC Symbol;Acc:HGNC:18961]	Cattle	PCG	Eumetazoa	Eu-Ve	ENSBTAP00000003751	25.61	(10,30]
ENSBTAG00000002887	TMTC2	transmembrane and tetratricopeptide repeat containing 2 [Source:HGNC Symbol;Acc:HGNC:25440]	Cattle	PCG	Eukaryota	CO-Op	ENSBTAP00000003750	21.21	(10,30]
ENSBTAG00000002888	RBM10	RNA binding motif protein 10 [Source:HGNC Symbol;Acc:HGNC:9896]	Cattle	PCG	Euk+Bac	CO-Op	ENSBTAP00000003752	0.15	(0,10]
ENSBTAG00000002890	HTR5A	5-hydroxytryptamine (serotonin) receptor 5A, G protein-coupled [Source:HGNC Symbol;Acc:HGNC:5300]	Cattle	PCG	Eukaryota	CO-Op	ENSBTAP00000003758	53.51	(30,100]
ENSBTAG00000002891	TNFSF4	tumor necrosis factor (ligand) superfamily, member 4 [Source:HGNC Symbol;Acc:HGNC:11934]	Cattle	PCG	Vertebrata	Eu-Ve	ENSBTAP00000003759	6.15	(0,10]
ENSBTAG00000002894	ATOH1	atonal bHLH transcription factor 1 [Source:HGNC Symbol;Acc:HGNC:797]	Cattle	PCG	Mammalia	Ma	ENSBTAP00000003763	6.59	(0,10]
ENSBTAG00000002895	KPNA6	importin subunit alpha-7 [Source:RefSeq peptide;Acc:NP_001069422]	Cattle	PCG	Eumetazoa	Eu-Ve	ENSBTAP00000003762	61.93	(30,100]
ENSBTAG00000002896	UNC45B	unc-45 myosin chaperone B [Source:HGNC Symbol;Acc:HGNC:14304]	Cattle	PCG	Eukaryota	CO-Op	ENSBTAP00000003764	5.23	(0,10]
ENSBTAG00000002898	ANO6	anoctamin 6 [Source:HGNC Symbol;Acc:HGNC:25240]	Cattle	PCG	Eukaryota	CO-Op	ENSBTAP00000003766	1.61	(0,10]
ENSBTAG00000002902	ZNF787	zinc finger protein 787 [Source:HGNC Symbol;Acc:HGNC:26998]	Cattle	PCG	Eukaryota	CO-Op	ENSBTAP00000003770	2.21	(0,10]
ENSBTAG00000002904	C2CD3	C2 calcium-dependent domain containing 3 [Source:HGNC Symbol;Acc:HGNC:24564]	Cattle	PCG	Mammalia	Ma	ENSBTAP00000003771	32.03	(30,100]
ENSBTAG00000002907	GNG4	guanine nucleotide binding protein (G protein), gamma 4 [Source:HGNC Symbol;Acc:HGNC:4407]	Cattle	PCG	Opisthokonta	CO-Op	ENSBTAP00000053368	26.45	(10,30]
ENSBTAG00000002908			Cattle	PCG	Vertebrata	Eu-Ve	ENSBTAP00000003777	20	(10,30]
ENSBTAG00000002910	INHBA	inhibin, beta A [Source:HGNC Symbol;Acc:HGNC:6066]	Cattle	PCG	Euk+Bac	CO-Op	ENSBTAP00000003779	1.01	(0,10]
ENSBTAG00000002912		Olfactory receptor [Source:UniProtKB/TrEMBL;Acc:E1BGX0]	Cattle	PCG	Eumetazoa	Eu-Ve	ENSBTAP00000003783	14.82	(10,30]
ENSBTAG00000002913	GALNT18	polypeptide N-acetylgalactosaminyltransferase 18 [Source:HGNC Symbol;Acc:HGNC:30488]	Cattle	PCG	Vertebrata	Eu-Ve	ENSBTAP00000003781	1.6	(0,10]
ENSBTAG00000002914	GPR63	G protein-coupled receptor 63 [Source:HGNC Symbol;Acc:HGNC:13302]	Cattle	PCG	Vertebrata	Eu-Ve	ENSBTAP00000003784	0.49	(0,10]
ENSBTAG00000002915	PRKAG2	protein kinase, AMP-activated, gamma 2 non-catalytic subunit [Source:HGNC Symbol;Acc:HGNC:9386]	Cattle	PCG	Eumetazoa	Eu-Ve	ENSBTAP00000003785	0	0
ENSBTAG00000002917	RAD51	RAD51 recombinase [Source:HGNC Symbol;Acc:HGNC:9817]	Cattle	PCG	Opisthokonta	CO-Op	ENSBTAP00000003789	3.64	(0,10]
ENSBTAG00000002918	UNC5CL	unc-5 family C-terminal like [Source:HGNC Symbol;Acc:HGNC:21203]	Cattle	PCG	Euk_Archaea	CO-Op	ENSBTAP00000003788	8.26	(0,10]
ENSBTAG00000002919	KAT6B	K(lysine) acetyltransferase 6B [Source:HGNC Symbol;Acc:HGNC:17582]	Cattle	PCG	Eumetazoa	Eu-Ve	ENSBTAP00000003791	9.65	(0,10]
ENSBTAG00000002920	RMDN3	regulator of microtubule dynamics 3 [Source:HGNC Symbol;Acc:HGNC:25550]	Cattle	PCG	Eukaryota	CO-Op	ENSBTAP00000003798	59.39	(30,100]
ENSBTAG00000002921	GAB4	GRB2-associated binding protein family, member 4 [Source:HGNC Symbol;Acc:HGNC:18325]	Cattle	PCG	Eukaryota	CO-Op	ENSBTAP00000003795	36.73	(30,100]
ENSBTAG00000002922	CX3CR1	chemokine (C-X3-C motif) receptor 1 [Source:HGNC Symbol;Acc:HGNC:2558]	Cattle	PCG	Eumetazoa	Eu-Ve	ENSBTAP00000003794	65.84	(30,100]
ENSBTAG00000002923	DUPD1	dual specificity phosphatase and pro isomerase domain containing 1 [Source:HGNC Symbol;Acc:HGNC:23481]	Cattle	PCG	Vertebrata	Eu-Ve	ENSBTAP00000003797	12.01	(10,30]
ENSBTAG00000002924	AMTN	amelotin [Source:HGNC Symbol;Acc:HGNC:33188]	Cattle	PCG	Vertebrata	Eu-Ve	ENSBTAP00000003800	12.33	(10,30]
ENSBTAG00000002928	IRF4	interferon regulatory factor 4 [Source:HGNC Symbol;Acc:HGNC:6119]	Cattle	PCG	Mammalia	Ma	ENSBTAP00000003804	33.96	(30,100]
ENSBTAG00000002929	BEST3	bestrophin 3 [Source:HGNC Symbol;Acc:HGNC:17105]	Cattle	PCG	Eumetazoa	Eu-Ve	ENSBTAP00000003812	6.61	(0,10]
ENSBTAG00000002931	ADGRF4	adhesion G protein-coupled receptor F4 [Source:HGNC Symbol;Acc:HGNC:19011]	Cattle	PCG	Eumetazoa	Eu-Ve	ENSBTAP00000003810	37.44	(30,100]
ENSBTAG00000002934	TMEM248	transmembrane protein 248 [Source:HGNC Symbol;Acc:HGNC:25476]	Cattle	PCG	Mammalia	Ma	ENSBTAP00000003815	7.53	(0,10]
ENSBTAG00000002935	PRRX2	paired related homeobox 2 [Source:HGNC Symbol;Acc:HGNC:21338]	Cattle	PCG	Eumetazoa	Eu-Ve	ENSBTAP00000003816	8.28	(0,10]
ENSBTAG00000002936	ADGRE3	adhesion G protein-coupled receptor E3 [Source:HGNC Symbol;Acc:HGNC:23647]	Cattle	PCG	Eumetazoa	Eu-Ve	ENSBTAP00000003817	53.01	(30,100]
ENSBTAG00000002937	CPED1	cadherin-like and PC-esterase domain containing 1 [Source:HGNC Symbol;Acc:HGNC:26159]	Cattle	PCG	Mammalia	Ma	ENSBTAP00000003821	4.06	(0,10]
ENSBTAG00000002938	FURIN	furin (paired basic amino acid cleaving enzyme) [Source:HGNC Symbol;Acc:HGNC:8568]	Cattle	PCG	Eumetazoa	Eu-Ve	ENSBTAP00000053961	1.84	(0,10]
ENSBTAG00000002939	WNT16	wingless-type MMTV integration site family, member 16 [Source:HGNC Symbol;Acc:HGNC:16267]	Cattle	PCG	Eukaryota	CO-Op	ENSBTAP00000003826	9.41	(0,10]
ENSBTAG00000002940	FES	FES proto-oncogene, tyrosine kinase [Source:HGNC Symbol;Acc:HGNC:3657]	Cattle	PCG	Eumetazoa	Eu-Ve	ENSBTAP00000003825	1.66	(0,10]
ENSBTAG00000002941	SLC2A10	solute carrier family 2 (facilitated glucose transporter), member 10 [Source:HGNC Symbol;Acc:HGNC:13444]	Cattle	PCG	Eukaryota	CO-Op	ENSBTAP00000003828	3.28	(0,10]
ENSBTAG00000002942		Uncharacterized protein [Source:UniProtKB/TrEMBL;Acc:E1BF78]	Cattle	PCG	Euk+Bac	CO-Op	ENSBTAP00000003829	11.57	(10,30]
ENSBTAG00000002943	ATP5G3	ATP synthase, H+ transporting, mitochondrial Fo complex, subunit C3 (subunit 9) [Source:HGNC Symbol;Acc:HGNC:843]	Cattle	PCG	Eukaryota	CO-Op	ENSBTAP00000003831	4.17	(0,10]
ENSBTAG00000002944	LY9	lymphocyte antigen 9 [Source:HGNC Symbol;Acc:HGNC:6730]	Cattle	PCG	Eukaryota	CO-Op	ENSBTAP00000003832	1.42	(0,10]
ENSBTAG00000002947	SETD2	SET domain containing 2 [Source:HGNC Symbol;Acc:HGNC:18420]	Cattle	PCG	Mammalia	Ma	ENSBTAP00000003840	27.19	(10,30]
ENSBTAG00000002948	CBX1	chromobox homolog 1 [Source:HGNC Symbol;Acc:HGNC:1551]	Cattle	PCG	Eukaryota	CO-Op	ENSBTAP00000003838	60.95	(30,100]
ENSBTAG00000002949	TMEM132D	transmembrane protein 132D [Source:HGNC Symbol;Acc:HGNC:29411]	Cattle	PCG	Eumetazoa	Eu-Ve	ENSBTAP00000056404	35.68	(30,100]
ENSBTAG00000002950	CD244	CD244 molecule, natural killer cell receptor 2B4 [Source:HGNC Symbol;Acc:HGNC:18171]	Cattle	PCG	Eumetazoa	Eu-Ve	ENSBTAP00000003842	27.95	(10,30]
ENSBTAG00000002951	TBX19	T-box 19 [Source:HGNC Symbol;Acc:HGNC:11596]	Cattle	PCG	Vertebrata	Eu-Ve	ENSBTAP00000003843	3.49	(0,10]
ENSBTAG00000002952	TXN	thioredoxin [Source:HGNC Symbol;Acc:HGNC:12435]	Cattle	PCG	Eumetazoa	Eu-Ve	ENSBTAP00000030897	3.32	(0,10]
ENSBTAG00000002953		Uncharacterized protein [Source:UniProtKB/TrEMBL;Acc:F1MUX8]	Cattle	PCG	Eukaryota	CO-Op	ENSBTAP00000041860	0	0
ENSBTAG00000002955	ZNF674	zinc finger protein 674 [Source:HGNC Symbol;Acc:HGNC:17625]	Cattle	KZFP	Mammalia	Ma	ENSBTAP00000016862	1.93	(0,10]
ENSBTAG00000002956	LRCH1	leucine-rich repeats and calponin homology (CH) domain containing 1 [Source:HGNC Symbol;Acc:HGNC:20309]	Cattle	KZFP	Mammalia	Ma	ENSBTAP00000003850	2.6	(0,10]
ENSBTAG00000002959	WDR82	WD repeat domain 82 [Source:HGNC Symbol;Acc:HGNC:28826]	Cattle	PCG	Eumetazoa	Eu-Ve	ENSBTAP00000003856	21.44	(10,30]
ENSBTAG00000002960	PPM1M	protein phosphatase, Mg2+/Mn2+ dependent, 1M [Source:HGNC Symbol;Acc:HGNC:26506]	Cattle	PCG	Eukaryota	CO-Op	ENSBTAP00000043205	4.82	(0,10]
ENSBTAG00000002962		Serum amyloid A-4 protein [Source:UniProtKB/Swiss-Prot;Acc:Q32L76]	Cattle	PCG	Vertebrata	Eu-Ve	ENSBTAP00000003860	14.44	(10,30]
ENSBTAG00000002963	TXLNB	taxilin beta [Source:HGNC Symbol;Acc:HGNC:21617]	Cattle	PCG	Mammalia	Ma	ENSBTAP00000003858	12.4	(10,30]
ENSBTAG00000002964	NEURL3	neuralized E3 ubiquitin protein ligase 3 [Source:HGNC Symbol;Acc:HGNC:25162]	Cattle	PCG	Eukaryota	CO-Op	ENSBTAP00000052854	53.93	(30,100]
ENSBTAG00000002965	DNAJC13	DnaJ (Hsp40) homolog, subfamily C, member 13 [Source:HGNC Symbol;Acc:HGNC:30343]	Cattle	PCG	Vertebrata	Eu-Ve	ENSBTAP00000003862	2.67	(0,10]
ENSBTAG00000002966	INTS6	integrator complex subunit 6 [Source:HGNC Symbol;Acc:HGNC:14879]	Cattle	PCG	Eukaryota	CO-Op	ENSBTAP00000003865	0.58	(0,10]
ENSBTAG00000002970	CUTC	cutC copper transporter [Source:HGNC Symbol;Acc:HGNC:24271]	Cattle	PCG	Eukaryota	CO-Op	ENSBTAP00000003868	19	(10,30]
ENSBTAG00000002971	CASC1	cancer susceptibility candidate 1 [Source:HGNC Symbol;Acc:HGNC:29599]	Cattle	PCG	Euk+Bac	CO-Op	ENSBTAP00000003869	7.69	(0,10]
ENSBTAG00000002972	RPP30	ribonuclease P/MRP 30kDa subunit [Source:HGNC Symbol;Acc:HGNC:17688]	Cattle	PCG	Eumetazoa	Eu-Ve	ENSBTAP00000050480	9.44	(0,10]
ENSBTAG00000002973	FMO2	flavin containing monooxygenase 2 (non-functional) [Source:HGNC Symbol;Acc:HGNC:3770]	Cattle	PCG	Eukaryota	CO-Op	ENSBTAP00000003871	7.46	(0,10]
ENSBTAG00000002974	CD177	CD177 molecule [Source:HGNC Symbol;Acc:HGNC:30072]	Cattle	PCG	Euk+Bac	CO-Op	ENSBTAP00000003873	0.56	(0,10]
ENSBTAG00000002976	ECE1	endothelin converting enzyme 1 [Source:HGNC Symbol;Acc:HGNC:3146]	Cattle	PCG	Mammalia	Ma	ENSBTAP00000003875	1.36	(0,10]
ENSBTAG00000002977	PRKG2	protein kinase, cGMP-dependent, type II [Source:HGNC Symbol;Acc:HGNC:9416]	Cattle	PCG	Cellular_organisms	CO-Op	ENSBTAP00000055669	2.37	(0,10]
ENSBTAG00000002978			Cattle	PCG	Eukaryota	CO-Op	ENSBTAP00000003877	2.3	(0,10]
ENSBTAG00000002979	GPT2	glutamic pyruvate transaminase (alanine aminotransferase) 2 [Source:HGNC Symbol;Acc:HGNC:18062]	Cattle	PCG	Eumetazoa	Eu-Ve	ENSBTAP00000003878	0.22	(0,10]
ENSBTAG00000002980	FAM64A	family with sequence similarity 64, member A [Source:HGNC Symbol;Acc:HGNC:25483]	Cattle	PCG	Eukaryota	CO-Op	ENSBTAP00000003881	2.68	(0,10]
ENSBTAG00000002981	PITPNM3	PITPNM family member 3 [Source:HGNC Symbol;Acc:HGNC:21043]	Cattle	PCG	Vertebrata	Eu-Ve	ENSBTAP00000003882	77.41	(30,100]
ENSBTAG00000002982	NT5C1A	5'-nucleotidase, cytosolic IA [Source:HGNC Symbol;Acc:HGNC:17819]	Cattle	PCG	Vertebrata	Eu-Ve	ENSBTAP00000003883	18.69	(10,30]
ENSBTAG00000002983	KCNMB1	potassium channel subfamily M regulatory beta subunit 1 [Source:HGNC Symbol;Acc:HGNC:6285]	Cattle	PCG	Eumetazoa	Eu-Ve	ENSBTAP00000003884	12.33	(10,30]
ENSBTAG00000002985	TMEM57	transmembrane protein 57 [Source:HGNC Symbol;Acc:HGNC:25572]	Cattle	PCG	Vertebrata	Eu-Ve	ENSBTAP00000003886	3.14	(0,10]
ENSBTAG00000002988		SFT2 domain containing 1; Uncharacterized protein [Source:UniProtKB/TrEMBL;Acc:Q3SYY5]	Cattle	PCG	Eumetazoa	Eu-Ve	ENSBTAP00000003890	19.43	(10,30]
ENSBTAG00000002993	GMPPA	GDP-mannose pyrophosphorylase A [Source:HGNC Symbol;Acc:HGNC:22923]	Cattle	PCG	Eukaryota	CO-Op	ENSBTAP00000003895	2.52	(0,10]
ENSBTAG00000002995	SHROOM4	shroom family member 4 [Source:HGNC Symbol;Acc:HGNC:29215]	Cattle	PCG	Cellular_organisms	CO-Op	ENSBTAP00000003897	0	0
ENSBTAG00000002996	ADAMTSL1	ADAMTS-like 1 [Source:HGNC Symbol;Acc:HGNC:14632]	Cattle	PCG	Eumetazoa	Eu-Ve	ENSBTAP00000003899	57.94	(30,100]
ENSBTAG00000002997	MFI2	antigen p97 (melanoma associated) identified by monoclonal antibodies 133.2 and 96.5 [Source:HGNC Symbol;Acc:HGNC:7037]	Cattle	PCG	Eumetazoa	Eu-Ve	ENSBTAP00000053804	0.68	(0,10]
ENSBTAG00000002998	ANAPC15	anaphase promoting complex subunit 15 [Source:HGNC Symbol;Acc:HGNC:24531]	Cattle	PCG	Eumetazoa	Eu-Ve	ENSBTAP00000043824	0.68	(0,10]
ENSBTAG00000002999	LRTOMT	leucine rich transmembrane and O-methyltransferase domain containing [Source:HGNC Symbol;Acc:HGNC:25033]	Cattle	PCG	Eumetazoa	Eu-Ve	ENSBTAP00000003902	61.16	(30,100]
ENSBTAG00000003000	LAMTOR1	late endosomal/lysosomal adaptor, MAPK and MTOR activator 1 [Source:HGNC Symbol;Acc:HGNC:26068]	Cattle	PCG	Vertebrata	Eu-Ve	ENSBTAP00000003905	2.62	(0,10]
ENSBTAG00000003001	WDR75	WD repeat domain 75 [Source:HGNC Symbol;Acc:HGNC:25725]	Cattle	PCG	Eumetazoa	Eu-Ve	ENSBTAP00000003907	27.95	(10,30]
ENSBTAG00000003002	RNASE9	ribonuclease, RNase A family, 9 (non-active) [Source:HGNC Symbol;Acc:HGNC:20673]	Cattle	PCG	Eukaryota	CO-Op	ENSBTAP00000003908	4.93	(0,10]
ENSBTAG00000003006	TRAF1	TNF receptor-associated factor 1 [Source:HGNC Symbol;Acc:HGNC:12031]	Cattle	PCG	Mammalia	Ma	ENSBTAP00000003912	2.21	(0,10]
ENSBTAG00000003012	TRPV2	transient receptor potential cation channel, subfamily V, member 2 [Source:HGNC Symbol;Acc:HGNC:18082]	Cattle	PCG	Eukaryota	CO-Op	ENSBTAP00000041215	14.22	(10,30]
ENSBTAG00000003014	SESN1	sestrin 1 [Source:HGNC Symbol;Acc:HGNC:21595]	Cattle	PCG	Vertebrata	Eu-Ve	ENSBTAP00000003922	14.48	(10,30]
ENSBTAG00000003015	PTPN7	protein tyrosine phosphatase, non-receptor type 7 [Source:HGNC Symbol;Acc:HGNC:9659]	Cattle	PCG	Eukaryota	CO-Op	ENSBTAP00000034422	0.91	(0,10]
ENSBTAG00000003016	TTC38	tetratricopeptide repeat domain 38 [Source:HGNC Symbol;Acc:HGNC:26082]	Cattle	PCG	Eumetazoa	Eu-Ve	ENSBTAP00000003923	5.01	(0,10]
ENSBTAG00000003017	FSTL3	follistatin-like 3 (secreted glycoprotein) [Source:HGNC Symbol;Acc:HGNC:3973]	Cattle	PCG	Euk+Bac	CO-Op	ENSBTAP00000049933	0.64	(0,10]
ENSBTAG00000003018	CRYGN	crystallin, gamma N [Source:HGNC Symbol;Acc:HGNC:20458]	Cattle	PCG	Eumetazoa	Eu-Ve	ENSBTAP00000028801	11.11	(10,30]
ENSBTAG00000003019	SSC4D	scavenger receptor cysteine rich family, 4 domains [Source:HGNC Symbol;Acc:HGNC:14461]	Cattle	PCG	Vertebrata	Eu-Ve	ENSBTAP00000003927	1.65	(0,10]
ENSBTAG00000003020	SP1	Sp1 transcription factor [Source:HGNC Symbol;Acc:HGNC:11205]	Cattle	PCG	Vertebrata	Eu-Ve	ENSBTAP00000003928	8.58	(0,10]
ENSBTAG00000003021		Cathelicidin-7 [Source:UniProtKB/Swiss-Prot;Acc:P56425]	Cattle	PCG	Eumetazoa	Eu-Ve	ENSBTAP00000003929	47.58	(30,100]
ENSBTAG00000003022		Olfactory receptor [Source:UniProtKB/TrEMBL;Acc:M0QW10]	Cattle	PCG	Vertebrata	Eu-Ve	ENSBTAP00000003930	7.88	(0,10]
ENSBTAG00000003023	NME6	NME/NM23 nucleoside diphosphate kinase 6 [Source:HGNC Symbol;Acc:HGNC:20567]	Cattle	PCG	Mammalia	Ma	ENSBTAP00000020273	0.63	(0,10]
ENSBTAG00000003025	EMX2	empty spiracles homeobox 2 [Source:HGNC Symbol;Acc:HGNC:3341]	Cattle	PCG	Opisthokonta	CO-Op	ENSBTAP00000003935	8.6	(0,10]
ENSBTAG00000003027	KCNQ2	potassium channel, voltage gated KQT-like subfamily Q, member 2 [Source:HGNC Symbol;Acc:HGNC:6296]	Cattle	PCG	Eumetazoa	Eu-Ve	ENSBTAP00000003937	17.39	(10,30]
ENSBTAG00000003030	GADD45G	growth arrest and DNA-damage-inducible, gamma [Source:HGNC Symbol;Acc:HGNC:4097]	Cattle	PCG	Cellular_organisms	CO-Op	ENSBTAP00000003944	45.88	(30,100]
ENSBTAG00000003033	GATAD2A	GATA zinc finger domain containing 2A [Source:HGNC Symbol;Acc:HGNC:29989]	Cattle	PCG	Eumetazoa	Eu-Ve	ENSBTAP00000003943	12.58	(10,30]
ENSBTAG00000003034	IMPACT	impact RWD domain protein [Source:HGNC Symbol;Acc:HGNC:20387]	Cattle	PCG	Eumetazoa	Eu-Ve	ENSBTAP00000003949	58.07	(30,100]
ENSBTAG00000003035	PPFIA2	protein tyrosine phosphatase, receptor type, f polypeptide (PTPRF), interacting protein (liprin), alpha 2 [Source:HGNC Symbol;Acc:HGNC:9246]	Cattle	PCG	Opisthokonta	CO-Op	ENSBTAP00000045263	13.84	(10,30]
ENSBTAG00000003036		Uncharacterized protein [Source:UniProtKB/TrEMBL;Acc:E1BJS0]	Cattle	PCG	Eumetazoa	Eu-Ve	ENSBTAP00000053568	22.5	(10,30]
ENSBTAG00000003037	TAP2	Bos taurus transporter 2, ATP-binding cassette, sub-family B (MDR/TAP) (TAP2), mRNA. [Source:RefSeq mRNA;Acc:NM_174222]	Cattle	PCG	NULL	NoGA	ENSBTAP00000036155	0.95	(0,10]
[truncated: 146,518 more rows]
