# Supplementary material for: Conserved paradoxical relationships among the evolutionary, structural and expressional features of KRAB zinc-finger proteins reveal their special functional characteristics
Source: BMC Mol Cell Biol. 2021 Jan 22;22:7. doi: 10.1186/s12860-021-00346-w (PMC7821633; doi:10.1186/s12860-021-00346-w)
Supplement: Supplementary file 5 — Additional file 5. The number and percentage of expressed KZFPs (related to Figs. 3 and 4 and Figure S3 in Additional file 1). [file 12860_2021_346_MOESM5_ESM.xlsx]

## Sheet: Table info
Additional file 5. The number and percentage of expressed KZFPs (related to Figure 3&4 and Figure S3 in Additional file 1)

## Sheet: Human
Sample type	Sample name	Gene age grade			Zinc finger divergence time grade			SDR grade			Gene age grade (%)			Zinc finger divergence time grade (%)			SDR grade (%)
		Co-Op	Eu-Ve	Ma	Old	Mid	Young	[0,10]	(10,30]	(30,100]	Co-Op	Eu-Ve	Ma	Old	Mid	Young	[0,10]	(10,30]	(30,100]
Early embryo development (1-cell -> Mural trophectoderm) (GSE72379)	1-cell	138	64	160	32	179	134	295	57	14	90.1961	96.9697	98.1595	96.9697	98.895	99.2593	93.949	96.6102	100
	2,4,8-cell	141	66	159	33	177	134	300	57	14	92.1569	100	97.546	100	97.7901	99.2593	95.5414	96.6102	100
	Morula	140	61	158	33	176	129	293	55	14	91.5033	92.4242	96.9325	100	97.2376	95.5556	93.3121	93.2203	100
	Inner cell mass (ICM)	140	65	158	33	179	133	296	54	14	91.5033	98.4848	96.9325	100	98.895	98.5185	94.2675	91.5254	100
	Mural trophectoderm	140	63	158	33	177	132	296	54	14	91.5033	95.4545	96.9325	100	97.7901	97.7778	94.2675	91.5254	100
Early embryo development (2-cell -> ICM) (GSE101571)	2-cell	128	60	155	31	171	125	282	53	12	83.6601	90.9091	95.092	93.9394	94.4751	92.5926	89.8089	89.8305	85.7143
	8-cell	130	64	152	30	165	132	286	49	13	84.9673	96.9697	93.2515	90.9091	91.1602	97.7778	91.0828	83.0508	92.8571
	Inner cell mass (ICM)	139	58	155	30	172	128	292	50	12	90.8497	87.8788	95.092	90.9091	95.0276	94.8148	92.9936	84.7458	85.7143
Endoderm differentiation (ESCs -> HIOs) (E-MTAB-3158)	H9 ESCs	144	61	153	33	178	121	294	56	13	94.1176	92.4242	93.865	100	98.3425	89.6296	93.6306	94.9153	92.8571
	Definitive endoderm (DE, differentiation day 3)	139	62	153	33	177	121	289	57	13	90.8497	93.9394	93.865	100	97.7901	89.6296	92.0382	96.6102	92.8571
	Human intestinal organoids (HIOs, differentiation appr. 1 month)	139	60	154	33	178	121	288	56	13	90.8497	90.9091	94.4785	100	98.3425	89.6296	91.7197	94.9153	92.8571
Endoderm differentiation (ESCs -> Pancreatic cells) (GSE44875)	H9 ESCs	133	56	147	32	167	119	271	54	12	86.9281	84.8485	90.184	96.9697	92.2652	88.1481	86.3057	91.5254	85.7143
	Definitive endoderm (DE, differentiation day 4)	127	56	143	31	168	115	267	47	13	83.0065	84.8485	87.7301	93.9394	92.8177	85.1852	85.0318	79.661	92.8571
	Pancreatic progenitors cells	128	58	149	32	170	118	270	54	13	83.6601	87.8788	91.411	96.9697	93.9227	87.4074	85.9873	91.5254	92.8571
	Pancreatic alpha cells	99	49	118	26	130	99	213	42	13	64.7059	74.2424	72.3926	78.7879	71.8232	73.3333	67.8344	71.1864	92.8571
	Pancreatic beta cells	114	52	125	29	142	108	236	43	13	74.5098	78.7879	76.6871	87.8788	78.453	80	75.1592	72.8814	92.8571
Endoderm differentiation (ESCs -> Foregut) (GSE52657)	H7 ESCs	140	58	151	33	172	119	282	58	14	91.5033	87.8788	92.638	100	95.0276	88.1481	89.8089	98.3051	100
	Anterior primitive streak (APS, differentiation day 1)	139	60	153	33	174	123	284	59	14	90.8497	90.9091	93.865	100	96.1326	91.1111	90.4459	100	100
	Definitive endoderm (DE, differentiation day 3)	136	59	151	33	173	121	279	59	13	88.8889	89.3939	92.638	100	95.5801	89.6296	88.8535	100	92.8571
	Anterior foregut (AFG, differentiation day 4)	133	59	154	33	174	120	279	58	14	86.9281	89.3939	94.4785	100	96.1326	88.8889	88.8535	98.3051	100
	Midgut/hindgut (MHG, differentiation day 4)	134	58	154	33	175	119	279	58	14	87.5817	87.8788	94.4785	100	96.6851	88.1481	88.8535	98.3051	100
	Posterior foregut (PFG, differentiation day 4)	134	59	153	33	174	119	280	58	13	87.5817	89.3939	93.865	100	96.1326	88.1481	89.172	98.3051	92.8571
Mesoderm differentiation (ESCs -> Endothelial cells) (GSE54968)	H1 ESCs	137	61	158	33	178	125	291	56	13	89.5425	92.4242	96.9325	100	98.3425	92.5926	92.6752	94.9153	92.8571
	Mesoderm committed cells (differentiation day 2)	136	61	155	33	178	123	287	56	13	88.8889	92.4242	95.092	100	98.3425	91.1111	91.4013	94.9153	92.8571
	Early vascular progenitor cells (differentiation day 4)	137	62	159	33	178	125	290	58	13	89.5425	93.9394	97.546	100	98.3425	92.5926	92.3567	98.3051	92.8571
	Late vascular progenitor cells (differentiation day 6)	136	60	157	33	177	123	288	57	13	88.8889	90.9091	96.319	100	97.7901	91.1111	91.7197	96.6102	92.8571
	Endothelial cells (differentiation day 8)	133	60	152	32	176	120	283	53	13	86.9281	90.9091	93.2515	96.9697	97.2376	88.8889	90.1274	89.8305	92.8571
Mesoderm differentiation (ESCs -> Cardiomyocytes) (GSE74665)	H3 ESCs	127	57	146	31	165	118	269	50	12	83.0065	86.3636	89.5706	93.9394	91.1602	87.4074	85.6688	84.7458	85.7143
	Mesoderm progenitors (differentiation day 3)	133	59	153	33	173	123	281	53	13	86.9281	89.3939	93.865	100	95.5801	91.1111	89.4904	89.8305	92.8571
	Cardiac progenitors (differentiation day 7)	118	55	130	30	159	104	246	46	11	77.1242	83.3333	79.7546	90.9091	87.8453	77.037	78.3439	77.9661	78.5714
	Cardiomyocytes (differentiation day 14)	127	58	150	33	170	117	273	52	13	83.0065	87.8788	92.0245	100	93.9227	86.6667	86.9427	88.1356	92.8571
Mesoderm differentiation (ESCs -> Cardiomyocytes) (GSE76523)	H7 ESCs	137	63	155	33	177	127	290	54	14	89.5425	95.4545	95.092	100	97.7901	94.0741	92.3567	91.5254	100
	Differentiation day 1	138	61	155	33	179	126	290	55	14	90.1961	92.4242	95.092	100	98.895	93.3333	92.3567	93.2203	100
	Differentiation day 2	138	61	158	33	179	127	292	55	14	90.1961	92.4242	96.9325	100	98.895	94.0741	92.9936	93.2203	100
	Primitive mesoderm (differentiation day 3)	136	62	159	33	178	127	291	57	14	88.8889	93.9394	97.546	100	98.3425	94.0741	92.6752	96.6102	100
	Cardiac mesoderm (differentiation day 4)	138	63	156	32	179	128	293	55	14	90.1961	95.4545	95.7055	96.9697	98.895	94.8148	93.3121	93.2203	100
	Differentiation day 5	139	61	157	33	179	126	291	57	14	90.8497	92.4242	96.319	100	98.895	93.3333	92.6752	96.6102	100
	Differentiation day 6	138	61	159	33	178	127	291	57	14	90.1961	92.4242	97.546	100	98.3425	94.0741	92.6752	96.6102	100
	Differentiation day 8	139	61	159	33	179	128	293	57	14	90.8497	92.4242	97.546	100	98.895	94.8148	93.3121	96.6102	100
	Differentiation day 10	139	62	158	32	178	127	293	57	14	90.8497	93.9394	96.9325	96.9697	98.3425	94.0741	93.3121	96.6102	100
	Differentiation day 15	140	64	158	33	180	129	296	57	14	91.5033	96.9697	96.9325	100	99.4475	95.5556	94.2675	96.6102	100
	Cardiomyocytes (differentiation day 31)	139	60	156	33	177	125	290	57	13	90.8497	90.9091	95.7055	100	97.7901	92.5926	92.3567	96.6102	92.8571
Ectoderm differentiation (ESCs -> FB/MNs) (GSE56152)	H9 ESCs	138	60	153	33	177	120	287	56	13	90.1961	90.9091	93.865	100	97.7901	88.8889	91.4013	94.9153	92.8571
	Primitive neuroepithelial cells (differentiation day 10)	134	59	152	32	174	119	283	55	12	87.5817	89.3939	93.2515	96.9697	96.1326	88.1481	90.1274	93.2203	85.7143
	Forebrain (FB, differentiation day 17)	136	59	153	33	174	120	285	55	13	88.8889	89.3939	93.865	100	96.1326	88.8889	90.7643	93.2203	92.8571
	Motor neurons (MNs, differentiation day 17)	132	59	151	33	173	118	279	55	13	86.2745	89.3939	92.638	100	95.5801	87.4074	88.8535	93.2203	92.8571
	Forebrain (FB, differentiation day 35)	137	60	155	33	176	122	288	56	13	89.5425	90.9091	95.092	100	97.2376	90.3704	91.7197	94.9153	92.8571
	Motor neurons (MNs, differentiation day 35)	131	59	151	33	172	118	279	54	13	85.6209	89.3939	92.638	100	95.0276	87.4074	88.8535	91.5254	92.8571
Ectoderm differentiation (ESCs -> Cortical neurons) (GSE56796)	H9 ESCs	140	60	156	33	176	121	290	57	13	91.5033	90.9091	95.7055	100	97.2376	89.6296	92.3567	96.6102	92.8571
	Differentiation day 7	138	60	157	33	178	121	288	58	13	90.1961	90.9091	96.319	100	98.3425	89.6296	91.7197	98.3051	92.8571
	Neural progenitor cells (differentiation day 12)	134	58	153	33	175	117	281	56	13	87.5817	87.8788	93.865	100	96.6851	86.6667	89.4904	94.9153	92.8571
	Differentiation day 19	138	59	157	33	178	120	287	58	13	90.1961	89.3939	96.319	100	98.3425	88.8889	91.4013	98.3051	92.8571
	Differentiation day 26	137	59	154	33	177	117	284	57	13	89.5425	89.3939	94.4785	100	97.7901	86.6667	90.4459	96.6102	92.8571
	Differentiation day 33	133	59	154	33	177	116	279	58	13	86.9281	89.3939	94.4785	100	97.7901	85.9259	88.8535	98.3051	92.8571
	Differentiation day 49	137	59	155	33	177	118	284	58	13	89.5425	89.3939	95.092	100	97.7901	87.4074	90.4459	98.3051	92.8571
	Differentiation day 63	136	58	150	33	178	112	278	58	13	88.8889	87.8788	92.0245	100	98.3425	82.963	88.535	98.3051	92.8571
	Cortical neurons (differentiation day 77)	140	60	158	33	179	123	291	58	13	91.5033	90.9091	96.9325	100	98.895	91.1111	92.6752	98.3051	92.8571
Ectoderm differentiation (ESCs -> Cerebral organoids) (GSE80264)	H9 ESCs	148	62	161	33	180	128	304	59	13	96.732	93.9394	98.773	100	99.4475	94.8148	96.8153	100	92.8571
	Cerebral organoids (differentiation 1 month)	142	63	162	33	180	130	299	59	14	92.8105	95.4545	99.3865	100	99.4475	96.2963	95.2229	100	100
	Cerebral organoids (differentiation 2 month)	144	65	162	33	180	134	303	59	14	94.1176	98.4848	99.3865	100	99.4475	99.2593	96.4968	100	100
Early organogenesis to adulthood (4 week post conception -> Elderly people) (E-MTAB-6814)	4 week post conception forebrain	150	61	162	33	181	129	305	59	14	98.0392	92.4242	99.3865	100	100	95.5556	97.1338	100	100
	4 week post conception heart	143	60	162	33	179	126	298	58	14	93.4641	90.9091	99.3865	100	98.895	93.3333	94.9045	98.3051	100
	4 week post conception hindbrain	145	61	162	33	180	129	300	59	14	94.7712	92.4242	99.3865	100	99.4475	95.5556	95.5414	100	100
	4 week post conception kidney	133	58	157	33	175	121	282	58	13	86.9281	87.8788	96.319	100	96.6851	89.6296	89.8089	98.3051	92.8571
	4 week post conception liver	142	61	162	33	180	127	298	58	14	92.8105	92.4242	99.3865	100	99.4475	94.0741	94.9045	98.3051	100
	4 week post conception ovary	142	61	161	33	180	128	298	57	14	92.8105	92.4242	98.773	100	99.4475	94.8148	94.9045	96.6102	100
	4 week post conception testis	138	60	160	33	178	125	292	57	14	90.1961	90.9091	98.1595	100	98.3425	92.5926	92.9936	96.6102	100
	5 week post conception forebrain	143	61	162	33	180	127	299	58	14	93.4641	92.4242	99.3865	100	99.4475	94.0741	95.2229	98.3051	100
	5 week post conception heart	149	61	162	33	181	127	305	58	14	97.3856	92.4242	99.3865	100	100	94.0741	97.1338	98.3051	100
	5 week post conception hindbrain	140	61	161	33	180	126	296	57	14	91.5033	92.4242	98.773	100	99.4475	93.3333	94.2675	96.6102	100
	5 week post conception kidney	143	62	161	33	180	129	300	57	14	93.4641	93.9394	98.773	100	99.4475	95.5556	95.5414	96.6102	100
	5 week post conception liver	136	59	158	33	177	121	287	57	14	88.8889	89.3939	96.9325	100	97.7901	89.6296	91.4013	96.6102	100
	5 week post conception ovary	142	61	160	33	180	125	297	57	14	92.8105	92.4242	98.1595	100	99.4475	92.5926	94.586	96.6102	100
	5 week post conception testis	139	60	161	33	179	125	293	58	14	90.8497	90.9091	98.773	100	98.895	92.5926	93.3121	98.3051	100
	6 week post conception heart	143	61	161	33	180	126	299	57	14	93.4641	92.4242	98.773	100	99.4475	93.3333	95.2229	96.6102	100
	6 week post conception hindbrain	143	61	162	33	180	129	298	59	14	93.4641	92.4242	99.3865	100	99.4475	95.5556	94.9045	100	100
	6 week post conception kidney	141	61	162	33	180	127	295	59	14	92.1569	92.4242	99.3865	100	99.4475	94.0741	93.949	100	100
	6 week post conception liver	134	60	153	33	176	118	280	57	14	87.5817	90.9091	93.865	100	97.2376	87.4074	89.172	96.6102	100
	6 week post conception ovary	138	61	160	33	179	125	293	57	14	90.1961	92.4242	98.1595	100	98.895	92.5926	93.3121	96.6102	100
	6 week post conception testis	142	61	162	33	179	128	298	58	14	92.8105	92.4242	99.3865	100	98.895	94.8148	94.9045	98.3051	100
	7 week post conception forebrain	141	61	162	33	180	127	297	58	14	92.1569	92.4242	99.3865	100	99.4475	94.0741	94.586	98.3051	100
	7 week post conception heart	144	61	162	33	180	126	300	58	14	94.1176	92.4242	99.3865	100	99.4475	93.3333	95.5414	98.3051	100
	7 week post conception hindbrain	142	61	160	33	180	127	296	58	14	92.8105	92.4242	98.1595	100	99.4475	94.0741	94.2675	98.3051	100
	7 week post conception kidney	141	61	161	33	180	127	296	57	14	92.1569	92.4242	98.773	100	99.4475	94.0741	94.2675	96.6102	100
	7 week post conception liver	139	59	159	33	179	122	290	58	14	90.8497	89.3939	97.546	100	98.895	90.3704	92.3567	98.3051	100
	7 week post conception ovary	139	63	162	33	179	129	297	58	14	90.8497	95.4545	99.3865	100	98.895	95.5556	94.586	98.3051	100
	7 week post conception testis	143	61	162	33	180	128	299	58	14	93.4641	92.4242	99.3865	100	99.4475	94.8148	95.2229	98.3051	100
	8 week post conception forebrain	141	60	162	33	179	127	295	58	14	92.1569	90.9091	99.3865	100	98.895	94.0741	93.949	98.3051	100
	8 week post conception heart	149	60	162	33	180	128	302	59	14	97.3856	90.9091	99.3865	100	99.4475	94.8148	96.1783	100	100
	8 week post conception hindbrain	141	60	161	33	179	126	294	58	14	92.1569	90.9091	98.773	100	98.895	93.3333	93.6306	98.3051	100
	8 week post conception kidney	139	60	161	33	178	128	294	57	14	90.8497	90.9091	98.773	100	98.3425	94.8148	93.6306	96.6102	100
	8 week post conception liver	137	58	157	33	178	120	285	57	14	89.5425	87.8788	96.319	100	98.3425	88.8889	90.7643	96.6102	100
	8 week post conception ovary	142	60	161	33	179	128	296	57	14	92.8105	90.9091	98.773	100	98.895	94.8148	94.2675	96.6102	100
	8 week post conception testis	138	60	160	33	178	126	291	57	14	90.1961	90.9091	98.1595	100	98.3425	93.3333	92.6752	96.6102	100
	9 week post conception forebrain	142	60	158	33	179	125	293	57	14	92.8105	90.9091	96.9325	100	98.895	92.5926	93.3121	96.6102	100
	9 week post conception heart	145	60	162	33	179	126	299	58	14	94.7712	90.9091	99.3865	100	98.895	93.3333	95.2229	98.3051	100
	9 week post conception hindbrain	140	60	159	33	179	125	291	58	14	91.5033	90.9091	97.546	100	98.895	92.5926	92.6752	98.3051	100
	9 week post conception kidney	138	60	160	33	177	125	292	57	14	90.1961	90.9091	98.1595	100	97.7901	92.5926	92.9936	96.6102	100
	9 week post conception liver	134	58	154	33	177	117	280	56	14	87.5817	87.8788	94.4785	100	97.7901	86.6667	89.172	94.9153	100
	9 week post conception ovary	138	60	155	32	177	124	289	55	13	90.1961	90.9091	95.092	96.9697	97.7901	91.8519	92.0382	93.2203	92.8571
	9 week post conception testis	139	60	161	33	177	128	293	57	14	90.8497	90.9091	98.773	100	97.7901	94.8148	93.3121	96.6102	100
	10 week post conception forebrain	140	61	157	33	179	126	292	57	14	91.5033	92.4242	96.319	100	98.895	93.3333	92.9936	96.6102	100
	10 week post conception heart	148	60	161	33	180	127	303	57	14	96.732	90.9091	98.773	100	99.4475	94.0741	96.4968	96.6102	100
	10 week post conception hindbrain	141	61	160	33	180	127	294	59	14	92.1569	92.4242	98.1595	100	99.4475	94.0741	93.6306	100	100
	10 week post conception kidney	143	61	161	33	180	128	299	57	14	93.4641	92.4242	98.773	100	99.4475	94.8148	95.2229	96.6102	100
	10 week post conception liver	137	59	156	33	178	120	285	57	14	89.5425	89.3939	95.7055	100	98.3425	88.8889	90.7643	96.6102	100
	10 week post conception ovary	144	64	162	33	179	132	301	59	14	94.1176	96.9697	99.3865	100	98.895	97.7778	95.8599	100	100
	10 week post conception testis	139	61	162	33	178	128	294	58	14	90.8497	92.4242	99.3865	100	98.3425	94.8148	93.6306	98.3051	100
	11 week post conception forebrain	141	61	160	33	180	126	294	58	14	92.1569	92.4242	98.1595	100	99.4475	93.3333	93.6306	98.3051	100
	11 week post conception heart	148	61	162	33	181	127	304	58	14	96.732	92.4242	99.3865	100	100	94.0741	96.8153	98.3051	100
	11 week post conception hindbrain	139	61	160	33	179	126	292	58	14	90.8497	92.4242	98.1595	100	98.895	93.3333	92.9936	98.3051	100
	11 week post conception kidney	142	60	161	33	179	127	296	58	14	92.8105	90.9091	98.773	100	98.895	94.0741	94.2675	98.3051	100
	11 week post conception liver	133	57	156	33	177	118	280	56	14	86.9281	86.3636	95.7055	100	97.7901	87.4074	89.172	94.9153	100
	11 week post conception ovary	138	62	162	33	177	130	294	59	14	90.1961	93.9394	99.3865	100	97.7901	96.2963	93.6306	100	100
	11 week post conception testis	143	61	162	33	179	128	298	58	14	93.4641	92.4242	99.3865	100	98.895	94.8148	94.9045	98.3051	100
	12 week post conception forebrain	137	61	157	33	179	124	289	57	14	89.5425	92.4242	96.319	100	98.895	91.8519	92.0382	96.6102	100
	12 week post conception heart	138	61	160	33	179	126	293	57	14	90.1961	92.4242	98.1595	100	98.895	93.3333	93.3121	96.6102	100
	12 week post conception hindbrain	142	61	161	33	180	128	296	59	14	92.8105	92.4242	98.773	100	99.4475	94.8148	94.2675	100	100
	12 week post conception kidney	142	60	161	33	179	126	296	58	14	92.8105	90.9091	98.773	100	98.895	93.3333	94.2675	98.3051	100
	12 week post conception liver	133	58	156	33	176	118	281	57	14	86.9281	87.8788	95.7055	100	97.2376	87.4074	89.4904	96.6102	100
	12 week post conception ovary	140	65	162	33	179	132	299	59	14	91.5033	98.4848	99.3865	100	98.895	97.7778	95.2229	100	100
	12 week post conception testis	137	63	162	33	177	130	294	59	14	89.5425	95.4545	99.3865	100	97.7901	96.2963	93.6306	100	100
	13 week post conception forebrain	143	61	159	33	180	126	296	58	14	93.4641	92.4242	97.546	100	99.4475	93.3333	94.2675	98.3051	100
	13 week post conception heart	145	59	161	33	179	125	298	58	14	94.7712	89.3939	98.773	100	98.895	92.5926	94.9045	98.3051	100
	13 week post conception hindbrain	142	61	158	33	180	125	295	57	14	92.8105	92.4242	96.9325	100	99.4475	92.5926	93.949	96.6102	100
	13 week post conception kidney	142	61	162	33	180	128	298	58	14	92.8105	92.4242	99.3865	100	99.4475	94.8148	94.9045	98.3051	100
	13 week post conception liver	131	58	145	33	173	112	271	54	13	85.6209	87.8788	88.9571	100	95.5801	82.963	86.3057	91.5254	92.8571
	13 week post conception ovary	143	61	161	33	179	129	298	58	14	93.4641	92.4242	98.773	100	98.895	95.5556	94.9045	98.3051	100
	13 week post conception testis	140	62	162	33	178	131	296	59	14	91.5033	93.9394	99.3865	100	98.3425	97.037	94.2675	100	100
	16 week post conception forebrain	142	61	159	33	180	126	295	58	14	92.8105	92.4242	97.546	100	99.4475	93.3333	93.949	98.3051	100
	16 week post conception heart	146	59	160	33	179	124	299	57	14	95.4248	89.3939	98.1595	100	98.895	91.8519	95.2229	96.6102	100
	16 week post conception hindbrain	141	61	159	33	180	125	294	58	14	92.1569	92.4242	97.546	100	99.4475	92.5926	93.6306	98.3051	100
	16 week post conception kidney	142	60	160	33	179	127	296	57	14	92.8105	90.9091	98.1595	100	98.895	94.0741	94.2675	96.6102	100
	16 week post conception liver	135	60	158	33	178	122	287	57	14	88.2353	90.9091	96.9325	100	98.3425	90.3704	91.4013	96.6102	100
	16 week post conception ovary	144	64	161	33	180	133	302	58	14	94.1176	96.9697	98.773	100	99.4475	98.5185	96.1783	98.3051	100
	16 week post conception testis	142	61	162	33	180	128	297	59	14	92.8105	92.4242	99.3865	100	99.4475	94.8148	94.586	100	100
	18 week post conception forebrain	139	59	157	33	180	120	287	58	14	90.8497	89.3939	96.319	100	99.4475	88.8889	91.4013	98.3051	100
	18 week post conception heart	140	58	157	33	178	120	289	57	14	91.5033	87.8788	96.319	100	98.3425	88.8889	92.0382	96.6102	100
	18 week post conception kidney	144	60	162	33	179	128	299	58	14	94.1176	90.9091	99.3865	100	98.895	94.8148	95.2229	98.3051	100
	18 week post conception liver	139	59	158	33	179	121	289	57	14	90.8497	89.3939	96.9325	100	98.895	89.6296	92.0382	96.6102	100
	18 week post conception ovary	138	64	162	33	179	131	296	59	14	90.1961	96.9697	99.3865	100	98.895	97.037	94.2675	100	100
	18 week post conception testis	135	59	158	33	178	121	286	57	14	88.2353	89.3939	96.9325	100	98.3425	89.6296	91.0828	96.6102	100
	19 week post conception forebrain	142	61	160	33	180	127	296	58	14	92.8105	92.4242	98.1595	100	99.4475	94.0741	94.2675	98.3051	100
	19 week post conception heart	143	60	161	33	179	125	297	58	14	93.4641	90.9091	98.773	100	98.895	92.5926	94.586	98.3051	100
	19 week post conception kidney	138	61	162	33	179	127	294	58	14	90.1961	92.4242	99.3865	100	98.895	94.0741	93.6306	98.3051	100
	19 week post conception liver	134	59	158	33	177	122	286	56	14	87.5817	89.3939	96.9325	100	97.7901	90.3704	91.0828	94.9153	100
	19 week post conception testis	137	59	160	33	177	125	288	59	14	89.5425	89.3939	98.1595	100	97.7901	92.5926	91.7197	100	100
	Neonate forebrain	138	61	158	33	179	124	289	58	14	90.1961	92.4242	96.9325	100	98.895	91.8519	92.0382	98.3051	100
	Neonate heart	144	59	158	33	178	123	293	58	14	94.1176	89.3939	96.9325	100	98.3425	91.1111	93.3121	98.3051	100
	Neonate hindbrain	146	61	160	33	180	127	299	58	14	95.4248	92.4242	98.1595	100	99.4475	94.0741	95.2229	98.3051	100
	Neonate kidney	139	61	161	33	179	126	294	58	14	90.8497	92.4242	98.773	100	98.895	93.3333	93.6306	98.3051	100
	Neonate liver	132	59	156	33	176	120	282	56	14	86.2745	89.3939	95.7055	100	97.2376	88.8889	89.8089	94.9153	100
	Infant forebrain	146	61	160	33	180	127	298	59	14	95.4248	92.4242	98.1595	100	99.4475	94.0741	94.9045	100	100
	Infant heart	141	59	157	33	178	120	289	58	14	92.1569	89.3939	96.319	100	98.3425	88.8889	92.0382	98.3051	100
	Infant hindbrain	138	59	158	33	178	123	287	58	14	90.1961	89.3939	96.9325	100	98.3425	91.1111	91.4013	98.3051	100
	Infant kidney	137	59	161	33	178	124	290	58	14	89.5425	89.3939	98.773	100	98.3425	91.8519	92.3567	98.3051	100
	Infant liver	132	57	148	33	175	111	274	54	13	86.2745	86.3636	90.7975	100	96.6851	82.2222	87.2611	91.5254	92.8571
	Infant testis	143	61	162	33	179	130	297	59	14	93.4641	92.4242	99.3865	100	98.895	96.2963	94.586	100	100
	Toddler forebrain	143	59	157	33	179	121	291	58	14	93.4641	89.3939	96.319	100	98.895	89.6296	92.6752	98.3051	100
	Toddler heart	129	59	146	32	175	111	271	55	13	84.3137	89.3939	89.5706	96.9697	96.6851	82.2222	86.3057	93.2203	92.8571
	Toddler hindbrain	138	59	156	33	178	121	285	58	14	90.1961	89.3939	95.7055	100	98.3425	89.6296	90.7643	98.3051	100
	Toddler kidney	134	59	156	33	177	119	282	57	14	87.5817	89.3939	95.7055	100	97.7901	88.1481	89.8089	96.6102	100
	Toddler liver	131	58	140	33	172	107	266	55	13	85.6209	87.8788	85.8896	100	95.0276	79.2593	84.7134	93.2203	92.8571
	Toddler testis	135	59	158	33	177	121	285	58	14	88.2353	89.3939	96.9325	100	97.7901	89.6296	90.7643	98.3051	100
	School age child forebrain	143	59	155	33	179	118	290	57	14	93.4641	89.3939	95.092	100	98.895	87.4074	92.3567	96.6102	100
	School age child hindbrain	149	59	159	33	180	125	300	58	14	97.3856	89.3939	97.546	100	99.4475	92.5926	95.5414	98.3051	100
	School age child kidney	131	58	152	33	175	114	276	56	14	85.6209	87.8788	93.2515	100	96.6851	84.4444	87.8981	94.9153	100
	School age child liver	126	55	139	33	166	103	260	52	12	82.3529	83.3333	85.2761	100	91.7127	76.2963	82.8025	88.1356	85.7143
	Adolescent forebrain	144	59	159	33	179	124	295	57	14	94.1176	89.3939	97.546	100	98.895	91.8519	93.949	96.6102	100
	Adolescent heart	127	56	141	32	169	107	264	52	12	83.0065	84.8485	86.5031	96.9697	93.3702	79.2593	84.0764	88.1356	85.7143
	Adolescent hindbrain	150	61	162	33	181	129	305	59	14	98.0392	92.4242	99.3865	100	100	95.5556	97.1338	100	100
	Adolescent liver	127	55	134	32	166	101	257	50	13	83.0065	83.3333	82.2086	96.9697	91.7127	74.8148	81.8471	84.7458	92.8571
	Adolescent testis	150	65	161	33	180	134	308	58	14	98.0392	98.4848	98.773	100	99.4475	99.2593	98.0892	98.3051	100
	Young adult forebrain	147	59	162	33	179	128	299	59	14	96.0784	89.3939	99.3865	100	98.895	94.8148	95.2229	100	100
	Young adult heart	135	56	139	32	171	107	270	53	12	88.2353	84.8485	85.2761	96.9697	94.4751	79.2593	85.9873	89.8305	85.7143
	Young adult hindbrain	147	61	162	33	180	129	302	59	14	96.0784	92.4242	99.3865	100	99.4475	95.5556	96.1783	100	100
	Young adult liver	132	59	153	33	175	117	280	56	13	86.2745	89.3939	93.865	100	96.6851	86.6667	89.172	94.9153	92.8571
	Young adult testis	146	65	162	33	179	135	305	58	14	95.4248	98.4848	99.3865	100	98.895	100	97.1338	98.3051	100
	Middle adult forebrain	137	60	159	33	179	124	289	57	14	89.5425	90.9091	97.546	100	98.895	91.8519	92.0382	96.6102	100
	Middle adult heart	129	56	146	32	172	112	269	54	12	84.3137	84.8485	89.5706	96.9697	95.0276	82.963	85.6688	91.5254	85.7143
	Middle adult hindbrain	145	60	161	33	180	127	300	57	14	94.7712	90.9091	98.773	100	99.4475	94.0741	95.5414	96.6102	100
	Middle adult liver	128	58	140	33	168	108	266	52	12	83.6601	87.8788	85.8896	100	92.8177	80	84.7134	88.1356	85.7143
	Middle adult testis	141	63	163	33	179	133	299	59	14	92.1569	95.4545	100	100	98.895	98.5185	95.2229	100	100
	Elderly forebrain	143	59	154	33	178	120	289	57	14	93.4641	89.3939	94.4785	100	98.3425	88.8889	92.0382	96.6102	100
	Elderly hindbrain	139	59	158	33	178	124	289	57	14	90.8497	89.3939	96.9325	100	98.3425	91.8519	92.0382	96.6102	100
	Elderly liver	130	59	145	33	173	109	271	54	13	84.9673	89.3939	88.9571	100	95.5801	80.7407	86.3057	91.5254	92.8571
	Elderly testis	138	63	160	33	176	131	294	57	14	90.1961	95.4545	98.1595	100	97.2376	97.037	93.6306	96.6102	100
Adult tissues or organs (32 samples) (E-MTAB-2836)	Adipose tissue	141	60	160	33	179	127	294	57	14	92.1569	90.9091	98.1595	100	98.895	94.0741	93.6306	96.6102	100
	Adrenal gland	134	60	155	33	178	120	283	56	14	87.5817	90.9091	95.092	100	98.3425	88.8889	90.1274	94.9153	100
	Bone marrow	138	60	154	33	176	124	286	54	13	90.1961	90.9091	94.4785	100	97.2376	91.8519	91.0828	91.5254	92.8571
	Cerebral cortex	140	60	160	33	180	127	293	57	14	91.5033	90.9091	98.1595	100	99.4475	94.0741	93.3121	96.6102	100
	Colon	142	59	161	33	178	127	296	57	14	92.8105	89.3939	98.773	100	98.3425	94.0741	94.2675	96.6102	100
	Duodenum	130	58	150	33	175	115	274	55	13	84.9673	87.8788	92.0245	100	96.6851	85.1852	87.2611	93.2203	92.8571
	Endometrium	140	61	162	33	179	129	295	59	14	91.5033	92.4242	99.3865	100	98.895	95.5556	93.949	100	100
	Esophagus	138	59	157	32	176	125	292	54	13	90.1961	89.3939	96.319	96.9697	97.2376	92.5926	92.9936	91.5254	92.8571
	Fallopian tube	141	60	160	33	178	129	294	58	14	92.1569	90.9091	98.1595	100	98.3425	95.5556	93.6306	98.3051	100
	Gallbladder	139	59	156	33	177	125	291	55	13	90.8497	89.3939	95.7055	100	97.7901	92.5926	92.6752	93.2203	92.8571
	Heart	138	60	156	33	177	122	287	56	14	90.1961	90.9091	95.7055	100	97.7901	90.3704	91.4013	94.9153	100
	Kidney	136	60	158	33	178	125	290	54	14	88.8889	90.9091	96.9325	100	98.3425	92.5926	92.3567	91.5254	100
	Liver	130	58	149	33	174	116	273	52	14	84.9673	87.8788	91.411	100	96.1326	85.9259	86.9427	88.1356	100
	Lung	141	60	158	33	180	126	294	56	14	92.1569	90.9091	96.9325	100	99.4475	93.3333	93.6306	94.9153	100
	Lymph node	141	60	157	33	179	126	294	56	13	92.1569	90.9091	96.319	100	98.895	93.3333	93.6306	94.9153	92.8571
	Ovary	140	61	160	33	180	128	295	57	14	91.5033	92.4242	98.1595	100	99.4475	94.8148	93.949	96.6102	100
	Pancreas	128	58	147	32	172	114	269	53	13	83.6601	87.8788	90.184	96.9697	95.0276	84.4444	85.6688	89.8305	92.8571
	Placenta	140	61	161	33	180	128	297	56	14	91.5033	92.4242	98.773	100	99.4475	94.8148	94.586	94.9153	100
	Prostate gland	140	59	159	33	179	125	290	57	14	91.5033	89.3939	97.546	100	98.895	92.5926	92.3567	96.6102	100
	Rectum	139	60	159	33	180	126	294	55	14	90.8497	90.9091	97.546	100	99.4475	93.3333	93.6306	93.2203	100
	Saliva	136	59	154	33	176	120	281	57	14	88.8889	89.3939	94.4785	100	97.2376	88.8889	89.4904	96.6102	100
	Skeletal muscle tissue	133	58	151	33	176	116	278	55	13	86.9281	87.8788	92.638	100	97.2376	85.9259	88.535	93.2203	92.8571
	Small intestine	136	60	155	33	179	120	286	56	13	88.8889	90.9091	95.092	100	98.895	88.8889	91.0828	94.9153	92.8571
	Smooth muscle tissue	139	59	158	32	178	126	292	55	14	90.8497	89.3939	96.9325	96.9697	98.3425	93.3333	92.9936	93.2203	100
	Spleen	140	60	157	33	178	126	293	56	13	91.5033	90.9091	96.319	100	98.3425	93.3333	93.3121	94.9153	92.8571
	Stomach	135	60	155	33	178	121	286	55	13	88.2353	90.9091	95.092	100	98.3425	89.6296	91.0828	93.2203	92.8571
	Testis	144	66	162	33	180	135	305	58	14	94.1176	100	99.3865	100	99.4475	100	97.1338	98.3051	100
	Thyroid gland	139	61	160	33	179	128	295	56	14	90.8497	92.4242	98.1595	100	98.895	94.8148	93.949	94.9153	100
	Tonsil	139	60	158	33	178	125	292	56	14	90.8497	90.9091	96.9325	100	98.3425	92.5926	92.9936	94.9153	100
	Urinary bladder	134	59	156	33	175	124	287	53	14	87.5817	89.3939	95.7055	100	96.6851	91.8519	91.4013	89.8305	100
	Vermiform appendix	136	59	156	33	178	124	287	54	14	88.8889	89.3939	95.7055	100	98.3425	91.8519	91.4013	91.5254	100
	Zone of skin	137	60	156	33	178	123	287	57	13	89.5425	90.9091	95.7055	100	98.3425	91.1111	91.4013	96.6102	92.8571
Adult tissues or organs (52 samples) (GTEx)	Adipose - Subcutaneous	147	59	154	33	177	119	294	58	12	96.0784	89.3939	94.4785	100	97.7901	88.1481	93.6306	98.3051	85.7143
	Adipose - Visceral (Omentum)	147	60	157	33	179	121	297	58	13	96.0784	90.9091	96.319	100	98.895	89.6296	94.586	98.3051	92.8571
	Adrenal Gland	146	59	156	33	178	119	294	58	13	95.4248	89.3939	95.7055	100	98.3425	88.1481	93.6306	98.3051	92.8571
	Artery - Aorta	147	59	156	33	178	120	297	57	12	96.0784	89.3939	95.7055	100	98.3425	88.8889	94.586	96.6102	85.7143
	Artery - Coronary	148	59	157	33	178	122	298	58	12	96.732	89.3939	96.319	100	98.3425	90.3704	94.9045	98.3051	85.7143
	Artery - Tibial	147	59	154	33	177	119	295	57	12	96.0784	89.3939	94.4785	100	97.7901	88.1481	93.949	96.6102	85.7143
	Bladder	148	59	157	33	178	122	298	58	12	96.732	89.3939	96.319	100	98.3425	90.3704	94.9045	98.3051	85.7143
	Brain - Amygdala	149	60	158	33	179	124	300	58	13	97.3856	90.9091	96.9325	100	98.895	91.8519	95.5414	98.3051	92.8571
	Brain - Anterior cingulate cortex (BA24)	149	60	159	33	180	124	300	58	14	97.3856	90.9091	97.546	100	99.4475	91.8519	95.5414	98.3051	100
	Brain - Caudate (basal ganglia)	149	60	159	33	180	124	300	58	14	97.3856	90.9091	97.546	100	99.4475	91.8519	95.5414	98.3051	100
	Brain - Cerebellar Hemisphere	149	60	157	33	180	122	298	58	14	97.3856	90.9091	96.319	100	99.4475	90.3704	94.9045	98.3051	100
	Brain - Cerebellum	149	59	157	33	180	121	297	58	14	97.3856	89.3939	96.319	100	99.4475	89.6296	94.586	98.3051	100
	Brain - Cortex	148	60	159	33	180	123	299	58	14	96.732	90.9091	97.546	100	99.4475	91.1111	95.2229	98.3051	100
	Brain - Frontal Cortex (BA9)	148	60	159	33	180	123	299	58	14	96.732	90.9091	97.546	100	99.4475	91.1111	95.2229	98.3051	100
	Brain - Hippocampus	148	60	158	33	179	123	299	58	13	96.732	90.9091	96.9325	100	98.895	91.1111	95.2229	98.3051	92.8571
	Brain - Hypothalamus	148	60	159	33	180	123	299	58	14	96.732	90.9091	97.546	100	99.4475	91.1111	95.2229	98.3051	100
	Brain - Nucleus accumbens (basal ganglia)	149	60	159	33	180	124	300	58	14	97.3856	90.9091	97.546	100	99.4475	91.8519	95.5414	98.3051	100
	Brain - Putamen (basal ganglia)	147	60	158	33	179	122	298	58	13	96.0784	90.9091	96.9325	100	98.895	90.3704	94.9045	98.3051	92.8571
	Brain - Spinal cord (cervical c-1)	147	60	158	33	179	122	298	58	13	96.0784	90.9091	96.9325	100	98.895	90.3704	94.9045	98.3051	92.8571
	Brain - Substantia nigra	148	60	158	33	179	123	299	58	13	96.732	90.9091	96.9325	100	98.895	91.1111	95.2229	98.3051	92.8571
	Breast - Mammary Tissue	148	60	159	33	180	123	299	58	14	96.732	90.9091	97.546	100	99.4475	91.1111	95.2229	98.3051	100
	Cervix - Ectocervix	141	60	159	33	179	123	292	58	14	92.1569	90.9091	97.546	100	98.895	91.1111	92.9936	98.3051	100
	Cervix - Endocervix	148	60	159	33	180	123	299	58	14	96.732	90.9091	97.546	100	99.4475	91.1111	95.2229	98.3051	100
	Colon - Sigmoid	148	59	156	33	178	121	298	57	12	96.732	89.3939	95.7055	100	98.3425	89.6296	94.9045	96.6102	85.7143
	Colon - Transverse	148	59	156	33	177	122	297	58	12	96.732	89.3939	95.7055	100	97.7901	90.3704	94.586	98.3051	85.7143
	Esophagus - Gastroesophageal Junction	147	60	157	33	178	122	297	58	13	96.0784	90.9091	96.319	100	98.3425	90.3704	94.586	98.3051	92.8571
	Esophagus - Mucosa	146	60	154	33	178	119	295	56	13	95.4248	90.9091	94.4785	100	98.3425	88.1481	93.949	94.9153	92.8571
	Esophagus - Muscularis	147	60	157	33	178	122	297	58	13	96.0784	90.9091	96.319	100	98.3425	90.3704	94.586	98.3051	92.8571
	Fallopian Tube	148	60	159	33	180	123	299	58	14	96.732	90.9091	97.546	100	99.4475	91.1111	95.2229	98.3051	100
	Heart - Atrial Appendage	147	59	158	33	177	123	298	58	12	96.0784	89.3939	96.9325	100	97.7901	91.1111	94.9045	98.3051	85.7143
	Heart - Left Ventricle	146	59	156	33	177	121	296	57	12	95.4248	89.3939	95.7055	100	97.7901	89.6296	94.2675	96.6102	85.7143
	Kidney - Cortex	146	60	157	33	179	121	297	57	13	95.4248	90.9091	96.319	100	98.895	89.6296	94.586	96.6102	92.8571
	Kidney - Medulla	149	60	157	33	179	123	299	58	13	97.3856	90.9091	96.319	100	98.895	91.1111	95.2229	98.3051	92.8571
	Liver	135	59	148	33	174	112	279	55	12	88.2353	89.3939	90.7975	100	96.1326	82.963	88.8535	93.2203	85.7143
	Lung	148	59	156	33	178	121	297	58	12	96.732	89.3939	95.7055	100	98.3425	89.6296	94.586	98.3051	85.7143
	Minor Salivary Gland	147	60	155	33	179	119	295	58	13	96.0784	90.9091	95.092	100	98.895	88.1481	93.949	98.3051	92.8571
	Muscle - Skeletal	136	59	149	33	176	111	280	55	13	88.8889	89.3939	91.411	100	97.2376	82.2222	89.172	93.2203	92.8571
	Nerve - Tibial	148	60	157	33	179	122	298	58	13	96.732	90.9091	96.319	100	98.895	90.3704	94.9045	98.3051	92.8571
	Ovary	149	60	160	33	180	124	301	58	14	97.3856	90.9091	98.1595	100	99.4475	91.8519	95.8599	98.3051	100
	Pancreas	138	60	155	33	177	119	287	57	13	90.1961	90.9091	95.092	100	97.7901	88.1481	91.4013	96.6102	92.8571
	Pituitary	148	60	160	33	180	123	300	58	14	96.732	90.9091	98.1595	100	99.4475	91.1111	95.5414	98.3051	100
	Prostate	148	59	158	33	178	123	299	58	12	96.732	89.3939	96.9325	100	98.3425	91.1111	95.2229	98.3051	85.7143
	Skin - Not Sun Exposed (Suprapubic)	146	59	154	33	178	118	294	57	12	95.4248	89.3939	94.4785	100	98.3425	87.4074	93.6306	96.6102	85.7143
	Skin - Sun Exposed (Lower leg)	147	59	154	33	178	119	295	57	12	96.0784	89.3939	94.4785	100	98.3425	88.1481	93.949	96.6102	85.7143
	Small Intestine - Terminal Ileum	148	59	155	33	178	120	296	58	12	96.732	89.3939	95.092	100	98.3425	88.8889	94.2675	98.3051	85.7143
	Spleen	147	59	156	33	178	120	296	58	12	96.0784	89.3939	95.7055	100	98.3425	88.8889	94.2675	98.3051	85.7143
	Stomach	145	60	154	33	178	118	294	56	13	94.7712	90.9091	94.4785	100	98.3425	87.4074	93.6306	94.9153	92.8571
	Testis	153	65	163	33	181	134	312	59	14	100	98.4848	100	100	100	99.2593	99.3631	100	100
	Thyroid	148	59	159	33	179	123	299	58	13	96.732	89.3939	97.546	100	98.895	91.1111	95.2229	98.3051	92.8571
	Uterus	148	60	159	33	180	123	299	58	14	96.732	90.9091	97.546	100	99.4475	91.1111	95.2229	98.3051	100
	Vagina	149	59	157	33	178	123	299	58	12	97.3856	89.3939	96.319	100	98.3425	91.1111	95.2229	98.3051	85.7143
	Whole Blood	132	57	144	33	169	108	271	54	12	86.2745	86.3636	88.3436	100	93.3702	80	86.3057	91.5254	85.7143

## Sheet: Chimpanzee
Sample type	Sample name	Gene age grade			Zinc finger divergence time grade			SDR grade			Gene age grade (%)			Zinc finger divergence time grade (%)			SDR grade (%)
		Co-Op	Eu-Ve	Ma	Old	Mid	Young	[0,10]	(10,30]	(30,100]	Co-Op	Eu-Ve	Ma	Old	Mid	Young	[0,10]	(10,30]	(30,100]
Adult organs (GSE69241)	Brain	0	20	244	27	146	92	210	48	9	NA	90.9091	99.5918	100	99.3197	97.8723	98.5915	100	100
	Heart	0	20	238	27	144	88	205	48	8	NA	90.9091	97.1429	100	97.9592	93.617	96.2441	100	88.8889
	Liver	0	20	238	27	145	87	205	48	8	NA	90.9091	97.1429	100	98.6395	92.5532	96.2441	100	88.8889
	Testis	0	22	245	27	147	94	213	48	9	NA	100	100	100	100	100	100	100	100

## Sheet: Rhesus
Sample type	Sample name	Gene age grade			Zinc finger divergence time grade			SDR grade			Gene age grade (%)			Zinc finger divergence time grade (%)			SDR grade (%)
		Co-Op	Eu-Ve	Ma	Old	Mid	Young	[0,10]	(10,30]	(30,100]	Co-Op	Eu-Ve	Ma	Old	Mid	Young	[0,10]	(10,30]	(30,100]
Early embryo development (2-cell -> Pronuclear) (GSE103313)	2-cell	2	12	196	18	112	55	176	27	7	100	92.3077	76.8627	62.069	76.1905	88.7097	83.0189	57.4468	63.6364
	4-cell	2	13	200	15	116	58	185	24	6	100	100	78.4314	51.7241	78.9116	93.5484	87.2642	51.0638	54.5455
	8-cell	2	13	227	22	132	62	198	37	7	100	100	89.0196	75.8621	89.7959	100	93.3962	78.7234	63.6364
	Morula	2	12	204	15	116	60	187	25	6	100	92.3077	80	51.7241	78.9116	96.7742	88.2075	53.1915	54.5455
	Blastocyst	2	12	229	21	134	61	200	36	7	100	92.3077	89.8039	72.4138	91.1565	98.3871	94.3396	76.5957	63.6364
	Pronuclear	2	11	211	18	123	58	185	31	8	100	84.6154	82.7451	62.069	83.6735	93.5484	87.2642	65.9574	72.7273
Early organogenesis to adulthood (Embryonic day 93 -> 20 to 26 years old) (E-MTAB-6813)	Embryonic day 93 forebrain	2	11	249	29	145	61	205	46	11	100	84.6154	97.6471	100	98.6395	98.3871	96.6981	97.8723	100
	Embryonic day 93 heart	1	10	243	29	142	60	199	44	11	50	76.9231	95.2941	100	96.5986	96.7742	93.8679	93.617	100
	Embryonic day 93 kidney	2	11	248	29	144	61	205	45	11	100	84.6154	97.2549	100	97.9592	98.3871	96.6981	95.7447	100
	Embryonic day 93 liver	1	11	241	29	141	60	198	44	11	50	84.6154	94.5098	100	95.9184	96.7742	93.3962	93.617	100
	Embryonic day 93 ovary	2	12	250	29	144	62	208	45	11	100	92.3077	98.0392	100	97.9592	100	98.1132	95.7447	100
	Embryonic day 109 forebrain	2	11	250	29	145	61	206	46	11	100	84.6154	98.0392	100	98.6395	98.3871	97.1698	97.8723	100
	Embryonic day 109 heart	2	11	251	29	144	62	208	45	11	100	84.6154	98.4314	100	97.9592	100	98.1132	95.7447	100
	Embryonic day 109 kidney	2	11	248	29	143	61	206	44	11	100	84.6154	97.2549	100	97.2789	98.3871	97.1698	93.617	100
	Embryonic day 109 liver	2	11	246	29	142	61	204	44	11	100	84.6154	96.4706	100	96.5986	98.3871	96.2264	93.617	100
	Embryonic day 109 testis	2	12	251	29	144	62	209	45	11	100	92.3077	98.4314	100	97.9592	100	98.5849	95.7447	100
	Embryonic day 112 forebrain	1	11	250	29	145	61	205	46	11	50	84.6154	98.0392	100	98.6395	98.3871	96.6981	97.8723	100
	Embryonic day 112 heart	1	11	244	29	142	60	201	44	11	50	84.6154	95.6863	100	96.5986	96.7742	94.8113	93.617	100
	Embryonic day 112 kidney	1	11	245	29	142	60	202	44	11	50	84.6154	96.0784	100	96.5986	96.7742	95.283	93.617	100
	Embryonic day 112 liver	1	10	237	29	140	58	193	44	11	50	76.9231	92.9412	100	95.2381	93.5484	91.0377	93.617	100
	Embryonic day 112 testis	2	10	249	29	144	60	205	45	11	100	76.9231	97.6471	100	97.9592	96.7742	96.6981	95.7447	100
	Embryonic day 123 forebrain	2	11	250	29	145	61	206	46	11	100	84.6154	98.0392	100	98.6395	98.3871	97.1698	97.8723	100
	Embryonic day 123 heart	1	11	249	29	143	61	205	45	11	50	84.6154	97.6471	100	97.2789	98.3871	96.6981	95.7447	100
	Embryonic day 123 hindbrain	1	11	246	29	144	60	202	45	11	50	84.6154	96.4706	100	97.9592	96.7742	95.283	95.7447	100
	Embryonic day 123 kidney	1	11	248	29	143	61	205	44	11	50	84.6154	97.2549	100	97.2789	98.3871	96.6981	93.617	100
	Embryonic day 123 liver	1	11	245	29	142	61	202	44	11	50	84.6154	96.0784	100	96.5986	98.3871	95.283	93.617	100
	Embryonic day 123 testis	1	11	247	29	143	60	203	45	11	50	84.6154	96.8627	100	97.2789	96.7742	95.7547	95.7447	100
	Embryonic day 130 forebrain	2	12	251	29	145	62	208	46	11	100	92.3077	98.4314	100	98.6395	100	98.1132	97.8723	100
	Embryonic day 130 heart	1	10	234	29	139	58	192	42	11	50	76.9231	91.7647	100	94.5578	93.5484	90.566	89.3617	100
	Embryonic day 130 hindbrain	1	11	251	29	145	62	206	46	11	50	84.6154	98.4314	100	98.6395	100	97.1698	97.8723	100
	Embryonic day 130 kidney	2	11	251	29	144	62	208	45	11	100	84.6154	98.4314	100	97.9592	100	98.1132	95.7447	100
	Embryonic day 130 liver	1	11	242	29	141	59	199	44	11	50	84.6154	94.902	100	95.9184	95.1613	93.8679	93.617	100
	Embryonic day 130 testis	1	11	247	29	143	60	203	45	11	50	84.6154	96.8627	100	97.2789	96.7742	95.7547	95.7447	100
	Postnatal day 0 forebrain	2	11	252	29	145	62	208	46	11	100	84.6154	98.8235	100	98.6395	100	98.1132	97.8723	100
	Postnatal day 0 heart	2	11	251	29	144	62	208	45	11	100	84.6154	98.4314	100	97.9592	100	98.1132	95.7447	100
	Postnatal day 0 hindbrain	2	11	251	29	145	62	207	46	11	100	84.6154	98.4314	100	98.6395	100	97.6415	97.8723	100
	Postnatal day 0 kidney	2	11	251	29	144	62	208	45	11	100	84.6154	98.4314	100	97.9592	100	98.1132	95.7447	100
	Postnatal day 0 liver	2	11	247	29	142	61	205	44	11	100	84.6154	96.8627	100	96.5986	98.3871	96.6981	93.617	100
	Postnatal day 0 testis	2	12	252	29	145	62	209	46	11	100	92.3077	98.8235	100	98.6395	100	98.5849	97.8723	100
	Postnatal day 24 forebrain	1	11	250	29	145	61	205	46	11	50	84.6154	98.0392	100	98.6395	98.3871	96.6981	97.8723	100
	6 months Postnatal forebrain	2	11	251	29	145	62	207	46	11	100	84.6154	98.4314	100	98.6395	100	97.6415	97.8723	100
	6 months Postnatal heart	1	11	250	29	143	62	206	45	11	50	84.6154	98.0392	100	97.2789	100	97.1698	95.7447	100
	6 months Postnatal hindbrain	1	11	250	29	145	61	205	46	11	50	84.6154	98.0392	100	98.6395	98.3871	96.6981	97.8723	100
	6 months Postnatal kidney	2	11	248	29	143	61	206	44	11	100	84.6154	97.2549	100	97.2789	98.3871	97.1698	93.617	100
	6 months Postnatal liver	1	10	242	29	141	59	198	44	11	50	76.9231	94.902	100	95.9184	95.1613	93.3962	93.617	100
	6 months Postnatal testis	2	12	252	29	145	62	210	45	11	100	92.3077	98.8235	100	98.6395	100	99.0566	95.7447	100
	1 year Postnatal forebrain	2	11	250	29	145	61	206	46	11	100	84.6154	98.0392	100	98.6395	98.3871	97.1698	97.8723	100
	1 year Postnatal heart	1	11	250	29	144	62	206	45	11	50	84.6154	98.0392	100	97.9592	100	97.1698	95.7447	100
	1 year Postnatal hindbrain	1	11	248	29	144	61	204	45	11	50	84.6154	97.2549	100	97.9592	98.3871	96.2264	95.7447	100
	1 year Postnatal kidney	1	11	249	29	144	61	205	45	11	50	84.6154	97.6471	100	97.9592	98.3871	96.6981	95.7447	100
	1 year Postnatal liver	1	11	243	29	141	60	200	44	11	50	84.6154	95.2941	100	95.9184	96.7742	94.3396	93.617	100
	1 year Postnatal testis	2	12	252	29	145	62	210	45	11	100	92.3077	98.8235	100	98.6395	100	99.0566	95.7447	100
	2 years Postnatal forebrain	1	11	247	29	144	61	203	45	11	50	84.6154	96.8627	100	97.9592	98.3871	95.7547	95.7447	100
	3 years Postnatal forebrain	1	11	233	29	138	56	190	44	11	50	84.6154	91.3725	100	93.8776	90.3226	89.6226	93.617	100
	3 years Postnatal heart	1	11	250	29	144	62	206	45	11	50	84.6154	98.0392	100	97.9592	100	97.1698	95.7447	100
	3 years Postnatal hindbrain	1	11	250	29	144	62	206	45	11	50	84.6154	98.0392	100	97.9592	100	97.1698	95.7447	100
	3 years Postnatal kidney	2	11	249	29	143	61	207	44	11	100	84.6154	97.6471	100	97.2789	98.3871	97.6415	93.617	100
	3 years Postnatal liver	1	11	240	29	140	59	197	44	11	50	84.6154	94.1176	100	95.2381	95.1613	92.9245	93.617	100
	3 years Postnatal testis	2	12	253	29	146	62	210	46	11	100	92.3077	99.2157	100	99.3197	100	99.0566	97.8723	100
	8 years Postnatal forebrain	1	9	232	29	140	50	187	44	11	50	69.2308	90.9804	100	95.2381	80.6452	88.2075	93.617	100
	8 years Postnatal heart	2	8	234	29	139	57	189	44	11	100	61.5385	91.7647	100	94.5578	91.9355	89.1509	93.617	100
	8 years Postnatal kidney	1	11	243	29	141	61	200	44	11	50	84.6154	95.2941	100	95.9184	98.3871	94.3396	93.617	100
	8 years Postnatal liver	1	8	211	28	129	49	169	40	11	50	61.5385	82.7451	96.5517	87.7551	79.0323	79.717	85.1064	100
	9 years Postnatal forebrain	1	11	250	29	145	61	205	46	11	50	84.6154	98.0392	100	98.6395	98.3871	96.6981	97.8723	100
	9 years Postnatal heart	1	11	242	29	142	61	199	44	11	50	84.6154	94.902	100	96.5986	98.3871	93.8679	93.617	100
	9 years Postnatal hindbrain	1	11	244	29	144	59	200	45	11	50	84.6154	95.6863	100	97.9592	95.1613	94.3396	95.7447	100
	9 years Postnatal kidney	1	11	246	29	142	60	203	44	11	50	84.6154	96.4706	100	96.5986	96.7742	95.7547	93.617	100
	9 years Postnatal liver	1	10	239	29	140	59	195	44	11	50	76.9231	93.7255	100	95.2381	95.1613	91.9811	93.617	100
	9 years Postnatal ovary	1	11	242	29	141	59	199	44	11	50	84.6154	94.902	100	95.9184	95.1613	93.8679	93.617	100
	9 years Postnatal testis	2	13	254	29	147	62	212	46	11	100	100	99.6078	100	100	100	100	97.8723	100
	11 years Postnatal ovary	1	11	245	29	142	60	201	45	11	50	84.6154	96.0784	100	96.5986	96.7742	94.8113	95.7447	100
	14 to 15 years Postnatal forebrain	2	11	250	29	145	61	206	46	11	100	84.6154	98.0392	100	98.6395	98.3871	97.1698	97.8723	100
	14 to 15 years Postnatal heart	2	11	242	29	142	60	200	44	11	100	84.6154	94.902	100	96.5986	96.7742	94.3396	93.617	100
	14 to 15 years Postnatal hindbrain	1	11	244	29	144	58	200	45	11	50	84.6154	95.6863	100	97.9592	93.5484	94.3396	95.7447	100
	14 to 15 years Postnatal kidney	1	11	247	29	142	61	204	44	11	50	84.6154	96.8627	100	96.5986	98.3871	96.2264	93.617	100
	14 to 15 years Postnatal liver	1	10	238	29	140	58	194	44	11	50	76.9231	93.3333	100	95.2381	93.5484	91.5094	93.617	100
	14 to 15 years Postnatal testis	2	12	254	29	146	62	211	46	11	100	92.3077	99.6078	100	99.3197	100	99.5283	97.8723	100
	20 to 26 years Postnatal forebrain	2	11	250	29	145	61	206	46	11	100	84.6154	98.0392	100	98.6395	98.3871	97.1698	97.8723	100
	20 to 26 years Postnatal heart	2	11	246	29	141	62	204	44	11	100	84.6154	96.4706	100	95.9184	100	96.2264	93.617	100
	20 to 26 years Postnatal hindbrain	1	11	249	29	145	61	204	46	11	50	84.6154	97.6471	100	98.6395	98.3871	96.2264	97.8723	100
	20 to 26 years Postnatal kidney	1	11	247	29	142	62	204	44	11	50	84.6154	96.8627	100	96.5986	100	96.2264	93.617	100
	20 to 26 years Postnatal liver	1	9	227	29	135	54	183	43	11	50	69.2308	89.0196	100	91.8367	87.0968	86.3208	91.4894	100
	20 to 26 years Postnatal testis	2	12	254	29	146	62	211	46	11	100	92.3077	99.6078	100	99.3197	100	99.5283	97.8723	100
Adult organs (GSE69241)	Brain	2	10	252	29	145	62	207	46	11	100	76.9231	98.8235	100	98.6395	100	97.6415	97.8723	100
	Heart	1	11	247	29	143	61	203	45	11	50	84.6154	96.8627	100	97.2789	98.3871	95.7547	95.7447	100
	Liver	1	9	235	29	139	58	190	44	11	50	69.2308	92.1569	100	94.5578	93.5484	89.6226	93.617	100
	Testis	2	11	253	29	145	62	210	45	11	100	84.6154	99.2157	100	98.6395	100	99.0566	95.7447	100

## Sheet: Mouse
Sample type	Sample name	Gene age grade			Zinc finger divergence time grade			SDR grade			Gene age grade (%)			Zinc finger divergence time grade (%)			SDR grade (%)
		Co-Op	Eu-Ve	Ma	Old	Mid	Young	[0,10]	(10,30]	(30,100]	Co-Op	Eu-Ve	Ma	Old	Mid	Young	[0,10]	(10,30]	(30,100]
Early embryo development (2-cell -> Blastocyst) (GSE70605)	2-cell	79	93	26	17	30	150	154	32	14	69.2982	58.4906	53.0612	77.2727	47.619	64.3777	60.8696	57.1429	87.5
	4-cell	41	54	14	7	18	85	87	14	9	35.9649	33.9623	28.5714	31.8182	28.5714	36.4807	34.3874	25	56.25
	8-cell	99	130	37	18	49	197	212	41	15	86.8421	81.761	75.5102	81.8182	77.7778	84.5494	83.7945	73.2143	93.75
	Morula	108	142	44	20	55	217	230	50	15	94.7368	89.3082	89.7959	90.9091	87.3016	93.133	90.9091	89.2857	93.75
	Trophoblast	84	95	28	17	36	153	157	38	13	73.6842	59.7484	57.1429	77.2727	57.1429	65.6652	62.0553	67.8571	81.25
	Blastocyst	108	145	41	20	54	218	231	48	16	94.7368	91.195	83.6735	90.9091	85.7143	93.5622	91.3043	85.7143	100
Early embryo development (2-cell -> Trophoblast) (GSE98150)	2-cell	111	151	44	21	61	220	239	52	16	97.3684	94.9686	89.7959	95.4545	96.8254	94.4206	94.4664	92.8571	100
	4-cell	109	145	44	21	56	219	234	50	16	95.614	91.195	89.7959	95.4545	88.8889	93.9914	92.4901	89.2857	100
	8-cell	101	134	45	19	52	205	217	48	16	88.5965	84.2767	91.8367	86.3636	82.5397	87.9828	85.7708	85.7143	100
	Morula	105	136	44	20	54	208	220	50	16	92.1053	85.5346	89.7959	90.9091	85.7143	89.2704	86.9565	89.2857	100
	Inner cell mass (ICM)	112	147	45	21	60	220	235	54	16	98.2456	92.4528	91.8367	95.4545	95.2381	94.4206	92.8854	96.4286	100
	Trophoblast	111	149	45	21	59	222	238	53	16	97.3684	93.7107	91.8367	95.4545	93.6508	95.279	94.0711	94.6429	100
Endoderm differentiation (ESCs -> ETPs) (GSE92572)	Pluripotent cells (differentiation day 1)	114	151	45	22	63	223	240	56	16	100	94.9686	91.8367	100	100	95.7082	94.8617	100	100
	Anterior Foregut Endoderm (differentiation day 7)	112	146	45	22	61	217	234	55	16	98.2456	91.8239	91.8367	100	96.8254	93.133	92.4901	98.2143	100
	Early Thyroid Progenitors (ETPs, differentiation day 14)	111	142	46	22	61	213	232	53	16	97.3684	89.3082	93.8776	100	96.8254	91.4163	91.6996	94.6429	100
Mesoderm differentiation (ESCs -> Cardiomyocytes) (GSE47948)	ESCs	113	153	45	22	61	225	241	56	16	99.1228	96.2264	91.8367	100	96.8254	96.5665	95.2569	100	100
	Mesodermal cells (differentiation day 4)	112	146	45	22	61	217	233	56	16	98.2456	91.8239	91.8367	100	96.8254	93.133	92.0949	100	100
	Cardiac precursors (differentiation day 5)	111	146	45	22	61	216	232	56	16	97.3684	91.8239	91.8367	100	96.8254	92.7039	91.6996	100	100
	Cardiomyocytes (differentiation day 10)	110	138	45	22	61	207	223	55	16	96.4912	86.7925	91.8367	100	96.8254	88.8412	88.1423	98.2143	100
Ectoderm differentiation (ESCs -> DNs) (GSE94364)	ESCs	114	149	43	22	61	221	237	56	15	100	93.7107	87.7551	100	96.8254	94.8498	93.6759	100	93.75
	Differentiation day 1	114	149	45	21	61	222	238	56	15	100	93.7107	91.8367	95.4545	96.8254	95.279	94.0711	100	93.75
	Differentiation day 3	114	151	45	22	62	223	240	56	16	100	94.9686	91.8367	100	98.4127	95.7082	94.8617	100	100
	Differentiation day 16	111	146	45	22	61	215	232	55	16	97.3684	91.8239	91.8367	100	96.8254	92.2747	91.6996	98.2143	100
	Dopaminergic neurons (DNs, differentiation day 30)	113	146	45	22	62	217	234	56	16	99.1228	91.8239	91.8367	100	98.4127	93.133	92.4901	100	100
Early organogenesis to adulthood (Embryonic day 10.5 -> Postnatal day 63) (E-MTAB-6798)	Embryonic day 10.5 brain	112	150	46	22	63	220	241	53	16	98.2456	94.3396	93.8776	100	100	94.4206	95.2569	94.6429	100
	Embryonic day 10.5 heart	111	150	47	22	63	220	240	54	16	97.3684	94.3396	95.9184	100	100	94.4206	94.8617	96.4286	100
	Embryonic day 10.5 liver	114	151	47	22	63	224	244	54	16	100	94.9686	95.9184	100	100	96.1373	96.4427	96.4286	100
	Embryonic day 10.5 ovary	114	154	45	22	63	225	244	55	16	100	96.8553	91.8367	100	100	96.5665	96.4427	98.2143	100
	Embryonic day 10.5 testis	114	154	45	22	63	225	244	55	16	100	96.8553	91.8367	100	100	96.5665	96.4427	98.2143	100
	Embryonic day 11.5 brain	112	151	47	22	63	222	241	55	16	98.2456	94.9686	95.9184	100	100	95.279	95.2569	98.2143	100
	Embryonic day 11.5 heart	112	152	47	22	63	223	242	55	16	98.2456	95.5975	95.9184	100	100	95.7082	95.6522	98.2143	100
	Embryonic day 11.5 kidney	113	151	45	22	63	221	241	54	16	99.1228	94.9686	91.8367	100	100	94.8498	95.2569	96.4286	100
	Embryonic day 11.5 liver	114	152	47	22	63	225	244	55	16	100	95.5975	95.9184	100	100	96.5665	96.4427	98.2143	100
	Embryonic day 11.5 ovary	114	153	45	22	63	224	244	54	16	100	96.2264	91.8367	100	100	96.1373	96.4427	96.4286	100
	Embryonic day 11.5 testis	114	154	46	22	63	226	244	56	16	100	96.8553	93.8776	100	100	96.9957	96.4427	100	100
	Embryonic day 12.5 brain	113	150	45	22	63	220	240	54	16	99.1228	94.3396	91.8367	100	100	94.4206	94.8617	96.4286	100
	Embryonic day 12.5 heart	111	149	46	22	63	218	239	53	16	97.3684	93.7107	93.8776	100	100	93.5622	94.4664	94.6429	100
	Embryonic day 12.5 kidney	114	151	47	22	63	224	243	55	16	100	94.9686	95.9184	100	100	96.1373	96.0474	98.2143	100
	Embryonic day 12.5 liver	112	151	46	22	63	221	242	53	16	98.2456	94.9686	93.8776	100	100	94.8498	95.6522	94.6429	100
	Embryonic day 12.5 ovary	114	153	45	22	63	224	244	54	16	100	96.2264	91.8367	100	100	96.1373	96.4427	96.4286	100
	Embryonic day 12.5 testis	114	154	45	22	63	225	244	55	16	100	96.8553	91.8367	100	100	96.5665	96.4427	98.2143	100
	Embryonic day 13.5 forebrain	113	148	46	22	63	219	239	54	16	99.1228	93.0818	93.8776	100	100	93.9914	94.4664	96.4286	100
	Embryonic day 13.5 heart	111	151	47	22	63	221	241	54	16	97.3684	94.9686	95.9184	100	100	94.8498	95.2569	96.4286	100
	Embryonic day 13.5 hindbrain	113	150	46	22	63	221	240	55	16	99.1228	94.3396	93.8776	100	100	94.8498	94.8617	98.2143	100
	Embryonic day 13.5 kidney	113	151	46	22	63	222	241	55	16	99.1228	94.9686	93.8776	100	100	95.279	95.2569	98.2143	100
	Embryonic day 13.5 liver	112	150	46	22	63	220	242	52	16	98.2456	94.3396	93.8776	100	100	94.4206	95.6522	92.8571	100
	Embryonic day 13.5 ovary	114	153	47	22	63	226	245	55	16	100	96.2264	95.9184	100	100	96.9957	96.8379	98.2143	100
	Embryonic day 13.5 testis	114	152	46	22	63	224	242	56	16	100	95.5975	93.8776	100	100	96.1373	95.6522	100	100
	Embryonic day 14.5 forebrain	113	148	45	22	63	218	238	54	16	99.1228	93.0818	91.8367	100	100	93.5622	94.0711	96.4286	100
	Embryonic day 14.5 heart	111	148	46	22	63	217	238	53	16	97.3684	93.0818	93.8776	100	100	93.133	94.0711	94.6429	100
	Embryonic day 14.5 hindbrain	112	150	45	22	63	219	238	55	16	98.2456	94.3396	91.8367	100	100	93.9914	94.0711	98.2143	100
	Embryonic day 14.5 kidney	113	149	46	22	63	220	240	54	16	99.1228	93.7107	93.8776	100	100	94.4206	94.8617	96.4286	100
	Embryonic day 14.5 liver	110	147	45	22	62	215	236	52	16	96.4912	92.4528	91.8367	100	98.4127	92.2747	93.2806	92.8571	100
	Embryonic day 14.5 ovary	114	150	46	22	63	222	242	54	16	100	94.3396	93.8776	100	100	95.279	95.6522	96.4286	100
	Embryonic day 14.5 testis	114	153	47	22	63	226	244	56	16	100	96.2264	95.9184	100	100	96.9957	96.4427	100	100
	Embryonic day 15.5 forebrain	113	149	45	22	63	219	239	54	16	99.1228	93.7107	91.8367	100	100	93.9914	94.4664	96.4286	100
	Embryonic day 15.5 heart	111	146	45	22	63	214	235	53	16	97.3684	91.8239	91.8367	100	100	91.8455	92.8854	94.6429	100
	Embryonic day 15.5 hindbrain	112	151	45	22	63	220	240	54	16	98.2456	94.9686	91.8367	100	100	94.4206	94.8617	96.4286	100
	Embryonic day 15.5 kidney	113	150	47	22	63	222	241	55	16	99.1228	94.3396	95.9184	100	100	95.279	95.2569	98.2143	100
	Embryonic day 15.5 liver	110	146	44	22	63	212	234	52	16	96.4912	91.8239	89.7959	100	100	90.9871	92.4901	92.8571	100
	Embryonic day 15.5 ovary	113	148	45	22	63	218	240	52	16	99.1228	93.0818	91.8367	100	100	93.5622	94.8617	92.8571	100
	Embryonic day 15.5 testis	114	151	45	22	63	222	242	54	16	100	94.9686	91.8367	100	100	95.279	95.6522	96.4286	100
	Embryonic day 16.5 forebrain	112	147	46	22	63	217	236	55	16	98.2456	92.4528	93.8776	100	100	93.133	93.2806	98.2143	100
	Embryonic day 16.5 heart	111	148	47	22	63	218	238	54	16	97.3684	93.0818	95.9184	100	100	93.5622	94.0711	96.4286	100
	Embryonic day 16.5 hindbrain	113	151	46	22	63	222	240	56	16	99.1228	94.9686	93.8776	100	100	95.279	94.8617	100	100
	Embryonic day 16.5 kidney	114	150	47	22	63	223	241	56	16	100	94.3396	95.9184	100	100	95.7082	95.2569	100	100
	Embryonic day 16.5 liver	110	147	44	22	62	214	235	52	16	96.4912	92.4528	89.7959	100	98.4127	91.8455	92.8854	92.8571	100
	Embryonic day 16.5 ovary	114	151	47	22	63	224	243	55	16	100	94.9686	95.9184	100	100	96.1373	96.0474	98.2143	100
	Embryonic day 16.5 testis	114	154	46	22	63	226	244	56	16	100	96.8553	93.8776	100	100	96.9957	96.4427	100	100
	Embryonic day 17.5 forebrain	113	148	46	22	63	219	238	55	16	99.1228	93.0818	93.8776	100	100	93.9914	94.0711	98.2143	100
	Embryonic day 17.5 heart	111	147	46	22	62	217	237	53	16	97.3684	92.4528	93.8776	100	98.4127	93.133	93.6759	94.6429	100
	Embryonic day 17.5 hindbrain	112	147	45	22	63	216	236	54	16	98.2456	92.4528	91.8367	100	100	92.7039	93.2806	96.4286	100
	Embryonic day 17.5 kidney	113	151	47	22	63	223	241	56	16	99.1228	94.9686	95.9184	100	100	95.7082	95.2569	100	100
	Embryonic day 17.5 liver	110	147	43	22	61	214	236	50	16	96.4912	92.4528	87.7551	100	96.8254	91.8455	93.2806	89.2857	100
	Embryonic day 17.5 ovary	113	148	45	22	62	219	238	54	16	99.1228	93.0818	91.8367	100	98.4127	93.9914	94.0711	96.4286	100
	Embryonic day 17.5 testis	114	152	45	22	63	224	242	55	16	100	95.5975	91.8367	100	100	96.1373	95.6522	98.2143	100
	Embryonic day 18.5 forebrain	112	150	45	22	63	219	239	54	16	98.2456	94.3396	91.8367	100	100	93.9914	94.4664	96.4286	100
	Embryonic day 18.5 heart	111	147	47	22	63	217	238	53	16	97.3684	92.4528	95.9184	100	100	93.133	94.0711	94.6429	100
	Embryonic day 18.5 hindbrain	113	150	45	22	63	220	240	54	16	99.1228	94.3396	91.8367	100	100	94.4206	94.8617	96.4286	100
	Embryonic day 18.5 kidney	113	151	45	22	63	221	241	54	16	99.1228	94.9686	91.8367	100	100	94.8498	95.2569	96.4286	100
	Embryonic day 18.5 liver	110	146	44	22	62	213	234	52	16	96.4912	91.8239	89.7959	100	98.4127	91.4163	92.4901	92.8571	100
	Embryonic day 18.5 ovary	113	151	44	22	62	221	241	53	16	99.1228	94.9686	89.7959	100	98.4127	94.8498	95.2569	94.6429	100
	Embryonic day 18.5 testis	114	149	45	22	63	220	240	54	16	100	93.7107	91.8367	100	100	94.4206	94.8617	96.4286	100
	Postnatal day 0 forebrain	112	149	46	22	63	219	238	55	16	98.2456	93.7107	93.8776	100	100	93.9914	94.0711	98.2143	100
	Postnatal day 0 heart	111	147	46	22	63	216	236	54	16	97.3684	92.4528	93.8776	100	100	92.7039	93.2806	96.4286	100
	Postnatal day 0 hindbrain	113	150	46	22	63	221	240	55	16	99.1228	94.3396	93.8776	100	100	94.8498	94.8617	98.2143	100
	Postnatal day 0 kidney	113	153	47	22	63	225	243	56	16	99.1228	96.2264	95.9184	100	100	96.5665	96.0474	100	100
	Postnatal day 0 liver	110	145	42	22	62	211	231	52	16	96.4912	91.195	85.7143	100	98.4127	90.5579	91.3043	92.8571	100
	Postnatal day 0 ovary	114	152	46	22	63	224	243	55	16	100	95.5975	93.8776	100	100	96.1373	96.0474	98.2143	100
	Postnatal day 0 testis	114	154	46	22	63	226	244	56	16	100	96.8553	93.8776	100	100	96.9957	96.4427	100	100
	Postnatal day 3 forebrain	112	148	45	22	63	217	238	53	16	98.2456	93.0818	91.8367	100	100	93.133	94.0711	94.6429	100
	Postnatal day 3 heart	111	150	47	22	63	220	239	55	16	97.3684	94.3396	95.9184	100	100	94.4206	94.4664	98.2143	100
	Postnatal day 3 hindbrain	113	152	47	22	63	224	243	55	16	99.1228	95.5975	95.9184	100	100	96.1373	96.0474	98.2143	100
	Postnatal day 3 kidney	112	151	47	22	63	222	242	54	16	98.2456	94.9686	95.9184	100	100	95.279	95.6522	96.4286	100
	Postnatal day 3 liver	109	144	45	22	61	213	231	53	16	95.614	90.566	91.8367	100	96.8254	91.4163	91.3043	94.6429	100
	Postnatal day 3 ovary	114	153	45	22	63	225	242	56	16	100	96.2264	91.8367	100	100	96.5665	95.6522	100	100
	Postnatal day 3 testis	114	153	46	22	63	225	243	56	16	100	96.2264	93.8776	100	100	96.5665	96.0474	100	100
	Postnatal day 14 forebrain	110	148	46	22	63	217	236	54	16	96.4912	93.0818	93.8776	100	100	93.133	93.2806	96.4286	100
	Postnatal day 14 heart	109	146	46	22	62	214	234	53	16	95.614	91.8239	93.8776	100	98.4127	91.8455	92.4901	94.6429	100
	Postnatal day 14 hindbrain	111	146	47	22	63	216	236	54	16	97.3684	91.8239	95.9184	100	100	92.7039	93.2806	96.4286	100
	Postnatal day 14 kidney	111	152	47	22	63	222	242	54	16	97.3684	95.5975	95.9184	100	100	95.279	95.6522	96.4286	100
	Postnatal day 14 liver	109	139	42	22	61	205	226	51	15	95.614	87.4214	85.7143	100	96.8254	87.9828	89.3281	91.0714	93.75
	Postnatal day 14 ovary	114	151	45	22	63	222	241	55	16	100	94.9686	91.8367	100	100	95.279	95.2569	98.2143	100
	Postnatal day 14 testis	114	150	45	22	63	221	241	54	16	100	94.3396	91.8367	100	100	94.8498	95.2569	96.4286	100
	Postnatal day 28 forebrain	110	143	45	22	63	210	232	52	16	96.4912	89.9371	91.8367	100	100	90.1288	91.6996	92.8571	100
	Postnatal day 28 heart	109	146	44	22	61	214	233	52	16	95.614	91.8239	89.7959	100	96.8254	91.8455	92.0949	92.8571	100
	Postnatal day 28 hindbrain	111	147	47	22	63	217	237	54	16	97.3684	92.4528	95.9184	100	100	93.133	93.6759	96.4286	100
	Postnatal day 28 kidney	110	146	47	22	63	215	237	52	16	96.4912	91.8239	95.9184	100	100	92.2747	93.6759	92.8571	100
	Postnatal day 28 liver	108	136	44	21	60	205	226	49	15	94.7368	85.5346	89.7959	95.4545	95.2381	87.9828	89.3281	87.5	93.75
	Postnatal day 28 ovary	113	150	46	22	63	221	241	54	16	99.1228	94.3396	93.8776	100	100	94.8498	95.2569	96.4286	100
	Postnatal day 28 testis	113	146	42	22	60	217	236	52	15	99.1228	91.8239	85.7143	100	95.2381	93.133	93.2806	92.8571	93.75
	Postnatal day 63 forebrain	110	149	47	22	63	218	238	54	16	96.4912	93.7107	95.9184	100	100	93.5622	94.0711	96.4286	100
	Postnatal day 63 heart	110	148	45	22	61	217	235	54	16	96.4912	93.0818	91.8367	100	96.8254	93.133	92.8854	96.4286	100
	Postnatal day 63 hindbrain	111	149	47	22	63	219	239	54	16	97.3684	93.7107	95.9184	100	100	93.9914	94.4664	96.4286	100
	Postnatal day 63 kidney	111	149	47	22	63	219	239	54	16	97.3684	93.7107	95.9184	100	100	93.9914	94.4664	96.4286	100
	Postnatal day 63 liver	107	142	45	21	60	210	230	51	15	93.8596	89.3082	91.8367	95.4545	95.2381	90.1288	90.9091	91.0714	93.75
	Postnatal day 63 ovary	113	148	46	22	62	220	239	54	16	99.1228	93.0818	93.8776	100	98.4127	94.4206	94.4664	96.4286	100
	Postnatal day 63 testis	113	150	42	22	61	220	238	53	16	99.1228	94.3396	85.7143	100	96.8254	94.4206	94.0711	94.6429	100
Adult tissues or organs (22 samples) (GSE36025)	Adrenal	99	120	40	22	61	174	196	50	15	86.8421	75.4717	81.6327	100	96.8254	74.6781	77.4704	89.2857	93.75
	Bladder	111	145	46	22	62	215	235	53	16	97.3684	91.195	93.8776	100	98.4127	92.2747	92.8854	94.6429	100
	Cerebellum	112	146	45	22	62	216	234	55	16	98.2456	91.8239	91.8367	100	98.4127	92.7039	92.4901	98.2143	100
	Colon	105	125	42	22	62	186	209	49	16	92.1053	78.6164	85.7143	100	98.4127	79.8283	82.6087	87.5	100
	Cortex	112	146	45	22	62	217	235	55	16	98.2456	91.8239	91.8367	100	98.4127	93.133	92.8854	98.2143	100
	Duodenum	87	101	38	21	55	147	167	45	15	76.3158	63.522	77.551	95.4545	87.3016	63.0901	66.0079	80.3571	93.75
	FrontalLobe	111	146	45	22	62	216	234	55	16	97.3684	91.8239	91.8367	100	98.4127	92.7039	92.4901	98.2143	100
	GenitalFatPad	110	135	44	22	62	202	224	51	16	96.4912	84.9057	89.7959	100	98.4127	86.6953	88.5375	91.0714	100
	Heart	108	137	43	22	62	202	225	49	16	94.7368	86.1635	87.7551	100	98.4127	86.6953	88.9328	87.5	100
	Kidney	108	136	44	22	62	201	224	50	16	94.7368	85.5346	89.7959	100	98.4127	86.2661	88.5375	89.2857	100
	LgIntestine	105	130	43	22	61	193	215	49	16	92.1053	81.761	87.7551	100	96.8254	82.8326	84.9802	87.5	100
	Liver	102	131	43	21	60	192	214	48	16	89.4737	82.3899	87.7551	95.4545	95.2381	82.4034	84.585	85.7143	100
	Lung	108	133	43	22	62	197	221	49	16	94.7368	83.6478	87.7551	100	98.4127	84.5494	87.3518	87.5	100
	MammaryGland	108	132	44	22	62	198	220	50	16	94.7368	83.0189	89.7959	100	98.4127	84.9785	86.9565	89.2857	100
	Ovary	107	127	44	22	62	192	213	51	16	93.8596	79.8742	89.7959	100	98.4127	82.4034	84.1897	91.0714	100
	Placenta	114	150	45	22	62	222	240	55	16	100	94.3396	91.8367	100	98.4127	95.279	94.8617	98.2143	100
	SmIntestine	99	111	41	22	58	169	190	47	16	86.8421	69.8113	83.6735	100	92.0635	72.5322	75.0988	83.9286	100
	Spleen	105	126	43	22	60	189	211	49	16	92.1053	79.2453	87.7551	100	95.2381	81.1159	83.3992	87.5	100
	Stomach	90	110	40	22	58	159	176	50	16	78.9474	69.1824	81.6327	100	92.0635	68.2403	69.5652	89.2857	100
	SubcFatPad	109	139	44	22	62	205	226	52	16	95.614	87.4214	89.7959	100	98.4127	87.9828	89.3281	92.8571	100
	Testis	113	143	44	22	62	212	233	52	16	99.1228	89.9371	89.7959	100	98.4127	90.9871	92.0949	92.8571	100
	Thymus	107	135	43	22	61	199	222	49	16	93.8596	84.9057	87.7551	100	96.8254	85.4077	87.747	87.5	100
Adult tissues or organs (9 samples) (GSE41637)	Brain	112	149	45	22	62	219	236	56	16	98.2456	93.7107	91.8367	100	98.4127	93.9914	93.2806	100	100
	Colon	112	144	45	22	62	214	234	53	16	98.2456	90.566	91.8367	100	98.4127	91.8455	92.4901	94.6429	100
	Heart	109	140	42	22	59	209	226	52	15	95.614	88.0503	85.7143	100	93.6508	89.6996	89.3281	92.8571	93.75
	Kidney	111	147	45	22	62	216	234	55	16	97.3684	92.4528	91.8367	100	98.4127	92.7039	92.4901	98.2143	100
	Liver	110	143	44	22	62	210	232	51	16	96.4912	89.9371	89.7959	100	98.4127	90.1288	91.6996	91.0714	100
	Lung	112	149	45	22	62	219	236	56	16	98.2456	93.7107	91.8367	100	98.4127	93.9914	93.2806	100	100
	Skeletal muscle	110	141	46	22	62	210	230	53	16	96.4912	88.6792	93.8776	100	98.4127	90.1288	90.9091	94.6429	100
	Spleen	113	147	46	22	62	219	237	55	16	99.1228	92.4528	93.8776	100	98.4127	93.9914	93.6759	98.2143	100
	Testis	114	151	44	22	62	221	241	54	16	100	94.9686	89.7959	100	98.4127	94.8498	95.2569	96.4286	100

## Sheet: Rat
Sample type	Sample name	Gene age grade			Zinc finger divergence time grade			SDR grade			Gene age grade (%)			Zinc finger divergence time grade (%)			SDR grade (%)
		Co-Op	Eu-Ve	Ma	Old	Mid	Young	[0,10]	(10,30]	(30,100]	Co-Op	Eu-Ve	Ma	Old	Mid	Young	[0,10]	(10,30]	(30,100]
Early organogenesis to adulthood (Embryonic day 11 -> Postnatal day 112) (E-MTAB-6811)	Embryonic day 11 brain	43	59	46	19	52	75	98	34	16	100	98.3333	97.8723	100	98.1132	98.6842	100	94.4444	100
	Embryonic day 11 heart	43	59	45	19	51	75	97	34	16	100	98.3333	95.7447	100	96.2264	98.6842	98.9796	94.4444	100
	Embryonic day 12 brain	43	59	46	19	52	75	98	34	16	100	98.3333	97.8723	100	98.1132	98.6842	100	94.4444	100
	Embryonic day 12 heart	43	59	44	19	50	75	96	34	16	100	98.3333	93.617	100	94.3396	98.6842	97.9592	94.4444	100
	Embryonic day 12 liver	43	59	45	19	51	75	97	34	16	100	98.3333	95.7447	100	96.2264	98.6842	98.9796	94.4444	100
	Embryonic day 12 ovary	43	60	45	19	51	76	97	35	16	100	100	95.7447	100	96.2264	100	98.9796	97.2222	100
	Embryonic day 12 testis	43	59	45	19	51	75	97	34	16	100	98.3333	95.7447	100	96.2264	98.6842	98.9796	94.4444	100
	Embryonic day 13 brain	43	59	46	19	52	75	98	34	16	100	98.3333	97.8723	100	98.1132	98.6842	100	94.4444	100
	Embryonic day 13 heart	43	59	45	19	51	75	97	34	16	100	98.3333	95.7447	100	96.2264	98.6842	98.9796	94.4444	100
	Embryonic day 13 liver	43	58	45	19	50	75	97	33	16	100	96.6667	95.7447	100	94.3396	98.6842	98.9796	91.6667	100
	Embryonic day 13 ovary	43	58	45	19	50	75	97	33	16	100	96.6667	95.7447	100	94.3396	98.6842	98.9796	91.6667	100
	Embryonic day 13 testis	43	58	45	19	50	75	97	33	16	100	96.6667	95.7447	100	94.3396	98.6842	98.9796	91.6667	100
	Embryonic day 14 brain	43	59	46	19	52	75	98	34	16	100	98.3333	97.8723	100	98.1132	98.6842	100	94.4444	100
	Embryonic day 14 forebrain	43	58	46	19	51	75	98	33	16	100	96.6667	97.8723	100	96.2264	98.6842	100	91.6667	100
	Embryonic day 14 heart	43	59	45	19	51	75	97	34	16	100	98.3333	95.7447	100	96.2264	98.6842	98.9796	94.4444	100
	Embryonic day 14 hindbrain	43	59	46	19	52	75	98	34	16	100	98.3333	97.8723	100	98.1132	98.6842	100	94.4444	100
	Embryonic day 14 liver	43	59	45	19	51	75	97	34	16	100	98.3333	95.7447	100	96.2264	98.6842	98.9796	94.4444	100
	Embryonic day 14 ovary	43	59	47	19	52	76	98	35	16	100	98.3333	100	100	98.1132	100	100	97.2222	100
	Embryonic day 14 testis	43	59	46	19	52	75	98	34	16	100	98.3333	97.8723	100	98.1132	98.6842	100	94.4444	100
	Embryonic day 15 brain	43	59	46	19	52	75	98	34	16	100	98.3333	97.8723	100	98.1132	98.6842	100	94.4444	100
	Embryonic day 15 forebrain	43	58	46	19	51	75	98	33	16	100	96.6667	97.8723	100	96.2264	98.6842	100	91.6667	100
	Embryonic day 15 heart	43	58	45	19	51	74	96	34	16	100	96.6667	95.7447	100	96.2264	97.3684	97.9592	94.4444	100
	Embryonic day 15 hindbrain	43	58	46	19	51	75	98	33	16	100	96.6667	97.8723	100	96.2264	98.6842	100	91.6667	100
	Embryonic day 15 kidney	43	59	46	19	52	75	98	34	16	100	98.3333	97.8723	100	98.1132	98.6842	100	94.4444	100
	Embryonic day 15 liver	42	57	45	19	49	74	96	33	15	97.6744	95	95.7447	100	92.4528	97.3684	97.9592	91.6667	93.75
	Embryonic day 15 ovary	42	58	45	18	50	75	97	32	16	97.6744	96.6667	95.7447	94.7368	94.3396	98.6842	98.9796	88.8889	100
	Embryonic day 15 testis	43	59	45	19	50	76	97	34	16	100	98.3333	95.7447	100	94.3396	100	98.9796	94.4444	100
	Embryonic day 16 brain	43	59	46	19	52	75	98	34	16	100	98.3333	97.8723	100	98.1132	98.6842	100	94.4444	100
	Embryonic day 16 forebrain	43	57	46	19	51	74	97	33	16	100	95	97.8723	100	96.2264	97.3684	98.9796	91.6667	100
	Embryonic day 16 heart	43	58	45	19	50	75	97	33	16	100	96.6667	95.7447	100	94.3396	98.6842	98.9796	91.6667	100
	Embryonic day 16 hindbrain	43	59	46	19	51	76	98	34	16	100	98.3333	97.8723	100	96.2264	100	100	94.4444	100
	Embryonic day 16 kidney	43	58	46	19	51	75	98	33	16	100	96.6667	97.8723	100	96.2264	98.6842	100	91.6667	100
	Embryonic day 16 liver	42	57	45	19	49	74	96	33	15	97.6744	95	95.7447	100	92.4528	97.3684	97.9592	91.6667	93.75
	Embryonic day 16 ovary	43	59	45	19	50	76	97	34	16	100	98.3333	95.7447	100	94.3396	100	98.9796	94.4444	100
	Embryonic day 16 testis	43	59	46	19	51	76	98	34	16	100	98.3333	97.8723	100	96.2264	100	100	94.4444	100
	Embryonic day 17 forebrain	43	59	47	19	53	75	98	35	16	100	98.3333	100	100	100	98.6842	100	97.2222	100
	Embryonic day 17 heart	42	57	45	19	49	74	96	33	15	97.6744	95	95.7447	100	92.4528	97.3684	97.9592	91.6667	93.75
	Embryonic day 17 hindbrain	43	60	47	19	53	76	98	36	16	100	100	100	100	100	100	100	100	100
	Embryonic day 17 kidney	43	59	46	19	52	75	98	34	16	100	98.3333	97.8723	100	98.1132	98.6842	100	94.4444	100
	Embryonic day 17 liver	42	57	44	19	48	74	95	33	15	97.6744	95	93.617	100	90.566	97.3684	96.9388	91.6667	93.75
	Embryonic day 17 ovary	43	59	46	19	51	76	98	34	16	100	98.3333	97.8723	100	96.2264	100	100	94.4444	100
	Embryonic day 17 testis	43	59	46	19	51	76	98	34	16	100	98.3333	97.8723	100	96.2264	100	100	94.4444	100
	Embryonic day 18 forebrain	43	59	46	19	51	76	98	34	16	100	98.3333	97.8723	100	96.2264	100	100	94.4444	100
	Embryonic day 18 heart	42	59	45	19	50	75	97	34	15	97.6744	98.3333	95.7447	100	94.3396	98.6842	98.9796	94.4444	93.75
	Embryonic day 18 hindbrain	43	58	46	19	51	75	98	33	16	100	96.6667	97.8723	100	96.2264	98.6842	100	91.6667	100
	Embryonic day 18 kidney	43	58	46	19	51	75	98	33	16	100	96.6667	97.8723	100	96.2264	98.6842	100	91.6667	100
	Embryonic day 18 liver	42	57	45	19	49	74	96	33	15	97.6744	95	95.7447	100	92.4528	97.3684	97.9592	91.6667	93.75
	Embryonic day 18 ovary	43	59	45	19	50	76	97	34	16	100	98.3333	95.7447	100	94.3396	100	98.9796	94.4444	100
	Embryonic day 18 testis	43	59	45	19	50	76	97	34	16	100	98.3333	95.7447	100	94.3396	100	98.9796	94.4444	100
	Embryonic day 19 forebrain	43	59	46	19	52	75	98	34	16	100	98.3333	97.8723	100	98.1132	98.6842	100	94.4444	100
	Embryonic day 19 heart	43	58	45	19	51	74	96	34	16	100	96.6667	95.7447	100	96.2264	97.3684	97.9592	94.4444	100
	Embryonic day 19 hindbrain	43	60	46	19	52	76	98	35	16	100	100	97.8723	100	98.1132	100	100	97.2222	100
	Embryonic day 19 kidney	43	58	46	19	51	75	98	33	16	100	96.6667	97.8723	100	96.2264	98.6842	100	91.6667	100
	Embryonic day 19 liver	42	57	45	19	49	74	96	33	15	97.6744	95	95.7447	100	92.4528	97.3684	97.9592	91.6667	93.75
	Embryonic day 19 ovary	43	59	46	19	51	76	98	34	16	100	98.3333	97.8723	100	96.2264	100	100	94.4444	100
	Embryonic day 19 testis	43	59	46	19	51	76	98	34	16	100	98.3333	97.8723	100	96.2264	100	100	94.4444	100
	Embryonic day 20 forebrain	43	58	46	19	51	75	98	33	16	100	96.6667	97.8723	100	96.2264	98.6842	100	91.6667	100
	Embryonic day 20 heart	43	57	45	19	50	74	96	33	16	100	95	95.7447	100	94.3396	97.3684	97.9592	91.6667	100
	Embryonic day 20 hindbrain	43	58	47	19	52	75	98	34	16	100	96.6667	100	100	98.1132	98.6842	100	94.4444	100
	Embryonic day 20 kidney	43	59	46	19	52	75	98	34	16	100	98.3333	97.8723	100	98.1132	98.6842	100	94.4444	100
	Embryonic day 20 liver	42	56	43	19	47	73	94	32	15	97.6744	93.3333	91.4894	100	88.6792	96.0526	95.9184	88.8889	93.75
	Embryonic day 20 ovary	42	60	46	19	51	76	98	35	15	97.6744	100	97.8723	100	96.2264	100	100	97.2222	93.75
	Embryonic day 20 testis	43	60	45	19	51	76	97	35	16	100	100	95.7447	100	96.2264	100	98.9796	97.2222	100
	Postnatal day 0 forebrain	43	59	46	19	51	76	98	34	16	100	98.3333	97.8723	100	96.2264	100	100	94.4444	100
	Postnatal day 0 heart	43	57	44	19	49	74	95	33	16	100	95	93.617	100	92.4528	97.3684	96.9388	91.6667	100
	Postnatal day 0 hindbrain	43	59	46	19	51	76	98	34	16	100	98.3333	97.8723	100	96.2264	100	100	94.4444	100
	Postnatal day 0 kidney	43	57	45	19	50	74	96	33	16	100	95	95.7447	100	94.3396	97.3684	97.9592	91.6667	100
	Postnatal day 0 liver	43	57	44	19	49	74	95	33	16	100	95	93.617	100	92.4528	97.3684	96.9388	91.6667	100
	Postnatal day 0 ovary	43	59	46	19	51	76	98	34	16	100	98.3333	97.8723	100	96.2264	100	100	94.4444	100
	Postnatal day 0 testis	43	60	46	19	52	76	98	35	16	100	100	97.8723	100	98.1132	100	100	97.2222	100
	Postnatal day 3 forebrain	43	58	46	19	51	75	98	33	16	100	96.6667	97.8723	100	96.2264	98.6842	100	91.6667	100
	Postnatal day 3 heart	43	58	45	19	50	75	97	33	16	100	96.6667	95.7447	100	94.3396	98.6842	98.9796	91.6667	100
	Postnatal day 3 hindbrain	43	58	46	19	51	75	98	33	16	100	96.6667	97.8723	100	96.2264	98.6842	100	91.6667	100
	Postnatal day 3 kidney	43	58	46	19	51	75	98	33	16	100	96.6667	97.8723	100	96.2264	98.6842	100	91.6667	100
	Postnatal day 3 liver	42	56	44	19	49	72	95	32	15	97.6744	93.3333	93.617	100	92.4528	94.7368	96.9388	88.8889	93.75
	Postnatal day 3 ovary	43	59	46	19	51	76	98	34	16	100	98.3333	97.8723	100	96.2264	100	100	94.4444	100
	Postnatal day 3 testis	43	60	46	19	52	76	98	35	16	100	100	97.8723	100	98.1132	100	100	97.2222	100
	Postnatal day 7 forebrain	43	59	46	19	51	76	98	34	16	100	98.3333	97.8723	100	96.2264	100	100	94.4444	100
	Postnatal day 7 heart	43	58	45	19	51	74	96	34	16	100	96.6667	95.7447	100	96.2264	97.3684	97.9592	94.4444	100
	Postnatal day 7 hindbrain	43	60	46	19	52	76	98	35	16	100	100	97.8723	100	98.1132	100	100	97.2222	100
	Postnatal day 7 kidney	43	58	46	19	51	75	98	33	16	100	96.6667	97.8723	100	96.2264	98.6842	100	91.6667	100
	Postnatal day 7 liver	42	57	44	19	49	73	95	33	15	97.6744	95	93.617	100	92.4528	96.0526	96.9388	91.6667	93.75
	Postnatal day 7 ovary	43	59	46	19	51	76	98	34	16	100	98.3333	97.8723	100	96.2264	100	100	94.4444	100
	Postnatal day 7 testis	43	59	46	19	51	76	98	34	16	100	98.3333	97.8723	100	96.2264	100	100	94.4444	100
	Postnatal day 14 forebrain	43	59	46	19	51	76	98	34	16	100	98.3333	97.8723	100	96.2264	100	100	94.4444	100
	Postnatal day 14 heart	42	57	45	19	49	74	96	33	15	97.6744	95	95.7447	100	92.4528	97.3684	97.9592	91.6667	93.75
	Postnatal day 14 hindbrain	43	58	46	19	51	75	98	33	16	100	96.6667	97.8723	100	96.2264	98.6842	100	91.6667	100
	Postnatal day 14 kidney	43	57	46	19	51	74	97	33	16	100	95	97.8723	100	96.2264	97.3684	98.9796	91.6667	100
	Postnatal day 14 liver	41	55	44	19	48	71	94	32	14	95.3488	91.6667	93.617	100	90.566	93.4211	95.9184	88.8889	87.5
	Postnatal day 14 ovary	43	59	46	19	51	76	98	34	16	100	98.3333	97.8723	100	96.2264	100	100	94.4444	100
	Postnatal day 14 testis	43	59	46	19	51	76	98	34	16	100	98.3333	97.8723	100	96.2264	100	100	94.4444	100
	Postnatal day 42 forebrain	43	58	46	19	51	75	98	33	16	100	96.6667	97.8723	100	96.2264	98.6842	100	91.6667	100
	Postnatal day 42 heart	42	58	45	19	50	74	96	34	15	97.6744	96.6667	95.7447	100	94.3396	97.3684	97.9592	94.4444	93.75
	Postnatal day 42 hindbrain	43	57	46	19	51	74	97	33	16	100	95	97.8723	100	96.2264	97.3684	98.9796	91.6667	100
	Postnatal day 42 kidney	43	57	45	19	50	74	96	33	16	100	95	95.7447	100	94.3396	97.3684	97.9592	91.6667	100
	Postnatal day 42 liver	41	56	45	18	50	72	95	32	15	95.3488	93.3333	95.7447	94.7368	94.3396	94.7368	96.9388	88.8889	93.75
	Postnatal day 42 ovary	42	57	45	19	49	74	96	33	15	97.6744	95	95.7447	100	92.4528	97.3684	97.9592	91.6667	93.75
	Postnatal day 42 testis	43	59	47	19	52	76	98	35	16	100	98.3333	100	100	98.1132	100	100	97.2222	100
	Postnatal day 112 forebrain	43	59	46	19	52	75	98	34	16	100	98.3333	97.8723	100	98.1132	98.6842	100	94.4444	100
	Postnatal day 112 heart	42	57	45	19	49	74	96	33	15	97.6744	95	95.7447	100	92.4528	97.3684	97.9592	91.6667	93.75
	Postnatal day 112 hindbrain	42	58	46	19	50	75	98	33	15	97.6744	96.6667	97.8723	100	94.3396	98.6842	100	91.6667	93.75
	Postnatal day 112 kidney	42	57	45	19	49	74	96	33	15	97.6744	95	95.7447	100	92.4528	97.3684	97.9592	91.6667	93.75
	Postnatal day 112 liver	40	55	44	18	48	71	94	31	14	93.0233	91.6667	93.617	94.7368	90.566	93.4211	95.9184	86.1111	87.5
	Postnatal day 112 ovary	42	58	45	19	49	75	97	33	15	97.6744	96.6667	95.7447	100	92.4528	98.6842	98.9796	91.6667	93.75
	Postnatal day 112 testis	43	59	46	19	51	76	97	35	16	100	98.3333	97.8723	100	96.2264	100	98.9796	97.2222	100

## Sheet: Cattle
Sample type	Sample name	Gene age grade			Zinc finger divergence time grade			SDR grade			Gene age grade (%)			Zinc finger divergence time grade (%)			SDR grade (%)
		Co-Op	Eu-Ve	Ma	Old	Mid	Young	[0,10]	(10,30]	(30,100]	Co-Op	Eu-Ve	Ma	Old	Mid	Young	[0,10]	(10,30]	(30,100]
Early embryo development (2, 4-cell -> Blastocyst) (GSE143848)	2, 4-cells	1	29	98	18	87	28	103	24	6	50	76.3158	71.0145	66.6667	73.1092	71.7949	76.8657	61.5385	42.8571
	8, 16-cells	1	31	99	14	90	33	112	20	6	50	81.5789	71.7391	51.8519	75.6303	84.6154	83.5821	51.2821	42.8571
	Morula	1	30	84	11	78	31	95	20	5	50	78.9474	60.8696	40.7407	65.5462	79.4872	70.8955	51.2821	35.7143
	Blastocyst	1	30	91	14	84	29	99	24	5	50	78.9474	65.942	51.8519	70.5882	74.359	73.8806	61.5385	35.7143
Adult tissues or organs (GSE41637)	Brain	2	33	133	27	116	31	125	37	13	100	86.8421	96.3768	100	97.479	79.4872	93.2836	94.8718	92.8571
	Colon	2	36	131	27	116	32	126	39	12	100	94.7368	94.9275	100	97.479	82.0513	94.0299	100	85.7143
	Heart	2	31	128	27	112	27	119	36	12	100	81.5789	92.7536	100	94.1176	69.2308	88.806	92.3077	85.7143
	Kidney	2	34	133	27	115	33	127	38	12	100	89.4737	96.3768	100	96.6387	84.6154	94.7761	97.4359	85.7143
	Liver	2	32	132	27	114	31	124	37	12	100	84.2105	95.6522	100	95.7983	79.4872	92.5373	94.8718	85.7143
	Lung	2	34	131	27	116	30	124	38	12	100	89.4737	94.9275	100	97.479	76.9231	92.5373	97.4359	85.7143
	Skeletal muscle	2	32	129	27	112	29	121	36	12	100	84.2105	93.4783	100	94.1176	74.359	90.2985	92.3077	85.7143
	Spleen	2	34	134	27	116	33	127	38	12	100	89.4737	97.1014	100	97.479	84.6154	94.7761	97.4359	85.7143
	Testis	2	36	135	27	118	35	129	38	14	100	94.7368	97.8261	100	99.1597	89.7436	96.2687	97.4359	100

## Sheet: Opossum
Sample type	Sample name	Gene age grade			Zinc finger divergence time grade			SDR grade			Gene age grade (%)			Zinc finger divergence time grade (%)			SDR grade (%)
		Co-Op	Eu-Ve	Ma	Old	Mid	Young	[0,10]	(10,30]	(30,100]	Co-Op	Eu-Ve	Ma	Old	Mid	Young	[0,10]	(10,30]	(30,100]
Early organogenesis to adulthood (Embryonic day 13.5 -> Postnatal day 180) (E-MTAB-6833)	Embryonic day 13.5 forebrain	32	332	44	28	104	268	344	58	6	100	98.5163	100	100	100	98.893	98.8506	98.3051	100
	Embryonic day 13.5 heart	31	330	43	28	103	265	340	58	6	96.875	97.9228	97.7273	100	99.0385	97.786	97.7011	98.3051	100
	Embryonic day 13.5 hindbrain	32	334	44	28	104	270	346	58	6	100	99.1098	100	100	100	99.631	99.4253	98.3051	100
	Embryonic day 13.5 liver	31	330	43	28	103	266	340	58	6	96.875	97.9228	97.7273	100	99.0385	98.155	97.7011	98.3051	100
	Postnatal day 0 forebrain	32	334	44	28	104	270	346	58	6	100	99.1098	100	100	100	99.631	99.4253	98.3051	100
	Postnatal day 0 heart	31	332	43	28	103	267	342	58	6	96.875	98.5163	97.7273	100	99.0385	98.524	98.2759	98.3051	100
	Postnatal day 0 hindbrain	32	334	44	28	104	270	346	58	6	100	99.1098	100	100	100	99.631	99.4253	98.3051	100
	Postnatal day 0 liver	30	319	41	27	99	257	329	55	6	93.75	94.6588	93.1818	96.4286	95.1923	94.8339	94.5402	93.2203	100
	Postnatal day 2 forebrain	32	334	44	28	104	270	346	58	6	100	99.1098	100	100	100	99.631	99.4253	98.3051	100
	Postnatal day 2 heart	32	333	43	28	103	269	344	58	6	100	98.8131	97.7273	100	99.0385	99.262	98.8506	98.3051	100
	Postnatal day 2 hindbrain	32	334	44	28	104	270	346	58	6	100	99.1098	100	100	100	99.631	99.4253	98.3051	100
	Postnatal day 2 liver	30	331	43	28	103	266	340	58	6	93.75	98.2196	97.7273	100	99.0385	98.155	97.7011	98.3051	100
	Postnatal day 2 ovary	31	326	43	28	103	262	337	57	6	96.875	96.7359	97.7273	100	99.0385	96.679	96.8391	96.6102	100
	Postnatal day 2 testis	30	328	43	28	103	263	338	57	6	93.75	97.3294	97.7273	100	99.0385	97.048	97.1264	96.6102	100
	Postnatal day 4 forebrain	32	334	44	28	104	270	346	58	6	100	99.1098	100	100	100	99.631	99.4253	98.3051	100
	Postnatal day 4 heart	31	334	43	28	103	270	344	58	6	96.875	99.1098	97.7273	100	99.0385	99.631	98.8506	98.3051	100
	Postnatal day 4 hindbrain	32	334	44	28	104	270	346	58	6	100	99.1098	100	100	100	99.631	99.4253	98.3051	100
	Postnatal day 4 liver	31	329	43	28	103	265	339	58	6	96.875	97.6261	97.7273	100	99.0385	97.786	97.4138	98.3051	100
	Postnatal day 4 ovary	32	332	44	28	104	268	344	58	6	100	98.5163	100	100	100	98.893	98.8506	98.3051	100
	Postnatal day 4 testis	32	333	44	28	104	269	345	58	6	100	98.8131	100	100	100	99.262	99.1379	98.3051	100
	Postnatal day 6 forebrain	32	334	44	28	104	270	346	58	6	100	99.1098	100	100	100	99.631	99.4253	98.3051	100
	Postnatal day 6 heart	32	333	43	28	103	269	344	58	6	100	98.8131	97.7273	100	99.0385	99.262	98.8506	98.3051	100
	Postnatal day 6 hindbrain	32	334	44	28	104	270	346	58	6	100	99.1098	100	100	100	99.631	99.4253	98.3051	100
	Postnatal day 6 liver	31	330	43	28	103	266	340	58	6	96.875	97.9228	97.7273	100	99.0385	98.155	97.7011	98.3051	100
	Postnatal day 6 ovary	31	330	44	28	104	266	341	58	6	96.875	97.9228	100	100	100	98.155	97.9885	98.3051	100
	Postnatal day 6 testis	32	332	44	28	104	268	344	58	6	100	98.5163	100	100	100	98.893	98.8506	98.3051	100
	Postnatal day 10 forebrain	31	333	44	28	104	269	344	58	6	96.875	98.8131	100	100	100	99.262	98.8506	98.3051	100
	Postnatal day 10 heart	31	333	43	28	103	268	343	58	6	96.875	98.8131	97.7273	100	99.0385	98.893	98.5632	98.3051	100
	Postnatal day 10 hindbrain	31	334	44	28	104	270	344	59	6	96.875	99.1098	100	100	100	99.631	98.8506	100	100
	Postnatal day 10 kidney	30	327	44	28	104	262	338	57	6	93.75	97.0326	100	100	100	96.679	97.1264	96.6102	100
	Postnatal day 10 liver	30	327	43	28	102	263	336	58	6	93.75	97.0326	97.7273	100	98.0769	97.048	96.5517	98.3051	100
	Postnatal day 10 ovary	31	331	44	28	104	266	342	58	6	96.875	98.2196	100	100	100	98.155	98.2759	98.3051	100
	Postnatal day 10 testis	32	331	44	28	104	267	343	58	6	100	98.2196	100	100	100	98.524	98.5632	98.3051	100
	Postnatal day 14 forebrain	32	334	44	28	104	270	346	58	6	100	99.1098	100	100	100	99.631	99.4253	98.3051	100
	Postnatal day 14 heart	32	333	43	28	103	269	344	58	6	100	98.8131	97.7273	100	99.0385	99.262	98.8506	98.3051	100
	Postnatal day 14 hindbrain	32	335	44	28	104	271	346	59	6	100	99.4065	100	100	100	100	99.4253	100	100
	Postnatal day 14 kidney	32	334	44	28	104	270	346	58	6	100	99.1098	100	100	100	99.631	99.4253	98.3051	100
	Postnatal day 14 liver	30	330	43	28	102	266	339	58	6	93.75	97.9228	97.7273	100	98.0769	98.155	97.4138	98.3051	100
	Postnatal day 14 ovary	32	330	44	28	104	266	342	58	6	100	97.9228	100	100	100	98.155	98.2759	98.3051	100
	Postnatal day 14 testis	31	331	44	28	104	267	342	58	6	96.875	98.2196	100	100	100	98.524	98.2759	98.3051	100
	Postnatal day 21 forebrain	32	333	44	28	104	269	345	58	6	100	98.8131	100	100	100	99.262	99.1379	98.3051	100
	Postnatal day 21 heart	30	327	42	27	103	262	336	57	6	93.75	97.0326	95.4545	96.4286	99.0385	96.679	96.5517	96.6102	100
	Postnatal day 21 hindbrain	32	333	44	28	104	269	345	58	6	100	98.8131	100	100	100	99.262	99.1379	98.3051	100
	Postnatal day 21 kidney	32	333	44	28	104	269	345	58	6	100	98.8131	100	100	100	99.262	99.1379	98.3051	100
	Postnatal day 21 liver	32	330	43	28	102	267	341	58	6	100	97.9228	97.7273	100	98.0769	98.524	97.9885	98.3051	100
	Postnatal day 21 ovary	32	333	44	28	104	269	345	58	6	100	98.8131	100	100	100	99.262	99.1379	98.3051	100
	Postnatal day 21 testis	32	332	44	28	104	268	344	58	6	100	98.5163	100	100	100	98.893	98.8506	98.3051	100
	Postnatal day 28 forebrain	32	333	44	28	104	269	345	58	6	100	98.8131	100	100	100	99.262	99.1379	98.3051	100
	Postnatal day 28 heart	31	331	43	28	103	267	341	58	6	96.875	98.2196	97.7273	100	99.0385	98.524	97.9885	98.3051	100
	Postnatal day 28 hindbrain	32	334	44	28	104	270	346	58	6	100	99.1098	100	100	100	99.631	99.4253	98.3051	100
	Postnatal day 28 kidney	32	334	44	28	104	270	346	58	6	100	99.1098	100	100	100	99.631	99.4253	98.3051	100
	Postnatal day 28 liver	30	322	42	27	102	258	332	56	6	93.75	95.549	95.4545	96.4286	98.0769	95.203	95.4023	94.9153	100
	Postnatal day 28 ovary	31	328	44	28	104	264	340	57	6	96.875	97.3294	100	100	100	97.417	97.7011	96.6102	100
	Postnatal day 28 testis	32	332	44	28	104	268	344	58	6	100	98.5163	100	100	100	98.893	98.8506	98.3051	100
	Postnatal day 42 forebrain	32	333	44	28	104	269	345	58	6	100	98.8131	100	100	100	99.262	99.1379	98.3051	100
	Postnatal day 42 heart	30	313	40	26	100	250	322	55	6	93.75	92.8783	90.9091	92.8571	96.1538	92.2509	92.5287	93.2203	100
	Postnatal day 42 hindbrain	32	331	44	28	104	267	343	58	6	100	98.2196	100	100	100	98.524	98.5632	98.3051	100
	Postnatal day 42 kidney	30	330	43	27	103	266	340	57	6	93.75	97.9228	97.7273	96.4286	99.0385	98.155	97.7011	96.6102	100
	Postnatal day 42 liver	30	307	39	26	97	248	315	55	6	93.75	91.0979	88.6364	92.8571	93.2692	91.5129	90.5172	93.2203	100
	Postnatal day 42 ovary	32	331	44	27	104	268	344	57	6	100	98.2196	100	96.4286	100	98.893	98.8506	96.6102	100
	Postnatal day 42 testis	32	330	44	27	104	267	343	57	6	100	97.9228	100	96.4286	100	98.524	98.5632	96.6102	100
	Postnatal day 60 forebrain	30	323	43	26	103	260	335	55	6	93.75	95.8457	97.7273	92.8571	99.0385	95.941	96.2644	93.2203	100
	Postnatal day 60 heart	31	331	43	28	103	267	341	58	6	96.875	98.2196	97.7273	100	99.0385	98.524	97.9885	98.3051	100
	Postnatal day 60 hindbrain	32	332	44	28	104	268	344	58	6	100	98.5163	100	100	100	98.893	98.8506	98.3051	100
	Postnatal day 60 kidney	30	328	42	28	102	263	336	58	6	93.75	97.3294	95.4545	100	98.0769	97.048	96.5517	98.3051	100
	Postnatal day 60 liver	30	326	43	28	101	263	335	58	6	93.75	96.7359	97.7273	100	97.1154	97.048	96.2644	98.3051	100
	Postnatal day 60 ovary	32	334	44	28	104	270	346	58	6	100	99.1098	100	100	100	99.631	99.4253	98.3051	100
	Postnatal day 60 testis	32	332	44	27	104	269	345	57	6	100	98.5163	100	96.4286	100	99.262	99.1379	96.6102	100
	Postnatal day 90 forebrain	31	330	44	28	104	266	341	58	6	96.875	97.9228	100	100	100	98.155	97.9885	98.3051	100
	Postnatal day 90 heart	31	333	43	28	103	269	343	58	6	96.875	98.8131	97.7273	100	99.0385	99.262	98.5632	98.3051	100
	Postnatal day 90 hindbrain	32	334	44	28	104	270	346	58	6	100	99.1098	100	100	100	99.631	99.4253	98.3051	100
	Postnatal day 90 kidney	30	331	43	28	103	266	340	58	6	93.75	98.2196	97.7273	100	99.0385	98.155	97.7011	98.3051	100
	Postnatal day 90 liver	30	323	42	28	100	260	332	57	6	93.75	95.8457	95.4545	100	96.1538	95.941	95.4023	96.6102	100
	Postnatal day 90 ovary	32	331	43	28	103	267	342	58	6	100	98.2196	97.7273	100	99.0385	98.524	98.2759	98.3051	100
	Postnatal day 90 testis	31	330	44	28	104	266	341	58	6	96.875	97.9228	100	100	100	98.155	97.9885	98.3051	100
	Postnatal day 120 forebrain	32	332	44	28	104	268	344	58	6	100	98.5163	100	100	100	98.893	98.8506	98.3051	100
	Postnatal day 120 heart	30	332	43	28	103	267	341	58	6	93.75	98.5163	97.7273	100	99.0385	98.524	97.9885	98.3051	100
	Postnatal day 120 hindbrain	32	333	44	28	104	269	344	59	6	100	98.8131	100	100	100	99.262	98.8506	100	100
	Postnatal day 120 kidney	30	321	43	28	101	258	331	57	6	93.75	95.2522	97.7273	100	97.1154	95.203	95.1149	96.6102	100
	Postnatal day 120 liver	30	327	43	28	102	263	336	58	6	93.75	97.0326	97.7273	100	98.0769	97.048	96.5517	98.3051	100
	Postnatal day 120 ovary	32	332	43	28	103	268	343	58	6	100	98.5163	97.7273	100	99.0385	98.893	98.5632	98.3051	100
	Postnatal day 120 testis	32	329	44	28	103	266	342	57	6	100	97.6261	100	100	99.0385	98.155	98.2759	96.6102	100
	Postnatal day 150 forebrain	32	332	44	28	104	268	344	58	6	100	98.5163	100	100	100	98.893	98.8506	98.3051	100
	Postnatal day 150 heart	32	331	43	28	103	267	342	58	6	100	98.2196	97.7273	100	99.0385	98.524	98.2759	98.3051	100
	Postnatal day 150 hindbrain	31	331	44	28	104	267	342	58	6	96.875	98.2196	100	100	100	98.524	98.2759	98.3051	100
	Postnatal day 150 kidney	30	331	43	28	103	266	340	58	6	93.75	98.2196	97.7273	100	99.0385	98.155	97.7011	98.3051	100
	Postnatal day 150 liver	30	317	42	28	98	256	326	57	6	93.75	94.0653	95.4545	100	94.2308	94.4649	93.6782	96.6102	100
	Postnatal day 150 ovary	32	331	44	28	104	267	343	58	6	100	98.2196	100	100	100	98.524	98.5632	98.3051	100
	Postnatal day 150 testis	32	330	44	28	103	267	342	58	6	100	97.9228	100	100	99.0385	98.524	98.2759	98.3051	100
	Postnatal day 180 forebrain	32	333	44	28	104	269	345	58	6	100	98.8131	100	100	100	99.262	99.1379	98.3051	100
	Postnatal day 180 heart	32	332	43	28	103	268	343	58	6	100	98.5163	97.7273	100	99.0385	98.893	98.5632	98.3051	100
	Postnatal day 180 hindbrain	32	332	44	28	104	268	344	58	6	100	98.5163	100	100	100	98.893	98.8506	98.3051	100
	Postnatal day 180 kidney	30	325	43	28	101	262	335	57	6	93.75	96.4392	97.7273	100	97.1154	96.679	96.2644	96.6102	100
	Postnatal day 180 liver	31	326	43	28	101	264	336	58	6	96.875	96.7359	97.7273	100	97.1154	97.417	96.5517	98.3051	100
	Postnatal day 180 ovary	32	331	43	28	103	267	342	58	6	100	98.2196	97.7273	100	99.0385	98.524	98.2759	98.3051	100
	Postnatal day 180 testis	32	330	44	28	103	267	342	58	6	100	97.9228	100	100	99.0385	98.524	98.2759	98.3051	100
