# Supplementary material for: Conserved paradoxical relationships among the evolutionary, structural and expressional features of KRAB zinc-finger proteins reveal their special functional characteristics
Source: BMC Mol Cell Biol. 2021 Jan 22;22:7. doi: 10.1186/s12860-021-00346-w (PMC7821633; doi:10.1186/s12860-021-00346-w)
Supplement: Supplementary file 6 — Additional file 6. The spearman’s rank correlation coefficients between gene intrinsic properties (gene age, zinc finger divergence time or SDR values) and expression level (TPM) in 7 mammals (related to Fig. 5). [file 12860_2021_346_MOESM6_ESM.xlsx]

## Sheet: Table info
Additional file 6. The spearman's rank correlation coefficients between divergence time degree (gene age or zinc finger divergence time) and expression level (TPM) in 7 representative mammals (related to figure 5).
Red for positive correlation and blue for negative correlation in each grid.
P values less than 0.05 are in red, and italic and bold.

## Sheet: Human
Sample type	Sample name	PCG (SDR - TPM)		KZFP (SDR - TPM)		PCG (gene age - TPM)		KZFP (gene age - TPM)		KZFP (zinc finger divergence time - TPM)
		ρ	P	ρ	P	ρ	P	ρ	P	ρ	P
Early embryo development (1-cell -> Mural trophectoderm) (GSE72379)	1-cell	0.0507551	8.41395e-11	-0.0037564	0.943062	0.230667	1.03419e-194	0.134402	0.0104688	0.0576501	0.285609
	2,4,8-cell	0.104604	1.62751e-44	0.00395852	0.939592	0.251928	4.30932e-253	0.0430801	0.411229	-0.153879	0.00422719
	Morula	0.0511367	5.0978e-11	-0.0374883	0.477055	0.286297	5.34873e-306	-0.0857566	0.102837	-0.228893	1.76121e-05
	Inner cell mass (ICM)	0.0491172	5.15814e-10	-0.0583148	0.269794	0.283027	4.86169e-290	-0.0926972	0.0794282	-0.310989	5.16471e-09
	Mural trophectoderm	0.0449416	1.01803e-08	-0.032894	0.532723	0.298351	0	-0.07492	0.15545	-0.274258	2.57062e-07
Early embryo development (2-cell -> ICM) (GSE101571)	2-cell	0.00371907	0.651603	-0.117511	0.0290858	0.198841	1.36601e-130	0.0841827	0.119671	-0.0796264	0.150814
	8-cell	0.00817706	0.3328	-0.181691	0.000684464	0.180218	2.85225e-102	-0.103392	0.0546811	-0.355399	3.60482e-11
	Inner cell mass (ICM)	-0.0116483	0.155769	-0.0916652	0.0859259	0.276371	8.6775e-257	-0.0941609	0.0776893	-0.256084	2.4389e-06
Endoderm differentiation (ESCs -> HIOs) (E-MTAB-3158)	H9 ESCs	-0.00162644	0.834978	-0.0144229	0.784777	0.308126	0	-0.0997896	0.059266	-0.113778	0.0382609
	Definitive endoderm (DE, differentiation day 3)	-0.00214668	0.787535	-0.100122	0.0587758	0.284719	4.97198e-289	-0.0742172	0.163507	-0.167206	0.00227283
	Human intestinal organoids (HIOs, differentiation appr. 1 month)	-0.00773469	0.305274	0.105578	0.046836	0.26673	1.29657e-280	0.0519381	0.330542	0.118136	0.0314005
Endoderm differentiation (ESCs -> Pancreatic cells) (GSE44875)	H9 ESCs	-0.0487029	3.79641e-09	-0.126158	0.0209061	0.29125	1.80074e-282	-0.0502414	0.358573	-0.16455	0.00325182
	Definitive endoderm (DE, differentiation day 4)	-0.0291583	0.00062103	-0.124102	0.0252662	0.253966	1.2095e-200	0.0072897	0.895684	-0.184427	0.00102623
	Pancreatic progenitors cells	-0.0471222	8.01139e-09	-0.00500923	0.927221	0.265217	2.94758e-238	0.0147307	0.78822	-0.0378021	0.500426
	Pancreatic alpha cells	-0.00511647	0.576641	-0.096228	0.117425	0.155268	7.27366e-65	0.00334783	0.956661	-0.0500405	0.426232
	Pancreatic beta cells	-0.0134246	0.12652	-0.0515177	0.382061	0.17355	1.10804e-87	0.035288	0.548797	-0.07831	0.192177
Endoderm differentiation (ESCs -> Foregut) (GSE52657)	H7 ESCs	5.00805e-05	0.99491	0.0408566	0.444139	0.302948	0	-0.0180568	0.73676	0.00230941	0.96697
	Anterior primitive streak (APS, differentiation day 1)	0.00721015	0.361175	0.0192954	0.716741	0.298705	0	0.00565705	0.915774	-0.0148705	0.787832
	Definitive endoderm (DE, differentiation day 3)	0.00721985	0.358055	-0.00870628	0.87107	0.280034	9.20406e-287	0.0287148	0.594516	-0.0252481	0.64919
	Anterior foregut (AFG, differentiation day 4)	0.0121252	0.121649	-0.0369751	0.491132	0.28127	4.16142e-291	0.0625786	0.24566	0.0161233	0.771462
	Midgut/hindgut (MHG, differentiation day 4)	0.00208251	0.790557	-0.00891387	0.868211	0.301826	0	0.0536397	0.319804	0.0206472	0.70991
	Posterior foregut (PFG, differentiation day 4)	0.00326007	0.676685	0.046302	0.388494	0.286412	3.05226e-303	0.0787565	0.143761	0.0133995	0.809543
Mesoderm differentiation (ESCs -> Endothelial cells) (GSE54968)	H1 ESCs	0.0350544	5.85702e-06	-0.150389	0.00434748	0.306552	0	-0.11935	0.0243203	-0.266108	7.4526e-07
	Mesoderm committed cells (differentiation day 2)	0.0323811	3.75477e-05	-0.170927	0.00124489	0.297575	0	-0.138978	0.00903132	-0.297276	3.05512e-08
	Early vascular progenitor cells (differentiation day 4)	0.0320363	3.11033e-05	-0.195382	0.00019531	0.300829	0	-0.112688	0.0330483	-0.266257	7.34319e-07
	Late vascular progenitor cells (differentiation day 6)	0.0269121	0.000498794	-0.191082	0.000287712	0.284139	5.87238e-306	-0.109771	0.0392712	-0.208511	0.000126658
	Endothelial cells (differentiation day 8)	0.0146767	0.0684563	-0.0499482	0.353587	0.2538	1.3226e-223	-0.0888027	0.0996186	-0.0118511	0.830686
Mesoderm differentiation (ESCs -> Cardiomyocytes) (GSE74665)	H3 ESCs	0.00964832	0.259271	-0.142734	0.00953095	0.241894	3.44776e-181	-0.146411	0.0077226	-0.223576	6.42373e-05
	Mesoderm progenitors (differentiation day 3)	0.03624	7.95414e-06	-0.11789	0.0285673	0.256722	2.92501e-226	-0.151566	0.00478263	-0.17818	0.00117205
	Cardiac progenitors (differentiation day 7)	0.0132682	0.148943	-0.189449	0.000956222	0.165799	7.4107e-74	-0.203402	0.000366253	-0.263582	4.79312e-06
	Cardiomyocytes (differentiation day 14)	0.0409379	7.10926e-07	-0.0891282	0.10291	0.222822	8.57988e-164	-0.0612627	0.263502	-0.027726	0.621213
Mesoderm differentiation (ESCs -> Cardiomyocytes) (GSE76523)	H7 ESCs	0.0281323	0.000132852	-0.0749601	0.15814	0.329459	0	-0.0492141	0.355198	-0.155253	0.00427918
	Differentiation day 1	0.0167757	0.0252315	-0.107199	0.0429502	0.340242	0	-0.0855005	0.108288	-0.230404	1.88641e-05
	Differentiation day 2	0.0267115	0.000316865	-0.0761044	0.150141	0.342297	0	-0.0635702	0.230869	-0.181027	0.000812616
	Primitive mesoderm (differentiation day 3)	0.0394749	9.03478e-08	-0.129637	0.0138347	0.333495	0	-0.0602598	0.256118	-0.235264	1.23815e-05
	Cardiac mesoderm (differentiation day 4)	0.0462554	4.11463e-10	-0.123914	0.0186725	0.32933	0	-0.0999944	0.0591003	-0.106867	0.0492991
	Differentiation day 5	0.0480982	8.8435e-11	-0.132082	0.0121293	0.326447	0	-0.083065	0.117192	-0.160458	0.00309395
	Differentiation day 6	0.0413596	2.61733e-08	-0.080733	0.126272	0.328649	0	-0.0295362	0.577515	-0.0694515	0.202785
	Differentiation day 8	0.0434458	5.37572e-09	-0.0685961	0.192865	0.321243	0	-0.0271012	0.608792	-0.0500361	0.357678
	Differentiation day 10	0.0471303	2.04622e-10	-0.0688182	0.191425	0.318905	0	-0.032958	0.533642	0.00201966	0.970534
	Differentiation day 15	0.0263776	0.000292538	-0.0702211	0.180693	0.317975	0	-0.0498113	0.344641	0.00739111	0.891673
	Cardiomyocytes (differentiation day 31)	0.0588522	4.02519e-15	-0.0666814	0.208153	0.276377	1.76905e-306	-0.034778	0.513657	0.029109	0.595486
Ectoderm differentiation (ESCs -> FB/MNs) (GSE56152)	H9 ESCs	-0.0319521	0.000118411	-0.105074	0.0482193	0.26827	3.99712e-236	-0.101334	0.057879	-0.162102	0.00314582
	Primitive neuroepithelial cells (differentiation day 10)	-0.00218737	0.790841	-0.111259	0.0380348	0.25965	7.79852e-224	-0.0727302	0.177727	-0.0634129	0.254313
	Forebrain (FB, differentiation day 17)	0.00262784	0.744396	-0.0701564	0.189754	0.265708	3.15111e-245	-0.0382893	0.476484	0.0247006	0.656304
	Motor neurons (MNs, differentiation day 17)	-0.00683457	0.396434	-0.0788715	0.143759	0.269859	2.6064e-253	-0.017861	0.742061	0.0151601	0.785744
	Forebrain (FB, differentiation day 35)	0.0183422	0.0227978	-0.0729236	0.170385	0.251073	1.52429e-218	0.00422001	0.937118	0.0401204	0.466946
	Motor neurons (MNs, differentiation day 35)	0.00913836	0.265044	-0.134975	0.012218	0.249063	7.24322e-208	-0.014804	0.785326	-0.0408382	0.464527
Ectoderm differentiation (ESCs -> Cortical neurons) (GSE56796)	H9 ESCs	-0.0021405	0.781179	0.135492	0.0102726	0.303501	0	0.0328699	0.536461	0.109235	0.0473952
	Differentiation day 7	0.0168035	0.029163	0.0888813	0.0935831	0.285909	0	0.0431076	0.4181	0.181271	0.000906715
	Neural progenitor cells (differentiation day 12)	0.00372693	0.637206	0.032329	0.547788	0.264177	1.9553e-251	0.0541883	0.315578	0.175681	0.00147428
	Differentiation day 19	0.0127759	0.0910201	0.123601	0.0196563	0.291998	0	0.0864885	0.104256	0.272868	4.61626e-07
	Differentiation day 26	0.00118264	0.877928	0.116356	0.0290591	0.278745	1.12049e-295	0.0844504	0.114775	0.274796	4.47277e-07
	Differentiation day 33	0.00570079	0.459659	0.0958604	0.07411	0.263586	1.0889e-262	0.124809	0.0202185	0.294571	5.99715e-08
	Differentiation day 49	0.0125717	0.10185	0.104742	0.0492584	0.261359	6.72006e-260	0.0736848	0.168378	0.284657	1.56638e-07
	Differentiation day 63	-0.016259	0.0369654	0.133167	0.0130372	0.249489	5.75524e-230	0.0640036	0.23642	0.288295	1.33774e-07
	Cortical neurons (differentiation day 77)	0.00995029	0.182891	0.120741	0.0219451	0.279684	0	0.0669445	0.20636	0.33032	5.71577e-10
Ectoderm differentiation (ESCs -> Cerebral organoids) (GSE80264)	H9 ESCs	0.011699	0.120896	-0.0285749	0.581719	0.324239	0	-0.0927062	0.0745109	-0.142739	0.00829802
	Cerebral organoids (differentiation 1 month)	0.0384581	1.68688e-07	-0.0422137	0.418165	0.306644	0	-0.0589272	0.260161	0.0753485	0.163813
	Cerebral organoids (differentiation 2 month)	0.0296127	4.35628e-05	-0.127387	0.0136879	0.324162	0	-0.122775	0.0179919	0.01545	0.77428
Early organogenesis to adulthood (4 week post conception -> Elderly people) (E-MTAB-6814)	4 week post conception forebrain	0.0455557	1.91353e-09	0.0439285	0.395671	0.305356	0	-0.0927471	0.0736002	0.0527083	0.330412
	4 week post conception heart	0.0311508	6.43259e-05	0.051812	0.321583	0.25668	1.41139e-243	-0.0390048	0.457535	0.0447636	0.412027
	4 week post conception hindbrain	0.0390547	2.72049e-07	0.0249159	0.632387	0.301259	0	-0.0688218	0.187738	0.0717892	0.185349
	4 week post conception kidney	0.0156133	0.0522984	0.0905471	0.0902977	0.238526	1.12797e-197	0.0369175	0.492434	0.161249	0.00335843
	4 week post conception liver	-0.00934684	0.217307	0.0427441	0.413609	0.314402	0	-0.031845	0.544206	0.0622598	0.252252
	4 week post conception ovary	0.0214241	0.00511876	0.0237946	0.649578	0.28834	0	-0.0570478	0.277681	0.0816154	0.132555
	4 week post conception testis	0.0233913	0.00311003	0.0119831	0.820504	0.256949	1.44166e-237	-0.0581255	0.272699	0.0590314	0.2806
	5 week post conception forebrain	0.0276759	0.000323218	0.0355662	0.495808	0.303404	0	-0.0398666	0.447024	0.0551632	0.310494
	5 week post conception heart	-0.00392288	0.606533	0.0949662	0.066206	0.294998	0	-0.051531	0.321584	0.0869092	0.109151
	5 week post conception hindbrain	0.042851	2.4116e-08	0.0417966	0.425955	0.288799	0	-0.0252666	0.631836	0.0841112	0.122184
	5 week post conception kidney	0.0238	0.00168781	0.0469721	0.368259	0.285592	0	-0.0541749	0.301304	0.127624	0.0182157
	5 week post conception liver	-0.070751	3.04192e-19	0.0471561	0.375023	0.302914	0	0.0106303	0.842245	0.0772264	0.160978
	5 week post conception ovary	0.0174372	0.0244915	0.0353636	0.50003	0.269206	6.22718e-272	-0.0443751	0.399252	0.0855813	0.116311
	5 week post conception testis	0.0303508	7.04264e-05	0.0934427	0.0753915	0.268459	2.90726e-278	0.010033	0.84954	0.207902	0.000120806
	6 week post conception heart	0.0287329	0.000182757	0.0331707	0.525863	0.263947	1.61356e-265	-0.00875496	0.867612	0.0853161	0.116906
	6 week post conception hindbrain	0.0538419	7.89145e-13	0.0175667	0.736625	0.289995	0	-0.0334264	0.523815	0.127326	0.0184908
	6 week post conception kidney	0.0252424	0.000855165	0.0400139	0.445345	0.284705	0	-0.0307329	0.558906	0.147206	0.00654455
	6 week post conception liver	-0.0467021	2.20967e-09	0.0898305	0.0938282	0.290257	0	0.079024	0.141822	0.120574	0.0292602
	6 week post conception ovary	0.018124	0.0191153	0.0336768	0.523011	0.26866	3.39357e-272	-0.038918	0.46228	0.107537	0.0485526
	6 week post conception testis	0.0322446	2.22593e-05	0.0215566	0.680217	0.272081	2.38372e-288	-0.0205114	0.696118	0.139927	0.00978485
	7 week post conception forebrain	0.0593129	4.31905e-15	0.0787556	0.132084	0.287692	0	0.00342699	0.948048	0.15123	0.00520008
	7 week post conception heart	0.0264859	0.00054042	0.0448798	0.389353	0.266226	4.12442e-272	-0.0188853	0.718407	0.111098	0.0409232
	7 week post conception hindbrain	0.0619586	3.39822e-16	0.0348053	0.506826	0.269269	4.67805e-282	-0.00229276	0.965277	0.140325	0.00957612
	7 week post conception kidney	0.0335188	9.96595e-06	0.0656488	0.210837	0.281273	0	-0.0194841	0.7114	0.119251	0.0279035
	7 week post conception liver	-0.0367242	1.50059e-06	0.0901426	0.0876612	0.316624	0	0.0671753	0.205434	0.0581472	0.289331
	7 week post conception ovary	0.0278635	0.000238495	0.0189908	0.716901	0.27169	4.27789e-289	-0.0435819	0.407091	0.130326	0.0160376
	7 week post conception testis	0.0319108	1.96582e-05	0.044609	0.392867	0.284837	0	-0.0305714	0.559893	0.134082	0.0132087
	8 week post conception forebrain	0.0630155	3.52093e-17	0.0568796	0.278439	0.282178	0	0.0509632	0.332915	0.180674	0.000832321
	8 week post conception heart	0.0257017	0.0006048	0.0294628	0.570554	0.279543	0	-0.000112444	0.998278	0.109753	0.042826
	8 week post conception hindbrain	0.0633257	3.22019e-17	0.0526046	0.316888	0.274766	5.42095e-301	0.0571404	0.278233	0.186304	0.000576028
	8 week post conception kidney	0.0268577	0.000437318	0.0122301	0.816367	0.283015	0	-0.0215254	0.683977	0.0937026	0.0849486
	8 week post conception liver	-0.0309172	5.53556e-05	0.0835415	0.116646	0.304042	0	0.102777	0.0540395	0.0827354	0.133066
	8 week post conception ovary	0.0394624	1.30595e-07	0.0364396	0.48767	0.273978	3.01888e-302	0.0154216	0.769656	0.140144	0.00967052
	8 week post conception testis	0.0203445	0.00654568	0.0825912	0.117752	0.26437	1.55623e-280	0.074753	0.15812	0.19156	0.000405751
	9 week post conception forebrain	0.0525656	7.95438e-12	0.104089	0.04782	0.263241	1.57587e-263	0.0718966	0.173463	0.174913	0.0012644
	9 week post conception heart	0.0207388	0.00596933	0.0658339	0.207054	0.271606	1.00253e-291	0.0444836	0.395494	0.128456	0.0181433
	9 week post conception hindbrain	0.0568344	1.80139e-13	0.0843043	0.109804	0.24516	8.99027e-226	0.0701561	0.184751	0.230746	1.88529e-05
	9 week post conception kidney	-0.000839216	0.913591	-0.0473348	0.369855	0.27222	1.3838e-279	-0.0245043	0.644016	0.0364624	0.505987
	9 week post conception liver	-0.0480647	5.96543e-10	0.103496	0.0537392	0.288631	0	0.10653	0.0476982	0.0734644	0.185114
	9 week post conception ovary	0.00498485	0.522236	0.0609068	0.25238	0.245701	2.14124e-223	0.0407205	0.445659	0.151415	0.00562889
	9 week post conception testis	0.000643795	0.932633	0.0961818	0.0675654	0.270016	4.4297e-283	0.044457	0.400351	0.235739	1.18765e-05
	10 week post conception forebrain	0.0513435	8.79837e-11	0.029906	0.571142	0.248769	1.73779e-221	0.000763081	0.988521	0.124097	0.022497
	10 week post conception heart	0.0212348	0.005478	0.037783	0.467508	0.268368	2.44597e-277	0.0033011	0.94961	0.113702	0.0361146
	10 week post conception hindbrain	0.054621	4.65861e-13	-0.015226	0.771884	0.249678	1.54997e-244	-0.00608414	0.90816	0.182585	0.000717576
	10 week post conception kidney	0.0153452	0.0411365	0.0425421	0.415822	0.293221	0	-0.0434997	0.40733	0.0990538	0.0677112
	10 week post conception liver	-0.0434717	1.85435e-08	0.103582	0.051507	0.300229	0	0.101134	0.0580198	0.0889096	0.106387
	10 week post conception ovary	0.0198489	0.00768333	0.0225432	0.664732	0.305992	0	-0.0171584	0.742189	0.0831544	0.123722
	10 week post conception testis	0.00416289	0.584042	0.0486327	0.354858	0.274837	1.19579e-294	0.00268582	0.959386	0.185776	0.000586368
	11 week post conception forebrain	0.0547809	7.37103e-13	0.117465	0.0250161	0.264134	1.63206e-268	0.0724707	0.168856	0.250296	3.07264e-06
	11 week post conception heart	0.0229816	0.00257894	0.0588352	0.256379	0.268317	1.31062e-278	-0.0230195	0.658526	0.150101	0.00548025
	11 week post conception hindbrain	0.0503639	1.42635e-11	0.039945	0.448643	0.27456	1.06677e-304	0.0669009	0.205384	0.238041	9.69452e-06
	11 week post conception kidney	0.0201687	0.0076669	0.042845	0.413789	0.276061	3.03843e-300	-0.0370667	0.481419	0.110647	0.0417552
	11 week post conception liver	-0.0543661	3.80839e-12	0.10197	0.0573883	0.296567	0	0.104573	0.0519602	0.061392	0.267578
	11 week post conception ovary	0.00610706	0.429911	-0.0457438	0.38354	0.279785	1.37585e-295	-0.0255284	0.628307	0.0174059	0.749126
	11 week post conception testis	-0.00103477	0.892103	0.110087	0.0347655	0.269192	2.44476e-280	0.0177959	0.73437	0.230114	1.82647e-05
	12 week post conception forebrain	0.0454078	2.53385e-08	-0.0516407	0.329897	0.219321	3.68445e-162	-0.0179682	0.73583	0.141391	0.00945555
	12 week post conception heart	0.0175663	0.0248616	-0.0468494	0.374123	0.254239	5.2668e-237	-0.0239358	0.651268	0.0614199	0.260135
	12 week post conception hindbrain	0.0463712	5.48032e-10	-0.00630487	0.904188	0.272239	6.48981e-298	-0.0282345	0.591313	0.195248	0.000286497
	12 week post conception kidney	0.0255912	0.000692646	0.033732	0.520024	0.268999	6.49202e-286	-0.0191068	0.716746	0.10956	0.044131
	12 week post conception liver	-0.0580215	6.94839e-13	0.0241378	0.652691	0.285725	2.34081e-283	0.0555221	0.302388	0.011731	0.832632
	12 week post conception ovary	0.0105573	0.158855	0.00121285	0.98145	0.297844	0	-0.00135656	0.979338	0.108122	0.0450764
	12 week post conception testis	0.00472429	0.538635	0.0784545	0.134644	0.257622	2.35812e-252	0.0380665	0.470282	0.26255	9.11921e-07
	13 week post conception forebrain	0.0538951	1.46854e-12	0.072866	0.164198	0.257451	3.04458e-256	7.70533e-05	0.998833	0.222597	3.54492e-05
	13 week post conception heart	0.022366	0.00365979	0.0365819	0.484172	0.262193	6.08708e-261	-0.0289426	0.58152	0.147117	0.00682214
	13 week post conception hindbrain	0.0432816	1.10696e-08	0.060192	0.252011	0.249601	3.87432e-243	-0.00389554	0.941202	0.211884	8.64909e-05
	13 week post conception kidney	0.00873161	0.245609	-0.0118684	0.820495	0.289684	0	-0.0552109	0.292806	0.0791276	0.144811
	13 week post conception liver	-0.0660632	2.1567e-15	0.108461	0.0469689	0.267159	2.13675e-232	0.0702966	0.200023	0.0364195	0.517561
	13 week post conception ovary	0.00863833	0.265259	0.0697056	0.182119	0.272017	7.21153e-278	0.0239732	0.648029	0.114681	0.0342648
	13 week post conception testis	0.0135616	0.068698	0.0649963	0.214157	0.291742	0	0.0022061	0.966542	0.249865	2.89261e-06
	16 week post conception forebrain	0.0617387	1.19931e-15	0.038539	0.462928	0.245232	5.62202e-226	0.0295872	0.574722	0.207919	0.000115123
	16 week post conception heart	0.00437592	0.570341	-0.0319179	0.541621	0.26219	2.47638e-260	-0.0451475	0.389777	0.0844025	0.12256
	16 week post conception hindbrain	0.0457718	9.93027e-10	0.0570485	0.277675	0.260623	4.51273e-271	0.0463356	0.380055	0.238373	9.41328e-06
	16 week post conception kidney	0.0111497	0.142409	-0.0473416	0.367129	0.281173	0	-0.0635062	0.228078	0.0486908	0.371476
	16 week post conception liver	-0.0499272	2.28179e-10	0.0618537	0.244398	0.303919	0	0.0423828	0.427293	0.0466632	0.396001
	16 week post conception ovary	0.0201734	0.00661488	0.000996886	0.984711	0.304288	0	-0.0329444	0.528128	0.0744968	0.166779
	16 week post conception testis	0.00247591	0.740714	0.0335327	0.521353	0.279489	0	-0.0314754	0.548891	0.221741	3.60841e-05
	18 week post conception forebrain	0.0504083	3.83507e-10	0.0903431	0.088291	0.20935	5.33446e-151	0.0628952	0.237194	0.206207	0.000150903
	18 week post conception heart	0.0205539	0.0111374	-0.00395815	0.940509	0.216743	1.92995e-160	-0.000621303	0.990693	0.127237	0.0205838
	18 week post conception kidney	0.0181442	0.0161937	-2.26898e-05	0.999653	0.27904	4.68763e-308	-0.0574437	0.273031	0.0788272	0.146945
	18 week post conception liver	-0.0415326	1.08491e-07	0.10682	0.0433988	0.2934	0	0.0427085	0.421769	0.0735941	0.180332
	18 week post conception ovary	0.0211071	0.0058078	0.0301725	0.564493	0.270943	1.14127e-282	0.0676561	0.197804	0.106731	0.0482559
	18 week post conception testis	0.0151835	0.0516471	0.0112644	0.8325	0.231677	1.44994e-197	0.00954556	0.858364	0.134759	0.0139951
	19 week post conception forebrain	0.0565143	4.89718e-14	0.0432985	0.408859	0.269557	2.19449e-289	0.00851656	0.871538	0.208199	0.000110034
	19 week post conception heart	0.0178737	0.0205272	0.026161	0.617392	0.24893	1.85104e-233	0.0115649	0.825954	0.153816	0.00465393
	19 week post conception kidney	0.0129188	0.0841908	-0.0056978	0.913731	0.273234	6.73282e-300	-0.00802723	0.879194	0.0972684	0.0736906
	19 week post conception liver	-0.0531639	4.43301e-12	0.0717157	0.178211	0.309241	0	0.0617296	0.248714	0.0681261	0.215689
	19 week post conception testis	0.0168249	0.0286546	-0.00438071	0.934079	0.234019	2.70619e-207	-0.0385771	0.468095	0.142718	0.00890188
	Neonate forebrain	0.0478706	2.0595e-10	0.0429642	0.417026	0.240893	1.1748e-228	0.0783805	0.139398	0.225003	3.14791e-05
	Neonate heart	0.00229748	0.768819	0.0398802	0.44875	0.228118	1.12458e-190	-0.0129862	0.805765	0.202862	0.000189653
	Neonate hindbrain	0.0346926	2.6763e-06	0.0266857	0.609374	0.269946	2.73754e-299	0.00422193	0.935756	0.212206	8.03071e-05
	Neonate kidney	0.00288149	0.701675	0.0723732	0.168249	0.268228	9.39462e-286	0.0404279	0.443807	0.178666	0.000969796
	Neonate liver	-0.0507464	3.32963e-11	0.00778055	0.884677	0.254246	1.27286e-247	0.0729668	0.17506	0.0617731	0.263881
	Infant forebrain	0.0297926	5.67513e-05	0.0678436	0.193495	0.246722	7.85933e-249	0.0213608	0.683374	0.294931	2.99053e-08
	Infant heart	-0.00526707	0.505463	0.0575299	0.276977	0.227291	9.89687e-185	0.0807359	0.12786	0.222255	4.51487e-05
	Infant hindbrain	0.0492495	9.08639e-11	-0.011434	0.829542	0.239066	3.8549e-221	0.0485267	0.361965	0.194692	0.000344789
	Infant kidney	-0.0260464	0.000542919	-0.0219983	0.67742	0.268812	3.70577e-286	0.0322811	0.543219	0.053149	0.332129
	Infant liver	-0.0963644	1.32175e-33	-0.0247645	0.649578	0.254447	3.07882e-228	0.0628023	0.250247	0.0556866	0.321462
	Infant testis	-0.00115389	0.875996	0.0463172	0.375633	0.258785	8.54259e-275	0.0182575	0.727749	0.207762	0.000108642
	Toddler forebrain	0.0297127	8.22604e-05	0.0908131	0.0848836	0.238093	9.03883e-223	0.0398671	0.451426	0.245873	5.63182e-06
	Toddler heart	-0.0420757	3.86725e-07	-0.0192979	0.724104	0.20938	7.14195e-143	0.0159116	0.772028	0.131011	0.0194317
	Toddler hindbrain	0.0309958	6.89954e-05	-0.0259233	0.626405	0.23811	2.96907e-209	0.026516	0.619534	0.180538	0.000951973
	Toddler kidney	-0.0354112	4.4392e-06	0.00879247	0.869619	0.260736	5.05467e-257	0.0503175	0.34864	0.096591	0.0802173
	Toddler liver	-0.101373	6.32123e-36	-0.0090269	0.869841	0.254974	1.68185e-222	0.0461474	0.404114	0.0768326	0.175836
	Toddler testis	-2.59409e-06	0.999734	0.0250228	0.638444	0.231534	5.71972e-199	0.0652836	0.221792	0.177456	0.00118661
	School age child forebrain	0.0166452	0.0312618	0.0428608	0.418149	0.22997	2.89054e-198	0.00799319	0.88037	0.204917	0.000178088
	School age child hindbrain	0.0437157	9.18753e-09	0.0375833	0.471071	0.25436	2.7264e-250	-0.0372577	0.476732	0.217383	5.57712e-05
	School age child kidney	-0.0439655	5.84455e-08	-0.0418667	0.438916	0.226431	5.83035e-175	0.00512531	0.924872	0.0200023	0.720666
	School age child liver	-0.0876139	3.26744e-26	0.0699251	0.210783	0.244954	4.51195e-197	0.0826433	0.140184	0.12653	0.0279082
	Adolescent forebrain	0.0197007	0.00874047	0.0567866	0.279891	0.253164	1.15202e-254	0.0190992	0.71723	0.276544	2.59028e-07
	Adolescent heart	-0.071667	2.22462e-17	-0.0448211	0.419918	0.19434	1.82224e-118	-0.0385897	0.48882	0.0751523	0.18837
	Adolescent hindbrain	0.0381758	2.7396e-07	0.0389051	0.451948	0.28275	0	-0.0095887	0.853565	0.231415	1.49705e-05
	Adolescent liver	-0.0998151	3.78937e-33	0.0088704	0.874802	0.237369	2.07257e-182	0.0619641	0.272122	0.0475472	0.412679
	Adolescent testis	0.0356515	6.03593e-07	0.0592239	0.250704	0.252257	3.12154e-278	0.00540541	0.916799	0.188807	0.00040586
	Young adult forebrain	0.0265377	0.000313539	0.0697564	0.180609	0.278725	0	0.0186065	0.722026	0.295291	2.8718e-08
	Young adult heart	-0.0274371	0.0011167	0.102789	0.0609798	0.182614	1.47794e-105	0.0112281	0.838978	0.145207	0.0104708
	Young adult hindbrain	0.0449878	8.75371e-10	0.0186113	0.720143	0.278267	0	0.0178713	0.73188	0.229106	1.88206e-05
	Young adult liver	-0.0885854	7.60003e-31	0.0197437	0.713997	0.284791	0	0.0718905	0.18344	0.114406	0.0392731
	Young adult testis	0.0419091	4.27778e-09	0.061578	0.234203	0.257993	1.12361e-291	0.0142756	0.783473	0.196215	0.00023534
	Middle adult forebrain	0.0211938	0.00532776	0.0327792	0.536438	0.252686	1.06549e-247	0.0675902	0.203281	0.258836	1.51647e-06
	Middle adult heart	-0.0179999	0.0258233	-0.0264047	0.631147	0.178329	3.98602e-109	0.0172878	0.754009	0.0662187	0.240494
	Middle adult hindbrain	0.0350978	3.18249e-06	-0.00535552	0.918338	0.259969	8.74656e-267	-0.00198449	0.969819	0.183318	0.000682309
	Middle adult liver	-0.0962129	4.16457e-31	0.0778441	0.159555	0.262387	3.60296e-225	0.00640833	0.908237	0.087415	0.125196
	Middle adult testis	0.0589251	1.61222e-15	0.0883482	0.0897004	0.23493	4.77811e-225	0.0694031	0.184629	0.257311	1.27383e-06
	Elderly forebrain	0.0149466	0.0507444	0.0867252	0.101366	0.233307	2.90815e-208	0.0591081	0.266009	0.280344	2.15483e-07
	Elderly hindbrain	0.0277422	0.000258721	-0.0201571	0.703875	0.255401	8.94333e-254	0.0369443	0.48715	0.192147	0.000405107
	Elderly liver	-0.0919689	9.94874e-32	-0.00642318	0.906621	0.255397	7.86107e-238	0.0443055	0.419624	0.0668472	0.236798
	Elderly testis	0.0246884	0.00103121	0.0313656	0.551389	0.204786	4.93615e-165	0.0561946	0.286951	0.20317	0.000162022
Adult tissues or organs (32 samples) (E-MTAB-2836)	Adipose tissue	-0.0160455	0.0332422	0.0775916	0.140093	0.238086	2.35828e-223	0.0169154	0.74874	0.19821	0.000240238
	Adrenal gland	-0.0242189	0.00174192	-0.0173375	0.746177	0.25993	2.50062e-254	-0.0345294	0.520264	0.156737	0.00425687
	Bone marrow	0.0233394	0.00247629	0.0886501	0.0972771	0.255109	1.98395e-245	0.0134192	0.801905	-0.0308315	0.575043
	Cerebral cortex	0.0320603	2.54029e-05	0.0542013	0.303743	0.251462	4.31233e-245	0.00169752	0.974395	0.259232	1.26311e-06
	Colon	-0.0229198	0.00194658	0.0660667	0.20794	0.269046	2.66818e-297	0.00898988	0.864652	0.0777529	0.153772
	Duodenum	-0.0470119	1.73205e-09	0.0896114	0.0990271	0.257304	1.76548e-244	0.0571957	0.294411	0.108219	0.0520044
	Endometrium	0.0159232	0.0334082	-0.0113494	0.828682	0.264379	1.7265e-280	-0.0167257	0.750796	0.195407	0.000283171
	Esophagus	-0.00585919	0.444943	0.0765768	0.148761	0.24749	6.60449e-234	-0.0275346	0.605627	0.160321	0.00335079
	Fallopian tube	-0.00194588	0.793998	0.028967	0.581723	0.26576	5.74207e-286	-0.00658833	0.900725	0.172304	0.00142611
	Gallbladder	-0.022168	0.00347661	0.0296865	0.576117	0.228831	1.78135e-203	-0.0361214	0.498128	0.121391	0.0263015
	Heart	-0.0147626	0.056897	-0.0138842	0.794333	0.244697	7.18963e-224	-0.0180647	0.734827	0.199122	0.000261094
	Kidney	-0.0460242	1.74641e-09	0.046586	0.380831	0.289778	0	0.0203276	0.703093	0.138008	0.0113276
	Liver	-0.0901698	6.77953e-30	0.0726036	0.183641	0.267433	8.04169e-256	0.0518496	0.342654	0.146485	0.0083718
	Lung	-0.00422157	0.575012	0.0671695	0.202307	0.224904	2.02139e-199	-0.00434008	0.934689	0.145734	0.00719442
	Lymph node	-0.00259246	0.731057	0.0268341	0.611333	0.249931	2.72052e-246	-0.037977	0.473803	0.03693	0.498618
	Ovary	0.023397	0.00240499	-0.000462427	0.992985	0.241827	1.0325e-220	-0.0570049	0.280046	0.142648	0.00833991
	Pancreas	-0.0104972	0.199466	0.0774469	0.158517	0.225315	9.32077e-171	0.014312	0.794709	0.10529	0.0607363
	Placenta	-0.00204464	0.787198	0.0267347	0.610679	0.243977	1.95294e-232	0.0159951	0.761666	0.0958467	0.0771454
	Prostate gland	0.00844356	0.264822	0.0229119	0.66526	0.25929	8.49432e-264	-0.0425116	0.422607	0.132941	0.0145959
	Rectum	-0.0354105	2.21886e-06	-0.0029985	0.954725	0.276762	3.01945e-308	-0.0138905	0.793387	0.0142716	0.793468
	Saliva	-0.0016163	0.83524	0.0391393	0.465458	0.230946	5.29903e-198	0.0417967	0.436353	0.167047	0.00236721
	Skeletal muscle tissue	0.013213	0.0994787	0.159201	0.00306745	0.242515	2.01317e-205	0.0821256	0.129578	0.263993	1.38772e-06
	Small intestine	-0.0397534	1.55449e-07	0.0476686	0.371888	0.254518	3.13982e-253	0.0317046	0.55384	0.105984	0.0536973
	Smooth muscle tissue	-0.00200212	0.792147	0.0618506	0.24243	0.244547	2.21451e-232	-0.015111	0.776312	0.221838	4.08817e-05
	Spleen	0.0145302	0.0550685	0.105854	0.0447388	0.219055	1.3058e-186	0.0175758	0.740686	0.138122	0.0111382
	Stomach	-0.0112287	0.139924	0.0500126	0.349496	0.250656	5.59958e-244	0.00057285	0.99148	0.0708492	0.197856
	Testis	0.0487421	8.58777e-12	0.0872784	0.0914653	0.293472	0	0.0278354	0.592535	0.244212	4.04038e-06
	Thyroid gland	-0.0181734	0.0170614	-0.0644626	0.220494	0.292301	0	-0.0734218	0.164494	0.0569816	0.294791
	Tonsil	-0.011152	0.142614	0.0320329	0.544631	0.252888	2.0828e-248	-0.0200102	0.706327	0.00796383	0.884365
	Urinary bladder	-0.0205191	0.00826051	-0.00546735	0.918588	0.222006	6.0787e-183	-0.0167552	0.755108	0.0285977	0.603611
	Vermiform appendix	-0.000976468	0.898494	0.0968783	0.0690642	0.222011	3.41336e-188	0.0128657	0.810184	0.0876459	0.109317
	Zone of skin	0.00717786	0.346531	-0.0117035	0.826073	0.260507	8.06886e-263	-0.00305138	0.954444	0.0783392	0.15314
Adult tissues or organs (52 samples) (GTEx)	Adipose - Subcutaneous	0.0523667	4.52996e-14	0.223569	1.08438e-05	0.34973	0	0.0774574	0.132783	0.33732	1.11163e-10
	Adipose - Visceral (Omentum)	0.0484921	2.83088e-12	0.213584	2.68873e-05	0.345515	0	0.0740174	0.150926	0.34067	7.07277e-11
	Adrenal Gland	0.0310593	7.71617e-06	0.190643	0.000185179	0.39165	0	0.0386333	0.453912	0.330688	2.67738e-10
	Artery - Aorta	0.0639322	3.13534e-20	0.206333	5.06478e-05	0.350738	0	0.057554	0.264338	0.379063	2.66581e-13
	Artery - Coronary	0.0560643	6.56513e-16	0.198572	9.73882e-05	0.352449	0	0.0649687	0.207567	0.372314	7.51034e-13
	Artery - Tibial	0.0714841	6.66987e-25	0.191389	0.000174513	0.361026	0	0.0528788	0.305178	0.396031	1.7698e-14
	Bladder	0.0646139	1.24645e-20	0.208138	4.33492e-05	0.36156	0	0.0808844	0.11643	0.340694	7.04933e-11
	Brain - Amygdala	0.0836719	1.55807e-33	0.172501	0.000732972	0.360536	0	0.129695	0.0116072	0.426036	9.83856e-17
	Brain - Anterior cingulate cortex (BA24)	0.0853193	8.35701e-35	0.211768	3.1573e-05	0.363807	0	0.103071	0.0452165	0.43089	4.04031e-17
	Brain - Caudate (basal ganglia)	0.07772	3.77269e-29	0.179145	0.00044961	0.367051	0	0.115084	0.0252519	0.404156	4.56532e-15
	Brain - Cerebellar Hemisphere	0.0998892	3.99572e-47	0.14772	0.00390219	0.372867	0	0.0379713	0.461689	0.368447	1.34494e-12
	Brain - Cerebellum	0.100577	9.36147e-48	0.164589	0.00128261	0.369459	0	0.0452564	0.380258	0.379524	2.48125e-13
	Brain - Cortex	0.0880573	5.69463e-37	0.222164	1.23537e-05	0.364835	0	0.122316	0.0173518	0.450976	8.70251e-19
	Brain - Frontal Cortex (BA9)	0.082687	8.71689e-33	0.208539	4.18706e-05	0.3685	0	0.109047	0.0340558	0.436302	1.4728e-17
	Brain - Hippocampus	0.0838248	1.19051e-33	0.166343	0.00113532	0.361962	0	0.139726	0.00650945	0.421486	2.23658e-16
	Brain - Hypothalamus	0.0780363	2.24785e-29	0.178283	0.000479523	0.36581	0	0.113749	0.0270086	0.432086	3.23813e-17
	Brain - Nucleus accumbens (basal ganglia)	0.0809671	1.67872e-31	0.189334	0.0002054	0.368182	0	0.113726	0.0270405	0.40954	1.82231e-15
	Brain - Putamen (basal ganglia)	0.078189	1.74936e-29	0.172545	0.000730679	0.365035	0	0.139469	0.0066096	0.412814	1.03409e-15
	Brain - Spinal cord (cervical c-1)	0.0666717	7.26081e-22	0.103257	0.0442626	0.367168	0	0.114342	0.0262166	0.408081	2.3412e-15
	Brain - Substantia nigra	0.0684903	5.46997e-23	0.13391	0.0089604	0.366094	0	0.133011	0.00962632	0.406692	2.96853e-15
	Breast - Mammary Tissue	0.0574249	1.28759e-16	0.198533	9.7706e-05	0.351563	0	0.0872002	0.0904599	0.310597	3.38491e-09
	Cervix - Ectocervix	0.0744046	7.56472e-27	0.188135	0.000225727	0.358421	0	0.0615756	0.232347	0.347856	2.63295e-11
	Cervix - Endocervix	0.0741475	1.13029e-26	0.203758	6.30929e-05	0.354307	0	0.0761887	0.139268	0.368753	1.28478e-12
	Colon - Sigmoid	0.0752011	2.16183e-27	0.209482	3.85739e-05	0.360092	0	0.0835707	0.104748	0.405861	3.41924e-15
	Colon - Transverse	0.051794	8.51087e-14	0.207014	4.77674e-05	0.361092	0	0.100703	0.0504196	0.31417	2.18522e-09
	Esophagus - Gastroesophageal Junction	0.0713644	7.9836e-25	0.208974	4.0317e-05	0.359824	0	0.083484	0.10511	0.400106	9.01119e-15
	Esophagus - Mucosa	0.0547527	3.0443e-15	0.202482	7.02754e-05	0.364692	0	0.0618435	0.230317	0.262164	7.31367e-07
	Esophagus - Muscularis	0.0699747	6.29778e-24	0.217605	1.87461e-05	0.361637	0	0.0865988	0.092713	0.403039	5.51273e-15
	Fallopian Tube	0.071429	7.24501e-25	0.211545	3.21992e-05	0.351234	0	0.071696	0.164194	0.358645	5.69138e-12
	Heart - Atrial Appendage	0.052183	5.54916e-14	0.202732	6.88113e-05	0.358545	0	0.0678282	0.188215	0.36206	3.46214e-12
	Heart - Left Ventricle	0.0505118	3.40816e-13	0.203092	6.67483e-05	0.369704	0	0.0693141	0.178698	0.37426	5.58467e-13
	Kidney - Cortex	0.0256547	0.000220483	0.196739	0.000113245	0.37547	0	0.0682262	0.18563	0.293188	2.62847e-08
	Kidney - Medulla	0.0403303	6.28429e-09	0.196354	0.00011687	0.366045	0	0.0930658	0.0707096	0.272237	2.59781e-07
	Liver	-0.0113765	0.10142	0.228921	6.55057e-06	0.395957	0	0.12272	0.0169831	0.381007	1.96902e-13
	Lung	0.0529711	2.31144e-14	0.218965	1.65687e-05	0.321991	0	0.0791528	0.124484	0.283389	7.85651e-08
	Minor Salivary Gland	0.0526989	3.13223e-14	0.209406	3.88306e-05	0.356113	0	0.0830203	0.107063	0.260629	8.53166e-07
	Muscle - Skeletal	0.0651519	5.97876e-21	0.259518	2.89072e-07	0.386159	0	0.0848238	0.0996258	0.431698	3.47948e-17
	Nerve - Tibial	0.061614	6.71831e-19	0.1675	0.00104695	0.352088	0	0.0877246	0.088531	0.381746	1.754e-13
	Ovary	0.0712539	9.42139e-25	0.170963	0.000818773	0.370817	0	0.0406207	0.431009	0.333689	1.80336e-10
	Pancreas	0.0412761	2.75844e-09	0.211124	3.3414e-05	0.384737	0	0.0387287	0.452798	0.270712	3.04659e-07
	Pituitary	0.0787538	6.8917e-30	0.23747	2.85458e-06	0.370155	0	0.0657183	0.20236	0.432613	2.936e-17
	Prostate	0.0696591	1.00098e-23	0.183215	0.000330447	0.355572	0	0.0712328	0.166943	0.317076	1.52438e-09
	Skin - Not Sun Exposed (Suprapubic)	0.0715413	6.11999e-25	0.22071	1.41248e-05	0.34862	0	0.0903407	0.0793971	0.288742	4.34226e-08
	Skin - Sun Exposed (Lower leg)	0.0735587	2.81978e-26	0.243615	1.54067e-06	0.344927	0	0.106775	0.0379857	0.31549	1.85638e-09
	Small Intestine - Terminal Ileum	0.03975	1.03209e-08	0.219159	1.62785e-05	0.352351	0	0.0821458	0.110824	0.29439	2.29155e-08
	Spleen	0.0500106	5.80823e-13	0.2342	3.93675e-06	0.313534	0	0.0779949	0.130108	0.288788	4.31976e-08
	Stomach	0.0481624	3.96783e-12	0.20916	3.96693e-05	0.37329	0	0.0609625	0.237039	0.291339	3.24225e-08
	Testis	0.109782	1.31826e-56	0.199132	9.29785e-05	0.337039	0	0.133985	0.00910448	0.348698	2.34091e-11
	Thyroid	0.06046	2.96349e-18	0.164272	0.00131097	0.359066	0	0.0456309	0.376324	0.290259	3.66225e-08
	Uterus	0.0752369	2.04298e-27	0.197377	0.000107469	0.357964	0	0.0561171	0.276469	0.38547	9.75028e-14
	Vagina	0.0686157	4.56474e-23	0.174963	0.000612809	0.350437	0	0.0610604	0.236285	0.288188	4.61955e-08
	Whole Blood	0.0443232	1.71764e-10	0.34492	4.68154e-12	0.304985	0	0.0931579	0.0704303	0.246532	3.3559e-06

## Sheet: Chimpanzee
Sample type	Sample name	PCG (SDR - TPM)		KZFP (SDR - TPM)		PCG (gene age - TPM)		KZFP (gene age - TPM)		KZFP (zinc finger divergence time - TPM)
		ρ	P	ρ	P	ρ	P	ρ	P	ρ	P
Adult organs (GSE69241)	Brain	0.0277408	0.000460813	0.109528	0.0756458	0.263473	2.7358e-245	-0.0624958	0.311726	0.265559	1.17875e-05
	Heart	-0.0123343	0.130705	0.000401089	0.994885	0.273349	4.05826e-250	-0.0889869	0.154091	0.15611	0.0118818
	Liver	-0.0809923	1.47384e-23	0.146954	0.0181861	0.259418	1.69142e-227	-0.0566771	0.364578	0.147686	0.0173908
	Testis	0.0629865	1.23936e-16	0.162799	0.00768784	0.280177	2.63305e-299	-0.0172146	0.779486	0.220971	0.000266653

## Sheet: Rhesus
Sample type	Sample name	PCG (SDR - TPM)		KZFP (SDR - TPM)		PCG (gene age - TPM)		KZFP (gene age - TPM)		KZFP (zinc finger divergence time - TPM)
		ρ	P	ρ	P	ρ	P	ρ	P	ρ	P
Early embryo development (2-cell -> Pronuclear) (GSE103313)	2-cell	0.0143731	0.125194	-0.144873	0.0382165	0.0253468	0.00669253	-0.0474204	0.49431	-0.261773	0.000319039
	4-cell	-0.0118903	0.198044	-0.187806	0.00634001	0.0365978	7.14036e-05	-0.0545429	0.426215	-0.17605	0.0153848
	8-cell	0.0110243	0.21994	-0.195914	0.00244936	0.0110421	0.218233	0.033003	0.60943	-0.50135	3.78448e-15
	Morula	-6.56414e-05	0.994551	-0.168559	0.0137697	0.060994	1.95323e-10	0.0808067	0.234762	-0.369717	1.41136e-07
	Blastocyst	-0.0388765	1.88629e-05	-0.268362	2.72267e-05	0.112289	2.22811e-35	0.149164	0.0200042	-0.425743	6.38567e-11
	Pronuclear	0.00513957	0.572253	-0.213412	0.00148906	0.0432323	1.88904e-06	-0.0235892	0.725495	-0.246643	0.000445038
Early organogenesis to adulthood (Embryonic day 93 -> 20 to 26 years old) (E-MTAB-6813)	Embryonic day 93 forebrain	0.0951727	1.5363e-34	0.0873094	0.162859	0.107655	8.22351e-44	-0.0239456	0.699648	0.121117	0.0637938
	Embryonic day 93 heart	0.0632214	8.2255e-15	0.133728	0.0349391	0.0849058	1.54734e-25	0.0150328	0.811559	0.0570619	0.387992
	Embryonic day 93 kidney	0.0781024	2.90094e-24	0.164493	0.00836432	0.126726	1.87689e-61	-0.0243903	0.694907	0.0657967	0.316251
	Embryonic day 93 liver	-0.0271461	0.000748503	0.134226	0.0346277	0.163939	1.73139e-93	0.00150941	0.980941	0.0699259	0.290971
	Embryonic day 93 ovary	0.0762522	1.35528e-23	0.120462	0.052827	0.159876	4.31973e-99	0.015859	0.797587	0.066757	0.308182
	Embryonic day 109 forebrain	0.0630991	7.27305e-16	-0.0589108	0.345951	0.118001	9.56729e-52	-0.00279052	0.964076	0.0296859	0.650729
	Embryonic day 109 heart	0.0474585	6.11612e-10	0.0544305	0.382998	0.14206	2.4799e-77	-0.00417587	0.946161	0.00426966	0.948091
	Embryonic day 109 kidney	0.0204498	0.00886428	0.0234572	0.708754	0.159789	2.60074e-94	0.028838	0.642825	-0.0485387	0.460903
	Embryonic day 109 liver	-0.0389136	1.3738e-06	-0.0112971	0.857809	0.158452	3.18489e-87	0.0647806	0.298994	-0.0387042	0.557499
	Embryonic day 109 testis	0.0374192	6.08339e-07	0.045252	0.467519	0.16152	2.76624e-104	-0.0483034	0.433591	0.0207373	0.751824
	Embryonic day 112 forebrain	0.0653153	3.18232e-16	0.0157268	0.801886	0.105619	4.91995e-40	-0.0444262	0.473981	0.0737378	0.260214
	Embryonic day 112 heart	0.0465732	7.91652e-09	0.167631	0.00778235	0.0949599	4.25785e-32	-0.000228563	0.997096	0.121298	0.0657132
	Embryonic day 112 kidney	0.0576891	5.4599e-13	0.0749283	0.235937	0.117286	4.33319e-49	0.0378871	0.545423	0.0233803	0.723736
	Embryonic day 112 liver	-0.0214906	0.0103517	0.152073	0.0174491	0.126552	4.72299e-52	0.0454003	0.476638	0.102957	0.121923
	Embryonic day 112 testis	0.0367924	2.57768e-06	0.0979923	0.117824	0.132764	3.09261e-65	-0.0102466	0.869142	0.0621778	0.344703
	Embryonic day 123 forebrain	0.0715324	1.04788e-20	0.0119121	0.848984	0.130682	1.32875e-65	-0.00624068	0.919768	0.0647403	0.323057
	Embryonic day 123 heart	0.0558755	7.03779e-13	0.0155249	0.804756	0.125444	7.59672e-59	0.0334954	0.590102	-0.0219434	0.738991
	Embryonic day 123 hindbrain	0.0822407	9.78784e-25	0.00578992	0.926985	0.103821	1.28281e-38	0.041726	0.50461	0.0383561	0.560199
	Embryonic day 123 kidney	0.0148555	0.0535877	-0.011641	0.853241	0.151574	1.9725e-87	0.113407	0.0678922	-0.0694681	0.290987
	Embryonic day 123 liver	-0.030893	9.18648e-05	0.00724413	0.908899	0.15354	3.61908e-85	0.0616725	0.32472	-0.0293939	0.656036
	Embryonic day 123 testis	0.0303283	8.74775e-05	-0.0162211	0.796975	0.130165	3.2864e-64	-0.00150236	0.980804	-0.0406514	0.537833
	Embryonic day 130 forebrain	0.070999	5.04117e-21	0.0455216	0.464867	0.151037	5.84948e-90	-0.025237	0.682575	0.0938716	0.150547
	Embryonic day 130 heart	0.044739	1.59378e-07	0.150134	0.0197102	0.105702	1.52954e-35	0.0349938	0.585681	0.0532583	0.425582
	Embryonic day 130 hindbrain	0.0762986	7.42783e-23	-0.018339	0.769398	0.133153	1.43207e-66	0.0666596	0.281442	-0.0166943	0.798632
	Embryonic day 130 kidney	0.0327899	1.09489e-05	0.0185449	0.76644	0.170226	5.87027e-117	0.0933323	0.130387	-0.0518985	0.42843
	Embryonic day 130 liver	-0.0379183	2.80463e-06	0.0158407	0.803188	0.144664	2.61797e-72	0.082102	0.192152	-0.0187187	0.778143
	Embryonic day 130 testis	0.0257398	0.000841853	0.0109189	0.862521	0.132612	5.24e-67	-0.0124627	0.841789	-0.0241188	0.714787
	Postnatal day 0 forebrain	0.0670246	3.51039e-19	0.0635233	0.307549	0.149854	4.88478e-90	-0.00236883	0.969385	0.0914374	0.161464
	Postnatal day 0 heart	0.0268916	0.000440846	0.0539394	0.387311	0.149401	7.89717e-86	0.00189567	0.975545	0.00495381	0.939788
	Postnatal day 0 hindbrain	0.0705265	1.71708e-20	0.0211817	0.734402	0.147924	3.83885e-85	-0.0154446	0.802766	0.039835	0.542558
	Postnatal day 0 kidney	-0.00596456	0.427509	0.0167671	0.788273	0.178903	2.29827e-127	0.082857	0.179535	-0.0158851	0.808601
	Postnatal day 0 liver	-0.043613	1.53129e-08	0.0549206	0.382466	0.175249	3.29075e-116	0.0276768	0.656891	-0.00170905	0.979344
	Postnatal day 0 testis	0.0527157	7.46995e-13	-0.00524295	0.932821	0.159215	2.86724e-105	-0.00616933	0.920229	-0.0297896	0.648887
	Postnatal day 24 forebrain	0.0379763	2.12752e-06	0.0400625	0.522578	0.119863	3.97219e-51	0.0396641	0.522692	0.0991679	0.129558
	6 months Postnatal forebrain	0.0635757	1.07177e-16	0.054396	0.3833	0.142756	3.14916e-78	7.13377e-05	0.99908	0.098806	0.130144
	6 months Postnatal heart	0.0267306	0.000564347	0.0475307	0.448038	0.142464	2.83267e-76	0.0203337	0.743222	0.0292024	0.656744
	6 months Postnatal hindbrain	0.0634222	6.00004e-16	0.0107258	0.864133	0.132874	6.02194e-65	0.0186007	0.764432	0.0575887	0.379488
	6 months Postnatal kidney	-0.0146038	0.058673	-0.0102176	0.870766	0.171767	2.39289e-111	0.0965349	0.119775	-0.028374	0.666564
	6 months Postnatal liver	-0.0591638	1.31933e-13	0.110377	0.0815459	0.150759	2.40109e-80	0.0228964	0.717028	0.0757303	0.253714
	6 months Postnatal testis	0.0740912	1.16716e-23	0.0684226	0.270729	0.157299	1.42804e-101	-0.0491717	0.42448	0.0480363	0.462672
	1 year Postnatal forebrain	0.0589188	2.20939e-14	0.150793	0.0153416	0.124079	1.1368e-58	-0.0700511	0.257627	0.105805	0.105693
	1 year Postnatal heart	0.0112238	0.147816	0.00185999	0.976328	0.145475	1.79387e-79	0.00740161	0.90509	-0.028601	0.662695
	1 year Postnatal hindbrain	0.0483089	2.46729e-09	0.00431624	0.945319	0.118873	3.78124e-49	-0.0114348	0.854408	0.0526075	0.42314
	1 year Postnatal kidney	-0.0231261	0.00250436	-0.00825204	0.895468	0.171845	1.338e-113	0.1227	0.0476755	-0.0359726	0.584032
	1 year Postnatal liver	-0.0563887	7.39951e-13	0.0981901	0.121506	0.163182	5.65725e-97	0.0222073	0.724146	0.101214	0.125878
	1 year Postnatal testis	0.0727436	8.56162e-22	0.102175	0.0995418	0.149707	1.14543e-87	-0.0302055	0.623831	0.0860856	0.187538
	2 years Postnatal forebrain	0.0560792	2.75087e-12	0.0475045	0.450977	0.106117	2.96356e-40	0.0185575	0.766286	0.112735	0.0852924
	3 years Postnatal forebrain	0.0200747	0.0122517	0.138706	0.0317137	0.102124	1.83094e-37	-0.0401998	0.531143	0.105611	0.115801
	3 years Postnatal heart	0.0167369	0.0297939	0.0594694	0.342336	0.143222	4.58379e-78	-0.0199219	0.748246	0.0326032	0.619003
	3 years Postnatal hindbrain	0.0581198	8.72422e-14	0.100802	0.106916	0.130446	2.06211e-63	-0.0374751	0.54591	0.101728	0.119902
	3 years Postnatal kidney	-0.0242291	0.00151914	-0.0190399	0.761301	0.18476	1.24526e-131	0.0673983	0.277056	-0.0476944	0.468747
	3 years Postnatal liver	-0.0527675	2.7947e-11	0.109999	0.0838522	0.163944	2.27241e-96	0.0208084	0.74237	0.133188	0.0445369
	3 years Postnatal testis	0.087001	1.9711e-33	0.0912708	0.140654	0.163876	3.10646e-115	-0.0264297	0.667258	0.0699376	0.283587
	8 years Postnatal forebrain	0.0344694	2.63334e-05	0.132796	0.0406614	0.0793499	2.86346e-22	-0.0722987	0.262566	0.0189868	0.779941
	8 years Postnatal heart	0.0166467	0.0517596	0.0713629	0.270818	0.0983924	7.18287e-31	0.00472408	0.941477	0.0598597	0.371485
	8 years Postnatal kidney	-0.0410284	1.87888e-07	-0.0414024	0.514641	0.172526	3.20244e-108	0.0807105	0.198929	-0.0518266	0.43307
	8 years Postnatal liver	-0.0706246	7.09306e-17	0.093238	0.170151	0.108431	8.01525e-38	0.0412773	0.542516	0.0929244	0.184021
	9 years Postnatal forebrain	0.0632387	1.30255e-16	0.178716	0.00404996	0.138955	1.55841e-74	-0.0178407	0.773792	0.204972	0.00717225
	9 years Postnatal heart	-0.00154839	0.847832	-0.00386087	0.951664	0.157146	7.64846e-86	-0.0297146	0.637397	0.0149253	0.821108
	9 years Postnatal hindbrain	0.0327976	6.21925e-05	0.0120839	0.848921	0.123495	6.30452e-52	-0.0178455	0.776293	0.0481494	0.46548
	9 years Postnatal kidney	-0.0331446	2.0218e-05	-0.0377228	0.550334	0.180675	1.0799e-121	0.123276	0.0479244	-0.0419322	0.525992
	9 years Postnatal liver	-0.0538364	5.89978e-12	0.0870259	0.173647	0.167363	4.14367e-103	0.0199154	0.754019	0.0764264	0.250411
	9 years Postnatal ovary	0.0275252	0.000695275	0.0737043	0.246554	0.0987481	2.61227e-34	0.020468	0.745461	-0.0202494	0.760531
	9 years Postnatal testis	0.0762835	3.98555e-25	0.111513	0.0704628	0.12329	2.86302e-63	-0.0371231	0.544357	0.0201477	0.757156
	11 years Postnatal ovary	0.0518459	1.33191e-10	0.175184	0.00529152	0.0847916	5.95775e-26	-0.0093122	0.8819	0.105951	0.108252
	14 to 15 years Postnatal forebrain	0.0444455	1.69603e-08	0.0464544	0.457515	0.136549	5.40135e-68	0.00641635	0.917518	0.102098	0.118556
	14 to 15 years Postnatal heart	-0.00176438	0.827895	-0.0119737	0.85058	0.138959	1.39207e-66	-0.00945647	0.880552	-0.00344222	0.958502
	14 to 15 years Postnatal hindbrain	0.0272402	0.000765639	0.0813664	0.198868	0.123428	5.36048e-53	-0.0373554	0.551864	0.0200448	0.761865
	14 to 15 years Postnatal kidney	-0.0404423	2.33354e-07	-0.0081285	0.897429	0.187278	3.51944e-129	0.102695	0.0991289	-0.0111707	0.865613
	14 to 15 years Postnatal liver	-0.0801435	1.7502e-23	0.058134	0.36392	0.178242	5.67466e-111	0.0313009	0.623034	0.0872208	0.190414
	14 to 15 years Postnatal testis	0.0778052	1.29207e-25	0.151103	0.0141708	0.121459	2.19225e-60	-0.0290617	0.635759	0.060408	0.354499
	20 to 26 years Postnatal forebrain	0.0483177	4.23916e-10	0.0796106	0.202468	0.152256	2.84885e-87	0.0286061	0.644226	0.117635	0.0718697
	20 to 26 years Postnatal heart	-0.00537488	0.504621	0.0319058	0.612775	0.131124	3.16109e-60	-0.0161075	0.796416	-0.00047649	0.994241
	20 to 26 years Postnatal hindbrain	0.0451746	9.18252e-09	0.0626706	0.317889	0.131892	1.03803e-63	-0.0397651	0.522437	0.0328457	0.616396
	20 to 26 years Postnatal kidney	-0.0376083	1.66287e-06	-0.00370103	0.953196	0.158716	3.12286e-92	0.0582277	0.350642	-0.00663308	0.919784
	20 to 26 years Postnatal liver	-0.0556618	3.09725e-11	0.0114155	0.861811	0.12416	3.49944e-50	0.0407018	0.532928	0.0144364	0.832157
	20 to 26 years Postnatal testis	0.0757345	1.00928e-24	0.112469	0.0686019	0.120931	7.98837e-61	-0.0380507	0.535106	0.00370834	0.954714
Adult organs (GSE69241)	Brain	0.0361566	3.50917e-06	-0.0325147	0.60245	0.169369	2.87683e-106	-0.0523285	0.397116	0.0387273	0.553849
	Heart	0.00740272	0.348748	-0.0361714	0.566088	0.192985	1.95592e-134	-0.00678906	0.913415	-0.0118448	0.85728
	Liver	-0.0711635	3.94893e-18	0.087022	0.17634	0.178132	2.7375e-106	0.0116707	0.855781	0.133909	0.0443257
	Testis	0.0533401	1.2994e-12	0.164782	0.00763912	0.153553	7.16613e-94	-0.0735536	0.231855	0.0979299	0.133602

## Sheet: Mouse
Sample type	Sample name	PCG (SDR - TPM)		KZFP (SDR - TPM)		PCG (gene age - TPM)		KZFP (gene age - TPM)		KZFP (zinc finger divergence time - TPM)
		ρ	P	ρ	P	ρ	P	ρ	P	ρ	P
Early embryo development (2-cell -> Blastocyst) (GSE70605)	2-cell	0.0650656	1.38243e-11	0.0358698	0.61408	0.14355	1.15629e-50	-0.0641313	0.369389	0.0265082	0.711563
	4-cell	-0.0379107	0.0017996	0.0893679	0.353174	0.165486	6.84769e-43	-0.165192	0.0860545	0.0410352	0.670368
	8-cell	0.0367222	2.37715e-05	-0.171365	0.00490683	0.246	3.6389e-181	0.0576876	0.348653	-0.323103	7.89101e-08
	Morula	-0.0024058	0.775148	-0.144544	0.01295	0.278938	4.5914e-249	0.0638006	0.275536	-0.404633	6.25805e-13
	Trophoblast	-0.00664744	0.433604	-0.138647	0.017184	0.279284	3.5822e-246	0.00631573	0.914129	-0.427543	2.09457e-14
	Blastocyst	-0.0340725	0.00029003	0.0811926	0.243677	0.195861	4.46654e-98	-0.0413448	0.554186	0.0144199	0.837013
Early embryo development (2-cell -> Trophoblast) (GSE98150)	2-cell	0.12778	2.55718e-60	-0.0220829	0.699947	0.226133	4.53337e-187	-0.143208	0.0121487	-0.115054	0.0457417
	4-cell	0.0949811	2.01561e-32	-0.118121	0.0409009	0.271405	1.22358e-258	-0.0565827	0.330333	-0.21104	0.0002554
	8-cell	0.0808102	8.715e-22	-0.132181	0.0267185	0.254948	2.51093e-206	-0.0163883	0.784837	-0.268676	5.98745e-06
	Morula	0.0693364	2.77151e-16	-0.128315	0.0300464	0.275605	5.44593e-240	-0.0165549	0.780806	-0.310622	1.00748e-07
	Inner cell mass (ICM)	0.0428096	1.6871e-07	-0.113411	0.0478287	0.313663	0	-0.0826791	0.15041	-0.238817	2.82895e-05
	Trophoblast	0.0499636	9.77851e-10	-0.125739	0.0276029	0.311856	0	-0.100274	0.080391	-0.290343	2.81005e-07
Endoderm differentiation (ESCs -> ETPs) (GSE92572)	Pluripotent cells (differentiation day 1)	0.04572	9.82094e-09	-0.0374099	0.510302	0.330351	0	-0.0335691	0.55598	-0.27156	1.31357e-06
	Anterior Foregut Endoderm (differentiation day 7)	0.0493538	9.65991e-10	0.13545	0.0179461	0.31761	0	0.0272426	0.636686	0.207235	0.000301809
	Early Thyroid Progenitors (ETPs, differentiation day 14)	0.0605395	1.63684e-14	0.185269	0.0012426	0.290545	1.17451e-307	-0.00497739	0.931699	0.295225	2.29729e-07
Mesoderm differentiation (ESCs -> Cardiomyocytes) (GSE47948)	ESCs	0.0451379	2.68883e-08	0.0117596	0.835836	0.307738	0	-0.0229639	0.686658	-0.252773	7.08042e-06
	Mesodermal cells (differentiation day 4)	0.0521611	4.73279e-10	0.169089	0.00305399	0.282231	9.69952e-258	0.0409634	0.477458	0.197433	0.000583271
	Cardiac precursors (differentiation day 5)	0.0627634	2.49846e-14	0.193623	0.000688292	0.265371	1.9763e-234	0.0422923	0.464022	0.250177	1.1996e-05
	Cardiomyocytes (differentiation day 10)	0.0382512	3.77562e-06	0.226243	9.09339e-05	0.245434	2.97603e-198	-0.0222749	0.704167	0.2854	7.71811e-07
Ectoderm differentiation (ESCs -> DNs) (GSE94364)	ESCs	0.0316167	0.000150084	-0.0814946	0.153642	0.324077	0	-0.0590283	0.303365	-0.339305	1.25765e-09
	Differentiation day 1	0.0445228	9.27097e-08	-0.0586409	0.304176	0.311757	0	-0.0211516	0.711575	-0.340079	1.14731e-09
	Differentiation day 3	0.0608424	1.43006e-13	0.0722975	0.202816	0.306329	0	0.000217885	0.996951	0.0216336	0.705766
	Differentiation day 16	0.0794165	3.74459e-22	0.151351	0.00831803	0.21902	1.65073e-159	-0.0103254	0.858176	0.341931	1.34841e-09
	Dopaminergic neurons (DNs, differentiation day 30)	0.0330673	3.74906e-05	0.144389	0.0114487	0.259115	8.07319e-236	-0.0731821	0.203222	0.204434	0.000357244
Early organogenesis to adulthood (Embryonic day 10.5 -> Postnatal day 63) (E-MTAB-6798)	Embryonic day 10.5 brain	0.0811956	1.33477e-24	0.117613	0.0384888	0.309905	0	0.0317861	0.578405	0.136841	0.0167899
	Embryonic day 10.5 heart	0.0499687	3.3896e-10	0.0619745	0.276679	0.308518	0	0.0520636	0.362499	0.0330854	0.564888
	Embryonic day 10.5 liver	0.0582149	8.33001e-14	0.106083	0.0604367	0.318889	0	0.0553716	0.32962	0.0805675	0.157713
	Embryonic day 10.5 ovary	0.0770347	3.17843e-22	0.111702	0.0476096	0.299086	0	0.0662078	0.242835	0.14162	0.0125602
	Embryonic day 10.5 testis	0.0796631	1.04923e-23	0.106158	0.0598434	0.290274	9.74195e-303	0.051307	0.365636	0.13904	0.0142829
	Embryonic day 11.5 brain	0.079457	3.96269e-24	0.0538048	0.34351	0.318951	0	0.0483601	0.396146	0.0938775	0.100635
	Embryonic day 11.5 heart	0.0440341	3.01788e-08	0.0572382	0.312772	0.311688	0	0.0534564	0.347428	0.0513938	0.368715
	Embryonic day 11.5 kidney	0.0835843	1.15542e-26	0.0790741	0.16421	0.296677	0	0.0667999	0.241686	0.0815648	0.154639
	Embryonic day 11.5 liver	0.0646241	5.09931e-17	0.095984	0.0889987	0.324436	0	0.0534427	0.345994	0.109368	0.0544021
	Embryonic day 11.5 ovary	0.0816115	3.96892e-26	0.11361	0.0442563	0.289728	0	0.024681	0.664092	0.0897087	0.115552
	Embryonic day 11.5 testis	0.0739535	3.35368e-21	0.0840237	0.136131	0.289151	0	0.0466389	0.410169	0.0524984	0.356149
	Embryonic day 12.5 brain	0.10243	1.43157e-39	0.100795	0.0763906	0.294374	0	-0.00909753	0.873657	0.238962	2.47117e-05
	Embryonic day 12.5 heart	0.053622	1.30053e-11	0.0741548	0.194319	0.28776	1.33677e-298	0.0387653	0.499298	0.0541944	0.347142
	Embryonic day 12.5 kidney	0.0815422	7.95281e-26	0.0695398	0.219139	0.299384	0	0.0284002	0.617262	0.0952014	0.0948203
	Embryonic day 12.5 liver	0.0113054	0.152011	0.0271291	0.633655	0.338009	0	0.0224004	0.694899	-0.0573198	0.317599
	Embryonic day 12.5 ovary	0.0714761	4.77873e-20	0.0971435	0.0856893	0.280008	2.43658e-291	0.0221191	0.697143	0.0952579	0.0946233
	Embryonic day 12.5 testis	0.0732659	4.42617e-21	0.0788559	0.162665	0.298781	0	0.00890063	0.87537	-0.0256456	0.652864
	Embryonic day 13.5 forebrain	0.105297	7.36764e-42	0.112254	0.0486677	0.288399	0	-0.0133475	0.81582	0.262235	3.57375e-06
	Embryonic day 13.5 heart	0.0646058	1.15985e-16	0.0900302	0.113074	0.291989	0	0.0305717	0.592409	0.117156	0.0405536
	Embryonic day 13.5 hindbrain	0.106261	2.71576e-43	0.131394	0.0204557	0.276282	9.13137e-289	-0.0209028	0.714373	0.302434	6.82716e-08
	Embryonic day 13.5 kidney	0.076467	9.10649e-23	0.0788099	0.164944	0.298899	0	0.059538	0.296038	0.112676	0.0485548
	Embryonic day 13.5 liver	-0.00405033	0.605392	0.0225308	0.692738	0.339189	0	-0.00479983	0.93314	-0.0430864	0.453418
	Embryonic day 13.5 ovary	0.0671542	2.80485e-18	0.0945419	0.0934033	0.297594	0	0.0289869	0.608856	0.0791392	0.163862
	Embryonic day 13.5 testis	0.0733558	3.04188e-21	0.0672301	0.234867	0.2958	0	0.0449435	0.428901	0.0590529	0.300785
	Embryonic day 14.5 forebrain	0.115099	3.49785e-49	0.122441	0.0316989	0.272447	5.21785e-273	-0.0300837	0.600129	0.276218	1.04183e-06
	Embryonic day 14.5 heart	0.0568152	5.63007e-13	0.114864	0.0443218	0.285147	2.52263e-296	0.00195217	0.972914	0.141862	0.0136035
	Embryonic day 14.5 hindbrain	0.10077	1.13657e-38	0.115979	0.0416151	0.267319	5.48179e-267	-0.0181075	0.752002	0.280044	6.96755e-07
	Embryonic day 14.5 kidney	0.0739851	4.58951e-21	0.0584414	0.305039	0.28952	1.34982e-307	0.0368263	0.519647	0.100106	0.0809011
	Embryonic day 14.5 liver	-0.0034532	0.665639	0.00498855	0.930973	0.329631	0	-0.00394932	0.945509	-0.0505207	0.384037
	Embryonic day 14.5 ovary	0.073491	3.8902e-21	0.0714702	0.208045	0.278581	1.06971e-288	-0.0190415	0.738428	0.0934425	0.102229
	Embryonic day 14.5 testis	0.0819406	8.38468e-27	0.140132	0.0126499	0.296112	0	0.0310189	0.583969	0.148765	0.00859983
	Embryonic day 15.5 forebrain	0.10923	1.20794e-44	0.118645	0.0371145	0.265524	4.53045e-260	-0.0232881	0.684425	0.285053	4.30746e-07
	Embryonic day 15.5 heart	0.0595065	3.43486e-14	0.0484503	0.399915	0.290584	0	0.0133388	0.817429	0.0768016	0.185364
	Embryonic day 15.5 hindbrain	0.102546	5.6323e-40	0.147971	0.0090766	0.262627	2.89225e-257	-0.0121115	0.832341	0.320785	9.95805e-09
	Embryonic day 15.5 kidney	0.0597867	1.6805e-14	0.048929	0.38907	0.300823	0	0.0120486	0.832663	0.108819	0.0568386
	Embryonic day 15.5 liver	-0.0166689	0.0364406	-0.00155712	0.978501	0.31885	0	0.0025842	0.964448	-0.0463446	0.426179
	Embryonic day 15.5 ovary	0.0732324	5.37041e-21	0.123029	0.0308832	0.269675	5.91853e-270	-0.00508039	0.929473	0.14743	0.0101772
	Embryonic day 15.5 testis	0.0846674	1.75986e-28	0.114172	0.0438858	0.289157	0	0.00551427	0.922967	0.117708	0.0392873
	Embryonic day 16.5 forebrain	0.0989982	8.35591e-37	0.0800482	0.161788	0.265239	1.51908e-258	-0.0152353	0.791012	0.24495	1.67075e-05
	Embryonic day 16.5 heart	0.0514058	5.25695e-11	0.0566402	0.32179	0.291398	0	0.00251634	0.965034	0.0989807	0.0854231
	Embryonic day 16.5 hindbrain	0.0967527	4.285e-36	0.106721	0.0597165	0.270747	1.2209e-276	-0.00998206	0.861043	0.296544	1.19523e-07
	Embryonic day 16.5 kidney	0.058551	4.41691e-14	0.0421248	0.457717	0.306195	0	0.0126738	0.823836	0.0990703	0.0825852
	Embryonic day 16.5 liver	-0.0290074	0.000275638	-0.027803	0.629766	0.320234	0	-0.0135726	0.814592	-0.0653104	0.261058
	Embryonic day 16.5 ovary	0.072626	3.08301e-21	0.0816754	0.148758	0.296362	0	0.0102288	0.857188	0.112577	0.0480208
	Embryonic day 16.5 testis	0.0842219	1.08502e-29	0.0670769	0.23444	0.319037	0	0.0144822	0.798248	0.0367023	0.519015
	Embryonic day 17.5 forebrain	0.116352	7.79882e-51	0.12387	0.0294798	0.256625	1.84016e-244	-0.00363518	0.949421	0.316899	1.61559e-08
	Embryonic day 17.5 heart	0.0440225	2.13832e-08	0.0863248	0.131887	0.288685	1.37935e-305	-0.00449698	0.937761	0.119209	0.0387367
	Embryonic day 17.5 hindbrain	0.0928497	8.521e-33	0.156346	0.00613243	0.25382	4.65521e-238	-0.0144168	0.802322	0.335658	2.32354e-09
	Embryonic day 17.5 kidney	0.0461586	2.40561e-09	0.0595668	0.29346	0.308238	0	0.0216312	0.703961	0.126075	0.0269357
	Embryonic day 17.5 liver	-0.034355	1.56337e-05	0.0200681	0.728339	0.31068	0	-0.016629	0.774235	-0.0403128	0.48888
	Embryonic day 17.5 ovary	0.0800452	2.70135e-24	0.101482	0.075345	0.255487	8.17837e-237	0.00541798	0.9248	0.185201	0.00120154
	Embryonic day 17.5 testis	0.0832649	4.19437e-28	0.150678	0.00757703	0.288264	0	0.00211048	0.97043	0.152473	0.0072513
	Embryonic day 18.5 forebrain	0.0984798	3.63107e-37	0.0777394	0.172864	0.263357	4.59649e-260	-0.0132257	0.817472	0.250584	9.78716e-06
	Embryonic day 18.5 heart	0.0384629	1.30173e-06	0.0514176	0.369277	0.280896	1.31117e-282	-0.0101712	0.859581	0.0381345	0.509126
	Embryonic day 18.5 hindbrain	0.0864425	2.16933e-29	0.0997875	0.0793922	0.270727	4.2847e-279	-0.0231353	0.685899	0.248534	1.12445e-05
	Embryonic day 18.5 kidney	0.0484295	3.02329e-10	0.0623407	0.273065	0.305251	0	-0.0027994	0.960912	0.1092	0.0563763
	Embryonic day 18.5 liver	-0.0465037	7.02728e-09	-0.0719653	0.212377	0.302729	0	-0.0428136	0.460031	-0.128674	0.0265961
	Embryonic day 18.5 ovary	0.0716844	1.3073e-20	0.0704778	0.215933	0.273112	2.58396e-283	-0.00515336	0.928228	0.0481037	0.402519
	Embryonic day 18.5 testis	0.06483	1.54558e-16	0.0405957	0.476361	0.263185	2.8463e-253	-0.0236771	0.678947	0.00705741	0.902307
	Postnatal day 0 forebrain	0.105134	1.50271e-42	0.0808768	0.156119	0.264939	8.99163e-266	-0.0165143	0.773198	0.252755	8.1418e-06
	Postnatal day 0 heart	0.0394364	5.67216e-07	0.0245706	0.668568	0.287765	1.0377e-301	-0.0287964	0.616992	0.0451761	0.434853
	Postnatal day 0 hindbrain	0.0874388	2.11368e-30	0.105989	0.0619205	0.28269	0	-0.0308389	0.589176	0.257808	4.90531e-06
	Postnatal day 0 kidney	0.029938	9.34437e-05	0.0260356	0.645282	0.320389	0	0.0142006	0.802401	0.0671553	0.23842
	Postnatal day 0 liver	-0.0553108	7.66479e-12	0.0193265	0.739271	0.287554	2.5613e-287	-0.0576495	0.322102	-0.0328994	0.573559
	Postnatal day 0 ovary	0.0594523	1.60601e-14	0.028311	0.617236	0.289994	0	0.00907837	0.873105	-0.00123577	0.982739
	Postnatal day 0 testis	0.0774595	2.28348e-24	0.0922123	0.101799	0.294121	0	0.00890834	0.875064	0.0715857	0.208045
	Postnatal day 3 forebrain	0.0943799	8.46151e-34	0.122321	0.0321499	0.259162	3.91886e-248	-0.015028	0.793792	0.265482	2.88722e-06
	Postnatal day 3 heart	0.0403442	2.87061e-07	0.0283732	0.618736	0.282631	3.35106e-292	0.00257162	0.964149	0.0652516	0.255914
	Postnatal day 3 hindbrain	0.0787211	5.4642e-25	0.110536	0.0503602	0.28989	0	0.000934854	0.986878	0.228933	4.86457e-05
	Postnatal day 3 kidney	0.0254641	0.000995271	0.0203864	0.719828	0.314403	0	0.0170429	0.765031	0.0700734	0.220846
	Postnatal day 3 liver	-0.0519632	6.09592e-11	0.00251605	0.965385	0.299511	0	-0.0234047	0.687401	-0.0279996	0.631384
	Postnatal day 3 ovary	0.0656993	3.83067e-17	0.0387062	0.494357	0.279259	2.85854e-289	0.0244913	0.666519	0.0273512	0.631432
	Postnatal day 3 testis	0.0743965	1.28152e-21	0.0791508	0.161094	0.283846	3.00892e-300	-0.000534368	0.992487	0.0742151	0.192503
	Postnatal day 14 forebrain	0.0725325	1.0733e-20	0.0632814	0.269789	0.252918	3.22163e-237	-0.050485	0.380394	0.128146	0.0259538
	Postnatal day 14 heart	0.0246925	0.00214524	0.00103704	0.985657	0.257196	2.16711e-230	-0.0677999	0.2409	0.0337786	0.561359
	Postnatal day 14 hindbrain	0.0533868	7.47333e-12	0.0439488	0.443668	0.27107	1.5276e-272	-0.0501987	0.383105	0.0988266	0.0869638
	Postnatal day 14 kidney	-0.0045299	0.560904	0.0282425	0.619218	0.309311	0	-0.0167288	0.769238	0.0712214	0.213356
	Postnatal day 14 liver	-0.0824187	8.0024e-24	-0.0151228	0.796928	0.284618	7.74867e-274	-0.10526	0.0734955	-0.058743	0.320503
	Postnatal day 14 ovary	0.0479401	8.21577e-10	0.0614734	0.27903	0.280432	4.86402e-292	-0.0167199	0.769357	0.110422	0.0532637
	Postnatal day 14 testis	0.0763695	5.79766e-23	0.0926453	0.102944	0.296253	0	-0.017122	0.764346	0.101502	0.0762485
	Postnatal day 28 forebrain	0.0647988	1.08366e-16	0.0808413	0.162518	0.253036	1.66763e-235	-0.0756803	0.192635	0.0908402	0.119511
	Postnatal day 28 heart	0.00624459	0.436766	-0.0220157	0.703637	0.258452	8.38817e-234	-0.0932237	0.107673	0.00626128	0.914431
	Postnatal day 28 hindbrain	0.0590952	2.69558e-14	0.044377	0.438483	0.274575	6.09774e-282	-0.0594335	0.300849	0.100909	0.0799775
	Postnatal day 28 kidney	-0.0464959	3.67513e-09	0.000993723	0.986211	0.318513	0	-0.0529571	0.358277	-0.0270466	0.640793
	Postnatal day 28 liver	-0.100952	3.48954e-34	-0.0150629	0.7984	0.287071	5.09191e-272	-0.15143	0.0100667	-0.104211	0.0785013
	Postnatal day 28 ovary	0.0417803	7.87287e-08	0.0559968	0.324963	0.29726	0	-0.0149454	0.793579	0.0511369	0.372686
	Postnatal day 28 testis	0.0937616	3.39126e-35	0.0532357	0.35575	0.193919	2.29849e-145	-0.113388	0.0493728	0.0725015	0.211277
	Postnatal day 63 forebrain	0.0702225	1.38939e-19	0.0977005	0.0869406	0.252591	1.23136e-237	-0.0526589	0.358608	0.135082	0.0186513
	Postnatal day 63 heart	0.00577253	0.469049	-0.0211078	0.713501	0.265928	3.96377e-251	-0.0701636	0.223306	0.0308936	0.594043
	Postnatal day 63 hindbrain	0.061211	2.18623e-15	0.0547246	0.337664	0.28115	1.58105e-299	-0.0520637	0.363284	0.105825	0.0653729
	Postnatal day 63 kidney	-0.0462029	3.82223e-09	-0.0171494	0.763979	0.325378	0	-0.04744	0.407505	-0.0255057	0.657804
	Postnatal day 63 liver	-0.0941427	1.51669e-30	-0.0606991	0.297946	0.287203	7.12883e-278	-0.130013	0.0257989	-0.108265	0.0651335
	Postnatal day 63 ovary	0.0345509	1.39695e-05	0.0881655	0.121974	0.28496	1.40212e-291	-0.0451318	0.430727	0.0987395	0.0856706
	Postnatal day 63 testis	0.0971827	7.64429e-38	-0.0176933	0.757495	0.187008	1.03183e-135	-0.120966	0.0347144	0.0106234	0.853887
Adult tissues or organs (22 samples) (GSE36025)	Adrenal	0.0302755	0.000138566	0.288243	2.18792e-06	0.218224	7.86753e-169	-0.0702362	0.260052	0.399129	3.02063e-11
	Bladder	0.0212373	0.00532146	0.102828	0.0734164	0.278387	2.96463e-301	-0.0293233	0.611748	0.145146	0.0119841
	Cerebellum	0.0541336	1.17069e-12	0.155918	0.00636186	0.293789	0	-0.057472	0.318717	0.296915	1.60683e-07
	Colon	0.0201598	0.0101879	0.283323	1.87539e-06	0.214406	6.14026e-167	-0.0878918	0.148269	0.324832	4.71896e-08
	Cortex	0.0595165	4.58792e-15	0.158742	0.00545988	0.282638	0	-0.0640265	0.266553	0.260167	4.786e-06
	Duodenum	0.00750253	0.342952	0.256621	9.20142e-05	0.19989	1.24644e-142	-0.076664	0.251046	0.324579	7.24989e-07
	FrontalLobe	0.0711246	4.19179e-21	0.163268	0.00431564	0.285239	0	-0.0594241	0.303335	0.275459	1.26464e-06
	GenitalFatPad	-0.00727258	0.33977	0.237186	4.3672e-05	0.252575	6.63434e-247	-0.120354	0.0408958	0.272794	2.83722e-06
	Heart	-0.013784	0.0791186	0.201676	0.000549966	0.253108	6.09035e-234	-0.121996	0.0385399	0.246286	2.53236e-05
	Kidney	-0.0462834	1.85732e-09	0.216439	0.000203992	0.29183	0	-0.104752	0.0759207	0.27909	1.69875e-06
	LgIntestine	-0.0191838	0.0136108	0.21634	0.000265167	0.262251	3.4947e-256	-0.114395	0.0567796	0.186538	0.00185631
	Liver	-0.0923383	7.24945e-30	0.216459	0.000276871	0.281482	3.26198e-270	-0.115813	0.0546357	0.200636	0.000856677
	Lung	0.0382797	6.6191e-07	0.287525	7.57453e-07	0.193455	9.80059e-141	-0.117038	0.0487888	0.33856	5.78473e-09
	MammaryGland	0.0120197	0.119166	0.240259	4.03185e-05	0.209839	3.47141e-165	-0.110318	0.0633698	0.30497	1.75535e-07
	Ovary	0.0540888	2.10075e-12	0.327938	1.92003e-08	0.229403	1.335e-198	-0.0697428	0.246449	0.442591	1.14526e-14
	Placenta	0.0066008	0.376637	0.0950401	0.0943094	0.333885	0	0.00428007	0.940269	0.0969995	0.0902938
	SmIntestine	0.0101295	0.198186	0.251971	5.04368e-05	0.192631	9.7982e-134	-0.139925	0.0266449	0.30372	1.0376e-06
	Spleen	0.0467889	2.67912e-09	0.209623	0.000455323	0.211116	6.56664e-161	-0.0812406	0.179972	0.270476	6.28778e-06
	Stomach	0.0381204	1.23912e-06	0.252734	7.00861e-05	0.174412	6.37943e-110	-0.0545882	0.39985	0.36351	7.05807e-09
	SubcFatPad	0.00203774	0.792138	0.235156	4.65813e-05	0.25721	7.54445e-249	-0.071831	0.221041	0.292534	4.13358e-07
	Testis	0.075134	1.7114e-24	0.194264	0.000702324	0.226112	4.8043e-210	-0.098888	0.0872968	0.255487	8.54501e-06
	Thymus	0.0598822	2.81286e-15	0.172028	0.00346174	0.259848	7.4305e-264	-0.0792091	0.182393	0.283175	1.34164e-06
Adult tissues or organs (9 samples) (GSE41637)	Brain	0.165713	3.68325e-133	0.15184	0.00617281	0.448091	0	0.019033	0.733678	0.308503	1.93913e-08
	Colon	0.0938294	1.49065e-43	0.0424708	0.446141	0.457915	0	-0.00358994	0.948836	0.0934962	0.0960408
	Heart	0.101465	1.1457e-50	0.00698705	0.9003	0.436096	0	0.0105584	0.850303	0.11515	0.0401538
	Kidney	0.0843581	1.65739e-35	0.0681437	0.221228	0.482828	0	0.0151215	0.786925	0.188222	0.0007423
	Liver	0.0558614	1.91855e-16	0.0456221	0.4131	0.478748	0	-0.0539176	0.334818	0.139822	0.0125662
	Lung	0.133208	2.57784e-86	0.129192	0.0200066	0.423633	0	0.0228857	0.682447	0.248594	7.24918e-06
	Skeletal muscle	0.132963	5.31119e-86	0.0735993	0.186348	0.452977	0	-0.0245742	0.66043	0.203962	0.000250833
	Spleen	0.134849	1.99425e-88	0.0269888	0.62838	0.432014	0	0.000462429	0.993405	0.178465	0.00139522
	Testis	0.195932	2.23039e-186	0.0643139	0.248348	0.36425	0	-0.00340241	0.951505	0.225471	4.96533e-05

## Sheet: Rat
Sample type	Sample name	PCG (SDR - TPM)		KZFP (SDR - TPM)		PCG (gene age - TPM)		KZFP (gene age - TPM)		KZFP (zinc finger divergence time - TPM)
		ρ	P	ρ	P	ρ	P	ρ	P	ρ	P
Early organogenesis to adulthood (Embryonic day 11 -> Postnatal day 112) (E-MTAB-6811)	Embryonic day 11 brain	0.082892	2.29405e-25	-0.0571146	0.492002	0.254096	6.50687e-230	0.173468	0.0349921	0.0917109	0.270921
	Embryonic day 11 heart	0.0606857	2.12283e-14	-0.0507288	0.543134	0.250582	3.16695e-225	0.13664	0.0988862	0.081283	0.331093
	Embryonic day 12 brain	0.0957165	4.715e-34	-0.00880823	0.915674	0.258204	4.49708e-243	0.166578	0.0430232	0.166826	0.0441601
	Embryonic day 12 heart	0.0599957	7.09279e-14	-0.06068	0.468435	0.243965	2.09465e-209	0.117316	0.158472	0.103948	0.215026
	Embryonic day 12 liver	0.0665708	1.54633e-17	-0.0732676	0.379473	0.262622	5.18711e-256	0.154842	0.0611173	0.0948685	0.256357
	Embryonic day 12 ovary	0.0928508	1.07576e-31	-0.0435821	0.600179	0.247242	2.47728e-219	0.17212	0.0364547	0.139513	0.0930587
	Embryonic day 12 testis	0.0829121	2.32103e-25	-0.0268075	0.748066	0.256983	4.288e-235	0.152549	0.0650995	0.129891	0.119431
	Embryonic day 13 brain	0.085633	1.08255e-27	-0.0392413	0.637001	0.264503	8.40822e-257	0.167622	0.0417151	0.124779	0.133453
	Embryonic day 13 heart	0.0560476	1.83791e-12	-0.0585354	0.482799	0.250018	1.4267e-223	0.139185	0.0927022	0.0811699	0.331768
	Embryonic day 13 liver	0.0347333	1.26115e-05	-0.11938	0.152659	0.275585	2.2336e-273	0.175464	0.0341433	-0.000195708	0.998143
	Embryonic day 13 ovary	0.0731381	5.77176e-20	-0.0747035	0.371851	0.25674	1.53025e-233	0.209791	0.0110387	0.0582406	0.488068
	Embryonic day 13 testis	0.0815244	1.71224e-24	-0.038451	0.64611	0.251063	1.95196e-223	0.200922	0.015027	0.111257	0.18432
	Embryonic day 14 brain	0.0947368	1.23331e-33	-0.0198416	0.811465	0.254118	3.88773e-237	0.179826	0.0287436	0.157893	0.0569898
	Embryonic day 14 forebrain	0.109394	2.21639e-43	0.0114892	0.890528	0.231076	5.47805e-191	0.16395	0.0472259	0.219391	0.00801731
	Embryonic day 14 heart	0.0575765	4.80295e-13	-0.0648883	0.436493	0.244571	2.94272e-213	0.140156	0.0904246	0.0682083	0.414971
	Embryonic day 14 hindbrain	0.109767	5.45016e-44	0.00398949	0.96175	0.215334	1.03916e-166	0.194874	0.0176233	0.227149	0.00582997
	Embryonic day 14 liver	0.00905566	0.25076	-0.0750761	0.367789	0.287549	7.88053e-304	0.155352	0.0602593	0.0307284	0.713691
	Embryonic day 14 ovary	0.0760677	3.96276e-22	-0.0728211	0.379095	0.235579	3.97742e-202	0.192738	0.0185236	0.0924213	0.265551
	Embryonic day 14 testis	0.0807054	1.16876e-24	-0.0488976	0.556436	0.235596	1.04186e-201	0.174055	0.0343713	0.0815707	0.327687
	Embryonic day 15 brain	0.0868992	7.07741e-28	-0.0562098	0.498898	0.25355	2.65105e-230	0.175032	0.0333578	0.126539	0.128021
	Embryonic day 15 forebrain	0.108664	2.53881e-43	-0.0404426	0.627912	0.22909	7.18352e-190	0.17522	0.0337749	0.17512	0.0351367
	Embryonic day 15 heart	0.0578567	3.41153e-13	-0.0502858	0.548066	0.245929	2.39517e-216	0.142101	0.0870908	0.0767353	0.36064
	Embryonic day 15 hindbrain	0.108387	7.18251e-44	0.0579493	0.4872	0.217382	1.02858e-173	0.17071	0.0387084	0.275304	0.000803999
	Embryonic day 15 kidney	0.0781647	1.51834e-23	-0.0685258	0.409537	0.246447	3.06935e-224	0.158772	0.053928	0.0895241	0.28256
	Embryonic day 15 liver	0.00483577	0.539591	-0.132113	0.115746	0.286127	6.29768e-301	0.126386	0.131179	-0.0381909	0.651817
	Embryonic day 15 ovary	0.065356	2.6842e-15	-0.131568	0.115974	0.226792	8.03519e-170	0.217405	0.00862065	0.0307625	0.715317
	Embryonic day 15 testis	0.0598493	5.72165e-14	-0.117767	0.156869	0.243621	2.01471e-211	0.178654	0.0303863	0.0215554	0.796912
	Embryonic day 16 brain	0.095015	5.99011e-34	0.0104346	0.900178	0.242106	1.29379e-215	0.171447	0.0372047	0.198606	0.0162553
	Embryonic day 16 forebrain	0.107787	1.54456e-42	0.0475382	0.570169	0.2165	7.42202e-169	0.169113	0.0412949	0.23724	0.00419569
	Embryonic day 16 heart	0.0607673	1.30552e-14	-0.0166727	0.84223	0.243156	8.47865e-215	0.134509	0.105516	0.139669	0.0949945
	Embryonic day 16 hindbrain	0.095497	1.32891e-34	0.0358582	0.666334	0.214211	1.04811e-169	0.190438	0.0204281	0.265362	0.0012077
	Embryonic day 16 kidney	0.0752192	2.99081e-22	-0.0466914	0.575731	0.248607	4.05424e-232	0.178734	0.030311	0.109106	0.191435
	Embryonic day 16 liver	0.00760088	0.33642	-0.121076	0.149739	0.284157	8.77575e-295	0.124967	0.135595	0.00438278	0.958716
	Embryonic day 16 ovary	0.0647662	1.61614e-16	-0.0889811	0.285502	0.233326	4.37038e-199	0.175353	0.0336379	0.048421	0.563022
	Embryonic day 16 testis	0.0750548	6.33416e-22	-0.0482535	0.561654	0.242638	2.30454e-218	0.180305	0.0283137	0.0992531	0.233294
	Embryonic day 17 forebrain	0.109925	4.90552e-46	-0.0374036	0.651749	0.230056	3.67972e-199	0.18549	0.023524	0.185659	0.0243607
	Embryonic day 17 heart	0.0609683	2.43428e-14	0.0126975	0.880359	0.239092	5.375e-202	0.16534	0.0476537	0.134195	0.11134
	Embryonic day 17 hindbrain	0.101845	1.36259e-40	-0.0110993	0.893128	0.22449	1.0189e-193	0.191328	0.0190075	0.229125	0.00509198
	Embryonic day 17 kidney	0.0692672	7.79586e-19	-0.0708134	0.394043	0.252601	3.1867e-236	0.172897	0.0356058	0.0729088	0.381817
	Embryonic day 17 liver	-0.00263845	0.741223	-0.11787	0.1624	0.286055	9.34805e-293	0.128085	0.127379	0.0127165	0.881031
	Embryonic day 17 ovary	0.0643108	2.22664e-16	-0.0740397	0.372798	0.237182	8.67759e-207	0.223874	0.00623306	0.0784893	0.346351
	Embryonic day 17 testis	0.0752393	3.61489e-22	-0.0725267	0.382673	0.247962	7.46301e-230	0.174867	0.0335264	0.0643165	0.440554
	Embryonic day 18 forebrain	0.104283	2.5651e-41	-0.0435689	0.60029	0.218276	8.33671e-178	0.170765	0.0379774	0.198997	0.0160423
	Embryonic day 18 heart	0.0574278	3.47625e-13	-0.0332766	0.691113	0.245278	4.1675e-218	0.141965	0.0873964	0.118533	0.157071
	Embryonic day 18 hindbrain	0.0968566	1.78195e-34	0.00585161	0.944116	0.205582	2.21518e-151	0.199176	0.0155823	0.218216	0.00836955
	Embryonic day 18 kidney	0.0548613	1.46849e-12	-0.0393456	0.637276	0.263701	2.57433e-262	0.156456	0.0584363	0.0861487	0.302867
	Embryonic day 18 liver	-0.0102599	0.197551	-0.151402	0.0710699	0.282984	3.45428e-288	0.137196	0.101054	-0.0481268	0.56952
	Embryonic day 18 ovary	0.0594376	3.64933e-14	0.0247291	0.767017	0.226497	1.20282e-187	0.185523	0.0244671	0.226733	0.006099
	Embryonic day 18 testis	0.0721037	9.44066e-21	-0.0412389	0.621152	0.253008	7.93764e-243	0.15576	0.0595809	0.0994911	0.233803
	Embryonic day 19 forebrain	0.0985632	6.47206e-37	-0.0524886	0.527784	0.215784	5.03599e-173	0.191595	0.0196617	0.142754	0.0856338
	Embryonic day 19 heart	0.0556666	9.90428e-13	-0.0324735	0.6982	0.242481	6.27238e-218	0.136593	0.100178	0.114092	0.173318
	Embryonic day 19 hindbrain	0.0859171	1.05642e-28	0.0115202	0.889478	0.213049	2.10303e-170	0.203956	0.0125985	0.210549	0.0104752
	Embryonic day 19 kidney	0.0514964	3.14206e-11	-0.0407511	0.625289	0.262367	1.74798e-259	0.146107	0.0774256	0.0648205	0.438575
	Embryonic day 19 liver	-0.01879	0.0189921	-0.179052	0.0323808	0.285371	1.15272e-289	0.147294	0.0781132	-0.0806487	0.340033
	Embryonic day 19 ovary	0.0655054	6.32912e-17	-0.050354	0.544725	0.220617	2.31736e-178	0.219399	0.00738	0.116467	0.161527
	Embryonic day 19 testis	0.0686164	4.42616e-19	-0.0744723	0.370004	0.237522	3.21919e-215	0.162079	0.0490572	0.0274063	0.742634
	Embryonic day 20 forebrain	0.0995084	1.40203e-37	0.00290556	0.972234	0.216509	4.45082e-174	0.171411	0.037904	0.200944	0.0153709
	Embryonic day 20 heart	0.0507881	8.20278e-11	-0.0191224	0.820043	0.239652	2.6964e-212	0.132936	0.110937	0.0998965	0.235198
	Embryonic day 20 hindbrain	0.0862521	4.38301e-29	0.0550878	0.507519	0.220333	1.68123e-183	0.18914	0.0213182	0.242384	0.00320204
	Embryonic day 20 kidney	0.0474244	8.54237e-10	-0.0572922	0.490655	0.263916	2.81451e-264	0.148728	0.0712216	0.0599367	0.472363
	Embryonic day 20 liver	-0.0262523	0.00112866	-0.0879303	0.301566	0.282623	2.08269e-280	0.105364	0.213702	0.00708973	0.933984
	Embryonic day 20 ovary	0.0670216	8.8878e-18	0.00687771	0.934108	0.219264	1.34624e-177	0.236359	0.00382614	0.170655	0.039452
	Embryonic day 20 testis	0.0729367	1.57879e-21	-0.0509321	0.540111	0.244806	9.19239e-231	0.146956	0.0746955	0.0626079	0.452816
	Postnatal day 0 forebrain	0.094603	1.13644e-34	0.0459358	0.58062	0.21588	4.47729e-176	0.19499	0.0175542	0.224244	0.00650852
	Postnatal day 0 heart	0.0449395	2.71516e-08	0.0069664	0.934189	0.231226	9.92398e-185	0.0887676	0.290047	0.136068	0.106392
	Postnatal day 0 hindbrain	0.0804338	4.29468e-26	0.0535256	0.51965	0.225188	1.62462e-196	0.194677	0.0177403	0.220826	0.00739593
	Postnatal day 0 kidney	0.0130809	0.0940717	-0.037843	0.65248	0.26857	1.13246e-268	0.162618	0.0506697	0.0525129	0.533363
	Postnatal day 0 liver	-0.0541593	1.55324e-11	-0.0431178	0.609123	0.272339	2.12745e-261	0.164482	0.0488362	0.0666479	0.430663
	Postnatal day 0 ovary	0.0722005	1.42581e-20	-0.00023612	0.997735	0.218771	1.65971e-178	0.192778	0.018904	0.111267	0.18121
	Postnatal day 0 testis	0.0743006	2.9147e-22	-0.0674367	0.41543	0.234607	2.33054e-211	0.197918	0.0155402	0.0359645	0.665405
	Postnatal day 3 forebrain	0.0812282	1.29341e-25	0.0432518	0.604204	0.21688	3.38548e-175	0.154143	0.0623094	0.194118	0.0193064
	Postnatal day 3 heart	0.0503531	2.24427e-10	-0.0433302	0.604813	0.224788	8.37324e-181	0.0982665	0.237996	0.0903902	0.281285
	Postnatal day 3 hindbrain	0.0789572	1.12301e-24	0.0184572	0.824999	0.226118	6.51613e-194	0.172102	0.0371248	0.181641	0.0287761
	Postnatal day 3 kidney	0.0237197	0.00225215	-0.0168299	0.840212	0.25866	1.58481e-251	0.161175	0.0511481	0.0982624	0.239658
	Postnatal day 3 liver	-0.0510329	1.55477e-10	-0.0210499	0.804323	0.260616	3.40035e-242	0.127536	0.130401	0.0414032	0.627176
	Postnatal day 3 ovary	0.0603067	1.01219e-14	0.00857777	0.917872	0.21709	1.1981e-174	0.142938	0.083082	0.132343	0.111301
	Postnatal day 3 testis	0.0610565	8.94948e-15	-0.0763415	0.356421	0.232649	8.93176e-197	0.180748	0.0273884	0.0182594	0.826251
	Postnatal day 7 forebrain	0.076387	2.83871e-23	0.00897634	0.914071	0.223031	3.65142e-189	0.156599	0.057341	0.166261	0.0448932
	Postnatal day 7 heart	0.0441565	5.69714e-08	-0.0645298	0.440636	0.218214	3.01279e-162	0.116159	0.162648	0.0616113	0.463199
	Postnatal day 7 hindbrain	0.0739359	4.37539e-22	0.00192497	0.981475	0.22594	6.13555e-196	0.174788	0.0330045	0.157963	0.0560221
	Postnatal day 7 kidney	0.0121288	0.117259	-0.0950236	0.253916	0.260856	2.11161e-257	0.175635	0.0333497	-0.000490605	0.995327
	Postnatal day 7 liver	-0.0654145	7.51007e-16	-0.026279	0.756229	0.267373	1.30679e-246	0.104592	0.213805	0.0376119	0.657912
	Postnatal day 7 ovary	0.0498231	1.24147e-10	-0.0207861	0.802669	0.226761	3.0344e-193	0.185876	0.0237067	0.0680105	0.414697
	Postnatal day 7 testis	0.063172	8.00567e-16	-0.136358	0.0995897	0.23593	6.74211e-204	0.161656	0.0496596	-0.0432521	0.604202
	Postnatal day 14 forebrain	0.0604909	2.59461e-15	-0.03365	0.68576	0.223886	9.2161e-193	0.122655	0.137512	0.103309	0.21465
	Postnatal day 14 heart	0.0164463	0.0414385	-0.15268	0.0686903	0.222944	2.01952e-172	0.120765	0.149348	-0.0366191	0.665266
	Postnatal day 14 hindbrain	0.067688	2.83875e-18	-0.0486831	0.559537	0.22676	6.70278e-192	0.119683	0.148772	0.0809499	0.333085
	Postnatal day 14 kidney	-0.00764043	0.32853	-0.0834994	0.318033	0.260942	1.39646e-252	0.188262	0.022869	-0.00709195	0.932768
	Postnatal day 14 liver	-0.0744184	6.7982e-20	0.00140825	0.986825	0.268248	6.13979e-246	0.123725	0.14528	0.0192459	0.822717
	Postnatal day 14 ovary	0.0391996	3.50747e-07	-0.0750409	0.366351	0.238615	3.72713e-217	0.186638	0.0231296	0.00818095	0.92193
	Postnatal day 14 testis	0.0748376	7.39596e-22	-0.0990836	0.232474	0.24014	2.90146e-214	0.189924	0.0207766	0.0342327	0.68166
	Postnatal day 42 forebrain	0.0671922	3.9097e-18	-0.021141	0.800052	0.216927	1.72677e-176	0.116048	0.161595	0.0727065	0.384806
	Postnatal day 42 heart	0.0108096	0.179844	-0.102758	0.220351	0.214718	4.52145e-160	0.108821	0.192606	0.0164881	0.845039
	Postnatal day 42 hindbrain	0.0521679	2.19035e-11	-0.0503193	0.547799	0.223183	1.58524e-184	0.0831803	0.3182	0.0453287	0.589555
	Postnatal day 42 kidney	-0.0435744	3.10104e-08	-0.113258	0.176504	0.264277	9.73387e-256	0.131842	0.113934	-0.0211882	0.801676
	Postnatal day 42 liver	-0.0845204	1.36494e-25	-0.112891	0.181014	0.256043	8.09371e-227	0.122991	0.144787	-0.0705543	0.407468
	Postnatal day 42 ovary	0.00335175	0.669382	-0.0871241	0.30082	0.252724	5.57133e-235	0.180774	0.0301372	-0.0594692	0.482046
	Postnatal day 42 testis	0.0901016	3.68742e-32	0.0281064	0.734537	0.14928	9.89655e-86	0.134205	0.102728	-0.001005	0.990361
	Postnatal day 112 forebrain	0.063978	7.80484e-17	-0.0748841	0.367356	0.219418	1.15131e-183	0.126263	0.126225	0.0536337	0.520256
	Postnatal day 112 heart	0.00568626	0.481054	-0.114099	0.174817	0.215211	1.96231e-160	0.0978922	0.2431	0.0225989	0.789507
	Postnatal day 112 hindbrain	0.0585594	3.08894e-14	-0.0619947	0.458835	0.226495	3.33754e-194	0.103215	0.21507	0.0420071	0.617136
	Postnatal day 112 kidney	-0.0532819	1.25244e-11	-0.119018	0.156837	0.266201	5.35274e-260	0.130249	0.119707	-0.0641655	0.448065
	Postnatal day 112 liver	-0.0901262	1.07909e-28	-0.0796268	0.351446	0.248432	5.36045e-212	0.123989	0.145885	-0.103528	0.228627
	Postnatal day 112 ovary	0.00464699	0.551995	-0.133646	0.110277	0.240976	3.43789e-215	0.187684	0.0237853	-0.0849808	0.312912
	Postnatal day 112 testis	0.0795658	2.2187e-25	0.0437786	0.598535	0.154424	1.45867e-91	0.112135	0.174812	0.0402736	0.629351

## Sheet: Cattle
Sample type	Sample name	PCG (SDR - TPM)		KZFP (SDR - TPM)		PCG (gene age - TPM)		KZFP (gene age - TPM)		KZFP (zinc finger divergence time - TPM)
		ρ	P	ρ	P	ρ	P	ρ	P	ρ	P
Early embryo development (2, 4-cell -> Blastocyst) (GSE143848)	2, 4-cells	0.0692827	4.79851e-12	-0.15574	0.0745915	0.129105	6.04194e-38	0.151667	0.0874537	-0.319432	0.000178413
	8, 16-cells	0.0912691	5.84591e-19	-0.160519	0.0610304	0.153333	1.25011e-50	0.292087	0.000711306	-0.404865	9.23952e-07
	Morula	0.0372239	0.000712941	-0.227225	0.013102	0.166125	4.38146e-52	0.343948	0.000167461	-0.508416	3.06234e-09
	Blastocyst	0.0150974	0.123763	-0.22438	0.0113492	0.183592	5.51712e-79	0.190273	0.0357981	-0.296341	0.000717255
Adult tissues or organs (GSE41637)	Brain	0.0602986	2.73729e-14	0.284923	0.000147391	0.259344	1.46246e-239	-0.160844	0.0372703	0.349401	2.29567e-06
	Colon	0.0186209	0.0191599	0.349804	2.27301e-06	0.237213	1.84811e-198	-0.17483	0.0229982	0.320782	1.50417e-05
	Heart	0.0214394	0.0101453	0.444288	2.98014e-09	0.235408	1.09198e-178	-0.164263	0.0373254	0.368481	1.03608e-06
	Kidney	-0.0116453	0.141709	0.297433	6.57765e-05	0.285568	1.19864e-292	-0.184489	0.016341	0.332522	6.92635e-06
	Liver	-0.0700301	1.20056e-17	0.250477	0.000950878	0.262132	1.13557e-229	-0.106024	0.173975	0.263288	0.000483764
	Lung	0.0281514	0.000412366	0.272534	0.000300699	0.205299	2.44703e-147	-0.17385	0.0246467	0.283113	0.000160465
	Skeletal muscle	0.0584886	4.2207e-13	0.431467	7.50949e-09	0.238718	1.90278e-195	-0.204849	0.00871387	0.407485	4.20598e-08
	Spleen	0.00489053	0.541837	-0.0207902	0.783977	0.245941	1.93754e-209	-0.101757	0.186705	0.161198	0.0325739
	Testis	0.116445	3.27503e-53	0.349249	1.80954e-06	0.249315	1.1698e-237	-0.0993347	0.193501	0.397962	3.16156e-08

## Sheet: Opossum
Sample type	Sample name	PCG (SDR - TPM)		KZFP (SDR - TPM)		PCG (gene age - TPM)		KZFP (gene age - TPM)		KZFP (zinc finger divergence time - TPM)
		ρ	P	ρ	P	ρ	P	ρ	P	ρ	P
Early organogenesis to adulthood (Embryonic day 13.5 -> Postnatal day 180) (E-MTAB-6833)	Embryonic day 13.5 forebrain	0.139403	6.38041e-70	0.118649	0.0171775	0.310669	0	-0.0418771	0.398865	0.241805	9.89171e-07
	Embryonic day 13.5 heart	0.0885893	6.57318e-29	0.145974	0.00347413	0.299844	0	-0.0525978	0.291582	0.18811	0.00016643
	Embryonic day 13.5 hindbrain	0.140335	5.15071e-73	0.105527	0.033749	0.311132	0	-0.0415248	0.401689	0.236684	1.59393e-06
	Embryonic day 13.5 liver	0.0317152	5.6516e-05	0.157974	0.00154803	0.337817	0	-0.0116981	0.814668	0.0944044	0.0602087
	Postnatal day 0 forebrain	0.138056	3.57045e-71	0.0666493	0.18069	0.308106	0	-0.0299646	0.545165	0.244459	6.99111e-07
	Postnatal day 0 heart	0.0930619	4.86578e-32	0.15566	0.00176941	0.288828	4.28587e-301	-0.0671025	0.177199	0.15204	0.00235522
	Postnatal day 0 hindbrain	0.157014	8.39886e-91	0.0923388	0.0633813	0.288667	3.5489e-308	-0.043119	0.383845	0.247575	4.98517e-07
	Postnatal day 0 liver	-0.00575947	0.479842	0.140948	0.00559795	0.320551	0	0.0178348	0.725508	0.0247265	0.629523
	Postnatal day 2 forebrain	0.144779	4.36059e-78	0.0837555	0.0923177	0.304989	0	-0.0445188	0.368583	0.269799	3.91065e-08
	Postnatal day 2 heart	0.100321	1.25505e-38	0.152941	0.00207792	0.286826	0	-0.0609628	0.219164	0.150958	0.00246931
	Postnatal day 2 hindbrain	0.159007	5.54629e-97	0.0671831	0.177215	0.281576	1.14256e-304	-0.0393111	0.427274	0.266909	5.51871e-08
	Postnatal day 2 liver	0.0149133	0.0586004	0.151882	0.00235013	0.316602	0	0.00484052	0.922732	0.0289239	0.565556
	Postnatal day 2 ovary	0.0917023	2.50669e-30	0.0948438	0.0596657	0.240628	1.68197e-201	6.37343e-05	0.998986	0.034869	0.490661
	Postnatal day 2 testis	0.0852513	7.08078e-26	0.124847	0.0129081	0.229768	2.78796e-179	-0.0100256	0.84137	0.0842314	0.0949982
	Postnatal day 4 forebrain	0.136848	3.97804e-70	0.0813016	0.102298	0.302087	0	-0.051674	0.296568	0.254828	2.22931e-07
	Postnatal day 4 heart	0.102558	3.70593e-40	0.157248	0.00154212	0.291623	0	-0.0556274	0.262271	0.159967	0.00130872
	Postnatal day 4 hindbrain	0.138678	7.56738e-72	0.0635329	0.201986	0.27726	1.74693e-286	-0.0478199	0.334106	0.255713	2.01738e-07
	Postnatal day 4 liver	0.00803113	0.309345	0.142579	0.00437109	0.318456	0	0.0184038	0.712621	0.0039937	0.936855
	Postnatal day 4 ovary	0.0758178	9.71251e-22	0.106686	0.0322612	0.298004	0	0.000241312	0.996123	0.059722	0.233353
	Postnatal day 4 testis	0.0815527	1.72948e-26	0.102489	0.0394892	0.316695	0	-0.00948325	0.848366	0.0561826	0.261679
	Postnatal day 6 forebrain	0.136795	1.31165e-68	0.0815818	0.101117	0.296577	0	-0.0561651	0.25651	0.279658	1.1712e-08
	Postnatal day 6 heart	0.0978321	9.38349e-37	0.160813	0.00119787	0.29503	0	-0.0398557	0.422035	0.157888	0.00153618
	Postnatal day 6 hindbrain	0.144192	4.57155e-77	0.0878253	0.0774966	0.272514	1.00703e-274	-0.0611674	0.216487	0.269368	4.11803e-08
	Postnatal day 6 liver	0.0055557	0.4826	0.124675	0.0126916	0.3204	0	0.011519	0.817455	0.0148215	0.768451
	Postnatal day 6 ovary	0.0721197	8.52863e-20	0.107144	0.032165	0.291544	6.36686e-307	-0.00758062	0.879118	0.0701366	0.162552
	Postnatal day 6 testis	0.0777766	2.23208e-23	0.0706628	0.156802	0.312557	0	0.0259077	0.601815	-0.00786774	0.875351
	Postnatal day 10 forebrain	0.13213	9.82709e-65	0.0627309	0.208884	0.283214	4.37764e-297	-0.0513617	0.300689	0.267455	5.37481e-08
	Postnatal day 10 heart	0.088217	2.35381e-29	0.157216	0.00156665	0.307328	0	-0.0736871	0.137802	0.165579	0.000900154
	Postnatal day 10 hindbrain	0.1339	2.84423e-66	0.0751469	0.131583	0.264364	5.76033e-257	-0.0405031	0.413955	0.248277	4.61671e-07
	Postnatal day 10 kidney	0.043252	4.83722e-08	0.123299	0.0140793	0.316632	0	-0.0152484	0.760813	0.0668509	0.185431
	Postnatal day 10 liver	-0.00799571	0.311408	0.11904	0.0179428	0.326877	0	-0.00315025	0.949919	0.048734	0.335241
	Postnatal day 10 ovary	0.0783535	1.35013e-23	0.115998	0.0201543	0.287617	1.08084e-304	-0.0145695	0.769769	0.0762557	0.128832
	Postnatal day 10 testis	0.0922558	8.86329e-33	0.105266	0.0348692	0.295928	0	-0.0209924	0.672843	0.0605648	0.227396
	Postnatal day 14 forebrain	0.137711	2.67252e-71	0.0735963	0.139267	0.277921	7.17209e-290	-0.0539081	0.276148	0.259666	1.28533e-07
	Postnatal day 14 heart	0.096843	5.47416e-36	0.136752	0.00596546	0.29102	0	-0.0287372	0.562723	0.154447	0.00194903
	Postnatal day 14 hindbrain	0.11632	1.23927e-51	0.0151963	0.76016	0.258682	4.10321e-252	-0.0158261	0.749054	0.197409	6.60809e-05
	Postnatal day 14 kidney	0.0727976	3.6231e-21	0.130219	0.00869811	0.321983	0	-0.021754	0.660523	0.0891581	0.0741631
	Postnatal day 14 liver	-0.012241	0.122882	0.101913	0.0421485	0.314359	0	0.00842244	0.866145	0.0380224	0.450539
	Postnatal day 14 ovary	0.0826656	1.04412e-25	0.0961675	0.0543293	0.303988	0	-0.0217716	0.661832	0.0624805	0.213581
	Postnatal day 14 testis	0.0765414	1.2471e-22	0.0992805	0.0469452	0.299512	0	-0.00981262	0.843738	0.0465251	0.353966
	Postnatal day 21 forebrain	0.108414	6.57129e-44	0.0314489	0.528491	0.268469	5.30553e-265	-0.0371034	0.45426	0.207512	2.81253e-05
	Postnatal day 21 heart	0.0795152	1.48405e-22	0.138226	0.00599238	0.282825	1.34469e-272	-0.0393127	0.433563	0.132884	0.00843234
	Postnatal day 21 hindbrain	0.114611	1.65948e-49	0.0573395	0.250191	0.266297	4.15345e-264	-0.0279007	0.57368	0.193042	0.000100141
	Postnatal day 21 kidney	0.0597644	1.21207e-14	0.0838615	0.0923094	0.314451	0	0.00462285	0.92574	0.0536829	0.283533
	Postnatal day 21 liver	0.00334108	0.674465	0.115134	0.0212716	0.300348	0	-0.0109214	0.82656	0.045436	0.36657
	Postnatal day 21 ovary	0.078451	3.39891e-24	0.0867106	0.0817288	0.318962	0	-0.0323757	0.513805	0.148437	0.00288533
	Postnatal day 21 testis	0.0855793	1.13088e-28	0.117858	0.0179385	0.303128	0	-0.0151666	0.76004	0.0211259	0.673578
	Postnatal day 28 forebrain	0.117987	8.20015e-53	0.0421064	0.398625	0.270447	9.04188e-275	-0.036312	0.46395	0.189101	0.000139331
	Postnatal day 28 heart	0.0643872	1.13424e-15	0.0896317	0.0733528	0.293317	2.71545e-301	-0.0384263	0.440583	0.0833642	0.0967595
	Postnatal day 28 hindbrain	0.117608	1.51059e-52	0.0725173	0.145174	0.286622	0	-0.0461695	0.351076	0.224692	5.38166e-06
	Postnatal day 28 kidney	0.0809462	2.25617e-25	0.135552	0.0062928	0.312856	0	-0.0172457	0.727721	0.0755142	0.130661
	Postnatal day 28 liver	-0.0152271	0.0659108	0.110009	0.0300585	0.283497	6.27624e-266	-0.0320009	0.52651	0.0564193	0.268211
	Postnatal day 28 ovary	0.0905478	3.71237e-30	0.0999796	0.0462275	0.304672	0	-0.0268552	0.590897	0.0322035	0.522834
	Postnatal day 28 testis	0.0627069	1.10476e-15	0.0483273	0.333186	0.311552	0	0.0108843	0.826506	-0.0258081	0.60681
	Postnatal day 42 forebrain	0.0889657	8.85081e-31	0.0409844	0.411322	0.269882	1.26886e-274	0.00417555	0.932908	0.11606	0.0200874
	Postnatal day 42 heart	0.0357397	4.65286e-05	0.10882	0.0344315	0.257234	1.13434e-194	-0.00121893	0.981031	0.173152	0.000746598
	Postnatal day 42 hindbrain	0.0996742	2.64633e-36	0.0639487	0.200726	0.275903	2.83498e-272	-0.0460932	0.353652	0.232878	2.57701e-06
	Postnatal day 42 kidney	0.0106657	0.1812	0.118811	0.0177298	0.305942	0	0.0119777	0.810553	0.0773254	0.124491
	Postnatal day 42 liver	-0.07446	1.60909e-17	0.0425857	0.413436	0.291496	9.05418e-254	-0.00534414	0.917739	0.0731351	0.15978
	Postnatal day 42 ovary	0.06105	2.33984e-14	0.106013	0.0335919	0.31805	0	0.0033487	0.946303	0.0780711	0.119482
	Postnatal day 42 testis	0.0453378	2.56488e-08	0.0157975	0.752475	0.301245	0	0.0253738	0.610211	-0.0835494	0.0960178
	Postnatal day 60 forebrain	0.0519529	7.84066e-10	0.0050642	0.920489	0.207854	3.20643e-135	0.0369837	0.463015	0.0832529	0.101095
	Postnatal day 60 heart	0.0598833	9.95504e-14	0.144562	0.00376237	0.286184	4.57001e-286	-0.0543055	0.27558	0.199375	6.19437e-05
	Postnatal day 60 hindbrain	0.103088	1.64143e-40	0.0865281	0.0827587	0.284864	2.04605e-304	-0.0346387	0.485346	0.244713	7.2529e-07
	Postnatal day 60 kidney	-0.0141729	0.0800985	0.0934162	0.063627	0.322309	0	0.013946	0.780965	0.083305	0.0991346
	Postnatal day 60 liver	-0.0428985	1.15956e-07	0.108071	0.0319836	0.309422	0	-0.0364693	0.467575	0.115913	0.0217121
	Postnatal day 60 ovary	0.0599636	4.11381e-15	0.0480049	0.335221	0.318706	0	0.0287131	0.56209	-0.0115189	0.817904
	Postnatal day 60 testis	0.0470778	1.85258e-09	-0.0491954	0.324565	0.314532	0	-0.0133019	0.788797	-0.0182729	0.7156
	Postnatal day 90 forebrain	0.119141	9.5277e-53	0.118838	0.0174185	0.253473	2.053e-235	-0.0151579	0.761036	0.148265	0.00302698
	Postnatal day 90 heart	0.0640804	6.89422e-16	0.140126	0.00488264	0.282682	2.34059e-286	-0.030826	0.535175	0.156174	0.00173059
	Postnatal day 90 hindbrain	0.100066	1.84812e-38	0.111733	0.0245334	0.279396	4.54646e-294	-0.025131	0.611881	0.242849	8.31169e-07
	Postnatal day 90 kidney	0.00302012	0.705777	0.141098	0.00474698	0.316874	0	0.0197402	0.692413	0.124253	0.0132298
	Postnatal day 90 liver	-0.0316917	0.000107672	0.127474	0.0117484	0.303836	0	-0.00447969	0.92928	0.111374	0.0282667
	Postnatal day 90 ovary	0.078769	3.69026e-24	0.0709744	0.156012	0.322475	0	0.0268841	0.589109	0.0430973	0.391178
	Postnatal day 90 testis	0.0855649	2.5966e-29	0.0615742	0.219148	0.285397	0	-0.0406689	0.414355	0.045831	0.361806
	Postnatal day 120 forebrain	0.106717	2.76615e-42	0.0883923	0.0763244	0.258195	9.98474e-243	-0.0151408	0.760437	0.130438	0.0090078
	Postnatal day 120 heart	0.0575173	6.17093e-13	0.155493	0.00181391	0.28851	1.0134e-294	-0.0597761	0.230013	0.153387	0.00215053
	Postnatal day 120 hindbrain	0.113883	7.98157e-48	0.111656	0.0248113	0.267574	2.31648e-260	-0.0452745	0.361092	0.273951	2.46454e-08
	Postnatal day 120 kidney	-0.0138214	0.0930748	0.110839	0.0288303	0.297455	5.44679e-297	0.0246094	0.626256	0.0702723	0.167693
	Postnatal day 120 liver	-0.0267232	0.00103296	0.128207	0.0107562	0.304895	0	-0.0157695	0.7532	0.0915774	0.0697577
	Postnatal day 120 ovary	0.0892981	4.70203e-30	0.136495	0.00612478	0.3098	0	-0.0219181	0.659304	0.0166722	0.739886
	Postnatal day 120 testis	0.083005	1.52739e-26	-0.0420585	0.401521	0.250955	7.20659e-233	-0.110855	0.0256885	0.0214524	0.670008
	Postnatal day 150 forebrain	0.0923162	1.90155e-32	0.0617641	0.216	0.271956	1.2925e-273	-0.00691541	0.889247	0.153308	0.00210677
	Postnatal day 150 heart	0.0598991	7.83277e-14	0.156522	0.00166671	0.278126	1.80436e-271	-0.0630603	0.204807	0.137467	0.00601627
	Postnatal day 150 hindbrain	0.0682627	2.58791e-18	0.0951587	0.0569199	0.278435	2.18689e-285	0.000174301	0.997206	0.133296	0.00767293
	Postnatal day 150 kidney	0.00495632	0.535826	0.158625	0.0014792	0.313981	0	0.0235133	0.637489	0.0746891	0.137397
	Postnatal day 150 liver	-0.0379853	4.5454e-06	0.13596	0.00763107	0.290292	9.92422e-279	0.00651347	0.898106	0.103714	0.0427759
	Postnatal day 150 ovary	0.0647067	8.82895e-17	0.0457282	0.36047	0.325691	0	0.0262104	0.598027	-0.03918	0.435118
	Postnatal day 150 testis	0.0715168	1.94942e-20	-0.0565886	0.258243	0.254164	2.45734e-243	-0.0951266	0.0554692	-0.0149494	0.766224
	Postnatal day 180 forebrain	0.104126	2.04073e-41	0.127574	0.0102654	0.273796	1.98901e-281	-0.0320438	0.518131	0.114609	0.0217073
	Postnatal day 180 heart	0.0519117	5.45532e-11	0.125947	0.01149	0.290543	1.21486e-304	-0.0400444	0.420414	0.136859	0.00618005
	Postnatal day 180 hindbrain	0.105607	4.30158e-41	0.119188	0.0166751	0.261752	3.81329e-247	-0.0201805	0.684437	0.280511	1.14547e-08
	Postnatal day 180 kidney	-0.00757247	0.349374	0.100313	0.0468872	0.312645	0	0.0339929	0.498901	0.058425	0.249089
	Postnatal day 180 liver	-0.0367721	5.98782e-06	0.120313	0.0167433	0.297035	7.91229e-304	-0.0238161	0.634859	0.124957	0.0131748
	Postnatal day 180 ovary	0.0631377	5.65706e-16	0.0751008	0.133273	0.311086	0	0.0207235	0.677173	0.0597996	0.233924
	Postnatal day 180 testis	0.0854823	6.1745e-29	-0.0397813	0.426935	0.248618	7.89435e-236	-0.0908183	0.0675384	0.00812527	0.871628
