# Supplementary material for: Conserved paradoxical relationships among the evolutionary, structural and expressional features of KRAB zinc-finger proteins reveal their special functional characteristics
Source: BMC Mol Cell Biol. 2021 Jan 22;22:7. doi: 10.1186/s12860-021-00346-w (PMC7821633; doi:10.1186/s12860-021-00346-w)
Supplement: Supplementary file 7 — Additional file 7. The expression z-score of KZFPs in 7 representative mammals (related to Figure S4 & S5 in Additional file 1). [file 12860_2021_346_MOESM7_ESM.xlsx]

## Sheet: Table info
Additional file 7. The expression z-score of KZFPs in 7 representative mammals (related to Figure S4 & S5 in Additional file 1).
The zinc finger divergence time grade of each KZFP gene is labeled below the gene name.

## Sheet: Human
Sample type	Sample name	ZKSCAN1	ZKSCAN2	ZKSCAN3	ZKSCAN4	ZKSCAN5	ZKSCAN7	ZKSCAN8	ZNF18	ZNF2	ZNF202	ZNF205	ZNF212	ZNF213	ZNF263	ZNF282	ZNF286A	ZNF3	ZNF316	ZNF398	ZNF436	ZNF500	ZNF514	ZNF641	ZNF746	ZNF75A	ZNF75D	ZNF764	ZNF777	ZNF783	ZNF785	ZNF786	ZNF852	ZSCAN32	CTD-2192J16.17	HKR1	RBAK	ZFP1	ZFP14	ZFP28	ZFP30	ZFP37	ZFP57	ZFP69	ZFP69B	ZFP82	ZFP90	ZFP92	ZIK1
		Old	Old	Old	Old	Old	Old	Old	Old	Old	Old	Old	Old	Old	Old	Old	Old	Old	Old	Old	Old	Old	Old	Old	Old	Old	Old	Old	Old	Old	Old	Old	Old	Old	Mid	Mid	Mid	Mid	Mid	Mid	Mid	Mid	Mid	Mid	Mid	Mid	Mid	Mid	Mid
Early embryo development (1-cell -> Mural trophectoderm) (GSE72379)	1-cell	-0.290094	2.0264	-0.659933	1.50607	1.64954	1.81322	-0.465384	1.97614	2.07339	1.69553	-0.473809	0.265459	0.40804	-2.02307	0.98572	-1.17944	1.08685	-0.429089	1.24609	1.24642	0.17794	1.12773	1.6707	1.92604	-1.43457	-1.90773	1.44423	1.85089	-1.04008	-0.261229	1.62598	-1.64427	-0.808589	1.20661	1.60668	-1.87678	1.87332	1.32929	0.913607	0.4091	-0.00914743	-0.849573	2.08478	2.09013	1.33683	1.01344	0.0245755	0.990048
	2,4,8-cell	1.04088	1.31417	-0.621825	1.48743	1.43958	0.275357	1.62761	1.12444	1.13488	1.35265	-0.917441	1.50232	0.386291	0.773781	0.358535	0.74662	0.414537	-0.501927	0.855358	1.09319	-0.794019	0.150659	0.859691	0.975623	0.0402824	-0.278053	1.03583	1.41562	-1.04494	0.885069	-0.116919	1.6761	1.73309	0.132106	0.976723	-0.765858	0.419316	0.965284	1.73971	0.160631	2.03892	-0.880833	0.41016	0.943767	0.974701	0.974968	0.0479917	1.87743
	Morula	-0.506129	-0.93089	0.141876	-1.11753	-1.16459	-0.96683	-0.758732	-0.862275	-0.891984	-0.888785	-0.138915	-0.921581	-0.651393	0.0959111	-0.755451	-0.697996	-0.91149	-0.353993	-0.831194	-0.833691	0.000335379	-0.767481	-1.33482	-1.09212	0.244229	0.507831	-1.12856	-1.0019	0.358732	0.0285355	-0.810865	-0.779725	-1.16343	-0.437277	-0.569855	0.291769	-1.08424	-1.14871	-1.1686	-0.69623	-1.18345	0.530573	-0.990603	-1.14376	-1.14407	-1.17937	-0.170469	-1.17335
	Inner cell mass (ICM)	0.215977	-0.395881	0.189181	-0.951765	-0.522531	-0.860599	-0.233331	-0.754968	-0.836826	-0.838114	0.638825	-0.13377	-0.153056	0.857657	-0.333681	0.599524	-0.0968065	-0.090811	0.160597	-0.524551	0.362768	-0.66467	-0.597712	-0.377698	0.381622	0.675007	-0.327949	-0.192815	0.49338	-0.544573	-0.707217	0.617347	-0.0870082	-0.0353032	-0.935544	1.02767	-0.465955	-0.988484	-0.624155	-0.185895	-0.46443	2.38605	-0.441439	-0.686935	-0.311842	-0.800511	-0.0674334	-0.368036
	Mural trophectoderm	-0.562441	-0.42238	0.293001	-0.599109	-0.460092	-0.824219	-0.315647	-0.831234	-0.687215	-0.495031	0.838166	-0.38246	-0.418929	0.63432	-0.60055	0.355636	-0.424498	0.367056	-0.413576	-0.777523	0.107558	-0.735366	-0.654449	-0.254452	0.468241	0.581372	-0.550306	0.0591453	0.939254	-0.659088	-0.23636	0.569473	0.306621	-0.923845	-0.935361	0.881308	-0.613872	-0.691591	-0.781688	0.118407	-0.389862	2.14936	-0.693852	-0.413313	-0.361609	-0.905823	-0.203831	-0.332148
Early embryo development (2-cell -> ICM) (GSE101571)	2-cell	-0.030235	1.13603	-0.325252	1.32955	0.183554	0.738558	-0.254894	1.33158	1.79211	0.372922	-0.243409	0.0925364	-0.416914	-1.88845	0.156366	-1.27075	0.743417	-0.40946	-0.188468	0.590401	-0.210403	0.0150076	0.870405	1.01744	-1.04346	-1.4621	0.600578	1.38979	-0.424559	-0.395009	0.230757	0.00915522	-1.12512	0.0090787	-0.257596	-1.03219	1.15924	0.136617	-0.530279	-0.0278668	-0.18573	-0.732002	0.894385	0.272017	0.0650435	-0.109581	-0.113229	-0.433627
	8-cell	0.0566657	-0.66989	-0.606434	0.0462625	0.38174	-0.151169	0.249676	-0.395846	-0.213167	1.34804	-1.22002	-0.295064	-0.624725	0.212009	-0.795822	0.834392	-1.00041	-0.308025	-0.386284	0.378812	-0.809509	-0.707584	-0.990687	-0.791982	-0.203994	-0.0545069	-0.897129	-0.646833	-0.742008	-0.263872	-1.29854	-0.270145	1.19614	-0.923845	0.962798	-0.323749	-0.15434	-0.0953211	1.47742	-0.539657	1.44869	-0.818055	-1.10742	0.135668	0.313488	0.410503	-0.113229	1.28273
	Inner cell mass (ICM)	-0.619054	-0.528209	0.20774	-1.45096	-0.654378	-0.910042	-0.449865	-0.661821	-1.18746	-1.1824	0.68442	0.127412	0.228519	1.08679	-0.377486	0.418073	0.0104006	-0.394211	0.746659	-1.0844	0.503818	0.256308	-0.572652	-0.285102	1.0782	1.04623	0.451445	-1.13563	0.527729	0.00598104	0.974705	0.971619	-0.131951	-0.416021	-0.48542	0.526523	-0.82714	-0.233517	-0.732824	0.212159	-1.11676	2.31316	0.447722	-0.0226078	0.215576	-0.920572	-0.0911802	-0.335882
Endoderm differentiation (ESCs -> HIOs) (E-MTAB-3158)	H9 ESCs	-0.607445	-0.235554	0.376392	0.0882418	0.500279	0.536091	0.10879	0.518266	-0.729665	1.06244	-1.14022	0.439614	-0.475841	-0.311533	0.227609	0.971318	0.524809	-0.991326	1.50252	-1.16278	-0.960278	-0.61235	-0.641922	-0.743208	-0.0921519	-0.294017	-1.48048	-1.07795	-0.445581	-0.591558	-0.0957363	0.482282	0.720065	-0.474192	-0.162007	-0.109356	-0.108288	0.315256	-0.667118	-0.628483	0.478487	0.242444	0.267229	1.10937	0.659897	0.314541	-0.00527353	1.00669
	Definitive endoderm (DE, differentiation day 3)	-0.173185	1.53201	0.68667	0.15759	0.796317	0.108987	0.796483	0.0835841	-0.34145	0.53741	-0.828141	0.362853	-0.985952	0.13731	0.186733	0.841486	0.240409	-0.376865	-0.509699	-0.0932757	-0.293698	0.465987	0.300586	-0.629808	1.30014	-0.442812	-0.139901	-0.485886	-0.522912	-0.204573	-0.0635418	0.987664	0.887885	0.114796	0.498479	1.02164	-0.341865	0.49001	0.696695	0.741966	0.298363	-0.108617	0.514631	0.483977	0.794522	0.54224	-0.242296	1.02939
	Human intestinal organoids (HIOs, differentiation appr. 1 month)	0.752271	-1.0861	-1.26834	-0.613793	-1.31169	-0.965233	-1.18068	-1.05488	0.106553	-1.19365	0.995706	-0.833539	0.425092	-0.0281811	0.345188	-1.14654	-0.642174	1.19652	-1.08067	0.427455	0.364262	-0.52994	-0.193409	0.562413	-1.02652	0.302431	0.970579	0.0571504	0.399302	0.296132	-0.327194	-1.2484	-1.18257	-0.684036	-0.604055	-1.00773	-0.155603	-1.11175	-0.542411	-0.437036	-0.927194	-0.143836	-0.98423	-1.24562	-1.40211	-1.21081	-0.319912	-1.35311
Endoderm differentiation (ESCs -> Pancreatic cells) (GSE44875)	H9 ESCs	-1.15465	-0.238583	0.575209	1.204	1.22088	0.481214	-0.337067	1.10633	1.03992	1.03268	0.312733	1.21958	0.862704	-0.496155	0.347734	0.42365	0.901846	-1.38238	0.470515	-0.0480085	-0.283277	0.0397035	-0.865835	0.0311318	-0.58947	0.136669	-0.318031	-0.923822	0.320869	-0.43398	1.43633	0.316945	0.555661	-0.923845	0.0844025	0.473855	0.812515	-0.0144829	-1.22372	-0.9912	-0.0977036	2.0257	-0.146783	1.40602	1.14276	0.251766	0.19927	1.05605
	Definitive endoderm (DE, differentiation day 4)	-0.948441	1.04975	0.919295	0.433741	-0.437277	-0.410158	0.125088	0.818572	-0.683833	0.544909	1.45881	-0.507808	-0.473538	0.150917	-0.972792	0.730658	0.22804	-0.428588	-1.08631	-0.87968	-0.604421	-0.711796	-0.456652	-0.207848	-0.815495	0.02758	0.107992	-0.109415	-0.291289	-1.08366	0.881249	-0.851533	0.908049	1.17087	0.0491479	0.981953	-1.41482	-0.873078	0.580502	0.29631	-1.64633	-0.542503	0.375245	-0.397997	1.30905	0.452552	-0.28683	0.732879
	Pancreatic progenitors cells	1.01404	-0.150394	-0.590791	0.739443	0.582763	1.01301	0.588845	0.598038	-0.575423	0.393716	0.619372	0.148424	1.02035	0.876706	-1.19257	0.986432	0.688989	-0.363718	-0.607663	0.748385	0.985173	-0.285474	-0.136985	0.179858	-0.206945	0.938002	1.857	0.554624	0.502536	1.54897	-0.0884185	-1.11578	0.202105	0.259531	-0.20875	0.221378	0.425536	1.33005	0.525946	-0.346686	0.208133	-0.542503	1.73355	1.1789	0.505057	0.90575	-0.313359	0.527678
	Pancreatic alpha cells	0.0484145	-0.987108	-1.18154	-1.83674	-0.399784	-1.05445	-0.838581	-1.68715	-0.234945	-1.90555	-1.33834	-1.12842	-1.26597	-1.32025	0.234082	0.326824	0.113324	0.119671	0.705031	-0.87968	-1.00986	-1.8006	-1.43284	1.24922	1.61559	-1.42348	-1.40911	-0.952853	-1.0726	-0.473548	-1.3448	1.04758	-2.18128	-0.69621	-1.03658	-0.394801	-1.5847	0.0866269	0.137354	-0.0711918	1.44175	-0.542503	-1.47815	-1.19307	-0.448365	-1.05344	0.0177017	-1.42362
	Pancreatic beta cells	1.01873	0.190308	-0.432767	-0.679843	-1.5847	-1.0147	-1.27153	-1.3367	-0.576608	-0.504038	-1.32922	-0.172405	-1.28352	0.166846	0.467862	-1.93157	-2.02858	0.379578	1.43564	-0.0810884	0.322865	1.1862	1.41639	-1.5155	0.477728	-1.42348	-0.564583	-0.838051	-0.60025	-0.372796	-1.25292	-0.144625	1.06554	-0.923845	1.21229	-2.08579	0.576075	-0.390075	-0.970116	0.952296	1.09942	-0.542503	-1.01334	-1.19307	-1.6628	-1.67057	-0.336056	-0.369094
Endoderm differentiation (ESCs -> Foregut) (GSE52657)	H7 ESCs	0.0201292	-1.30091	-0.865059	-0.90615	-0.412776	1.07577	-0.722479	1.65788	-1.17339	1.19158	-0.260783	0.704866	-0.415321	-0.952347	-0.215625	0.0309436	-0.361132	-1.55202	2.40076	-1.64322	0.0388781	-0.224406	-1.97503	-1.55635	-1.1554	1.2281	-1.50968	-1.70963	0.35966	0.182447	-0.265397	0.593591	1.58309	-0.679216	0.223215	-1.22529	-0.662534	0.291117	0.20782	-1.34481	0.689066	0.358244	-0.353295	0.33138	0.03257	0.315111	0.223499	0.628841
	Anterior primitive streak (APS, differentiation day 1)	-2.01189	1.01384	0.234169	-0.707028	0.163261	0.500435	-1.30856	-1.0992	-0.435834	1.57991	-0.505968	-0.0467184	-0.373585	0.206002	0.42258	-0.243083	0.130431	-0.927587	-0.366168	-0.280799	-0.498296	-0.101409	-0.410039	0.728752	0.0384521	-0.985358	-0.759625	-0.0127512	-0.475547	-0.563088	-0.690027	-0.766265	0.61138	-0.312511	-0.676915	-0.0106563	0.344599	-1.25658	-0.56307	-0.937908	0.261295	-0.146838	0.241875	0.280635	0.736321	-1.48227	0.0416366	1.42571
	Definitive endoderm (DE, differentiation day 3)	-0.259445	0.532833	-0.578252	-0.111729	-0.191538	-1.30877	-0.425938	-0.0103056	-0.574031	-0.689701	0.15737	-0.080108	-1.51927	-0.10155	-0.092541	-0.77355	-1.78542	-0.279997	-0.719324	0.0920412	-0.437922	0.752771	0.24439	-0.358184	-0.803137	-0.949188	0.0937581	-0.16163	1.25587	0.56447	-0.646616	-0.46026	0.15404	-0.409353	-0.476506	0.512391	0.0665599	-0.409115	-0.0193943	0.297829	-1.07879	0.0154485	0.739141	-0.399308	0.37168	-0.122255	0.0602298	-1.40178
	Anterior foregut (AFG, differentiation day 4)	0.658308	0.409526	0.709082	1.32795	0.0522406	-0.333518	0.980978	-0.372782	0.924636	-0.574051	-0.160989	0.876899	0.839894	0.611617	0.592433	0.921975	1.08288	1.23099	-0.6808	0.766361	1.18276	0.118948	1.07422	-0.425141	1.23496	0.392771	-0.0672147	1.3956	-0.100822	0.470489	1.30738	0.0290878	-1.20251	-0.272666	0.717331	0.483548	-0.485182	0.985802	1.19984	1.32099	0.490369	-0.132185	0.321731	0.42701	0.0102419	0.286372	-0.184258	-0.0300481
	Midgut/hindgut (MHG, differentiation day 4)	0.527606	-0.119084	-0.171665	-0.0725156	-0.543482	0.0458584	0.539684	-0.789512	0.691218	-0.238336	0.0932888	-0.493481	0.256542	0.28618	-0.106604	1.07029	0.641324	0.922941	-0.379938	0.198268	-0.521497	-0.0943744	0.522117	0.333372	0.599262	-1.02094	0.30204	0.0468786	-1.24895	-1.5648	0.621744	0.961487	0.0185299	-0.362218	-0.0177749	-0.364547	1.72522	-0.378816	-0.672619	0.571027	0.112139	-0.216125	-0.796582	0.30875	-0.0711309	-0.236133	-0.290421	0.308968
	Posterior foregut (PFG, differentiation day 4)	0.538545	-0.438095	0.624634	0.326645	0.969149	-0.246604	0.758081	0.184095	0.228352	-1.07513	0.922874	-0.931457	1.0586	0.0341988	-0.00174267	-0.569239	0.433707	0.76433	-0.42703	0.399981	0.239756	-0.943932	0.950336	1.34686	-0.367968	0.789647	1.65708	0.583023	-0.0448601	0.487987	-0.200223	-0.483721	-0.937615	-0.318025	-0.212873	0.382965	-1.33867	0.366007	-0.541656	-0.0576499	-0.745233	-0.0145956	-0.434748	-0.944759	-1.10045	0.960919	-0.102536	-0.455446
Mesoderm differentiation (ESCs -> Endothelial cells) (GSE54968)	H1 ESCs	-0.712507	0.213258	0.631709	0.762149	0.470127	-1.49846	0.928259	0.916328	-0.348753	1.44042	0.816164	1.40281	-0.758256	0.651578	0.825845	1.00153	0.799044	-0.788008	2.01314	-1.92199	0.667616	0.175598	-1.35569	0.000329767	0.0154686	1.1091	-0.420285	-0.163003	0.161351	0.769291	1.27567	1.6533	1.3496	1.58219	1.0135	0.923357	0.655478	1.09635	-0.302551	-0.22407	0.765522	1.65131	0.407914	1.07792	1.1063	0.173019	-0.260785	1.34475
	Mesoderm committed cells (differentiation day 2)	-0.533719	0.794239	-0.0525781	0.386227	-0.389472	0.601329	-0.648114	-0.246752	-0.792654	0.662377	-0.291049	-0.0137389	-0.345138	-0.155236	-0.102811	0.589247	-0.332122	-0.287296	0.428326	0.144019	-0.137631	-1.65828	-0.559326	-1.0068	0.415618	-1.29181	-1.17165	-0.281431	-1.02386	-0.746952	0.142955	1.10112	-1.1396	2.03616	-0.608599	0.00830886	-0.0725377	0.170096	-0.907037	-0.336004	0.420188	-0.413938	-0.238117	0.145547	0.299736	-0.99945	-0.801296	0.808846
	Early vascular progenitor cells (differentiation day 4)	-0.179774	0.813364	0.568585	-0.303314	0.0358201	-0.578691	0.107495	-0.408169	0.0431966	0.298834	-0.272881	0.0416335	-0.403176	0.257137	-0.117244	0.474514	0.579361	-0.0134956	0.109081	0.58654	0.214759	0.00676113	0.549396	-0.240424	0.318411	-0.242067	1.222	0.164524	-0.485424	0.10621	0.594592	-0.11891	0.0130073	2.56496	0.0695236	0.784756	-0.0946733	0.565703	0.422833	0.709622	0.136076	-0.459881	0.775132	0.203142	0.664652	-0.593811	-0.544269	0.561164
	Late vascular progenitor cells (differentiation day 6)	0.893594	-0.330436	0.601373	0.304894	0.191172	1.47406	0.827479	-0.380749	1.11286	-0.668583	-0.266424	-0.535471	0.671475	-0.784089	-0.824945	-0.505197	0.173352	0.463305	-0.818877	0.228541	0.0168087	1.40197	1.37098	0.128499	0.0304989	1.06454	0.660829	-0.0393081	0.427088	0.727447	-0.309812	-0.241945	-0.191466	2.59641	0.0239558	0.101342	0.840788	0.600133	0.520181	0.798908	0.109825	-0.559939	0.566051	-0.823718	0.040518	1.12451	-0.0671483	-0.529278
	Endothelial cells (differentiation day 8)	1.11788	-1.21708	-1.58083	-1.10484	0.0412043	0.34015	-0.85255	0.223754	0.0343802	-1.51007	0.055068	-1.11406	0.530281	0.160043	0.0609715	-1.13657	-0.99428	0.254735	-1.04166	0.990108	-0.791967	-0.0907469	-0.0240977	1.41688	-0.599793	-0.553084	-0.471189	0.255683	0.792417	-0.777195	-1.24643	-1.9135	0.0825895	1.42674	-0.372199	-1.12543	-1.12162	-1.97248	0.327333	-0.707239	-1.34965	-0.559939	-1.32977	-0.241443	-1.85181	0.265431	1.37694	-1.65974
Mesoderm differentiation (ESCs -> Cardiomyocytes) (GSE74665)	H3 ESCs	0.0191982	0.228654	0.177779	1.09879	0.424151	0.27835	-0.18107	0.931737	-0.978051	1.13603	-0.940137	0.0400399	0.43171	0.387142	0.575518	0.657742	0.803132	-1.21832	2.05018	-1.73429	-0.94288	0.332448	-1.05801	-0.394061	-0.556972	-0.683702	-1.59945	-1.29627	-0.291009	-0.191086	0.885194	0.990499	1.156	-0.923845	0.66065	-0.0602807	-0.0431216	-0.427618	-0.0629953	-1.25865	0.961819	1.1163	1.336	1.68853	0.74938	0.715134	-0.37462	1.15224
	Mesoderm progenitors (differentiation day 3)	0.108887	1.49074	0.389697	0.315456	0.74505	0.233611	0.364457	0.435766	0.17084	1.04201	-0.703607	0.244376	0.134396	0.48027	1.24273	0.853935	0.504733	0.630514	0.135547	-0.428566	-0.0357478	0.434313	-0.563253	1.1778	-0.201622	0.55668	0.246	0.391067	0.313494	-0.264817	0.329844	1.0511	0.310989	-0.923845	0.406132	1.15343	1.16063	0.693745	-0.523855	-0.223581	-0.387416	-1.23177	0.477364	0.235803	0.941663	-0.291817	0.301591	0.923206
	Cardiac progenitors (differentiation day 7)	-0.025752	-0.780485	0.380757	-0.734263	-1.20481	-0.408936	0.696565	0.0675864	0.091994	-1.23967	-0.585568	1.04337	-1.68359	-0.526101	-0.839588	-0.489366	-1.54154	-0.786137	-0.396677	1.26548	-1.1385	-1.22654	0.0809012	-0.313475	0.226581	-0.978405	0.746671	0.0219455	-0.954454	0.681743	-1.01651	-1.73985	-1.49736	-0.923845	-0.206844	-0.510276	-0.981834	0.276046	0.458101	1.03945	0.387931	-0.835474	-0.656231	-0.317879	-0.313936	0.853419	-0.656317	-1.04552
	Cardiomyocytes (differentiation day 14)	0.133039	-0.110358	-0.422893	-0.399801	0.34242	0.642166	-0.500275	-1.25356	0.64568	-0.444723	1.25191	-1.42773	1.11855	-0.63672	-1.70077	-0.323628	0.453186	0.315488	-0.80494	0.772796	1.56214	0.619696	1.61838	-0.0876733	0.82517	1.13181	1.0595	0.488048	0.292351	-0.34177	-0.330376	0.753417	0.481097	-0.923845	-0.34702	-0.0756334	-0.377533	-0.391407	0.275886	0.608937	-1.03087	0.880816	-1.16425	-1.26134	-1.28318	-0.930967	0.419219	-0.799322
Mesoderm differentiation (ESCs -> Cardiomyocytes) (GSE76523)	H7 ESCs	-1.09295	-3.02103	-2.62887	-1.7219	-2.50207	-2.77657	-0.384094	-0.507563	-2.30594	-2.42322	0.479379	0.503995	-2.24801	0.23755	0.586935	-1.30515	-2.1677	-0.916538	2.64253	-1.34476	-2.17422	-1.82043	-1.55761	-2.17256	-3.24664	0.706149	-2.21277	-1.88749	-0.751468	-0.236534	-2.0534	-0.248577	-2.39913	0.936269	-0.883361	-2.31127	-0.940316	-0.290397	-1.67349	-2.01779	-1.01642	-1.30308	-2.65991	-2.25441	-1.93018	-1.55138	-0.423196	-2.04883
	Differentiation day 1	-0.960629	0.206328	0.291993	0.958172	0.936869	-0.221551	-1.19255	0.297885	-0.209482	1.03253	1.10455	-0.617877	-0.711822	1.20055	0.14491	0.484461	0.754475	-1.5945	0.735541	-1.1093	-0.0119907	-0.611202	-1.30587	0.622561	0.274677	-1.69324	-1.69497	0.483294	-0.658556	-1.33662	0.471212	1.22998	0.496482	1.16519	-0.222265	0.18311	-0.494852	-0.927693	0.0320835	-0.259618	-0.752694	-1.15279	-0.108811	0.980075	1.54451	-1.05115	-0.771286	1.40807
	Differentiation day 2	-1.65364	-0.0521653	-0.276113	-0.142996	0.512465	-0.44719	-1.73174	-0.187103	-0.674807	0.881703	0.0536668	-1.14682	-0.53072	0.181618	0.211999	0.224505	0.11623	-1.65618	0.529922	0.250152	-0.212969	-1.05015	-1.24748	-0.383123	0.172133	-1.17497	-0.651584	-0.13864	-0.667982	-1.68325	-0.184517	0.291226	0.53241	1.38994	-1.17649	-1.00611	-1.03633	-1.28206	-0.69239	-1.12146	0.441395	1.07956	0.421097	0.62996	0.497301	-0.900351	-0.90339	1.05887
	Primitive mesoderm (differentiation day 3)	-0.595669	0.501996	-1.14	-1.85121	1.02564	-0.255686	-0.927373	-1.88445	-0.262834	0.506765	-3.0131	-1.80975	-0.305764	1.27126	-0.123851	0.870731	0.12054	-1.43948	-0.399197	0.0746789	-0.734574	-1.26315	-0.82751	-1.15767	-0.200199	0.198106	0.275017	-0.912083	-2.62582	-0.676827	-1.80717	-0.494297	0.290108	1.68524	-0.0913109	0.292592	-0.936245	-0.911209	0.223811	-0.436234	0.690831	-1.30308	0.0190153	0.60723	-0.510396	-1.07132	-0.399271	-0.226103
	Cardiac mesoderm (differentiation day 4)	1.18405	1.31567	0.645854	1.07026	0.718855	0.86031	1.00766	1.40939	0.602406	1.19164	0.423609	1.16509	0.776045	0.0704618	0.521729	1.06391	0.598274	0.610359	-0.0959662	-2.02515	1.22893	0.934258	0.738517	0.585653	1.12299	1.53115	0.417993	0.983245	1.1605	1.07213	1.37618	1.19648	1.30699	2.26508	0.93987	1.16645	0.463674	1.64255	1.21596	0.715678	0.783166	2.28223	1.33029	1.12455	1.40725	0.763954	0.673953	0.832323
	Differentiation day 5	0.901836	0.681395	-0.219173	-0.19506	0.239156	-0.218578	0.72202	0.878817	-0.164809	0.385014	-0.077065	1.90988	0.471891	-0.555824	0.493508	0.356379	0.703029	0.421643	-0.665635	-0.506371	0.803802	0.0108873	0.249688	1.32544	0.506918	0.62618	0.243166	0.291123	0.483579	0.930771	0.952091	0.964973	-0.84019	2.28472	1.41522	0.685364	0.761755	0.750882	-0.317515	0.63651	-1.36058	1.36144	0.26474	0.551068	0.326416	0.367219	1.0165	0.066908
	Differentiation day 6	0.125939	0.459639	0.395444	0.859788	0.730284	0.616905	0.26783	-0.17268	0.431686	0.0338985	0.696211	-0.157098	0.138406	0.48825	0.0536495	0.35691	1.0903	0.118384	-0.499058	-0.451447	0.524586	0.0411644	0.824762	0.694379	0.737098	-0.461855	0.939187	1.01651	0.13023	-0.405089	0.460762	0.516114	0.785547	1.30599	-0.440843	-0.022821	0.0924548	0.537268	-0.891679	0.490967	0.780464	-1.30308	0.422457	0.36363	0.0556084	0.0407576	-0.855768	1.08459
	Differentiation day 8	0.29762	0.432299	0.936651	0.985555	0.592676	0.578801	0.585681	0.322141	1.09503	-0.0660422	0.526242	0.0482088	-0.0398082	0.209917	-0.0855235	0.0492736	0.738068	0.310014	-0.174783	0.65001	-0.169309	0.601581	0.968423	0.659151	0.640373	0.149074	1.07829	0.693083	0.69629	0.262058	0.710318	0.471382	0.562387	1.53727	-0.326233	0.211289	1.0164	0.525528	-0.540809	0.817868	0.76678	1.30587	0.275469	0.211766	-0.165658	0.721203	-0.443386	0.156028
	Differentiation day 10	0.952074	0.626593	1.15078	0.87955	0.201315	1.2477	1.39693	0.520838	1.33853	0.241056	0.630126	-0.148587	0.772229	0.453004	-0.118049	0.508714	0.894633	1.08201	0.173845	0.776132	1.10069	1.31472	1.54809	0.805838	0.254066	0.839041	1.16413	0.718824	1.35126	1.13252	0.914562	-3.08672	0.830125	1.18256	0.733534	1.01131	1.18075	1.47524	0.788625	0.912466	0.150034	-1.30308	0.758369	0.490325	0.368897	1.23943	0.633719	0.193171
	Differentiation day 15	0.478693	-0.491918	0.897155	-0.560106	-1.43313	0.331292	0.274524	0.390984	0.243695	-0.714203	-0.245214	-0.0399044	1.5017	-2.14976	-0.696715	-1.53154	-0.979431	1.30556	-1.30485	1.31872	0.411149	0.879007	0.645463	-0.505952	-0.0734173	0.0362448	0.449658	-1.63768	0.605364	0.838318	-0.469838	0.00646781	-1.06213	2.04228	-0.145345	-0.0724607	-0.0879593	-0.519233	0.694245	0.533936	-0.686368	1.37287	-0.0594912	-1.45094	-1.1254	0.703477	1.39602	-1.40249
	Cardiomyocytes (differentiation day 31)	0.588843	-0.0354026	0.965373	-0.298022	-0.550284	0.562982	0.578897	-0.772108	0.131142	-0.926729	-0.41533	0.137112	0.0407703	-1.07395	-1.25368	-0.889134	-1.27352	1.14911	-0.487131	1.74672	-0.67446	1.0219	-0.0972649	-0.15024	0.159931	-0.467846	0.144868	0.51042	0.0564208	0.191689	-0.071197	0.136383	-0.338002	1.72243	0.400306	0.683475	0.0957434	-0.529141	0.940588	0.13147	0.108547	-1.30308	-0.69576	-1.01375	-0.324734	0.584128	-0.280509	-0.636065
Ectoderm differentiation (ESCs -> FB/MNs) (GSE56152)	H9 ESCs	-2.36052	-1.96845	-1.49924	-0.842007	-0.594247	-1.38845	-2.10604	1.14084	-2.12899	1.77075	-1.18702	-0.569937	-1.20106	-0.9417	-0.894124	-0.966392	-0.318431	-2.30207	2.39328	-2.37067	-1.35215	-2.30169	-1.72022	-1.63058	-1.45148	-0.809647	-2.0188	-1.74112	-1.21467	-2.26572	-1.73284	-0.164816	-0.0227434	-0.289534	-1.64246	-1.30101	-2.09735	-2.01925	0.486077	-2.32343	-1.9179	0.496429	-1.74136	-1.86649	-1.27979	-2.04717	0.751453	-0.452107
	Primitive neuroepithelial cells (differentiation day 10)	-0.0376569	-0.269339	0.363211	1.10115	0.413133	0.384769	0.389025	-1.57234	-0.526413	0.485676	-1.3944	-1.21013	-1.16151	-0.287582	-1.48285	0.930425	0.615141	-0.736386	-0.183525	0.570666	-0.826478	0.238018	-0.805299	-0.464204	0.622331	0.331323	-0.625457	-0.940608	-0.297264	-0.50479	0.203605	0.684751	-0.792186	0.520408	-0.0750869	0.387134	-0.622744	0.405349	-1.04601	0.0484777	0.346613	-0.105642	0.659919	0.694818	0.591345	-0.101555	-0.194614	1.49864
	Forebrain (FB, differentiation day 17)	0.703181	0.389918	0.607309	0.00908058	-0.1064	-0.811955	0.612718	-0.243861	0.522894	-1.06833	0.113187	1.36989	0.328135	-0.177638	0.458567	0.31065	0.363789	0.925635	-0.657666	-0.0906167	-0.523893	0.575905	0.233724	0.000451311	-0.450692	0.194538	0.220384	-0.0735632	0.563844	0.539635	0.271004	0.145678	-0.133194	0.694896	0.159013	0.212803	0.618692	0.359072	-0.0384498	0.656758	-0.0338041	-0.1433	-0.113574	0.278833	-0.534621	0.551489	-0.119704	-0.0338711
	Motor neurons (MNs, differentiation day 17)	0.0171177	-0.0218784	-0.508596	-1.00882	-0.865131	-0.46731	0.361276	-0.19775	0.639296	-0.54183	0.720909	-0.133674	-0.584685	-0.323359	1.13244	0.0656292	-0.767217	0.364942	-1.04811	-0.0501062	0.393635	0.250035	-0.131042	0.15123	-1.06056	-0.740193	-0.144214	0.414797	0.446093	0.379585	-0.0612052	-0.586008	-0.119947	0.584296	-0.371461	-0.48878	0.403567	-0.410474	-1.13515	0.205743	-0.442708	-0.1433	-0.327262	0.0518615	-0.44895	0.198032	-0.125508	-0.914887
	Forebrain (FB, differentiation day 35)	1.00704	1.24772	0.504023	0.471806	0.854432	1.19704	0.698543	0.741814	0.935506	-0.148966	0.441224	0.118483	0.8233	1.01247	1.15405	-0.2263	0.147233	1.00509	0.257742	1.00368	0.783491	0.963836	0.986122	0.886033	1.43118	0.268212	1.39378	1.10504	0.838251	1.38971	0.422034	0.287353	0.993005	1.72326	1.19773	1.32128	1.25305	1.1416	0.661871	1.0638	1.33962	-0.102059	1.3455	1.34939	1.31452	0.99585	-0.215894	0.60455
	Motor neurons (MNs, differentiation day 35)	1.28358	1.0687	0.8778	0.349037	0.497227	1.19284	0.549881	0.123089	0.540793	-0.26782	0.756145	0.340887	1.4265	0.78949	-0.137016	0.166491	0.199122	0.592746	-0.489208	0.935335	1.29777	0.504535	1.6912	0.765485	1.25068	0.906775	0.836638	0.733307	-0.498787	0.627631	0.912798	-0.124395	0.258765	1.68976	0.798938	0.243681	0.907259	1.14936	0.701982	1.08194	1.27862	-0.1433	0.56455	0.0527781	0.688029	0.752251	-0.250626	-0.370319
Ectoderm differentiation (ESCs -> Cortical neurons) (GSE56796)	H9 ESCs	-2.93982	-1.27611	-1.62117	-1.43207	-0.471511	-1.79969	-2.68179	-1.04103	-2.25618	2.53393	1.30902	-0.665191	-1.32287	-1.25086	0.0539543	-0.270776	-0.657446	-1.766	2.90683	-2.37112	-1.71777	-1.72493	-0.715175	-1.11943	-0.556646	-1.45796	-1.6683	-1.92793	-1.02393	-1.91569	0.236294	0.668225	-1.58054	-0.644148	-1.79235	-1.1655	-2.32098	-2.08553	-1.7048	-2.72934	-2.25061	0.727849	-0.301421	-0.0360489	-1.36382	-2.69935	-0.311972	1.12072
	Differentiation day 7	0.014247	0.310748	1.09233	0.438488	0.0515794	0.977015	-0.294744	-0.668209	-0.515205	0.0879486	-0.928546	0.913996	-1.48482	-0.169914	0.49837	0.676533	1.33187	0.560894	-0.591356	-0.260689	-1.17037	0.347548	0.691837	0.227987	0.0531541	-0.246328	-1.04728	0.811327	0.922867	-0.431859	1.59244	1.61874	-0.764024	-0.0161873	0.790281	0.364291	-0.330706	0.917318	0.50088	-0.169762	0.846417	-0.0313641	0.836436	1.71456	0.305748	0.255544	-0.740992	1.14672
	Neural progenitor cells (differentiation day 12)	-0.0523528	1.46086	0.931165	-0.485378	0.209408	0.549112	0.533082	-1.02092	-0.208797	0.215891	-0.7341	1.26727	-1.15423	0.0440609	-1.43913	2.40684	1.04024	0.495724	-0.478967	-0.343566	0.151878	0.769848	0.701012	-0.366314	1.21861	0.398629	-0.523707	-0.946513	-0.635616	0.0199132	-0.399629	0.689903	1.32188	0.67712	0.570388	0.944144	-0.635136	0.722895	0.685083	1.19596	0.896419	-0.122956	0.225022	1.28914	1.22976	0.577842	-0.66913	1.31006
	Differentiation day 19	0.131111	0.268048	1.05581	0.92161	-0.0137681	0.254881	0.467019	0.283307	-0.181055	-0.273182	0.765281	0.803623	0.138082	0.872502	0.229075	-0.188011	0.765517	0.796985	-0.52742	-0.166123	0.522592	0.686029	1.2714	0.433711	0.750548	0.061583	0.755029	0.959672	0.526942	-0.158791	0.259481	-0.121149	0.727438	0.325341	1.3623	0.116545	0.684438	0.191785	-0.694275	0.684731	0.296778	-0.122956	0.349046	-0.277835	0.230483	0.627204	-0.499606	0.741368
	Differentiation day 26	0.512235	0.511985	-0.42042	0.434099	0.515499	1.13097	0.652389	1.44219	1.12491	-0.408664	-1.15583	-0.296651	0.760393	-0.732143	0.742973	0.501308	0.293412	0.659058	-0.554898	0.0816453	-0.243716	1.58875	-1.94942	0.56935	1.44136	0.705981	0.420013	0.22425	0.531621	0.964271	0.330151	-0.41444	-0.772916	0.146504	0.952908	1.00237	0.659631	1.25571	-0.0985421	0.840373	0.797097	-0.122956	1.24045	0.448791	0.889448	0.936146	-0.0882804	-0.611256
	Differentiation day 33	0.594385	0.0965924	-0.950596	0.449213	1.26412	-0.845098	0.670717	0.992599	0.669497	-0.465851	-0.768006	0.202188	0.942691	0.912223	0.554747	-0.703356	-0.455456	-1.97442	-0.356139	0.0361205	1.42074	-0.657849	-0.962652	-0.813262	-1.42293	-1.31106	0.0177818	0.518312	-0.180821	-0.709252	-0.44685	-1.17684	0.240924	0.200633	-0.677872	0.076627	1.27425	-0.144354	-0.166499	0.155742	0.189479	-0.111636	-0.313123	-0.873752	-0.119493	-0.203085	0.0718959	-0.421801
	Differentiation day 49	0.809806	-0.0716966	0.442374	-0.0688163	0.978149	0.241842	0.725955	0.00606653	0.465203	-0.948107	0.932932	0.253587	0.995194	-0.434765	0.879562	-0.747647	-0.978158	0.817432	-0.388356	0.644308	0.0824528	-0.218086	-0.727486	1.57238	-0.914158	0.133848	0.830552	0.627741	-0.140237	0.791206	-0.186513	-0.894366	0.15618	0.116756	-0.521354	-0.71057	0.875569	-0.00697423	-0.453075	0.389806	0.0233025	-0.122956	-1.08335	-0.597339	-0.105757	0.577196	0.503672	-1.51187
	Differentiation day 63	0.240643	-0.785165	-0.700379	-0.293252	-1.31263	-0.413027	-0.0706831	0.505114	-0.00334045	-0.814972	0.258566	-1.40751	0.353399	0.831537	-0.436818	-0.211939	-0.432346	-0.120106	-0.376336	0.784762	0.0680772	-0.753297	0.338359	-0.620463	-0.882825	0.81016	0.592796	-0.124975	-0.0309158	-0.16452	-0.630505	-0.66454	1.13368	-0.172259	-0.481963	-0.426244	0.673619	-0.675895	0.172245	-0.317511	-0.475045	-0.122956	-0.672402	-1.13206	-0.25076	-0.029596	0.818465	-0.942291
	Cortical neurons (differentiation day 77)	0.374645	-0.606703	-0.0751328	-0.111136	-1.17562	-0.15445	0.035543	-0.807182	0.731287	-0.756689	0.454947	-0.845744	0.723227	-0.0434672	-0.299537	-1.28958	-0.904695	0.592752	-0.0341864	1.23791	1.1463	-0.543609	0.943603	0.172345	-0.621015	0.319957	0.43414	0.0443158	-0.228441	1.07281	-0.767624	-0.235804	-0.0188303	-0.189914	-0.669872	-0.537445	0.140653	-0.491553	1.27984	0.122369	-0.211219	-0.117974	-0.646744	-0.622966	-0.866684	0.0640214	0.717692	-0.657705
Ectoderm differentiation (ESCs -> Cerebral organoids) (GSE80264)	H9 ESCs	-1.23321	-0.953168	-0.852842	-0.687312	-0.51364	-0.943574	-1.20397	0.280377	-1.60035	0.993423	0.292983	-0.407701	-1.57748	-0.228038	-0.0671103	0.184173	-0.382244	-1.56027	1.89354	-1.84884	-1.08725	-1.35489	-1.57987	-0.451692	-0.682762	0.29682	-1.59653	-1.09655	-0.319573	-1.32748	-0.534143	-0.0575743	0.399741	0.449991	-0.920446	-0.569508	-1.37063	-1.16492	-1.6121	-1.23925	-1.24492	0.525345	-0.900667	-0.01529	-0.725657	-1.31996	-0.334422	0.530272
	Cerebral organoids (differentiation 1 month)	1.27855	0.829536	0.149943	0.610193	0.388897	0.879512	0.897185	0.267257	0.776123	-0.269886	0.104748	-0.601843	0.781263	0.622485	0.411319	0.716503	0.44097	0.711738	-0.401611	0.778355	0.925365	0.834519	1.16223	0.304814	0.634958	-0.135324	0.939515	0.331147	0.0469461	0.847245	0.345058	0.0902671	0.0822181	2.15729	0.0796558	0.710099	1.22541	0.74559	0.968858	1.07143	0.905675	-0.542928	0.561868	0.240443	0.518576	0.753007	-0.439973	0.120434
	Cerebral organoids (differentiation 2 month)	1.16749	0.615685	1.7362	0.144182	0.356826	0.577403	0.44346	-0.337618	0.818374	-0.566063	-0.503571	0.992627	0.328801	-0.241973	0.28739	-0.306568	0.4312	0.598488	-0.493708	0.761201	0.737341	0.462739	0.814387	0.164557	0.456085	-0.360411	0.534492	0.303759	-0.011314	0.789749	0.551334	0.319854	-0.376252	2.50131	1.14251	0.359415	0.574672	1.24071	0.775709	1.30552	0.893335	-0.535165	0.403927	0.155366	0.526542	1.11749	0.0418654	-0.295362
Early organogenesis to adulthood (4 week post conception -> Elderly people) (E-MTAB-6814)	4 week post conception forebrain	0.794582	1.05662	1.16668	0.670218	1.15964	1.0804	1.1069	0.261166	0.432421	1.17417	0.305567	1.22216	0.484346	0.352131	0.690613	1.49625	1.11953	0.402596	0.56486	-0.339963	0.962443	0.411326	-0.216402	0.694623	0.778262	0.540508	0.523051	1.1763	0.545382	1.02384	1.34212	1.49767	0.52178	0.0556577	0.852397	0.926329	0.469307	0.710061	0.107723	0.795716	0.496978	0.0263413	0.336619	1.26112	0.691383	0.521784	-1.10912	1.61948
	4 week post conception heart	0.0654886	-0.0140761	0.624722	-0.348883	0.00137434	0.208231	0.73194	-0.565182	-0.0460613	-0.180047	0.337448	-0.431044	-0.375974	-0.328219	0.68449	0.711031	-0.0494124	0.197711	-0.561774	1.5399	-0.263232	-0.174648	0.818324	0.276703	-0.158435	-0.745788	0.458202	0.678647	-0.0629319	0.349948	-0.203779	-0.365906	0.0399861	-0.923845	0.27087	0.63908	-0.499428	-0.185244	0.0513631	-0.0209142	-0.737011	1.07529	-1.15698	-0.419137	-0.436096	-0.255697	-1.04485	-0.102027
	4 week post conception hindbrain	0.919592	1.16961	1.23064	0.647195	1.20058	1.0248	1.14222	0.367894	0.408422	0.940828	0.317744	1.0277	0.386297	0.408697	0.615325	1.44575	1.08719	0.334955	0.524549	-0.182053	0.92418	0.368518	-0.329297	0.59376	0.759055	0.297529	0.397177	1.02872	0.244179	0.853255	1.09114	1.41146	0.419174	0.890616	0.647246	0.84836	0.575919	0.7043	0.262632	0.725374	0.655363	-0.194772	0.549818	1.39745	0.702185	0.645245	-1.14364	1.61013
	4 week post conception kidney	0.0370971	0.240408	0.997895	0.809455	0.665877	1.25242	0.275306	0.000624585	0.79548	0.61754	0.733306	0.437954	0.242635	0.352319	1.18905	1.08967	0.627938	-0.0526804	0.141619	-0.0573447	0.225818	0.118201	-0.115714	-0.142466	0.342266	0.332214	0.775316	0.979613	0.0802428	0.203992	0.704414	-0.415768	0.609567	-0.923845	0.617099	0.316647	0.545487	-0.0972999	-0.566751	-0.476377	-0.000923835	-0.389971	0.0269264	0.258101	-0.187984	-0.00964952	-0.588404	1.03413
	4 week post conception liver	0.222241	-0.174929	0.690329	-0.153343	0.165938	0.23389	0.0501824	-0.507158	-0.366418	0.342197	-0.245135	-0.116372	-0.528202	-0.0291498	0.638667	0.58452	0.36362	-0.109073	-0.214148	-0.583386	0.115179	-0.110853	-0.0139276	-0.362632	0.0191585	-0.384909	0.625438	0.0891937	-0.193504	0.260297	0.104829	0.728385	-0.601348	-0.599689	-0.0107467	0.158124	-0.455436	0.00123485	-0.705727	-0.225006	-0.491009	-0.304481	-0.934242	-0.124714	-0.285657	-0.389913	-1.07967	0.421135
	4 week post conception ovary	0.866462	0.789267	1.33688	1.03688	1.15289	1.30391	0.923734	0.274914	0.720489	0.893195	0.0282749	0.978412	0.51701	0.622202	0.671932	1.31085	1.1569	0.419342	0.225697	0.130759	0.524899	0.312569	0.454752	0.300831	0.537516	0.656344	0.254503	0.655198	0.289947	0.356027	0.506694	0.589143	0.579041	0.0882155	0.870722	0.735521	0.22944	0.532032	0.164979	0.168859	0.399657	0.015959	0.105521	0.811932	0.361065	0.544386	-0.909602	1.19267
	4 week post conception testis	1.2415	0.833532	1.56424	0.726255	1.09399	1.18403	1.40703	0.606201	0.895423	1.25774	0.351497	0.918668	0.670967	0.598394	0.980095	1.45109	1.50433	1.05411	0.357136	0.131067	1.28157	1.27672	1.33949	0.787111	0.975957	0.853269	1.1703	1.13543	1.08791	1.46115	1.12076	2.10028	0.513653	-0.923845	1.46174	1.35223	0.964076	0.580453	0.939485	1.07185	0.389771	-0.197404	0.182525	0.865125	0.665074	0.977503	-0.774509	1.26775
	5 week post conception forebrain	0.842315	1.32876	1.2303	0.868101	1.32874	1.1283	0.998571	0.272932	0.456882	0.916361	0.318871	1.20553	0.438202	0.447625	1.04841	1.24291	1.05415	0.682796	0.725168	0.17161	0.719957	0.606274	-0.525473	0.402045	0.826691	0.494012	0.441691	1.07258	0.342923	0.794162	0.953995	1.10846	0.325884	0.911151	0.671118	0.81733	0.633622	0.856136	0.336126	0.907537	0.875564	-0.397354	0.612005	1.26401	1.06077	0.677343	-1.21335	1.65086
	5 week post conception heart	0.256024	-0.0368139	0.918649	0.134832	0.28775	0.590375	0.413526	-0.161809	0.0645118	0.240172	-0.447542	-0.0707761	-0.482774	0.0317848	0.761624	0.619609	0.363937	0.404895	-0.083898	0.892105	0.571771	-0.0883414	0.0891265	-0.0891497	0.144869	0.0679709	0.584452	0.343614	0.0176217	0.220886	-0.0417323	0.171455	-0.266284	-0.454125	0.116141	0.240034	-0.302982	-0.0520145	-0.217589	0.0788363	-0.473939	1.4839	-0.576574	0.00835528	-0.267112	-0.179309	-0.970159	0.489877
	5 week post conception hindbrain	1.42599	1.59914	1.27559	0.892879	1.43903	1.10822	1.22466	0.51643	0.725108	1.00791	0.410257	1.07972	0.862303	0.546658	0.99568	1.4292	1.31922	0.870113	0.764496	0.13254	0.995109	0.428947	0.0696225	0.746398	1.0464	0.403545	0.733978	1.06329	0.382735	0.908318	1.11494	1.5036	0.949539	1.16512	0.768491	0.854644	0.910171	1.19974	0.762384	1.10307	1.05856	-0.27839	0.718659	1.40103	0.955704	0.981604	-0.999266	1.71696
	5 week post conception kidney	1.31479	0.900509	1.59661	1.22533	1.12936	1.39493	1.29463	0.561557	0.978533	1.11623	0.550851	1.08809	0.513459	0.949907	1.31688	1.1781	1.15458	1.17422	0.379308	0.859088	1.11163	0.747336	1.03846	0.783399	1.09514	1.00991	0.561543	0.685914	0.796044	0.995312	0.933277	1.13209	0.483995	0.477648	1.0285	1.1002	0.53122	0.657485	0.388817	0.739933	0.687222	-0.336161	0.131196	0.832814	0.89148	0.3617	0.201128	1.21276
	5 week post conception liver	-0.96619	-1.13727	0.329207	-1.19551	-1.2703	-0.893885	-1.33265	-1.35642	-1.31288	-1.25015	-1.30684	-1.54921	-2.05887	-1.24584	0.123029	-0.836733	-0.993253	-1.02396	-1.28934	-1.32649	-0.944565	-1.11985	-0.645104	-1.46994	-1.5984	-1.501	-0.785439	-1.57115	-1.41179	-1.21262	-1.17803	-0.559017	-1.29807	-0.923845	-1.4752	-1.27557	-1.74681	-0.621413	-1.45495	-1.13298	-1.34043	-0.414145	-1.70175	-1.1449	-1.19602	-1.68188	-1.10664	-1.07439
	5 week post conception ovary	1.10138	0.913424	1.42401	0.978477	0.891372	1.22096	1.1238	0.887877	0.681656	1.09016	0.470897	1.0558	0.657161	0.792992	1.24199	1.13638	1.20398	1.02552	0.48913	0.745399	0.915684	1.15514	0.68003	0.497178	0.994653	0.925489	0.483755	0.74685	0.817465	0.916676	0.768353	0.352474	0.842602	1.12074	1.22208	0.901705	0.583474	0.494027	0.429634	0.672564	0.956294	-0.422046	0.308557	0.732798	0.83589	0.539976	-0.565108	1.25071
	5 week post conception testis	0.516934	0.488992	1.01748	0.973551	0.849658	0.990333	0.576861	0.483461	1.11636	0.842846	0.431257	0.852047	0.597307	0.938636	1.16172	1.02912	0.82856	0.428721	0.211348	0.53628	0.640156	0.664914	0.0615156	0.749258	0.606419	0.514223	0.586397	0.987616	0.708712	0.634043	0.80084	-0.0811034	0.280819	-0.201498	0.754821	0.259987	0.24686	-0.0600861	-0.0753291	-0.0830672	0.237573	-0.379074	-0.0273711	0.663053	0.0207296	0.611058	-0.0362884	0.973704
	6 week post conception heart	0.522731	-0.265608	0.90074	-0.110012	-0.0220986	0.343824	0.539785	0.66178	-0.0606828	0.0893369	0.0349663	0.0391538	0.0877685	-0.193483	0.0433068	0.714792	0.174495	1.01149	-0.487831	1.24784	0.0251963	0.947192	0.0369771	0.353122	0.558546	0.404579	0.503506	0.0951328	-0.0136294	0.462443	-0.0352557	-0.14883	-0.153993	0.00774939	0.770846	0.626129	-0.174277	0.216428	0.064525	-0.162589	-0.297674	0.269516	-0.0337354	-0.0508888	-0.0268571	0.400771	-1.00707	0.0689458
	6 week post conception hindbrain	1.5615	1.91385	1.47413	0.964278	1.44717	1.76803	1.45914	0.453868	0.897906	1.06747	1.20279	1.18221	1.11712	0.474367	0.970296	1.5005	1.33087	1.3279	1.09351	0.564489	0.972101	0.694916	1.33643	0.964097	0.965251	0.404652	1.43188	1.24565	0.370301	1.3328	1.16501	1.56997	0.545396	0.642852	0.854608	0.969343	1.60639	1.60701	1.17108	1.48733	1.6103	-0.404773	1.07509	1.75126	1.23071	1.29076	-0.990875	1.60942
	6 week post conception kidney	1.22304	0.796078	1.42342	1.05198	1.14134	1.2423	1.14558	0.639147	1.01752	1.16537	0.865582	1.50187	0.705361	1.07755	1.14584	1.00807	1.27698	1.38339	0.25534	1.06269	0.91776	0.94957	0.981015	0.946045	1.1504	0.996996	0.950877	0.694055	1.33706	1.52753	0.965216	1.33287	0.654785	-0.413471	1.40604	1.02414	0.35592	0.746028	0.539963	0.880428	0.795699	-0.210918	0.917102	0.756581	0.918351	0.902603	1.69129	1.1035
	6 week post conception liver	-1.1684	-1.16863	0.100584	-1.12633	-1.16215	-1.23754	-1.34863	-0.914564	-1.36425	-1.00808	-0.677844	-1.2525	-1.39309	-1.48431	-1.04745	-0.88994	-1.18981	-0.947625	-1.27655	-1.64308	-1.61298	-1.21695	-1.35479	-1.55942	-1.55148	-1.28886	-0.142332	-0.954446	-1.51484	-1.2932	-1.0534	-0.948912	-1.35302	-0.923845	-1.68275	-1.56547	-1.85543	-0.860138	-1.43017	-1.32855	-1.3634	-0.422046	-1.12341	-1.14312	-1.28435	-0.705101	-1.16276	-1.31225
	6 week post conception ovary	1.42309	0.695855	1.30777	1.27968	0.889372	1.12347	1.24054	0.739342	0.919669	1.32447	0.732361	1.52378	0.928682	1.15417	1.54003	1.15331	1.36252	1.25649	0.632852	1.20436	0.768683	0.962733	0.870519	0.753385	1.29642	1.28265	0.826421	0.664019	0.956614	1.22187	0.750823	1.07058	1.75018	-0.923845	1.24237	1.1566	0.524029	0.916602	0.499276	0.763869	0.945637	-0.386252	0.918201	0.511164	0.67056	1.12768	0.326153	1.11341
	6 week post conception testis	1.15021	0.608181	1.04497	1.10861	0.782563	1.022	1.26512	0.998736	1.02075	1.07392	1.13643	1.26651	0.516749	0.81304	0.885268	0.94232	1.16672	1.20262	0.085751	0.937538	-0.0763799	1.10752	0.898588	0.574696	1.06078	0.844808	1.03794	1.08866	0.784086	0.91766	0.882864	0.608057	0.645141	-0.923845	1.16782	1.24444	0.49303	0.555805	0.444712	0.654147	0.933879	-0.268894	0.781049	0.749775	0.740644	1.21384	0.769965	1.11662
	7 week post conception forebrain	1.4785	1.64344	1.06056	0.508424	1.41615	1.38511	1.09377	0.865194	0.572947	0.995256	1.03574	0.984777	1.32856	0.689368	1.10888	1.09936	1.25497	1.4249	1.13242	0.515898	1.01156	0.991072	1.04601	0.872492	1.04293	0.454336	1.42036	1.37574	0.68562	1.40784	1.12444	1.24134	0.719545	-0.00841381	0.794721	0.547813	1.52963	0.940633	1.18936	1.24743	1.49826	-0.422046	1.28402	1.48882	1.17219	1.12977	-0.86973	1.53836
	7 week post conception heart	0.507284	0.105191	0.815519	-0.0648683	-0.0229607	0.296726	0.508149	0.122689	0.25163	0.0378568	-0.0714052	-0.310777	-0.0257768	-0.241096	0.559335	0.689154	0.0734894	0.465197	0.00346903	1.1226	-0.234499	0.459685	0.58562	0.118543	0.260971	0.225577	0.391213	0.199034	-0.129602	0.287511	-0.195202	0.0624362	-0.734022	-0.454223	0.140075	0.661055	0.163065	0.0282207	-0.248451	0.214134	-0.368904	2.50051	-0.397439	0.00645655	0.0588908	0.142702	-0.748366	0.488595
	7 week post conception hindbrain	1.78809	2.20855	1.20282	0.879766	1.54055	1.93515	1.42729	0.887635	1.09452	0.943802	0.826442	0.862251	1.17539	0.825236	0.888019	1.2954	1.44494	1.21599	1.38119	0.9105	0.661082	0.792119	1.20993	0.879045	1.07078	0.548891	1.22345	1.1217	0.562383	1.42575	1.18213	1.64071	0.799347	0.655467	0.654144	1.12661	1.6305	1.99067	1.54802	1.64329	1.99376	-0.412005	1.34413	2.04548	1.52173	1.32469	-0.745985	1.37973
	7 week post conception kidney	0.842401	0.748106	0.93927	0.762245	0.742092	0.767557	0.702263	0.670531	0.719176	0.823574	0.58285	0.970139	1.16363	0.819913	1.01963	0.69215	1.16253	1.18267	0.350687	0.452987	1.05792	0.730939	0.153557	0.80732	0.94568	0.77936	1.23802	0.97164	0.92529	1.28645	1.28116	0.945362	0.546764	0.0434504	0.930891	0.846635	0.499635	0.504877	0.15591	0.618741	0.650277	-0.187723	0.662545	0.614948	0.502204	0.908973	0.162807	1.29458
	7 week post conception liver	-0.848629	-1.15076	-0.132976	-1.00451	-1.13672	-1.07038	-0.657578	-1.10932	-1.29163	-1.00345	-1.13777	-1.06092	-1.29343	-1.26012	-0.527571	-1.34499	-0.910284	-0.758562	-1.13681	-1.50701	-1.31963	-1.31252	-1.72454	-0.622359	-1.44053	-1.47501	-0.164051	-0.70633	-1.61507	-1.02956	-1.33982	-0.547085	-1.28365	-0.923845	-1.50423	-1.14521	-1.28704	-0.971791	-1.59413	-1.23361	-1.34843	-0.30234	-1.3158	-1.06414	-1.37469	-1.68025	-1.18089	-0.852386
	7 week post conception ovary	1.36266	0.844796	1.03565	0.959061	0.860613	1.07836	1.52663	0.612091	1.06135	1.37883	0.672184	1.1981	0.50971	1.25657	1.45399	0.703437	0.982064	0.748646	0.459934	1.12421	1.29608	0.949813	1.23021	0.964729	1.28248	1.15902	1.12939	1.00553	0.916698	1.06582	0.957658	0.871168	1.40432	0.446935	1.16023	1.36489	0.86629	0.479668	0.488167	0.571334	1.04733	-0.394577	0.302292	1.14063	0.712268	0.894014	1.22365	1.47907
	7 week post conception testis	1.05269	0.818871	0.855088	1.21296	0.910008	0.843453	1.15052	1.40778	1.04211	1.04383	0.672074	0.991792	0.403896	0.890901	0.851211	0.999271	0.896863	0.867303	0.172093	1.05914	0.840389	1.23144	0.690711	0.246569	0.814569	0.705203	1.10311	0.911019	0.833821	1.06483	0.958925	0.768218	0.354823	-0.666127	0.895421	1.22439	0.698581	0.804515	0.529327	0.648756	0.996426	-0.185444	1.00897	0.887789	1.06935	0.99578	1.19933	1.02451
	8 week post conception forebrain	1.11654	1.72077	0.720824	0.49295	1.11871	1.49677	0.854364	1.06493	0.578959	1.11894	1.57434	0.945399	1.42696	0.911294	1.23647	1.16436	1.2842	1.46628	1.16121	0.833607	1.27483	0.811677	0.976564	0.926319	1.16518	0.795437	1.51312	1.07136	1.21376	1.75621	1.45054	0.930445	1.15444	-0.923845	1.02586	0.77349	1.45814	1.52565	1.53021	1.33179	1.70804	-0.37988	1.64801	1.54592	1.42021	1.63263	0.0782801	0.966351
	8 week post conception heart	0.067576	-0.435674	0.625421	-0.398367	-0.501736	0.0888621	-0.0731689	0.31752	-0.472385	0.0408772	0.26419	0.0271344	-0.124524	-0.463252	-0.266445	0.564154	-0.125395	0.792646	-0.639919	0.920758	-0.357618	0.50541	-0.256971	-0.255133	0.336071	0.420607	0.373469	-0.392856	-0.214528	0.49357	-0.62824	-0.742671	-0.358155	-0.923845	0.603202	0.359167	-0.559598	-0.118296	-0.145882	-0.28997	-0.683328	4.15824	0.113608	-0.559079	-0.0520218	0.536382	-0.64769	-0.182937
	8 week post conception hindbrain	1.25256	1.81546	0.804814	0.673679	1.18212	1.83629	0.900684	0.963768	0.50775	0.994702	1.48831	0.921967	1.63337	0.860339	1.1259	1.12628	1.41984	1.51283	1.1744	0.816157	1.57695	0.907637	1.02515	1.06717	1.18747	0.759481	1.4473	1.23008	1.19317	1.86921	1.28163	0.64315	1.01867	-0.923845	1.12745	0.899419	1.29075	1.62259	1.60263	1.481	1.91496	-0.330171	1.56753	1.7727	1.43003	1.73538	-0.149681	0.865271
	8 week post conception kidney	1.0737	0.603808	0.684721	0.762972	0.652768	0.767048	1.0399	0.776232	0.852826	0.603717	0.820226	1.02154	0.65107	0.649625	0.85407	1.11096	1.07177	1.14212	0.0815492	-0.0334872	1.10793	0.801401	0.266816	0.775416	0.783034	0.676619	1.04618	0.980091	0.652234	1.11979	1.05632	1.22874	0.666383	-0.923845	1.15167	1.10561	1.02066	0.618769	0.185839	0.744936	0.61539	-0.422046	0.216711	0.666551	0.475705	0.88949	-0.683209	1.02784
	8 week post conception liver	-1.55577	-1.50738	-0.841838	-1.39426	-1.81565	-1.54457	-1.63407	-0.947801	-1.7854	-1.42067	-1.35069	-1.23848	-1.61116	-1.9102	-2.27004	-1.67199	-1.45973	-1.28837	-1.62081	-1.88359	-1.88785	-1.94326	-2.54064	-1.12299	-1.95929	-1.86656	-1.08126	-1.4823	-1.83902	-1.48315	-1.80212	-1.30803	-1.59707	-0.915098	-1.9836	-2.04449	-2.04611	-1.34217	-1.84375	-1.88501	-1.54493	-0.416681	-1.56352	-1.33323	-1.57109	-1.36027	-1.19759	-1.51339
	8 week post conception ovary	0.548744	0.123916	0.189609	0.40128	0.343327	0.535582	0.468844	1.22844	-0.0805102	1.02318	1.17738	1.18225	0.38105	0.4859	-0.991547	0.759502	0.686665	0.721879	0.0482553	0.540597	0.286368	0.56807	-0.585115	0.387709	0.674625	0.982441	0.934695	0.621538	0.77795	0.395625	0.329714	-0.874425	0.780246	-0.923845	1.09313	0.609461	-0.0972638	0.15405	0.413791	0.00683721	0.709122	-0.338915	1.32238	0.512351	0.931233	1.13803	0.688173	0.188305
	8 week post conception testis	0.232225	-0.184957	-0.488492	0.192333	-0.0893299	-0.446448	-0.42669	1.01141	-0.307751	0.306453	1.06743	0.477095	-0.0553582	-0.0697914	-0.87113	0.212365	-0.033069	0.292763	-0.561538	0.335483	-0.212693	0.445827	0.00488214	-0.417936	0.03525	0.0785206	0.756492	0.136676	0.282797	0.241809	0.17318	-1.1557	0.236299	-0.923845	0.2909	-0.44232	-0.385667	-0.246143	-0.245579	-0.708698	-0.579238	-0.356739	0.549759	-0.268068	0.233715	1.14543	0.939484	-0.312491
	9 week post conception forebrain	0.469763	1.11422	0.386069	0.313996	0.858977	0.54732	0.0427676	0.98064	0.0784166	0.466773	1.72231	0.848078	1.26994	0.401538	-0.717066	1.05152	1.16719	0.799597	0.546288	0.000717648	0.701122	0.59517	-0.471828	0.761443	0.58831	0.182604	1.25704	1.13806	0.551318	1.3625	1.17476	-0.689838	0.688287	-0.923845	0.584471	0.0142806	0.902307	0.785633	0.606965	0.438936	0.93763	-0.319504	1.18423	0.662572	1.26879	1.63497	-0.496421	0.588229
	9 week post conception heart	-0.337839	-0.621314	0.278702	-0.393208	-0.621834	-0.0641513	-0.389957	0.408898	-0.512628	-0.211211	0.237034	-0.244004	-0.169514	-0.499038	-0.444676	0.136341	-0.148707	0.553117	-0.677616	0.606785	-0.244127	0.557036	-0.668527	-0.440466	-0.00712918	0.39847	0.304577	-0.392916	-0.306088	0.302369	-0.405465	-1.06119	-0.601022	-0.923845	0.383236	0.0776729	-0.732617	-0.322662	-0.459176	-0.479263	-0.8357	-0.422046	0.245125	-0.714634	0.0199585	0.381949	-0.682547	-0.271108
	9 week post conception hindbrain	1.13313	1.85147	0.764933	0.684925	1.11122	1.59412	0.779809	0.754883	0.50525	1.29683	1.96188	0.892625	1.76854	0.579353	1.03633	1.05378	1.43308	1.4681	1.26794	0.921128	1.42809	1.17404	1.07339	1.15881	1.00756	0.885901	1.76526	1.38011	1.43833	1.81746	1.66841	0.484328	0.727632	-0.923845	1.02273	0.645252	1.41845	1.7018	1.59276	1.43261	1.81173	-0.316614	1.63348	1.74042	1.54441	1.65047	-0.192642	0.876983
	9 week post conception kidney	0.733295	0.526129	1.11274	1.08897	0.786463	0.778509	1.11406	0.294732	0.605826	0.426529	-0.0126646	0.399761	-0.279626	0.945949	0.79231	0.779394	0.807237	0.00921213	0.642298	0.447019	0.161782	1.02585	0.477776	0.0521898	0.802773	1.49656	0.403895	0.0786687	-0.00454661	0.560413	0.28333	1.07387	0.839817	-0.923845	0.836429	1.5087	0.547389	0.795303	0.433705	0.732673	0.692867	-0.399476	0.447362	0.683019	0.582709	0.327009	-0.896938	0.840965
	9 week post conception liver	-1.70413	-1.47218	-1.04906	-1.46504	-1.94804	-1.68409	-1.82665	-1.28886	-1.82187	-1.65008	-1.64427	-1.5565	-1.86346	-2.33063	-2.34142	-1.84262	-1.75037	-1.46169	-1.69247	-1.93883	-2.23804	-1.84519	-2.60606	-1.35002	-2.13685	-2.16271	-1.08638	-1.64971	-1.88154	-1.66113	-1.79556	-1.41478	-1.9197	-0.923845	-2.18646	-2.18557	-2.05233	-1.70077	-1.93451	-2.08657	-1.55354	-0.356595	-1.57972	-1.32367	-1.58789	-2.09914	-1.26801	-1.64728
	9 week post conception ovary	-0.00717078	-0.00798425	-0.0311854	0.541782	0.195126	-0.306847	-0.255388	1.29624	0.0294518	0.946303	1.11101	0.73929	0.481548	0.66492	-0.88011	0.470978	0.506842	0.122746	-0.292796	-0.0243511	0.414502	0.711477	-0.568822	-0.172334	0.00479785	0.60671	0.557623	0.74612	0.354639	0.0981913	0.440842	-1.29156	0.538908	-0.923845	0.79258	-0.465952	-0.621849	-0.0920033	-0.122119	-0.712369	-0.26611	-0.401557	0.374242	0.451426	0.797265	1.0057	0.775525	-0.0894397
	9 week post conception testis	0.197069	0.261703	0.344238	0.341726	0.470339	0.243345	0.258705	0.6676	0.2368	0.484709	0.518883	0.525272	0.0948554	0.720142	0.406933	0.416604	0.357329	0.165944	0.191029	0.733222	0.279839	0.42222	0.585499	-0.107125	0.290895	0.733346	0.878065	0.423213	0.536707	0.300053	0.538327	-0.630779	0.378741	-0.923845	0.398275	0.155996	0.114662	-0.275035	0.389263	-0.249271	0.0737454	-0.378095	0.540709	0.240298	0.562497	0.507675	1.91918	0.279806
	10 week post conception forebrain	0.669054	1.23939	0.495201	0.637898	1.02627	0.601788	0.737484	0.964146	1.00762	0.378542	1.13977	1.31707	0.83675	0.82684	1.09493	1.16583	0.831525	1.01709	1.46943	0.552307	1.88341	0.680002	0.634235	1.45874	0.80343	-0.0222168	1.19883	1.19502	0.590635	1.52174	1.09759	0.756552	-0.0146721	1.07266	0.700013	0.601214	2.30714	1.45827	1.49836	1.24759	1.12964	0.00578273	0.762377	1.46627	1.25092	1.19786	-0.543574	0.797405
	10 week post conception heart	-0.227848	-0.36835	0.745213	-0.249698	-0.631366	-0.200705	0.13127	-0.250827	-0.0428091	-0.151573	-0.215789	-0.232506	-0.740565	-0.57312	-0.0948311	0.289842	-0.250637	0.676138	-0.591935	1.19511	-0.718589	0.691833	-0.111929	-0.821504	0.215316	0.2708	-0.0390346	-0.669743	-0.814541	-0.0775114	-0.834708	-0.623093	-0.0568211	-0.923845	0.405932	0.69045	-0.0249513	-0.178967	-0.0311787	-0.278722	-0.755254	2.84812	-0.0796923	-0.728742	0.0797501	0.140954	-0.561362	-0.311086
	10 week post conception hindbrain	1.24917	1.63367	0.78525	0.746262	0.973001	1.22657	1.09127	0.295585	0.734541	0.896286	1.01999	0.542158	0.897695	0.856328	0.794469	0.976392	0.809314	1.36963	1.55876	1.27583	1.10676	0.882734	1.35266	0.996513	1.11361	0.403045	0.843733	0.869756	1.19371	1.37408	1.26054	1.71781	1.18386	0.37986	0.834593	1.15253	2.12885	2.03345	1.86639	1.76649	1.87727	-0.186865	1.50305	2.26958	1.43347	1.25071	0.819816	0.72546
	10 week post conception kidney	0.597198	0.649326	0.950226	0.991087	0.669174	0.989989	0.863446	0.655744	1.16423	0.486172	0.536984	0.885857	0.488692	0.771608	1.10489	0.809347	1.01601	0.896457	0.371505	0.246355	0.543033	0.85912	0.646024	0.651161	0.670248	0.913001	0.7143	0.626191	0.507309	0.65924	0.625582	1.06206	0.750904	-0.180139	0.737242	1.14933	0.481208	0.676666	0.176298	0.722494	0.659459	-0.400948	0.261029	0.288535	0.38601	0.285493	-0.672105	1.04548
	10 week post conception liver	-1.76159	-1.50511	-0.885499	-1.38748	-1.79238	-1.69006	-1.5601	-1.46137	-1.69626	-1.5555	-1.49204	-1.34612	-1.55962	-1.96323	-1.96724	-1.89804	-1.41755	-1.45662	-1.52427	-1.78192	-2.02805	-1.93959	-2.24366	-1.18906	-2.0916	-2.06514	-1.098	-1.26871	-1.93762	-1.52172	-1.62041	-1.21584	-1.75255	-0.923845	-2.10698	-1.92756	-1.95698	-1.5659	-1.84496	-1.69819	-1.55607	-0.413757	-1.39993	-1.34101	-1.58358	-1.31271	-1.19688	-1.51413
	10 week post conception ovary	0.263534	0.413894	0.154117	0.953705	0.664044	-0.0762962	0.860989	0.661693	1.15099	1.01813	0.873635	1.70073	-0.213536	1.14498	0.483286	0.652413	0.740271	0.589762	0.492221	0.512161	1.28971	0.986466	1.04252	1.01371	0.651992	0.911302	0.77257	1.11239	0.88928	0.526917	0.385398	0.0445348	0.980466	-0.923845	1.01296	0.314629	0.107994	0.175227	0.821773	0.625216	0.692255	-0.422046	0.707866	0.651807	0.897316	0.712965	0.828472	0.563148
	10 week post conception testis	0.277729	0.315548	0.112783	0.4596	0.242434	-0.063866	0.407458	0.74872	0.577796	0.498767	0.214483	0.508644	0.021693	0.470926	0.184014	0.194924	0.243068	-0.480584	0.165176	0.934591	0.0918089	-0.170192	0.2567	-0.475015	0.360418	0.703455	0.733846	0.188709	0.163604	-0.011101	0.584169	-0.322712	0.28087	-0.923845	0.171155	0.00864869	0.398169	-0.234453	0.28327	-0.189971	-0.120537	-0.397029	0.780305	0.334478	0.523475	0.864872	1.50032	0.167541
	11 week post conception forebrain	0.30724	1.36219	0.714263	0.742536	0.933384	0.714059	0.0678686	0.968741	0.912811	0.528139	1.72908	0.920163	1.41613	0.840701	1.09558	0.995038	1.05214	0.791504	0.906573	0.606048	1.12684	0.567272	0.0585679	1.06919	0.684873	-0.044921	1.27061	1.37109	0.741933	1.16328	1.37952	0.035627	0.922786	-0.407972	0.31304	0.107525	1.50529	0.971425	0.817576	0.842855	1.1295	-0.330055	1.05523	1.21287	1.05044	0.85594	-0.514299	0.962356
	11 week post conception heart	0.0937863	-0.271966	0.74017	-0.160717	-0.432959	0.0226228	0.324181	-0.543327	0.2307	-0.219899	0.0583943	-0.400323	-0.14585	-0.467077	0.566092	0.435914	-0.217838	0.525244	-0.253524	1.02914	0.12007	0.670918	-0.00302243	-0.404364	0.27964	0.159341	0.434815	-0.118233	-0.389221	0.203707	-0.564423	-0.436679	-0.337515	-0.572747	0.313456	0.564059	0.223891	-0.0618101	-0.0424104	-0.0415792	-0.434444	1.65574	-0.432884	-0.50142	0.0297251	0.345155	-0.568221	-0.192999
	11 week post conception hindbrain	0.613732	1.36302	0.329874	0.373201	0.769462	0.931364	0.460422	0.625228	0.486838	0.648334	1.29109	0.436409	1.15881	0.771877	0.929076	0.708443	0.789522	1.04131	1.16342	1.1517	0.971397	0.629125	0.623104	0.739084	0.642645	0.399587	0.971855	1.05035	1.11513	1.06361	1.21922	0.227821	0.412854	-0.203273	0.560377	0.455878	1.4259	1.3565	1.41706	1.1968	1.47936	-0.41702	1.32822	1.45978	1.56654	0.966709	0.448302	0.388529
	11 week post conception kidney	0.882881	0.563126	1.08803	1.02536	0.476924	0.959033	0.90122	0.343042	0.819072	0.899572	1.0858	0.912161	0.684433	0.977186	0.906434	0.587249	1.08494	1.14655	0.461965	0.226238	0.924287	1.11911	0.762515	0.739229	0.957497	1.18456	1.26223	0.655165	0.96765	1.30728	1.07753	1.38346	1.22155	-0.923845	1.0656	1.27134	0.220277	0.72514	0.207607	0.840495	0.770944	-0.422046	0.537455	0.292392	0.505799	0.548299	-0.583926	1.04278
	11 week post conception liver	-2.00418	-1.48494	-1.01229	-1.60032	-1.90984	-1.70774	-1.78029	-1.75447	-1.79816	-1.7203	-1.72042	-1.84453	-1.6903	-2.22604	-1.90578	-1.86591	-1.47253	-1.80327	-1.65877	-1.88614	-2.00132	-2.19692	-1.89981	-1.67288	-2.13182	-2.3473	-0.93032	-1.5116	-2.05692	-1.78696	-1.83435	-1.28972	-1.86573	-0.909287	-2.33894	-2.1065	-1.09913	-1.68325	-1.9392	-1.86073	-1.52088	-0.330835	-1.73677	-1.33467	-1.79271	-1.80349	-1.20518	-1.44861
	11 week post conception ovary	-0.0283024	1.08844	1.14127	0.958367	1.17978	0.442779	1.62421	0.791281	2.3261	0.948487	0.547333	1.66235	0.0759937	1.4304	1.03243	0.576943	0.781671	0.166376	1.01982	0.876927	1.20939	1.16253	1.86175	1.74014	0.753428	0.980958	0.788741	1.47118	0.91799	0.280778	0.690975	1.03467	1.18542	-0.923845	0.789913	1.12631	0.282115	0.363859	0.622429	0.746414	0.666705	-0.220153	0.871888	1.43393	1.47086	0.492163	1.2839	0.991832
	11 week post conception testis	-0.108989	0.158496	-0.00502586	0.59077	0.315354	-0.0593645	0.0226197	0.71349	0.402369	0.423518	0.50265	0.559553	-0.0251305	0.413118	0.381961	0.300725	0.258921	-0.388607	0.0769364	0.28909	-0.0938095	-0.0345835	0.0729973	-0.402216	0.116495	0.481954	0.623903	0.346165	0.178145	0.0417671	0.403101	-0.733014	0.694283	-0.923845	0.080635	-0.279897	-0.11765	-0.25943	0.109125	-0.315327	-0.0251526	-0.395945	0.279433	0.0962591	0.525875	0.72057	1.59445	0.0939939
	12 week post conception forebrain	1.71766	2.31696	1.67689	0.944659	1.32237	0.800323	1.40869	1.83329	1.34497	0.914931	0.514306	0.573477	0.296758	1.00114	1.41743	1.39481	1.5332	1.40154	2.02688	1.4432	0.531136	1.26591	1.86674	0.56555	1.43262	-0.311189	0.533742	0.191483	1.06946	1.15357	1.15101	2.59464	1.7685	1.60227	0.610771	1.41874	2.0084	2.87466	2.0735	2.24152	2.02482	-0.422046	1.59456	3.44034	1.95124	0.920614	-0.609422	0.951602
	12 week post conception heart	-0.797565	-0.806756	0.0165444	-1.11037	-0.804126	-0.516249	-0.272019	-1.28075	-0.698282	-0.760526	-0.580719	-0.961343	-1.32837	-1.25424	-0.350192	-0.050827	-0.692831	-0.00109131	-0.625786	0.295327	-0.521557	-0.240137	-0.243304	-1.48045	-0.545047	-0.805176	-0.743461	-1.07354	-1.41239	-0.668158	-1.52457	-0.857617	-0.866845	-0.146852	-0.0692239	-0.197521	-0.665101	-0.17458	-0.546222	-0.34803	-0.938678	-0.242821	-1.10776	-0.606457	-0.602375	-0.272231	-0.604929	-0.702888
	12 week post conception hindbrain	1.3161	1.8157	0.81791	0.630076	1.07781	1.37418	1.10064	0.774867	1.24581	1.13052	0.720065	0.349341	0.773372	0.841251	1.13104	1.0792	0.995796	1.09947	1.71224	1.78409	0.946465	0.729305	1.69633	0.640465	1.14712	0.327516	0.932034	0.805067	0.807175	1.09099	1.26112	1.80461	0.79747	1.17656	0.527556	1.04896	2.03784	2.01164	1.70796	1.78344	1.70769	-0.409997	1.52224	1.97949	1.72946	1.11767	0.586905	0.908438
	12 week post conception kidney	0.958849	0.53207	0.689977	0.608454	0.338099	0.697968	0.876373	0.594799	0.799565	0.674787	0.752715	1.03334	0.62315	0.834543	0.826846	0.507793	0.72015	1.21941	0.358812	0.218074	1.1295	0.829282	0.510217	0.696572	0.817445	1.00009	1.06737	0.561127	0.981512	0.969825	0.984361	0.967967	0.470578	-0.923845	0.94831	0.973295	0.416847	0.682415	0.376282	0.540778	0.603356	-0.422046	0.382933	0.267154	0.32633	0.521515	-0.110122	0.828506
	12 week post conception liver	-1.55534	-1.3554	-0.466246	-0.993259	-1.29843	-1.3027	-0.946989	-1.31197	-1.45188	-1.61862	-1.96977	-1.53729	-1.51166	-1.61862	-0.931602	-1.64172	-1.04898	-1.39316	-1.17131	-1.62202	-1.32342	-2.16851	-1.0313	-1.08292	-1.41141	-1.91704	-1.13542	-1.18685	-1.88146	-1.23791	-1.86608	-0.270182	-1.85515	-0.923845	-1.79573	-1.46225	-0.537527	-1.33663	-1.96887	-1.5006	-1.493	-0.382617	-1.57255	-1.0999	-1.55886	-1.78563	-1.11163	-0.845282
	12 week post conception ovary	0.0212112	0.546858	0.705228	0.823316	0.750224	0.228079	0.612759	0.903083	2.08085	1.14697	0.591953	1.48169	0.161565	1.3018	0.289429	0.543751	0.721397	0.218632	0.876286	0.751994	0.777932	0.92972	0.792276	0.693281	0.920338	1.07782	0.852307	0.914418	0.827241	0.209944	0.39044	0.248179	1.33092	-0.129178	1.09389	0.321231	-0.0527986	0.0475811	0.779352	0.336452	0.603304	-0.309944	0.935101	0.780141	0.618962	0.815886	0.768492	0.625158
	12 week post conception testis	-0.112132	-0.0638986	-0.0168569	0.434655	0.400384	0.124906	-0.157313	0.721959	1.22656	0.23724	0.13008	0.530758	0.234431	1.03151	0.554044	0.401412	0.124769	-0.319158	0.103475	0.524158	0.0656379	0.167309	0.539273	0.277858	0.44499	0.602248	0.439695	0.733618	0.277013	-0.0272376	0.43899	-0.303885	0.788864	-0.923845	0.422465	0.119843	0.0140793	-0.407128	0.357336	-0.471926	0.245754	-0.402829	0.547177	0.183688	0.258078	-0.0753301	1.04842	0.371098
	13 week post conception forebrain	0.661729	1.66392	0.453713	0.457996	1.18104	1.0044	0.662001	0.497486	0.869437	0.717821	0.853571	0.540162	1.33274	0.979988	1.2106	0.96672	0.92334	0.601713	1.41315	1.21687	0.984237	0.477183	0.745194	1.09743	0.831566	0.297271	0.876425	1.15215	1.02688	0.716222	1.08954	0.760248	0.708334	0.590435	0.275043	0.603225	1.63949	1.44113	1.62955	1.18233	1.64203	-0.397354	1.14901	1.86788	1.20367	0.993067	0.101114	0.940026
	13 week post conception heart	-0.527385	-0.349172	0.494339	-0.351296	-0.410674	-0.20815	-0.0765823	-0.819088	0.0654965	-0.605647	-0.585818	-0.226145	-0.673888	-0.711364	0.605419	-0.0836624	-0.4345	-0.362581	-0.306656	0.895163	-0.460652	-0.0630772	-0.143178	-0.40938	-0.0445985	0.425946	-0.145224	-0.450189	-0.944448	-0.467392	-0.778561	-0.8677	-0.345299	-0.923845	0.0925826	0.207791	-0.672016	-0.338091	-0.313883	-0.131065	-0.760048	0.363102	-0.496372	-0.676556	-0.115987	0.0595227	-0.467353	-0.0783402
	13 week post conception hindbrain	0.724295	1.37974	0.0633718	0.271467	0.890769	0.204781	0.646695	0.580608	0.551268	0.673518	0.854829	0.255624	1.00165	0.709862	1.0879	0.805139	0.475608	1.02825	1.25599	1.32538	1.10905	0.623334	0.971803	0.734531	0.585084	0.370581	0.489363	0.80263	1.18159	0.927761	1.34273	0.674636	0.560758	0.35895	0.676964	0.703052	1.22289	1.61175	1.73787	1.51332	1.38209	-0.0766312	1.32224	1.44805	1.45533	1.25394	0.747799	0.539724
	13 week post conception kidney	0.996039	0.718228	1.16813	1.15016	0.597384	1.00277	1.10069	0.587789	1.20046	0.685835	0.148111	0.852621	0.589797	0.847502	0.85878	0.457953	1.21099	0.915278	0.638385	0.324149	0.333045	0.992597	0.563029	0.204249	1.11043	1.10879	0.667237	0.124815	0.34066	0.682975	0.58048	1.3717	0.71852	0.186176	0.907625	1.42629	0.500007	1.00507	0.543845	0.646508	0.535469	-0.422046	0.448999	0.136663	0.49649	0.742512	-0.558709	1.12055
	13 week post conception liver	-2.07612	-1.41517	-0.201701	-1.16374	-1.5173	-1.54306	-1.23447	-1.60352	-1.58292	-1.68421	-2.29701	-1.54627	-0.935084	-1.77035	-2.06026	-2.14417	-1.33162	-1.55172	-1.46564	-1.65268	-2.19526	-2.11124	-2.35902	-1.06354	-2.03677	-2.10229	-0.988473	-1.19905	-2.11072	-1.80642	-1.46235	-1.14214	-1.71304	-0.583468	-1.9415	-1.80073	-1.98271	-1.69412	-1.7724	-1.63884	-1.55883	-0.422046	-1.66523	-1.31744	-1.53043	-2.10651	-1.1201	-1.0883
	13 week post conception ovary	0.24969	1.00068	0.729168	0.863435	1.10275	0.455233	0.788754	1.07639	2.25036	1.31995	0.363529	1.57677	0.28155	1.37864	0.273179	0.269236	0.686674	0.0374576	1.27066	1.05055	0.486287	0.558459	1.64134	1.59144	1.19726	1.01791	0.571594	1.22609	1.15476	0.124116	0.604777	-0.00207288	0.960679	-0.923845	0.877732	0.574944	0.21813	0.019556	0.795692	0.843959	0.667249	0.329515	0.980262	1.12842	0.753945	0.00414581	1.10895	1.19024
	13 week post conception testis	0.442114	0.529955	0.727071	0.746423	0.675253	0.38689	0.482493	0.74854	1.1284	0.827036	0.766311	1.02563	0.645876	1.1701	0.963378	0.487118	0.689573	0.185087	0.318767	0.791056	0.271398	0.31768	0.837846	0.305698	0.619648	0.702515	0.959927	0.671935	0.90516	0.0487378	0.730203	0.0935882	0.850827	-0.923845	0.650652	0.382251	0.0707153	-0.0184116	0.506667	0.0313579	0.260379	-0.374369	0.554488	0.470777	0.452447	0.246066	1.84834	0.666199
	16 week post conception forebrain	0.589506	1.53301	0.66156	0.62033	0.997581	1.14734	0.855439	0.797788	1.47825	0.973604	1.33383	0.683748	1.55484	0.997686	1.26604	1.06332	1.09372	1.31727	1.8234	1.1897	0.864697	0.984932	0.846918	1.61558	1.23914	0.236383	1.37812	1.30588	1.55187	1.0655	1.21415	1.12856	1.09019	1.64518	0.602992	0.910318	1.88863	1.9664	1.7357	1.60427	1.95131	-0.422046	1.67537	2.31279	1.52995	1.11095	1.06872	0.706035
	16 week post conception heart	0.0114361	0.0524721	1.0273	0.568444	0.115446	0.193915	0.61802	-0.38045	0.386161	-0.0583311	-1.4936	-0.445291	-1.11319	-0.0148203	0.401222	0.404203	0.0574332	-0.0731493	0.150192	1.63502	-0.43274	0.206126	0.127623	-0.9848	0.342839	0.656495	-0.383384	-1.27382	-0.887715	-0.222967	-0.966155	-0.295994	0.118727	-0.923845	0.290653	1.10785	0.376398	0.536418	0.223225	0.0833753	0.107368	0.543408	0.132612	-0.181978	0.53153	0.296011	-0.654653	0.436651
	16 week post conception hindbrain	0.432188	1.04571	0.284549	0.25386	0.869655	0.866729	0.255169	0.542864	0.453828	0.617025	1.36192	0.265182	1.24283	0.67769	0.920168	0.612517	0.333487	0.944174	0.947615	1.05503	1.1786	0.328592	1.0134	0.890561	0.608814	0.177895	0.696414	1.0495	1.15436	1.23153	1.06741	0.283815	0.223109	0.0287737	0.752166	0.420499	1.0847	1.33501	1.47827	1.12007	1.2026	-0.320795	1.35697	1.13541	1.14483	1.37116	1.2898	0.328768
	16 week post conception kidney	1.4491	0.945541	1.64238	1.23009	0.818129	1.03196	1.63388	0.530491	1.08112	0.907336	-0.176263	0.602853	0.185805	1.02449	0.918886	0.63279	1.11869	0.962305	0.85941	0.839714	-0.216735	0.910126	0.964377	0.397668	1.2299	1.62478	0.51252	-0.358119	0.268356	1.02601	0.440081	2.14807	1.31808	-0.923845	0.941612	2.06306	1.13352	1.49838	0.829123	1.05376	1.34484	-0.401004	0.938671	0.589072	1.03501	0.946592	-0.229141	1.277
	16 week post conception liver	-0.842476	-1.20847	-0.135352	-1.05362	-1.20331	-1.06086	-0.497501	-1.50751	-1.40187	-0.911593	-1.715	-1.35311	-1.62062	-1.15239	-0.276659	-1.48884	-0.897762	-0.716934	-0.926533	-1.22166	-1.27335	-1.70071	-0.852522	-0.733162	-1.21906	-1.55075	-0.943569	-1.17161	-1.56733	-1.22284	-1.4841	-0.232451	-0.671743	-0.582375	-1.34758	-1.16578	-1.76012	-1.05622	-1.74482	-1.2695	-1.40603	-0.353285	-1.12588	-1.01103	-1.5057	-1.58591	-1.01363	-0.914806
	16 week post conception ovary	0.49024	0.774581	0.123043	0.693382	0.846444	0.376892	1.20202	0.893753	1.97581	0.713082	0.778853	1.43519	0.244914	1.17468	0.482586	0.695752	0.673304	1.02943	1.30458	1.61066	0.596438	0.993512	1.07163	1.59672	0.943068	0.696618	0.435514	0.90959	1.101	0.561283	0.710736	0.888959	0.947487	1.10411	0.985322	1.0362	0.5906	0.504307	1.19315	1.29392	1.01518	-0.164231	1.11921	0.52568	0.892015	0.431027	0.797522	0.325527
	16 week post conception testis	0.846591	0.556004	0.995899	0.964369	0.932936	0.151911	0.951734	0.77523	0.72406	0.788792	0.443172	1.00502	0.512602	1.14201	0.640753	0.299403	0.453355	0.699449	0.616429	1.24265	0.124734	0.731056	0.932632	0.278613	0.865628	1.16952	0.250675	0.293726	0.408065	0.219206	0.383594	0.236717	0.63253	0.696759	0.570476	0.986668	0.85394	0.497408	0.651103	0.936669	1.11103	-0.266656	0.815298	0.24279	0.67221	0.343478	2.28248	0.579838
	18 week post conception forebrain	0.614103	1.00705	0.312939	0.395003	1.07137	1.40001	0.465939	0.670974	1.20848	1.04038	1.66667	0.56008	1.83285	0.697472	0.881235	0.852148	0.864231	1.11895	1.73149	1.15483	1.40296	0.926902	0.747013	1.60073	1.11592	0.286931	1.61561	1.46867	1.73099	1.45863	1.85387	0.604999	1.25553	1.13348	0.533088	0.516722	1.80552	1.58163	1.64833	1.47998	1.72052	-0.381156	1.79145	1.74285	1.7226	1.58479	1.22746	0.527441
	18 week post conception heart	0.372701	-0.0507822	0.772925	-0.126526	-0.17327	0.305423	0.469661	-0.162789	0.0775403	-0.0587409	0.618419	-0.068862	-0.170319	-0.155919	0.536574	0.0592792	-0.168259	1.16687	-0.275166	1.40292	0.344836	0.962396	0.0267679	-0.0628653	0.629701	0.296589	-0.00728431	-0.271823	0.206535	0.129101	-0.525	-0.152383	0.313872	-0.923845	0.683917	0.542739	-0.490467	-0.142358	0.380352	0.361235	-0.592226	2.66389	0.173009	-0.800543	0.167298	0.328806	-0.326212	0.300692
	18 week post conception kidney	0.89744	0.687481	1.27754	1.24769	0.657921	0.930525	1.2316	0.213351	1.05224	0.546771	0.108555	0.638909	0.186316	1.01375	0.884237	0.42915	0.855464	0.59514	0.637911	0.502182	0.191714	0.539838	0.567136	0.373027	1.01366	1.35668	0.700545	0.308118	0.181476	0.708337	0.550144	1.47669	1.07632	-0.923845	0.699509	1.54426	0.727034	1.02975	0.373617	0.69887	0.87327	-0.414436	0.545883	0.235048	0.826637	0.37176	-0.446042	1.1906
	18 week post conception liver	-1.53022	-1.34415	-0.348891	-1.04634	-1.43185	-1.27218	-1.00166	-1.89896	-1.54105	-1.45838	-1.49744	-1.33744	-1.45425	-1.37726	-0.566342	-1.76608	-1.173	-1.64145	-1.20226	-1.55147	-0.924995	-1.98789	-1.57522	-0.860743	-1.76358	-2.01858	-0.668425	-1.01638	-1.8061	-1.53695	-1.46196	-0.7869	-1.47839	-0.923845	-1.71957	-1.36614	-1.17399	-1.53175	-1.89357	-1.56977	-1.49662	-0.409762	-1.33966	-1.26338	-1.58541	-2.06069	-1.08632	-0.987125
	18 week post conception ovary	-1.04218	0.910924	-0.0389297	0.540125	0.710346	-0.251379	0.349245	0.570255	1.95358	0.805412	1.03174	1.86302	0.357517	1.09109	0.249154	0.521377	0.722943	0.0397087	1.61116	0.359944	1.02327	0.309538	1.59035	1.91457	0.6792	0.288482	0.977653	1.74127	1.54567	-0.211629	0.873524	0.475718	0.748895	0.532178	0.701064	-0.450163	0.672447	-0.171067	0.613359	0.743646	-0.198535	0.0158418	0.411266	0.500328	0.520415	0.00195726	0.0629339	0.329632
	18 week post conception testis	0.836126	0.497806	0.742158	1.0715	0.469635	0.737463	0.921078	0.781676	0.801848	0.5575	0.388498	1.20143	0.83346	0.996352	0.773937	0.400816	0.834422	1.19082	0.275888	0.711453	1.52855	1.2542	0.945508	1.01159	1.04826	1.298	0.490157	0.594572	1.4833	0.675064	1.01125	0.524866	1.72858	-0.923845	0.914356	1.08998	0.45558	0.922558	0.733349	1.22896	0.949666	-0.422046	0.75341	-0.0769903	0.78136	0.944697	1.43801	0.873106
	19 week post conception forebrain	0.833308	1.23153	0.61369	0.418694	0.900589	1.14313	0.792054	0.59818	0.886032	1.05442	1.19992	0.396198	1.05076	0.794446	0.788238	1.19068	0.951258	1.13146	1.39638	0.963185	0.707088	0.436893	0.89954	1.04081	0.855149	0.429525	0.75877	0.827167	1.29227	0.972608	1.04788	1.19852	0.711822	0.274202	0.231862	0.45207	1.34378	1.30147	1.45503	1.35301	1.60426	-0.380446	1.55802	1.80527	1.23863	1.20336	0.350002	0.777551
	19 week post conception heart	-1.25263	-0.887498	-0.38692	-0.775254	-1.1352	-0.992885	-0.53328	-1.9875	-0.411007	-1.02889	-0.434709	-0.922302	-1.16197	-1.27364	0.0149198	-0.0705269	-1.0354	-0.224274	-0.92899	0.451363	-0.928708	-0.617287	-0.267753	-1.20455	-0.931955	-0.486978	-1.00584	-0.976937	-1.23527	-0.930339	-1.2903	-1.11778	-1.30433	-0.923845	-0.676263	-0.403807	-0.828126	-0.619661	-0.556553	-0.929714	-0.941184	0.180119	-1.35603	-1.06714	-0.538323	-0.638337	-0.439356	-0.767206
	19 week post conception kidney	0.380746	-0.101658	0.220299	0.513579	-0.0526391	0.396294	0.603632	-0.241741	0.422594	0.164355	0.390142	0.375317	-0.0825686	0.605123	0.715328	0.436328	0.407248	0.829331	-0.0318468	0.000949965	0.482543	0.57879	0.958861	0.102772	0.225173	0.419681	0.156572	0.105858	0.325159	0.247225	-0.176734	0.755473	-0.0326831	-0.624109	0.408256	0.728903	0.245105	0.286294	0.0161992	0.147513	0.335375	-0.381666	-0.341864	-0.507729	-0.19107	0.097692	-0.372731	0.208167
	19 week post conception liver	-1.54273	-1.40674	-0.319467	-1.1456	-1.49679	-1.4647	-0.90743	-1.77761	-1.62513	-1.61432	-2.23497	-1.49246	-1.69754	-1.77021	-0.553221	-1.89105	-1.40297	-1.47697	-1.25625	-1.67486	-1.52151	-2.127	-1.98107	-1.04198	-1.93209	-1.89932	-1.18365	-1.4182	-2.03489	-1.82859	-1.80441	-0.851326	-1.47849	-0.923845	-1.95618	-1.58172	-1.67814	-1.39344	-1.80943	-1.4867	-1.49315	-0.336511	-1.56856	-1.27305	-1.62277	-2.13238	-1.10646	-1.04978
	19 week post conception testis	-0.471527	-0.633461	-0.616802	-0.399776	-0.564385	-0.302142	0.564074	-0.664106	-0.369501	-0.242685	0.265082	-0.0354711	-0.670243	0.557533	0.828763	0.653481	-0.220384	0.697672	-0.609053	-0.0433244	1.17198	0.0937754	0.605384	-0.103705	-0.841621	-0.219629	-0.612753	-0.192786	0.693027	-0.102325	-0.676981	0.0479147	0.0298872	-0.923845	0.0364902	0.156435	0.459011	-0.521862	0.0873238	-0.300476	0.402334	-0.394964	-0.704763	-0.560876	-0.220493	-0.319985	1.43538	-0.52823
	Neonate forebrain	-0.540238	-0.0823975	-0.622987	-0.41255	0.0169508	-0.650053	-0.404197	-0.297133	-0.372961	-0.375706	0.822061	-0.753213	0.669462	0.203011	0.378822	0.21608	-0.580303	-0.234906	-0.103241	0.348706	-0.0122969	-0.711348	0.0542226	0.466525	-0.390469	-0.237322	-0.612209	0.338753	0.309281	-0.10446	-0.3785	-0.926644	-0.030205	-0.425527	-0.124998	0.0802311	0.594399	-0.365009	0.811274	-0.0303335	0.210498	-0.359811	0.658663	0.0543795	-0.132654	0.319896	1.6294	-0.456648
	Neonate heart	-1.95916	-1.16461	-1.60315	-1.27266	-1.53945	-0.911396	-1.26077	-1.68307	-1.39885	-1.24685	-0.887014	-1.15664	-0.974963	-1.27049	-1.88438	-0.632059	-1.26354	-1.27044	-1.05765	-0.470265	-1.16652	-0.983627	-1.21828	-1.37352	-1.13985	-0.916005	-0.816464	-0.874151	-1.23723	-1.00717	-1.111	-1.07254	-1.54797	-0.923845	-0.85687	-1.18829	-1.62875	-1.14729	-0.760385	-1.21065	-1.21013	0.201987	-1.33476	-1.36304	-1.2459	-1.45079	-1.01471	-1.07804
	Neonate hindbrain	0.221084	-0.0487681	-0.338702	-0.00495263	0.597709	0.17989	0.21309	0.169618	0.0670044	0.0858578	0.721748	-0.00743483	0.844996	0.259922	0.550771	0.61737	0.324253	0.322694	-0.0987982	0.358833	0.27659	0.252396	0.589052	0.193782	0.235957	0.297078	-0.0312119	0.193929	0.689647	0.571652	-0.0352193	0.0709804	0.432871	-0.534072	0.620587	0.283316	0.461005	0.558732	0.658022	0.597684	0.809658	1.02417	0.29103	-0.0472107	0.119567	0.91293	1.00927	0.138774
	Neonate kidney	-0.683723	-0.495106	-0.34645	0.177292	-0.392202	-0.222701	0.0140224	-0.684771	0.181735	-0.569845	0.275569	0.0109341	0.0761609	0.48073	0.75317	-0.363753	0.172731	0.0868291	-0.0492082	-0.000491977	0.691133	-0.315122	0.409871	-0.189139	-0.0171029	-0.055459	-0.336839	0.209082	-0.335554	-0.325818	-0.0620379	-0.144925	0.398396	-0.765354	-0.0424997	-0.206854	-0.374985	-0.480992	-0.388978	-0.421654	-0.313622	-0.356678	-0.865283	-0.905042	-0.830288	-0.47514	-0.319224	-0.00317222
	Neonate liver	-1.02702	-1.50187	-1.29729	-0.51358	-1.29478	-1.58335	-1.22376	-1.34286	-1.50747	-1.05307	-1.20692	-1.88664	-1.64246	-1.50403	-0.969637	-1.38288	-1.42374	-1.63521	-1.3566	-1.42392	-1.38434	-1.65841	-0.600072	-0.898275	-1.51603	-0.709804	-1.12345	-1.77867	-1.33914	-0.86552	-1.5953	-0.735329	-1.16994	-0.923845	-1.87954	-0.720633	-1.55418	-1.37382	-1.30993	-1.36406	-1.39861	-0.417512	-1.04282	-0.983026	-1.40087	-2.00711	-0.663814	-1.71505
	Infant forebrain	-1.40818	-0.917432	-1.41416	-1.3253	-0.549398	-1.3361	-1.46526	-0.561895	-1.01171	-0.804046	-0.553279	-1.26333	-0.292663	-0.542286	-0.379488	-1.08154	-1.26781	-1.31044	-0.904683	-0.283751	-0.780385	-0.42971	-1.00283	-0.650213	-0.839905	-1.12729	-1.34523	-0.508943	-0.628119	-0.732998	-0.250625	-1.16705	-0.647144	-0.619187	-0.646914	-0.857457	-0.0562282	-0.747507	0.270891	-0.39391	-0.569283	-0.125168	0.0440868	-0.402302	-0.168408	0.0433431	0.948693	-1.14583
	Infant heart	-2.49296	-1.41529	-1.74487	-1.67661	-1.91709	-1.5349	-1.67033	-1.71116	-1.37222	-1.21645	-0.858124	-1.53926	-1.03803	-1.43693	-1.89088	-0.893578	-1.73358	-1.83934	-1.28011	-1.10873	-1.36507	-1.44271	-1.79145	-1.65822	-1.64353	-1.95996	-1.05061	-1.06011	-1.79431	-1.86029	-1.39324	-1.52558	-1.91462	-0.923845	-1.22081	-1.44286	-1.98138	-1.72427	-1.46924	-1.83302	-1.45442	1.83203	-1.89806	-1.33647	-1.46616	-1.03066	-0.84286	-1.15981
	Infant hindbrain	-0.656315	-0.415599	-1.08732	-0.607299	0.411846	0.115831	-0.162886	-0.388803	-0.277807	-0.158017	1.30564	-0.135066	0.954305	0.366829	0.555507	-0.157319	-0.25359	0.260283	-0.152965	-0.131411	0.152476	0.320836	0.0432797	0.669977	0.514823	-0.000703325	-0.368466	0.217178	0.948135	0.526842	0.356468	-0.140182	0.640334	-0.923845	0.655021	0.322948	-0.0924651	0.235258	0.847565	0.628442	0.64269	-0.110421	0.573843	-0.477287	0.166725	0.774662	0.583474	-0.12622
	Infant kidney	-1.24646	-1.31803	-1.02011	-1.16489	-1.15985	-1.32263	-0.909451	-1.68772	-0.926481	-1.23558	-0.764886	-1.05704	-0.777548	-0.72495	-1.81633	-1.15633	-1.28826	-1.2529	-1.00944	-1.07207	-1.12941	-0.410736	-0.81775	-1.11537	-1.06404	-0.904917	-1.42523	-1.00248	-0.735927	-0.849236	-1.18561	-0.352698	-1.02312	-0.923845	-0.675951	-0.754223	-0.709944	-1.03191	-0.841434	-0.981661	-0.839825	-0.35935	-1.24763	-1.27381	-1.31615	-0.883482	-0.624357	-1.04477
	Infant liver	-0.520195	-1.64494	-1.80141	-1.67696	-1.98143	-1.79626	-1.61641	-1.62805	-1.70056	-1.85354	-2.34892	-2.12779	-2.30183	-2.02788	-1.83794	-2.20966	-1.84701	-1.89678	-1.71304	-1.7824	-2.1955	-1.8894	-1.1668	-2.09134	-1.74529	-1.45734	-2.06106	-2.35756	-1.87905	-2.08854	-1.765	-1.35774	-2.09713	-0.923845	-2.25809	-1.30154	-1.4933	-1.63921	-1.81418	-1.84192	-1.34853	-0.409519	-1.78891	-1.46421	-1.9485	-2.07607	-1.05905	-1.89581
	Infant testis	-0.0965165	-0.611575	0.245486	0.055867	-0.139501	-0.24872	0.102031	0.233019	-0.360613	0.209563	0.243869	0.0284982	0.430505	0.784494	0.518903	-0.398565	0.563025	0.260967	-0.237706	-0.181412	0.537147	0.779083	1.15318	-0.428446	0.338309	0.671795	-0.262965	0.0958235	0.540718	-0.170763	-0.154088	-0.0911509	0.854256	-0.923845	0.338906	-0.0705639	-0.749147	0.0758075	0.203305	-0.117727	-0.214072	-0.342171	0.263188	-0.874619	-0.0987734	0.0588788	0.858168	0.00156901
	Toddler forebrain	-1.24113	-0.945955	-1.52652	-1.36025	-0.640414	-1.01577	-1.84623	-0.511283	-1.02354	-1.17355	-0.364329	-1.00545	0.117562	-0.792363	-1.85111	-1.34003	-1.23443	-1.07551	-0.89412	-0.280034	-1.06247	-1.10484	-1.21265	-0.756957	-1.20666	-1.04495	-1.27007	-0.307265	-0.94524	-0.685767	-0.471473	-1.3326	-0.273659	-0.923845	-0.828195	-1.50902	0.0713535	-0.485871	-0.377127	-1.24471	-0.911893	1.02549	-0.119303	-0.810218	-0.561301	-0.296771	1.21102	-1.31911
	Toddler heart	-2.31211	-1.33936	-1.48668	-1.48743	-1.65545	-1.02559	-1.78245	-2.30769	-0.821494	-1.77987	-0.677478	-1.64799	-1.16348	-1.6555	-0.273156	-0.629356	-1.71407	-2.30986	-1.62926	-0.960702	-1.5838	-1.38904	-0.606905	-1.91353	-1.26767	-1.41974	-0.665768	-1.26626	-1.88592	-1.82442	-1.56721	-1.5531	-1.88289	-0.506735	-1.11994	-1.43326	-1.3352	-1.56788	-1.19487	-0.938517	-1.28294	-0.403064	-2.08539	-1.31642	-1.22792	-1.60109	-0.933568	-1.29232
	Toddler hindbrain	-0.41721	-0.607702	-0.950296	-0.342768	0.570819	-0.0203082	-0.0555226	-0.234994	-0.226233	0.000252425	0.987068	0.188115	0.881538	0.678458	1.11068	-0.476923	-0.166622	0.231631	0.139169	-0.164635	0.411693	0.460066	0.323974	0.541132	0.680106	0.179699	-0.522452	-0.155884	0.793359	0.698743	0.922448	0.1557	0.262896	-0.923845	0.97779	0.557862	0.338769	0.338023	0.964336	0.656699	0.731821	-0.134449	0.240611	-0.617764	0.429408	0.0654681	2.66766	-0.0419095
	Toddler kidney	-1.156	-1.26624	-0.944424	-0.717232	-1.00876	-1.15732	-1.11193	-0.852358	-0.564076	-0.866399	0.162317	-0.444231	-0.342083	-0.613126	0.0302675	-0.814726	-0.781903	-0.669552	-0.681539	-0.946374	-0.22717	-0.383939	-0.147466	-0.719422	-0.523672	-0.0889061	-0.806671	-0.339757	-0.533862	-0.625811	-0.545247	-0.490421	-0.798671	-0.923845	-0.418566	-0.923664	-1.47429	-0.796616	-0.828609	-1.19564	-0.832369	-0.413743	-1.0747	-1.31187	-1.23704	-0.626867	-0.351567	-1.04059
	Toddler liver	0.796838	-1.4365	-1.59832	-1.40516	-1.80178	-1.4001	-1.29854	-0.374181	-1.62472	-1.4803	-1.35485	-1.33474	-1.63012	-1.91614	-1.24608	-2.37311	-1.29725	-1.28851	-1.52137	-1.70361	-2.20023	-1.38233	-0.99757	-1.81484	-1.33951	-0.648216	-1.68554	-1.95764	-1.51527	-1.40386	-1.01465	-1.1554	-1.86038	-0.923845	-2.36835	-1.25342	-0.8654	-0.991644	-2.08463	-1.84477	-1.37488	-0.377365	-1.42254	-1.35746	-1.87309	-0.620103	-1.04686	-1.78141
	Toddler testis	0.239782	-0.0605798	0.519684	0.754054	-0.0262042	0.172652	0.814564	0.0969791	0.766563	0.51342	1.03278	1.00997	0.439183	1.3618	1.06701	0.202114	0.889428	0.627274	0.661386	0.299874	0.864532	0.705298	0.954458	0.378699	0.463315	1.04808	0.233822	0.871083	0.870599	-0.0909686	0.591398	0.741531	1.36502	-0.923845	0.168732	0.589682	0.0372388	0.482083	0.678596	0.340186	0.22805	-0.308573	-0.185043	-0.988573	0.0100177	-0.172554	1.85724	0.242503
	School age child forebrain	-0.203671	-0.912005	-1.13824	-1.16574	-0.606803	-1.32488	-1.18794	-0.119162	-0.676512	-0.970969	-0.335584	-0.759746	0.318788	-0.477758	-0.662893	-0.641066	-0.277655	-0.84762	-0.94559	-0.645219	0.11196	-0.0890631	-0.676508	-0.541057	-0.584989	-0.966547	-1.119	-0.402402	-0.0651246	-0.309826	-0.647961	-1.38376	-0.248488	-0.923845	-0.54034	-0.898703	0.365969	0.070004	0.0326262	-0.121043	-0.696893	3.98078	0.294391	-0.691365	-0.381141	0.0557956	0.63038	-1.42099
	School age child hindbrain	0.103286	-0.500323	-0.927848	-0.00950148	0.503197	0.329956	0.250353	-0.364552	0.0743832	-0.0517836	1.26171	0.150756	0.948902	0.677951	0.849222	-0.511585	0.0123434	0.336471	0.446073	-0.0978321	0.571908	0.794871	1.04559	1.16886	0.769602	0.221194	-0.123433	0.368637	1.33643	0.801704	0.856934	0.744414	0.265569	-0.923845	0.877749	0.837895	0.42103	0.379503	1.17052	0.658595	0.625016	0.195989	0.788937	-0.32691	0.25196	0.383645	2.69672	-0.0949399
	School age child kidney	-2.18954	-1.47928	-1.62217	-1.91836	-1.81344	-1.07751	-1.64725	-2.29844	-1.63662	-1.77588	-1.77731	-1.90189	-1.56348	-1.91093	-0.999068	-1.93917	-2.26921	-2.03171	-1.69914	-1.72495	-1.19591	-1.6849	-0.96883	-1.89345	-1.5849	-1.58732	-1.9799	-1.91367	-1.45567	-1.68148	-1.69998	-0.797103	-1.72567	-0.923845	-1.64643	-1.70473	-1.55898	-1.30216	-1.01969	-1.4842	-1.26083	-0.324151	-1.63508	-1.41382	-1.64881	-2.19672	-1.11468	-1.66534
	School age child liver	0.981006	-1.36697	-1.81445	-1.63334	-2.14529	-1.71352	-1.4309	-0.627507	-1.49782	-1.6729	-1.51403	-1.23198	-2.11267	-1.82578	-1.49393	-2.28365	-1.12776	-1.37542	-1.57387	-1.75103	-1.65261	-1.8477	-1.01806	-1.9792	-1.69239	-1.16286	-1.5771	-2.15863	-1.56977	-1.32145	-1.64135	-1.18906	-1.4371	-0.923845	-2.02063	-1.36919	-0.37574	-1.47271	-1.98781	-1.96483	-1.28309	-0.422046	-1.39417	-1.48546	-2.01198	-1.70943	-1.22409	-2.02651
	Adolescent forebrain	-0.671517	-0.928208	-1.57355	-1.19983	-0.655286	-1.3108	-1.38577	-0.597953	-0.710784	-0.983474	-0.677758	-1.12242	0.0103858	-0.356444	-1.01058	-0.997876	-0.89519	-0.560787	-0.841322	-0.472998	-0.348593	-0.291501	-0.534839	-0.721897	-0.64873	-0.992304	-1.39067	-0.505732	-0.205211	-0.483655	-0.198325	-1.27241	-0.45449	-0.923845	-0.489048	-1.05679	0.370787	-0.391471	-0.0245604	-0.548987	-0.806339	1.55487	0.0457768	-0.430769	-0.533637	-0.163041	0.873274	-1.36101
	Adolescent heart	-2.85836	-1.6486	-2.0641	-1.71725	-2.11862	-1.70383	-2.24427	-2.28368	-1.41068	-2.22875	-1.11736	-2.25356	-1.70189	-2.12718	-2.55128	-0.988234	-2.34672	-1.94675	-1.70197	-1.16973	-2.53166	-1.18394	-1.25086	-2.27633	-1.79214	-2.10995	-1.63967	-2.26103	-1.76344	-2.21499	-1.51988	-1.45835	-1.95298	-0.923845	-1.68356	-1.75059	-1.09235	-1.53346	-1.60748	-1.86863	-1.47621	-0.422046	-2.21185	-1.45973	-1.53842	-2.31705	-0.687604	-1.3143
	Adolescent hindbrain	-0.213127	-0.787031	-1.17894	-0.239818	0.311954	-0.151211	-0.100795	-0.996735	0.0877891	0.124207	0.803739	-0.261725	0.305942	0.678171	0.603866	-0.460989	-0.185787	0.288952	0.28726	-0.418705	-0.262821	0.42627	0.591374	0.335603	0.5223	-0.0469652	-1.00405	-0.180793	0.813036	0.726979	0.808961	0.230874	0.399716	-0.339728	0.750858	0.706351	0.43408	0.148707	0.699529	0.619738	0.317461	0.0283626	-0.0164528	-0.511174	0.207059	0.0988979	2.54508	-0.207205
	Adolescent liver	-0.102489	-1.60891	-2.08617	-1.82991	-2.09569	-1.6773	-2.02359	-0.46325	-1.73657	-1.90783	-2.5287	-2.02785	-2.30548	-2.20224	-2.7205	-2.77823	-1.76023	-2.06137	-1.81607	-1.89135	-2.07923	-2.39985	-2.14835	-1.81361	-1.5826	-1.20553	-2.1974	-2.35635	-2.07975	-1.89532	-1.48324	-1.47589	-1.46311	-0.923845	-2.47665	-1.78275	-1.6439	-1.90323	-2.19601	-2.21671	-1.52176	-0.422046	-1.7322	-1.48848	-2.17389	-0.953183	-1.26507	-2.03569
	Adolescent testis	-0.122794	-0.161184	-1.03779	1.18681	0.147793	-0.0935969	-0.831378	2.03163	-0.440746	0.730008	-1.23439	0.138105	1.16328	0.378549	-2.0856	0.0109289	-0.832389	-1.03595	0.378563	-0.853335	0.481899	0.334381	-0.223604	0.744268	-0.280947	1.84194	-0.345209	-0.479484	0.0872632	-1.36858	-1.0589	-0.811994	0.645005	-0.923845	-0.0326439	-1.37268	-0.913233	-1.14046	-0.0316214	0.492204	-1.10509	-0.122059	0.703436	-0.784127	-0.6864	0.21078	-0.469707	-0.804436
	Young adult forebrain	-0.49485	-0.81157	-1.24318	-1.11886	-0.522148	-1.18213	-1.17358	-0.610769	-0.551299	-1.07569	-0.690376	-0.997723	0.160809	-0.26357	-0.717124	-0.875164	-1.13052	-0.0736692	-0.445122	-0.374644	0.377034	-0.431356	-0.11266	-0.214596	-0.722476	-0.864531	-1.42537	-0.144254	-0.22903	-0.37829	-0.00729529	-1.03382	-0.82362	-0.923845	-0.35317	-0.822133	0.37365	-0.516533	0.128635	-0.303906	-0.695698	0.365808	-0.168981	-0.110333	-0.511566	-0.365941	1.62837	-1.04666
	Young adult heart	-3.13716	-1.59229	-2.30311	-2.10057	-2.15464	-1.42228	-2.33505	-2.16873	-1.78055	-2.20195	-1.55984	-2.19828	-1.66506	-2.15977	-1.78284	-1.63335	-2.46378	-2.18023	-1.87203	-1.46668	-1.70836	-1.997	-1.58607	-2.32512	-2.33613	-2.19308	-1.46073	-1.76269	-1.83966	-1.6703	-1.60966	-1.5018	-2.70446	-0.923845	-1.40215	-2.45541	-1.56648	-2.04091	-1.55327	-1.61019	-1.48404	1.04651	-1.99723	-1.45869	-1.88696	-2.30699	-0.976455	-1.69256
	Young adult hindbrain	-0.192358	-0.684671	-1.12412	-0.271359	0.160143	0.0921353	0.254794	-0.927305	-0.136779	-0.107063	0.860056	-0.227121	0.869888	0.572441	0.543378	-0.241378	-0.155183	0.661665	0.190611	-0.576035	0.584482	0.483623	0.661474	0.650774	0.593762	0.20163	-0.526328	0.154622	1.22624	1.07057	0.456042	0.14819	0.33712	-0.393342	0.747803	0.635787	0.351693	0.286562	0.660352	0.450803	0.215074	0.084915	0.0764222	-0.431091	0.0997709	0.285341	2.58447	0.0586446
	Young adult liver	0.21896	-1.55716	-1.8401	-1.65603	-1.81196	-1.66944	-1.56778	-0.363659	-1.65627	-1.73452	-1.81492	-1.6577	-1.61561	-1.77823	-2.58387	-2.11579	-1.72902	-1.56135	-1.55292	-1.67168	-2.00451	-1.66657	-1.9413	-2.00807	-1.55664	-0.678053	-2.2105	-2.19743	-1.76599	-1.77691	-1.58537	-1.34967	-1.66602	-0.923845	-2.20836	-1.40045	-0.917823	-1.42135	-1.84147	-1.75897	-1.5078	-0.418316	-1.31862	-1.43432	-1.99926	-1.98855	-1.13864	-2.01316
	Young adult testis	-0.185349	-0.0640088	-0.792519	2.0167	0.663117	0.287127	-0.715989	2.26946	-0.204766	0.524841	-1.24544	0.0839214	1.39476	0.35638	-2.24132	0.302323	-0.930227	-0.681909	1.2692	-0.627038	0.330894	0.39564	-0.00764763	1.30649	-0.326514	2.41677	-0.411535	-0.547252	0.317677	-1.28501	-1.20619	-0.473538	0.444113	-0.923845	-0.188275	-1.33753	-0.837308	-1.40526	0.254941	0.936257	-0.947517	-0.19019	0.984782	-0.925967	-0.591482	-0.0227001	-0.661393	-0.325306
	Middle adult forebrain	-0.963007	-1.01538	-1.43603	-1.02164	-0.671714	-1.31479	-1.24661	-0.376059	-0.828212	-1.04307	-1.4334	-1.36803	-0.292424	-0.258746	-0.526487	-1.06758	-1.2432	-0.327485	-0.675129	-0.625011	-0.102779	-0.104762	-0.193151	-0.485984	-0.546141	-0.849272	-1.69825	-0.704957	-0.0221753	-0.472399	-0.0809313	-1.1793	-0.454306	-0.589372	-0.407331	-0.852153	-0.0352395	-0.446621	0.0576261	-0.437428	-0.745408	-0.0422309	-0.289892	-0.0793987	-0.420961	-0.705195	1.09536	-1.15185
	Middle adult heart	-2.12191	-1.64855	-1.73642	-1.63147	-2.06485	-1.65746	-1.43762	-1.54332	-1.6037	-1.66389	-1.25744	-1.73223	-1.60213	-1.97504	-2.51526	-1.65547	-2.16466	-1.71539	-1.65967	-1.11275	-1.66183	-1.30629	-0.556767	-2.00206	-1.73661	-1.50419	-1.66561	-1.89973	-1.08199	-1.7578	-1.67241	-1.32432	-2.33117	-0.923845	-1.43633	-1.64958	-2.18527	-1.53305	-1.24523	-1.52916	-1.27373	0.216517	-1.81131	-1.51024	-1.4398	-1.54708	-0.735067	-1.69597
	Middle adult hindbrain	-0.0147327	-0.909926	-1.18234	-0.561761	-0.240722	-0.0768961	0.198192	-0.387697	-0.614521	-0.633792	0.149751	-0.935364	0.0720539	-0.0165787	0.0231592	-0.310292	-0.432111	0.0337648	-0.435891	-0.811209	0.0794708	0.642807	0.522517	0.253743	0.534052	-0.154094	-1.07971	-0.40965	1.21421	0.668136	0.0493018	-0.0260316	0.185395	-0.140509	0.612783	0.362784	-0.129827	0.0755828	0.387787	0.106576	0.198771	0.0166881	-0.242308	-0.426898	-0.288524	0.431842	1.41157	-0.499287
	Middle adult liver	0.886613	-1.35323	-1.60067	-1.73053	-1.87328	-1.7151	-1.36459	-1.42582	-1.68115	-1.68324	-1.87806	-0.925502	-1.61516	-1.96496	-0.82459	-2.54249	-1.41359	-1.93524	-1.42624	-1.85202	-1.70231	-1.86415	-1.43489	-1.7844	-1.86446	-1.3587	-1.73419	-1.8337	-1.44445	-1.61897	-1.47989	-0.813089	-1.69295	-0.923845	-2.41586	-1.41013	-0.706179	-1.40527	-2.27945	-1.98704	-1.54068	-0.422046	-2.02756	-1.38962	-2.17496	-2.33909	-1.23352	-2.03823
	Middle adult testis	-0.445275	0.39925	-0.949286	3.084	1.46228	0.639869	-0.412661	2.98098	0.153997	0.911539	-0.894841	0.935625	2.56163	0.281026	-1.29347	0.303866	-0.994609	-0.894602	1.99413	-0.175277	0.563378	-0.121135	-0.343669	2.1917	0.292954	0.72216	0.621581	0.30547	0.586166	-1.24515	-1.05043	-0.0489506	0.801107	0.0884104	-0.248338	-1.27775	-0.117812	-1.64504	0.00989606	-0.0138689	-0.630417	0.0699643	0.513825	-0.64721	-0.477012	-0.457834	-0.413461	-0.45745
	Elderly forebrain	-0.833935	-0.693024	-1.26742	-1.2734	-0.38359	-1.32314	-1.57971	0.00245773	-0.660557	-0.858818	-0.12423	-0.83548	0.530344	-0.21655	-0.537059	-0.928872	-0.584231	-0.772404	-0.634433	-0.654941	0.468628	-0.4856	-0.887774	-0.32857	-0.882134	-0.524082	-1.42648	-0.0503425	-0.12311	-0.263396	0.167656	-1.42629	-0.359902	-0.923845	-0.37485	-1.0512	-0.282089	-0.431234	-0.00037186	-0.909992	-1.01366	0.804523	-0.218258	-0.604505	-0.171135	0.0200087	1.17785	-1.24545
	Elderly hindbrain	-0.671909	-0.616204	-1.32844	-0.470584	0.0954628	-0.425785	-0.131456	-0.715054	-0.357502	-0.138967	0.450376	-0.420658	0.559034	0.426953	0.0573116	-0.465066	-0.205182	0.300215	-0.103763	-0.551897	0.175233	0.462618	-0.025815	-0.0214661	0.340456	0.135034	-1.16864	-0.39335	0.746129	0.399024	0.172515	-0.267165	0.401498	-0.923845	0.545175	0.357552	-0.0150916	0.249524	0.417007	0.482316	-0.189276	-0.159322	-0.15568	-0.643601	0.19769	0.372948	2.12578	-0.321566
	Elderly liver	-0.308168	-1.48475	-1.7578	-1.85089	-1.88973	-1.69998	-1.89548	-0.409825	-1.90812	-1.60494	-1.92923	-1.50595	-1.82576	-2.12006	-2.65248	-2.44991	-1.95419	-1.96263	-1.69645	-1.91979	-2.23502	-2.24685	-2.2249	-2.14591	-1.84181	-1.15849	-2.25982	-2.52187	-2.07423	-2.17238	-1.76699	-1.37252	-1.6603	-0.923845	-2.40645	-1.656	-1.39965	-1.4446	-1.90922	-1.74807	-1.48582	-0.422046	-1.82861	-1.4346	-2.00646	-1.46427	-1.11958	-1.98859
	Elderly testis	-0.466962	-0.0682463	-1.29508	2.40346	0.575171	1.39245	-1.1665	1.93645	-0.15665	0.663245	-1.39327	0.279327	1.7653	1.05093	-1.99075	0.45871	-0.833832	-1.01769	1.12737	-0.636032	1.14884	1.00829	-0.511254	1.56799	-0.797266	2.47874	-0.155989	0.193087	0.557199	-1.44241	-1.04491	-0.738993	0.483708	-0.923845	-0.500235	-1.66023	-0.876219	-1.08619	0.00460775	1.17041	-0.808496	-0.211981	0.778119	-1.05092	-0.33627	-0.768792	-0.621942	-0.257766
Adult tissues or organs (32 samples) (E-MTAB-2836)	Adipose tissue	-0.303445	-0.0104791	-0.202668	-0.365914	0.169187	-0.144301	-0.00151955	-0.222874	-0.130531	0.0881129	-0.13626	-0.552819	-0.43104	0.282851	-0.119739	-0.354374	-0.528647	0.165705	0.0364731	0.829659	-0.143635	-0.0625298	0.0463144	0.511726	-0.241109	-0.123967	-0.208213	0.163875	0.389971	-0.621868	-0.328365	0.14658	0.161955	-0.599569	-0.381008	0.348807	0.156298	-0.370714	0.268545	-0.24394	0.0691421	-0.698739	0.0463859	-0.511003	-0.0218001	0.0789815	0.963672	-0.340281
	Adrenal gland	0.208977	0.0433193	-0.0837584	-0.363855	0.0467882	-1.32829	0.0627221	-0.479745	0.438235	-0.427435	-0.0810433	0.120668	0.0140494	0.219547	-0.595989	0.243495	-0.489403	0.438792	-0.230195	1.00012	-0.301074	0.0565393	1.54958	-0.138136	0.0477429	1.31275	-0.191964	-0.129053	-0.0153615	-0.0409861	-0.297817	0.28801	-0.302678	-0.0974914	0.692907	-0.237301	-0.0230544	0.494041	0.442938	0.155016	0.242957	-0.698739	-0.451652	-0.523538	0.0699998	-0.0678875	1.44192	-0.14664
	Bone marrow	-0.988521	0.10135	-1.91467	-1.43369	-0.449073	-1.38545	0.172559	0.525692	-2.11999	-0.488772	-2.66025	0.467758	-1.2523	-0.829524	-0.484463	-1.33673	0.431797	-0.242047	0.0991421	-1.09844	-1.21053	-2.49483	-1.52764	1.91691	-0.784652	-0.493152	-0.340996	-0.173621	-0.897482	-1.41478	-1.37917	0.0132175	-1.33176	-0.562672	-0.620131	-0.985553	-1.26975	-1.54044	-1.49645	-0.767712	-1.62162	1.79312	-0.928748	-1.21836	-1.34124	-1.23777	1.18431	0.111031
	Cerebral cortex	1.07388	1.44998	0.565699	0.567958	1.33495	0.270172	0.724253	0.48034	1.11268	0.135098	0.866793	0.699148	1.18739	0.983521	0.687071	0.861341	0.610214	1.34773	0.957612	1.4231	1.03121	0.7225	0.409856	0.847485	0.659827	0.112077	0.654835	1.43684	0.904717	1.02224	1.73892	0.0377386	0.719127	-0.923845	0.473441	0.934873	2.37123	1.23565	1.63711	1.19583	1.77831	0.719724	1.1302	2.43905	1.37271	1.36401	1.69428	0.682881
	Colon	0.690362	-0.572169	0.0379516	-0.057439	-0.274092	-0.426142	-0.444897	-0.403444	-0.302076	-0.0404005	-0.540427	-0.529812	-0.122349	-0.268318	-0.0886157	-0.539851	0.157013	-0.782889	-0.110714	-0.680804	-0.523364	-0.359572	-0.750284	-0.397862	-0.325971	-0.236663	0.178005	-0.169799	-0.71287	-0.0462393	-0.227067	0.400591	0.223504	-0.923845	-0.701839	-0.0499283	-0.388205	-0.284096	-0.622806	-0.343291	-0.42282	-0.698739	-0.0375374	0.246381	-0.599184	-0.337063	-0.632871	-0.748558
	Duodenum	0.243346	-1.11493	-0.545191	0.0969895	-0.739527	-0.617828	-0.4339	-0.325378	-0.326707	-0.417807	0.533324	0.565617	0.573882	-0.580442	0.418445	-1.00555	0.63469	-0.128524	-0.431835	-1.01622	-0.336442	0.236503	-0.153334	-0.760422	-0.300478	-0.381603	0.741597	-0.478433	-0.0446214	0.983726	-0.422211	-0.528003	-0.250291	-0.118544	-0.90768	-0.161963	-0.845962	0.0094989	-0.818357	-0.933956	-0.82277	-0.698739	-0.609285	-0.273747	-1.00285	-1.37733	-0.78454	-1.29208
	Endometrium	0.864278	1.48555	1.28477	0.762274	1.10991	-0.390212	1.90051	0.600218	0.776255	1.69068	0.651203	0.918516	0.34797	1.35061	0.812857	1.50642	1.65857	1.1009	0.606082	0.893327	1.00056	1.68777	1.46031	0.172635	1.17325	1.08986	0.710188	1.07272	1.32324	1.11542	0.660954	-0.195808	1.07647	0.147329	1.21538	1.41292	1.30819	1.25704	1.5577	1.01445	2.04164	-0.429863	0.924579	1.31985	1.39055	1.30054	1.03884	0.42334
	Esophagus	-0.340649	-0.997939	-0.3185	-0.800079	-0.41617	-0.25497	-0.653943	-0.187585	-0.0397258	-0.00129227	-0.0851735	0.47797	-0.177583	-0.205271	0.12618	0.159068	-0.42945	-0.346718	0.463727	0.872538	-0.406225	-0.524959	-0.398775	-0.807061	-0.500389	-0.82777	-0.936488	-0.644807	-0.190776	-0.799968	0.0697059	-2.29023	-0.0632916	-0.923845	-0.465375	0.277504	-0.404836	-0.838179	-0.197393	-0.284651	-0.364319	-0.691701	-0.691812	-0.378367	-0.831863	-0.554629	-1.11218	-0.812136
	Fallopian tube	1.24402	0.805122	1.10315	0.824832	0.738166	1.70412	1.0304	0.580567	1.1698	0.74407	1.58003	0.899875	0.676481	1.27318	0.968696	0.653478	2.15608	0.583212	0.681548	0.416827	1.00286	0.970979	0.811718	0.20958	0.957068	0.944111	0.485125	1.09537	0.988047	0.593668	0.913981	0.735863	1.32891	-0.923845	1.27514	0.621005	0.694294	1.11351	0.764697	0.630262	1.02986	-0.675006	0.309177	-0.203673	1.19379	1.00719	2.92906	1.36882
	Gallbladder	0.449392	-0.0903871	-0.0384863	0.143958	0.306612	0.824522	0.349911	0.545525	0.0110355	0.196638	0.752308	-0.119901	-0.0448881	0.622227	0.0389168	0.753388	0.407549	0.159686	-0.0574656	0.922298	0.129116	0.039238	0.649917	0.288523	0.159015	0.375122	-0.0499199	-0.0523988	0.648713	0.276906	0.358737	0.503489	0.582067	-0.923845	0.334195	0.444119	0.541843	0.279294	0.522126	0.258057	0.189064	-0.675128	0.501588	0.810554	0.481081	0.453336	-0.122885	0.0487372
	Heart	-1.7765	-0.469315	-1.02416	-1.17628	-0.907706	0.0090206	-0.92429	-1.21964	-0.717808	-1.31097	-0.770668	-1.52767	-0.723385	-1.5971	-1.39702	0.257925	-1.37294	-1.66794	-1.42122	-0.32587	-1.27752	-0.89476	-0.959548	-1.52646	-0.955884	-1.49764	-0.711482	-1.66298	-1.34726	-1.34652	-1.55226	-1.69859	-1.02896	-0.842308	-0.149369	-1.40463	-0.65869	-1.43765	-0.398258	-1.11185	-0.647312	-0.698739	-1.04679	-0.886651	-0.230053	-1.12684	-1.10409	-0.408513
	Kidney	-0.206667	-0.0321238	-0.129312	-0.337459	-0.253812	-0.0132223	-0.446253	-1.23717	0.132161	-1.30302	0.503497	-0.662806	-0.250552	-0.334901	0.176325	-0.198778	-0.505597	-0.132535	-0.0487824	-0.471937	-0.338914	-0.593918	-0.308383	-0.0957481	-0.768412	-0.268637	0.072843	0.191675	-0.821404	-0.390925	0.0328348	0.297936	-0.356516	-0.540647	0.0678917	-0.233913	-0.116626	0.556192	-0.219484	-0.0378918	0.147139	0.439797	-0.693981	-0.914208	-0.286789	0.0444044	-0.127682	-0.676642
	Liver	-0.569419	-0.896121	-1.45735	-1.56658	-1.57873	-1.51047	-1.85308	-1.66244	-1.65654	-2.07552	-1.42285	-1.36645	-2.65201	-1.54012	-1.78716	-1.88651	-1.47476	-1.45871	-1.62356	-1.05232	-2.27631	-2.12079	-1.37082	-1.35711	-1.92953	-1.65452	-1.60052	-1.22282	-2.53493	-2.278	-1.30222	-1.10289	-1.62321	-0.923845	-2.02404	-1.19867	0.320705	-1.41929	-2.21547	-1.86222	-1.43366	-0.654067	-1.19493	-1.28037	-1.94182	-1.39858	-1.10143	-1.79703
	Lung	0.108031	0.0478502	0.641073	0.287196	0.33673	1.0697	0.455411	0.116139	0.726371	0.148478	0.806521	0.225325	0.623759	0.637185	0.837395	-0.0242231	0.404054	0.933381	0.373777	0.26574	0.64304	0.764241	0.398922	0.710448	0.486458	0.786367	0.626291	0.528762	0.706004	0.46035	0.390747	0.950968	0.80569	-0.477959	0.169664	0.371667	0.314959	0.609104	0.729481	0.362653	0.0567239	-0.0624859	0.706866	-0.309393	0.28566	0.419467	1.01216	0.278063
	Lymph node	-0.279139	-0.00124246	0.296173	1.22769	0.555456	1.20403	0.611837	0.931408	0.699484	0.769786	-1.11069	0.705783	0.306733	0.675567	-0.203119	0.519183	-0.00157599	0.617403	0.587934	-0.286638	0.495347	0.212821	0.518062	0.72036	1.25645	1.06739	0.988658	0.23041	0.951423	0.319694	1.09244	1.23957	0.90018	-0.00703946	0.28349	1.10387	0.459604	0.919501	-0.18805	0.470899	-0.215841	2.49069	0.75748	0.82728	0.786815	0.656876	-0.365034	1.29233
	Ovary	0.575067	1.66946	1.52471	0.811578	0.686308	0.31224	1.56998	0.201888	1.33378	1.12857	1.15736	0.825371	0.789347	1.15913	0.552562	1.40542	1.1221	0.338463	0.328986	1.24783	1.2561	1.55117	1.15007	-0.0423792	1.13017	0.579912	0.870472	1.29625	1.26919	0.929084	0.803814	0.947778	1.04784	-0.358996	0.939093	0.477244	1.12151	1.21919	1.88916	0.685393	2.28171	-0.227846	0.487298	-0.0351519	1.51508	1.28192	2.84306	1.35594
	Pancreas	-2.23536	-1.77846	-2.45263	-2.47494	-2.78465	-1.80845	-2.45547	2.30946	-2.54377	-1.68206	-1.71866	-2.72916	-1.86245	-2.51471	-1.79608	-2.56025	-2.82044	-2.55643	-2.3974	-2.8317	-2.41719	-2.15447	-1.86297	-2.24827	-2.71918	-2.45221	-2.6121	-2.64644	-2.36524	-2.19739	-2.16791	-1.2559	-2.50163	-0.860628	-2.78728	-2.78544	-2.43118	-2.39505	-1.73004	-2.02707	-1.64357	-0.698739	-2.1015	-1.37761	-1.90405	-2.39447	-1.10767	-1.89235
	Placenta	-0.268003	0.359895	0.523358	0.68362	0.384975	-0.238421	0.325101	-0.555001	0.256025	0.162224	0.621366	0.528835	-0.132288	0.552382	1.04785	-0.0510156	0.0365736	0.354632	0.182238	0.374265	0.402279	0.0443983	0.809259	0.859346	0.402315	-0.074198	0.000781622	0.915388	-0.140269	0.0106059	0.0488943	0.527163	0.246234	-0.000860171	0.47884	0.051047	0.316289	-0.0982462	0.184552	0.494625	-0.434472	3.66688	-0.2514	-0.703997	0.569796	-0.331546	0.312777	0.424905
	Prostate gland	1.17587	0.102452	1.00684	0.236825	0.295994	-0.663281	0.581052	0.773224	0.483429	0.443834	1.14977	0.659154	1.02277	0.811458	1.06924	0.661455	0.363645	0.517646	0.569601	0.0539407	1.00614	0.928022	0.392766	0.356664	0.942733	1.63877	1.07276	1.00174	1.00118	1.35518	1.00227	1.35446	0.221294	-0.923845	1.44788	0.605235	0.202385	0.713711	0.774544	0.829796	0.636318	1.51914	0.774264	-0.258771	0.612609	0.615622	-0.486473	0.31146
	Rectum	0.919122	-0.480731	0.540074	0.268511	-0.192766	-0.265016	0.13223	0.193325	-0.546732	0.490653	-0.78757	-0.446232	-0.619454	0.0097483	-1.07397	-0.483198	0.66443	-0.569477	-0.335985	-0.507113	-0.482734	0.274398	-0.191497	-0.715926	0.396034	0.204166	-0.137935	-0.904389	-0.360063	0.33693	-0.810887	0.939986	0.297509	-0.486922	-0.172384	0.240019	-0.456946	-0.223645	-0.464149	-0.299044	-0.457781	0.981512	0.15094	0.140202	-0.578022	-0.252672	-0.896587	-0.708695
	Saliva	-0.841315	-1.25228	-1.59931	-1.17602	-2.0724	-1.74696	-1.41723	-2.50764	-1.6463	-1.74201	-0.842507	-1.36575	-0.31785	-1.61684	-1.384	-1.43489	-1.75667	-1.63752	-1.62852	-1.15204	-0.777888	-0.936804	-1.99241	-1.0614	-1.7574	-1.73254	-1.76839	-1.30833	-1.26755	-0.994958	-1.47585	-0.314505	-1.86239	-0.923845	-1.35228	-2.00436	-1.97489	-1.44626	-1.22331	-1.89197	-1.37417	-0.698739	-1.92567	-1.55873	-1.22541	-1.56092	-1.24692	-1.33907
	Skeletal muscle tissue	-2.63602	-0.594024	-2.06973	-2.02453	-1.27194	-1.21032	-2.04671	-2.02217	-1.55675	-1.76827	0.00832246	-2.03953	-1.08991	-2.4868	-1.36096	-2.208	-1.80244	-0.974126	-2.02649	-1.85638	-1.85185	-1.16112	-1.28316	-1.86761	-1.82763	-2.14735	-1.46236	-0.871377	-1.2397	-1.76443	-1.95857	-1.72658	-2.55352	-0.923845	-1.54945	-2.18081	-1.43145	-2.06933	-1.43786	-1.89532	-1.26524	-0.681315	-2.43455	-1.60135	-1.82217	-1.62551	-1.21571	-1.59528
	Small intestine	0.346641	-0.729624	-0.323386	0.0550963	-0.419342	-0.71692	-0.317643	-0.16543	-0.54914	-0.173853	0.0679988	0.514824	0.637333	-0.257158	0.40142	-0.90217	0.806577	-0.0845728	-0.287323	-0.323687	0.195762	0.18886	-0.604923	-0.313119	0.1677	0.0278003	0.662067	-0.38773	0.0562139	0.587549	-0.355967	0.540394	-0.0497491	-0.0178092	-0.778078	0.0813132	-0.820158	-0.117031	-0.963174	-0.778182	-0.812134	0.359617	-0.363964	-0.484249	-0.818477	-0.688735	-0.491975	-0.985612
	Smooth muscle tissue	0.223969	0.954343	1.43469	0.239429	0.968772	1.39026	0.972945	0.498915	0.717214	0.879827	0.255684	0.145344	-0.188846	0.654818	-0.0911814	0.847819	0.601152	0.565211	0.395662	0.768021	0.407149	0.718489	1.11095	0.296146	0.488435	0.337749	-0.468226	0.621448	0.253864	0.248494	0.168105	-2.29023	0.836327	-0.923845	0.472499	0.592205	1.1439	0.239533	1.03992	0.452872	0.901911	1.09484	1.00927	0.564982	0.838811	0.656192	0.906334	0.421993
	Spleen	0.218696	-0.101819	0.710649	1.76831	0.426476	0.805149	0.827012	0.666826	0.845026	0.764311	0.479392	0.915186	0.552872	0.798495	0.626731	0.0251892	0.279574	1.69708	0.688414	0.0647591	1.71206	0.754681	0.781126	1.73945	0.988673	1.41905	1.62183	1.28004	1.46024	0.883858	1.39109	1.42049	0.472139	-0.563798	0.611814	0.740434	-0.0719377	0.879429	0.359888	0.840695	0.431227	-0.698739	0.886999	0.265155	0.4274	0.776578	0.0782592	0.99185
	Stomach	1.22646	-0.678817	-0.108421	-0.394302	-0.668837	-0.50305	-0.606521	-0.913043	-0.266415	-0.413434	0.111261	-0.613364	-0.0892331	-0.192851	0.265592	-0.862043	-0.177823	0.0656187	0.125649	-0.446356	-0.051777	0.00793658	-0.681146	-0.0692476	-0.767954	-0.290586	1.17118	-0.18453	-0.164144	0.708337	-0.204475	0.720797	-0.30966	-0.108068	-0.594981	-0.257721	-0.490947	-0.23455	-0.613294	-0.151269	-0.626119	-0.698739	-0.461051	-0.120765	-0.872663	-0.108096	-0.815041	-1.27349
	Testis	0.731763	2.83788	0.604617	2.66056	2.62274	2.14244	1.09173	2.39825	1.50201	1.7959	0.300077	1.88953	3.00819	1.0267	-0.379699	1.29066	0.0526602	0.7682	2.53659	1.02694	1.2725	1.0049	1.21138	2.59584	1.10186	1.03747	1.47183	1.30168	1.58791	-0.0729472	0.152224	0.772318	1.38695	0.0873459	1.10889	0.26497	1.09676	-0.295311	1.66115	1.94756	1.03037	-0.698739	1.87228	1.55704	1.15619	1.22715	0.693984	1.69546
	Thyroid gland	0.259706	0.928726	1.37962	0.294172	1.16833	1.30293	1.1706	0.840428	0.992983	1.05156	1.25062	0.581561	0.942929	1.14682	0.551754	0.925353	1.26935	1.29742	0.520613	1.1177	1.08886	1.42059	1.2485	0.364539	1.02227	1.39832	-0.108855	0.867445	0.325693	1.12057	1.03221	0.787887	1.29423	-0.385214	2.03569	1.21089	1.5085	1.62236	1.14913	1.46468	0.967582	-0.658235	1.2764	0.643229	1.54053	0.600553	-0.105432	1.39918
	Tonsil	-1.13492	-0.705444	-0.0491045	0.636272	0.0247065	0.565921	-0.134181	0.0578851	0.20345	-0.0146967	-1.77402	0.152962	-0.844924	0.0397339	-1.21336	0.107975	-0.251035	-0.439004	0.138906	-0.473972	-0.42879	-0.592116	-0.028333	-0.761687	0.48221	-0.00154859	-0.785981	-0.958208	-0.00390545	-0.564147	-0.169681	-1.86587	0.714875	-0.923845	-0.261682	0.203124	-0.10364	0.0855591	-0.619128	-0.152895	-0.79778	-0.698739	0.20753	0.806269	0.395182	0.158244	-0.543583	0.862145
	Urinary bladder	-0.393814	-0.3393	-0.0830179	0.24737	0.189401	0.838314	-0.116667	-0.0768215	0.486451	-0.000443601	-0.295825	-0.542915	-0.471648	0.0030127	0.665824	0.396523	-0.104042	-0.328451	0.235375	0.74457	-0.249817	-0.254327	-0.146796	-0.349056	-0.0970143	0.173311	-0.58374	-0.492571	-0.101041	-0.192406	0.307737	0.275753	-0.0908566	-0.923845	-0.178421	0.0688359	0.114376	-0.136822	-0.157444	-0.0332895	0.16804	-0.698739	-0.00353992	0.654424	0.0733808	0.137213	-0.823796	0.174563
	Vermiform appendix	-0.108352	-0.42333	-0.129433	0.375337	0.37088	0.729735	0.312662	0.365542	0.323659	0.540091	-0.225071	-0.137253	0.0817871	0.303478	0.0110266	0.289546	-0.071085	0.958945	0.0662864	-0.292029	0.367721	-0.140005	0.652873	0.443744	0.624319	0.528046	0.769714	0.100394	0.629687	0.416187	0.593682	1.21837	0.337745	-0.923845	-0.333036	0.521759	-0.514092	0.298954	-0.352911	-0.0497594	-0.0474868	-0.698739	0.593856	1.31475	-0.0547844	0.394674	-0.132975	0.267182
	Zone of skin	1.66205	-1.19724	0.708167	0.220595	-0.319138	-0.518807	0.111047	1.08185	0.654282	0.565689	1.06239	1.3734	1.29904	0.662164	0.792615	0.334013	0.357928	0.947695	0.812009	1.16992	0.490906	1.11675	-0.350228	0.731834	0.704788	0.687236	-0.385401	0.682815	0.700722	1.07989	1.80586	-0.0401375	0.451933	-0.318327	1.21115	1.08815	-0.347282	0.678807	0.358784	1.11064	-0.142589	-0.319562	1.03913	-0.483622	-0.905393	0.508117	-1.19255	-0.0158018
Adult tissues or organs (52 samples) (GTEx)	Adipose - Subcutaneous	0.169991	-0.0198592	0.498403	0.561013	0.374748	-0.172475	0.906974	0.950035	0.0508882	0.262155	0.408191	0.0625895	-0.280629	0.462816	0.369781	-0.260509	0.634276	0.27339	0.417106	0.831682	0.52097	0.381536	0.425218	0.274152	0.100026	0.713701	0.335177	0.449357	0.518772	-0.278327	-0.233647	0.537089	0.331666	0.741277	0.0574599	0.47787	0.0268224	-0.0149347	0.249157	0.146273	0.121566	-0.7381	0.292093	-0.539361	0.0318969	0.38856	0.189499	0.14001
	Adipose - Visceral (Omentum)	-0.170051	-0.425469	-0.110542	-0.0660901	-0.0936208	-0.0636753	0.30859	-0.131816	-0.234919	0.266036	-0.185932	-0.33264	-1.01586	0.361834	-0.130855	-0.0466894	0.052096	-0.0833385	0.0147421	0.757119	-0.265497	0.0429553	0.144703	0.162569	-0.330057	0.206675	0.0710665	-0.100091	0.298925	-0.710361	-0.623937	0.227049	-0.210439	0.551873	-0.33444	0.199536	-0.125657	-0.535709	-0.19319	-0.300472	-0.153313	-0.862613	-0.0445732	-0.510746	-0.0525476	-0.00883492	1.02134	-0.524114
	Adrenal Gland	0.591509	-0.0586664	0.348478	0.132959	-0.0154593	0.498692	-0.0214115	-0.470577	0.592189	-0.479834	-0.0591818	0.218277	0.0223599	-0.10524	-0.2835	0.139115	-0.367771	-0.044006	-0.32311	0.980944	-0.2938	-0.38977	1.64916	-0.15587	-0.224358	1.49432	0.153973	-0.453457	-0.620288	-0.582178	-0.542234	-0.104293	0.240902	0.779521	0.582735	-0.309261	-0.670651	-0.220531	-0.312041	-0.146007	-0.801452	-0.87685	-1.22537	-0.744164	-0.27606	-0.732456	0.908638	0.160946
	Artery - Aorta	0.278185	-0.031553	0.272776	0.0761981	0.473009	0.0577069	0.817299	0.615374	0.251539	0.099222	0.558045	0.131224	0.314065	0.57252	0.280657	-0.0897392	0.368742	0.554711	0.584473	-0.11322	0.610866	0.71158	0.860223	0.184247	-0.268617	0.358659	0.0554567	0.71529	0.41838	0.40697	0.421624	0.721277	0.614978	0.965435	0.0805921	0.365138	0.685582	0.279275	0.762914	0.278058	0.170303	-0.373844	0.908191	0.232505	0.0812252	0.458386	-0.951958	-0.364066
	Artery - Coronary	0.101909	-0.01994	0.308593	0.19476	0.406952	0.465298	0.754389	0.475842	0.409717	0.328143	0.385216	0.0318666	0.216277	0.421414	0.224299	0.0281677	0.361051	0.299115	0.4492	0.291936	0.511754	0.501182	0.985581	0.266534	0.0248899	0.594565	0.226308	0.459862	0.405139	0.22431	0.295836	0.533167	0.57028	0.957374	0.0460113	0.542874	0.642165	0.21841	0.606021	0.368997	0.407826	-0.467793	0.898874	0.110705	0.35192	0.501835	-0.649135	-0.0680416
	Artery - Tibial	-0.109683	-0.363052	0.316347	-0.205294	0.461763	-0.404142	1.15722	0.243549	-0.0611173	0.264624	0.294275	-0.0157057	0.609416	0.611744	0.489726	-0.363749	0.61994	0.479423	0.777738	-0.219532	0.904163	0.599102	0.898717	0.109937	0.0212062	0.596178	0.124264	1.06747	0.331422	0.160747	0.0387469	0.859683	0.356127	0.765705	0.217721	0.696078	0.768334	0.13397	1.07098	0.308091	0.236082	-0.280241	0.579021	-0.528211	0.186119	0.539649	-1.1577	-0.358158
	Bladder	0.267547	0.494058	1.0395	0.676707	0.721863	0.837291	0.908052	0.659285	0.792597	0.77555	0.457488	0.586932	0.413437	0.634757	1.15644	0.453969	0.835502	0.810106	1.01936	1.31675	1.06025	0.704825	0.81811	0.694204	0.587302	0.776095	0.507376	0.997785	0.870022	0.896643	0.75343	0.795889	0.762669	1.14634	0.581548	0.794647	0.343413	0.605485	0.501566	0.560338	0.325853	-0.918001	1.01697	0.288126	0.850359	0.391774	-0.802567	0.590185
	Brain - Amygdala	-1.15866	-0.453437	-1.56684	-1.42972	-0.857014	-1.10886	-1.49504	-1.36792	-1.31366	-1.53362	-0.618882	-1.52656	-0.364471	-1.5179	-1.72965	-0.79021	-1.72117	-1.38545	-1.63895	-0.692269	-1.46883	-1.45326	-1.46418	-1.43179	-1.17572	-1.69578	-1.6496	-1.01639	-1.42588	-0.778511	-1.22503	-1.76307	-1.03724	0.471406	-1.33082	-1.52904	0.386005	-0.349259	-0.361197	-0.716318	-0.437747	2.29297	-0.359533	0.234852	-0.165613	-0.186564	0.064355	-0.550352
	Brain - Anterior cingulate cortex (BA24)	-1.13976	-0.19359	-1.32374	-1.25659	-0.502612	-0.992552	-1.5534	-1.09895	-1.05138	-1.2899	-0.408944	-1.36212	0.248595	-1.0737	-1.50899	-0.695751	-1.76398	-1.1159	-1.30993	-0.487271	-0.98274	-1.21396	-0.989489	-0.855113	-0.865917	-1.42146	-1.38118	-0.498089	-1.16962	-0.444102	-0.383477	-1.62878	-1.31529	0.658697	-0.908597	-1.36163	0.762392	-0.221712	0.0188003	-0.493881	-0.412904	0.60006	-0.56579	0.702935	0.102399	-0.138987	0.712512	-0.379941
	Brain - Caudate (basal ganglia)	-0.873288	-0.270195	-1.38943	-1.11748	-0.453455	-0.894307	-1.26513	-0.789678	-0.894081	-1.24017	-0.647768	-1.24695	-0.0776564	-1.09791	-1.5285	-0.424671	-1.33832	-1.33507	-1.26717	-0.398885	-1.08413	-1.0762	-1.35319	-1.07051	-0.628929	-1.47571	-1.33675	-0.832915	-1.12123	-0.202207	-0.699709	-1.47581	-1.01399	0.870918	-0.880543	-1.09964	0.625167	-0.0476329	-0.240756	-0.4625	-0.113162	1.57077	0.0767512	0.899057	0.0677292	-0.0729115	0.119233	-0.233698
	Brain - Cerebellar Hemisphere	0.4236	1.31833	-0.384682	0.82633	2.23233	1.72769	0.773215	-0.433018	1.20327	0.873008	1.32154	0.901161	1.72659	1.16993	1.18449	1.57185	0.453271	0.744	1.0945	0.744253	0.919419	0.404147	0.62605	1.26935	1.74568	0.420018	0.757016	1.22947	1.02964	1.96871	2.01976	0.713348	0.498697	2.84923	1.70261	1.87974	2.04838	2.35579	1.36176	2.28565	2.28345	-0.0711947	0.683539	2.00069	2.02358	1.24583	2.70969	2.69309
	Brain - Cerebellum	0.293771	1.02107	-0.258463	0.559798	1.9553	1.63731	0.705494	-0.486518	1.05169	0.987952	1.20606	0.889097	1.50484	1.11304	1.34222	1.25855	0.483904	0.938293	0.988207	0.211599	1.01053	0.781935	0.70839	1.31346	1.42029	0.377013	0.877228	1.12262	1.20131	1.81738	1.75106	0.884329	0.860024	2.48517	1.61747	1.78627	1.53067	1.71519	1.12302	2.06394	2.02187	0.0843717	0.427423	2.0426	1.5917	1.07328	2.66449	2.29356
	Brain - Cortex	-0.544383	-0.0438399	-0.934038	-0.756547	0.0620102	-0.773792	-1.31597	-0.488883	-0.1748	-0.520088	-0.188079	-0.73411	0.680397	-0.371758	-0.511236	-0.231995	-1.173	-0.241263	-0.490162	-0.49493	-0.333313	-0.131792	-0.615541	-0.108468	-0.445694	-0.995485	-0.805577	0.305508	-0.440305	-0.0247254	0.519172	-1.46888	-0.902507	0.764867	-0.337209	-0.654918	0.952599	-0.044013	0.142504	-0.289757	-0.17719	1.0142	-0.531438	1.46584	0.320624	0.143647	1.12624	-0.250663
	Brain - Frontal Cortex (BA9)	-0.552059	0.288497	-1.08574	-0.825095	0.113949	-0.750011	-1.30834	-0.560173	-0.316716	-0.847733	-0.239579	-0.803954	0.833969	-0.427307	-0.893301	-0.18085	-1.30315	-0.59169	-0.544862	-0.0256523	-0.569399	-0.790444	-0.610924	-0.191813	-0.342671	-1.04205	-0.892015	0.137927	-0.776195	0.021955	0.604911	-1.54052	-0.980476	0.925006	-0.331625	-0.70268	1.48306	0.392653	0.450709	0.0624659	-0.1698	1.03361	-0.35184	1.66243	0.599632	0.261554	1.26141	-0.0395494
	Brain - Hippocampus	-0.768627	-0.421165	-1.47277	-1.30589	-0.933269	-1.02368	-1.38967	-1.07878	-1.16568	-1.4462	-0.504579	-1.51446	-0.152875	-1.34374	-1.7673	-0.514992	-1.51789	-1.16498	-1.61854	-0.715949	-1.17489	-1.16376	-1.43703	-1.07785	-0.941061	-1.70822	-1.40337	-0.972962	-1.28886	-0.564107	-1.1609	-1.68665	-1.14012	0.555847	-1.09368	-1.38046	0.322487	-0.178978	-0.121555	-0.548052	-0.492709	2.89411	-0.502827	-0.0467208	-0.223018	-0.233185	-0.1459	-0.699205
	Brain - Hypothalamus	-0.713518	0.276768	-1.11726	-1.04536	-0.444401	-0.684533	-1.02899	-0.391312	-0.875712	-1.0861	-0.326268	-1.15219	-0.153861	-0.925289	-1.46067	-0.282381	-1.27264	-1.12911	-1.16797	-0.898866	-1.0354	-1.09705	-0.80976	-0.782763	-0.65543	-1.06061	-1.20554	-0.621944	-0.897039	-0.467204	-0.410849	-1.42148	-0.863908	1.15556	-0.63356	-0.717954	0.251769	0.177506	0.342152	-0.21491	0.152725	1.76178	-0.361098	0.849648	0.427097	0.479155	0.929485	-0.136959
	Brain - Nucleus accumbens (basal ganglia)	-0.838625	-0.116378	-1.27039	-0.924817	-0.399938	-0.879484	-1.35408	-0.690793	-0.809822	-1.11875	-0.580233	-1.15955	0.0174268	-0.924723	-1.37443	-0.0694244	-1.41326	-1.1398	-1.01083	-0.330285	-0.985466	-0.835092	-1.36943	-0.851952	-0.542797	-1.43949	-1.10085	-0.659799	-0.884475	0.146663	-0.107502	-1.37312	-0.953361	1.18391	-0.659217	-0.957725	0.861299	0.141292	-0.185184	-0.371677	0.143188	0.985624	0.175824	1.58711	0.242237	0.073579	0.426496	0.0158254
	Brain - Putamen (basal ganglia)	-1.05989	-0.561908	-1.58198	-1.39321	-0.789897	-1.1538	-1.58439	-1.11673	-1.20236	-1.46046	-0.69709	-1.45117	-0.363198	-1.33655	-1.71467	-0.701445	-1.6004	-1.51196	-1.57737	-0.650199	-1.31496	-1.45032	-1.63318	-1.37423	-0.974377	-1.7527	-1.6241	-1.15541	-1.3688	-0.568603	-1.03636	-1.72159	-1.21974	0.459204	-1.26179	-1.48873	0.115579	-0.376304	-0.660895	-0.848839	-0.400688	2.4577	-0.368319	0.217736	-0.272055	-0.416089	-0.252041	-0.599911
	Brain - Spinal cord (cervical c-1)	0.682275	0.117053	-0.820903	-0.558314	-0.330576	-0.456615	-0.429764	-0.397931	-0.48799	-0.991514	-0.333357	-0.857483	0.312908	-0.83821	-1.21887	0.270837	-0.031499	-1.0831	-1.30591	-0.580907	-0.966631	-0.462981	-0.764954	-0.674667	-0.707997	-0.929435	-1.058	-0.772905	-0.469544	-0.329423	-1.31402	-1.31679	0.361865	0.506468	-0.791798	-0.466282	0.685604	0.943537	0.654375	0.0839751	0.505881	5.64028	0.953532	0.159139	0.0540589	0.975654	-0.915321	-0.561471
	Brain - Substantia nigra	-0.36783	-0.338445	-1.23918	-1.15774	-0.732491	-1.04188	-1.16471	-0.892078	-1.2542	-1.38142	-0.670449	-1.40265	-0.564352	-1.36654	-1.84987	-0.493905	-1.18425	-1.46354	-1.73662	-0.911854	-1.44948	-1.33424	-0.979374	-1.2927	-1.32165	-1.52409	-1.59912	-1.33642	-1.26488	-0.968098	-1.37953	-1.64037	-0.626517	0.414241	-1.11847	-1.17091	-0.0421589	-0.138609	0.00425436	-0.497072	-0.372606	3.58779	-0.301798	-0.304272	-0.302621	0.115328	-0.169731	-0.820532
	Breast - Mammary Tissue	0.551451	-0.0849289	0.567825	0.477175	0.186279	0.0667201	0.802118	0.444377	0.0486358	0.597779	0.466697	0.301077	-0.120477	0.579449	0.437884	0.0857299	0.757057	0.282423	0.395729	0.921789	0.567056	0.567526	0.242622	0.240588	0.303129	0.690966	0.414884	0.531754	0.642976	-0.031681	0.228262	0.530588	0.217381	1.04909	0.342949	0.539745	0.00425129	0.100796	0.256521	0.170211	0.229617	-0.201784	0.281139	-0.2547	0.182254	0.302306	0.0948184	0.0966742
	Cervix - Ectocervix	1.04211	1.11549	1.74722	1.18065	1.00529	1.25844	1.0009	1.33899	1.24295	1.14908	0.795392	1.51254	0.12359	0.975751	1.03072	1.46112	1.1849	1.48523	1.07066	0.71388	1.52304	1.25095	0.770958	0.96519	0.859903	1.12237	1.24672	1.29496	1.48503	1.36881	1.01442	1.59911	0.348431	2.00788	0.667419	1.10521	0.853692	1.26939	1.11442	0.954559	0.704647	-0.881971	1.03592	0.296663	1.18572	1.20867	-0.628599	-0.286824
	Cervix - Endocervix	1.20932	1.36223	1.59549	1.51501	1.2708	1.5703	1.41491	0.964767	1.64993	1.46291	1.38664	1.58332	0.608625	1.14213	1.66137	1.50317	1.58132	1.28969	1.18744	1.07461	1.68393	1.65489	1.45629	1.16641	1.09544	1.43963	1.73589	1.54717	1.58237	1.63229	1.5417	1.33505	0.960892	2.12934	1.09711	1.38523	0.807619	1.11283	1.05915	1.0947	1.69738	-0.757118	1.29095	0.941667	1.47523	1.33122	0.632351	0.368302
	Colon - Sigmoid	0.353189	0.550559	1.15848	0.396626	0.432379	0.334835	1.00602	0.0635502	0.931522	0.544611	0.566082	0.430549	0.171728	0.561139	0.833969	0.366145	0.68499	0.916444	0.599252	0.50463	0.749457	0.827293	0.312396	0.405806	0.66064	0.424827	0.407019	0.820039	0.628996	0.551029	0.492057	0.68073	0.513189	0.901792	0.344411	0.731509	0.592784	0.350035	0.398875	0.424484	0.194802	-0.777633	0.882915	-0.718911	0.483507	0.256646	0.192172	0.563515
	Colon - Transverse	0.436682	-0.552137	0.356152	0.182035	-0.281334	-0.329667	0.222989	-0.14095	-0.0883366	0.268718	-0.0979079	0.133283	-0.277065	-0.0541494	0.23043	-0.431141	0.570723	-0.0598772	-0.0147053	-0.1487	-0.101869	0.0726556	-0.402727	-0.235097	0.0316703	0.297811	0.507108	-0.281582	0.105256	0.0763406	0.00962458	0.427743	-0.0333004	0.491323	-0.452671	0.0734457	-0.596201	-0.425468	-0.677974	-0.309714	-0.712269	-0.803224	-0.00782126	-0.478463	-0.589454	-0.679565	-0.602921	-0.568155
	Esophagus - Gastroesophageal Junction	0.167024	0.369701	0.698944	0.18652	0.327223	0.29895	1.03433	0.0723545	0.644807	0.276918	0.487925	0.182229	0.205806	0.531947	0.590552	0.253674	0.565104	0.740299	0.591943	0.141306	0.546662	0.785406	0.41401	0.378656	0.108113	0.538252	0.52369	0.60522	0.546027	0.269949	0.105006	0.580173	0.572535	0.89679	0.113942	0.425496	0.385556	0.0399247	0.437901	0.451326	0.195861	-0.386611	0.292195	-1.05347	0.303597	0.0944888	0.17973	0.363442
	Esophagus - Mucosa	0.672543	-1.08174	-0.240762	-0.0295695	-0.647493	-1.09739	-0.656055	0.230617	-0.142583	0.0987489	-0.0936813	1.28226	0.116752	-0.411637	0.604368	-0.299353	0.125934	0.0672345	0.621963	1.45343	-0.382736	-0.217363	-0.844373	-0.404797	-0.469173	-0.255835	-0.261434	-0.495906	-0.280499	-0.509417	0.510973	-0.269899	-0.149862	0.329538	-0.725377	0.79608	-0.995421	-0.922201	-1.0221	-0.3565	-0.71042	-0.82715	-0.306451	-0.249958	-1.47205	-0.838122	-1.51683	-1.12249
	Esophagus - Muscularis	0.0605226	0.314438	0.74698	0.172048	0.361839	0.251037	0.916633	0.0369211	0.743836	0.225629	0.410322	0.0887612	0.28852	0.415573	0.589905	0.235739	0.445912	0.576603	0.552747	0.215642	0.479513	0.588285	0.300098	0.378675	0.0768387	0.381418	0.433377	0.639407	0.474849	0.203853	0.0981903	0.540426	0.585008	0.797021	0.054779	0.399816	0.411082	-0.0321923	0.381074	0.468406	0.0923134	-0.470844	0.506454	-0.945973	0.214972	-0.0167978	0.235785	0.48449
	Fallopian Tube	0.687618	0.841435	1.34166	1.23467	0.759938	0.990617	1.3492	0.835218	1.18635	1.13769	1.11375	0.96757	0.676835	1.39156	0.941782	1.17704	1.39454	1.17669	0.951321	0.707513	1.34319	1.61519	1.06615	0.844765	1.21442	1.24678	1.48092	1.20191	1.71611	1.1601	1.25073	1.15497	1.09173	1.57456	1.01064	1.12768	0.768726	1.00494	0.805596	0.708412	1.04152	-0.438985	1.31573	0.0884808	1.13782	0.911426	2.12931	0.537471
	Heart - Atrial Appendage	-1.62979	-1.14086	-0.981103	-1.37001	-1.54202	-0.511133	-0.93905	-1.76068	-1.44771	-1.22414	-1.20863	-1.618	-1.59247	-1.45146	-1.25566	-0.79711	-1.36226	-1.58549	-1.21612	-0.959622	-1.24297	-1.03039	-1.01072	-1.63383	-1.45403	-0.993073	-0.570297	-1.45036	-1.20601	-1.30917	-1.80589	-1.02777	-1.32718	0.155006	-0.724378	-1.14482	-1.432	-1.56637	-1.14746	-1.3961	-0.961151	0.255854	-1.43507	-1.14071	-0.928531	-1.44062	-0.697646	-0.735352
	Heart - Left Ventricle	-2.45351	-1.27161	-1.43372	-1.4927	-2.0008	-1.11158	-1.30672	-2.27683	-1.58874	-1.71393	-1.42294	-1.89128	-1.85465	-2.30374	-1.49461	-1.53815	-1.69461	-2.03167	-1.63301	-1.14573	-1.93002	-1.65891	-1.42696	-2.15488	-1.53047	-1.82674	-0.578211	-2.06955	-2.10132	-2.08488	-2.05652	-1.53249	-1.74034	-0.171386	-1.16257	-1.53408	-2.02599	-2.15248	-1.46933	-1.64222	-1.50619	-0.773754	-2.06315	-1.50051	-1.07901	-2.34719	-1.02572	-0.694087
	Kidney - Cortex	-1.40295	-1.32699	-0.659312	-0.872639	-1.10283	-0.723237	-1.02962	-1.18558	-0.910312	-1.06519	-0.471386	-0.751051	-2.07164	-0.935376	-1.00006	-0.99087	-0.785239	-1.01372	-1.25468	-1.4783	-1.02284	-0.564077	-0.88946	-1.27658	-0.437314	-0.291264	-0.950796	-1.45594	-0.896987	-0.806532	-1.27716	-0.705561	-1.10408	0.530882	-0.434184	-1.06527	-1.40783	-0.720097	-0.822801	-1.21553	-0.99658	-0.768844	-1.32832	-1.2039	-1.05281	-1.00117	-1.17644	-0.927316
	Kidney - Medulla	-0.846321	-0.590381	0.117676	-0.203185	-0.248358	0.668548	-0.20874	-0.666697	0.153316	0.284597	-0.0301434	-0.0530168	-1.11017	0.255278	-0.300567	0.290705	0.0707714	-0.320944	-0.344102	-1.055	-0.215093	0.0067849	-0.30683	-0.460945	0.666569	-0.10139	0.115246	-0.782728	0.338543	0.19569	-0.243837	-0.737835	-0.592696	1.28543	0.743687	-0.0171998	-0.441807	-0.638463	-0.633651	-0.563285	0.310164	-0.0296334	-0.109716	-0.61147	-0.453942	-0.3215	0.241146	0.0145505
	Liver	1.10937	-1.15931	-1.12402	-1.00991	-1.55497	-0.912213	-1.231	-0.485207	-1.60929	-1.28835	-0.819982	-0.716389	-3.04676	-1.34033	-1.11622	-1.99443	-0.710753	-1.2718	-1.38493	-2.07271	-1.66365	-1.50885	-1.41834	-1.34223	-1.28302	-0.487288	-0.712463	-1.77235	-2.27311	-1.7314	-1.26523	-1.11182	-1.68997	-0.402012	-1.91505	-0.703801	0.0801064	-1.59025	-2.80006	-1.7229	-1.7389	-0.940283	-1.73622	-1.4382	-2.25553	-2.25363	-1.3249	-2.27599
	Lung	0.155886	-0.282988	0.376429	0.212175	0.271463	-0.053017	0.761802	0.33615	-0.318387	0.145306	0.48892	0.0999355	-0.468301	0.531085	0.319784	-0.136391	0.4109	0.758755	0.379961	-0.395741	0.202904	0.296654	0.661616	0.86695	0.0779248	1.0001	0.368785	0.0289693	0.5078	0.131532	-0.348659	0.923238	0.0884316	0.840136	0.0939608	0.65423	-0.0964419	0.0594314	0.171918	-0.0809479	-0.474779	-0.780686	0.193037	-0.00303199	-0.405334	0.191037	2.11033	-0.039412
	Minor Salivary Gland	1.46681	-0.261545	0.377735	0.376475	-0.589084	-0.0415697	0.376454	-0.378407	0.100785	0.176999	0.197324	0.524613	0.108348	0.209354	0.391403	-0.166474	0.471483	0.0121541	0.474976	1.26783	0.222529	0.350359	-0.218259	-0.242438	-0.066092	0.460037	-0.0797371	0.0787574	-0.0330923	0.253742	0.183506	1.18882	-0.0592424	1.04837	0.390083	0.445533	-1.26901	-0.0386325	-0.44386	-0.177212	-0.889055	-0.0852031	-0.36269	-0.108606	-0.890147	-0.467665	-1.20845	-0.117387
	Muscle - Skeletal	-1.87384	0.0952597	-1.6157	-1.72084	-0.719051	-1.78121	-0.96275	-1.1564	-0.818206	-0.928306	-2.54245	-1.34202	-0.188259	-1.90713	-0.408966	-1.80022	-0.817826	-1.16726	-0.954194	-1.1901	-1.4156	-1.35605	0.0554993	-1.71912	-1.37956	-1.3443	-1.50115	-0.216542	-1.14181	-2.36975	-1.77081	-1.10546	-1.87689	-0.302034	-1.75593	-1.33046	-0.995353	-2.42615	-1.69584	-1.49822	-1.10412	-0.962785	-2.9078	-1.81362	-2.0906	-2.22303	-1.59631	-1.17543
	Nerve - Tibial	1.15818	0.554661	1.48819	1.06999	1.02432	1.26834	1.34925	1.69155	1.0284	1.04893	1.2141	0.95361	0.53234	1.26693	1.0394	0.778797	1.09195	0.969265	1.00323	1.42431	1.29947	1.51654	1.01853	0.662725	1.12918	1.01268	1.17972	1.33282	1.60752	1.0765	1.15424	0.906595	1.20723	1.52011	0.690264	1.05739	0.612381	1.19412	1.44567	0.828748	1.20992	-0.864565	1.04503	-0.309132	1.04614	1.36002	-0.689455	0.349073
	Ovary	0.909251	1.48838	1.31907	1.06531	0.952897	2.08767	1.50924	0.60881	0.938483	1.48796	1.42214	1.33769	0.872145	1.8054	1.20717	2.13342	1.59033	0.923312	0.835559	1.51421	1.67265	2.01604	2.19226	0.69271	1.35103	1.13977	1.67512	1.47113	1.74308	1.57241	0.955495	1.38156	1.77318	2.48812	1.23765	0.90345	0.755247	1.01426	1.78728	1.17988	2.0403	-0.888896	0.733164	0.201906	1.24476	1.47157	2.80692	1.09154
	Pancreas	-0.295497	-1.49279	-1.09531	-1.35001	-2.50168	-0.484759	-0.802033	-2.00455	-1.38765	-0.261443	-0.594595	-1.1552	-1.31114	-1.78503	-0.678477	-1.66398	-1.04077	-1.34999	-1.25139	-1.54096	-1.40522	-0.943075	-0.828944	-1.66974	-1.6623	-0.573987	-1.36836	-1.79661	-1.31683	-1.306	-1.57817	0.281012	-1.22166	0.0702801	-1.95729	-0.97944	-2.41885	-1.64861	-1.57709	-1.62585	-1.17723	-0.926748	-1.32606	-0.314018	-1.79278	-1.93729	-1.22359	-1.60511
	Pituitary	0.156236	1.08469	0.859192	0.21202	0.465907	1.99571	0.560674	1.12115	0.676761	0.582427	0.754356	0.491404	0.583197	1.1759	0.390625	0.67061	0.670133	0.915642	0.917813	-0.440989	0.67768	1.04446	0.796971	1.06587	1.29362	0.731309	1.19385	0.866978	0.700852	1.19817	1.1332	0.883022	1.7043	1.88425	1.49936	0.513991	0.135116	1.49059	0.94102	0.735809	1.81767	-0.839882	-0.301823	1.33366	0.974356	1.12409	2.13991	1.20146
	Prostate	1.62788	0.455894	1.02732	0.696107	0.758878	1.00966	0.746559	1.3528	0.826183	0.976558	1.3011	1.08917	0.506163	1.11943	1.5933	0.617896	0.920822	0.923498	0.802641	0.869877	1.05601	1.05314	0.566497	0.663931	1.31069	1.40006	1.09311	0.979386	1.05579	1.27945	1.121	0.850277	0.487666	1.4906	1.62148	0.895708	-0.362245	0.616872	0.279766	0.354099	0.20494	-0.271442	0.892845	-0.0796041	0.542738	0.551449	0.201815	0.429335
	Skin - Not Sun Exposed (Suprapubic)	1.11538	-1.27895	0.514241	0.305359	-0.361278	-1.36196	0.0730069	0.905976	-0.00302039	0.49354	0.88233	1.05664	0.666514	0.6682	1.07333	0.0506198	0.445763	0.775744	1.15314	1.19316	0.14304	0.133054	-0.990311	0.24734	-0.106513	-0.00829362	-0.0568454	1.1437	0.310465	-0.239096	1.30778	0.491002	-0.116156	0.66362	0.37334	0.410232	-0.772598	-0.11768	-0.423687	-0.0433337	-0.875151	-0.766088	-0.587828	-0.646356	-1.21985	-0.454648	-1.46279	-0.00467265
	Skin - Sun Exposed (Lower leg)	1.23215	-0.952004	0.612926	0.512652	-0.0197072	-1.30767	0.170528	1.13511	0.449457	0.665092	0.945057	1.18052	0.878834	0.719527	1.12843	-0.0659295	0.616687	0.778284	1.31281	1.14894	0.530719	0.17567	-0.86217	0.314191	-0.162039	0.0622443	0.173394	1.219	0.210462	-0.141564	1.40876	0.628854	0.160138	0.768476	0.419455	0.251361	-0.784237	0.0641694	-0.518789	0.105319	-0.960784	-0.564943	-0.624894	-0.753483	-1.21034	-0.46315	-1.33715	-0.11899
	Small Intestine - Terminal Ileum	0.230227	-0.182691	0.31208	0.652533	-0.128338	0.0702304	0.687298	0.197326	-0.0690053	0.362266	-0.385291	0.783071	0.0800843	0.173697	0.145164	-0.187389	0.998462	0.522775	0.0223383	-0.278086	0.0869466	0.18338	-0.0167139	0.144128	0.538962	0.683541	0.594366	-0.144266	0.467961	0.0624611	0.265576	0.798288	0.436493	0.672634	-0.158437	0.616977	-0.705996	0.135724	-0.675778	-0.183549	-0.492611	-0.741066	0.429784	-0.145845	-0.36125	-0.216574	0.147625	0.393536
	Spleen	0.114181	-0.190465	0.702139	2.51741	0.335794	0.403195	0.453447	1.42873	0.924081	1.20375	-0.22268	1.1589	-0.18436	0.977117	0.570818	-0.209182	0.576964	1.54636	0.183652	0.292256	1.05891	0.296415	1.02448	1.78122	1.10112	1.71421	0.975013	-0.0121648	1.17747	0.274666	0.910423	0.361315	0.352628	1.00749	0.638731	0.653224	-0.752226	0.653582	-0.45799	-0.195294	-0.297374	-0.830422	1.08108	0.263868	0.316825	0.42077	0.533319	1.38524
	Stomach	0.567259	-0.823565	0.351885	-0.166452	-0.795068	-0.456973	-0.0201588	-0.718745	-0.12884	-0.217123	0.0958997	-0.112099	-0.510557	0.053894	0.0639828	-1.14722	0.0117192	-0.140192	-0.27022	-0.67241	-0.46075	-0.0752949	-0.406979	-0.549964	-0.518161	0.227276	0.849842	-0.513915	-0.293926	-0.302115	-0.70103	0.653203	-0.0606302	0.40593	-0.535199	-0.122683	-1.37733	-0.901627	-0.974714	-0.881161	-0.980687	-0.862099	-0.824784	-0.74177	-1.43782	-0.948707	-0.878467	-1.19668
	Testis	0.135418	3.51174	0.87292	3.29105	2.82366	1.86717	0.48089	3.25359	2.3264	1.62783	-0.863411	2.14594	3.848	0.624559	-0.410228	0.538491	0.0720344	0.70086	1.9858	1.06298	0.890501	-0.0187731	0.798872	2.56267	1.15475	0.156516	1.9035	0.757063	0.853349	-0.691908	-0.271046	0.329068	1.86065	3.77732	1.38878	0.0876126	0.507136	-0.840301	1.69374	1.89014	0.413082	1.45559	2.04369	1.64369	0.930885	0.866331	0.327125	2.05324
	Thyroid	0.351195	0.863739	1.24782	0.709681	0.849058	1.31989	1.16206	0.890761	1.15639	1.09158	1.16022	1.10922	0.159247	0.920542	0.955937	0.736941	1.33595	1.75152	0.441159	1.0676	1.05078	1.59454	1.30715	0.694984	1.94047	1.74895	0.784633	0.836141	1.1267	1.03343	0.833324	0.776057	1.4177	1.85995	1.83032	1.21959	0.567028	1.27544	0.937219	0.779096	0.561261	-0.818548	0.586301	-0.225501	0.785167	0.603805	0.145528	1.70303
	Uterus	0.990151	1.61715	1.7514	1.40363	1.06912	1.49626	1.60078	0.877499	1.37381	1.40603	1.50943	1.19532	0.845297	1.3892	1.32279	1.42644	1.48003	1.45237	1.02569	0.831333	1.63697	1.51485	1.40976	1.09141	0.835354	1.23338	1.49956	1.72523	1.6069	1.54867	1.28582	1.47594	1.19089	2.0188	0.937999	1.16541	1.11086	1.0875	1.20908	1.28008	1.42965	-0.230555	1.34481	0.342954	1.46631	1.20496	0.492702	0.345704
	Vagina	1.13309	0.0391123	0.870719	0.720304	0.268983	0.246324	0.519968	0.772273	0.535102	0.849951	0.696671	1.19778	0.337133	0.542353	0.787228	0.691549	0.881699	0.553689	1.00366	1.10905	0.708201	1.0673	0.171322	0.388693	0.361968	0.637533	0.709178	0.752233	0.884762	0.830691	0.928395	0.815434	0.269225	1.46207	0.522174	0.981066	-0.00440937	0.530178	0.309349	0.661089	0.340923	-0.750544	0.629756	0.0631072	0.415498	0.48471	-0.997194	-0.369812
	Whole Blood	-3.22976	-2.44293	-2.07901	-1.20904	-1.8775	-1.49688	-2.36541	0.663245	-2.45084	-2.12078	-4.47682	-1.50561	-0.790449	-1.7489	-0.547875	-2.41623	-2.11198	-0.202787	-0.635824	-2.98881	-1.79914	-2.93761	-0.0886436	1.88066	-2.72678	-1.91499	-1.52183	-2.1952	-1.66205	-2.48556	-1.64728	-1.10364	-1.5209	-0.510484	-2.71532	-3.33944	-2.93627	-2.77446	-2.99427	-2.67079	-2.13157	-0.866	-2.06745	-1.12474	-2.09456	-2.05542	-0.813785	-1.7837
[truncated: 301 more columns]

## Sheet: Chimpanzee
Sample type	Sample name	ZKSCAN1	ZKSCAN2	ZKSCAN3	ZKSCAN4	ZKSCAN7	ZNF18	ZNF192	ZNF2	ZNF202	ZNF212	ZNF213	ZNF263	ZNF282	ZNF286A	ZNF398	ZNF436	ZNF514	ZNF641	ZNF746	ZNF75A	ZNF75D	ZNF764	ZNF777	ZNF783	ZNF785	ZNF786	ZNF852	ENSPTRG00000002430	ENSPTRG00000010443	ENSPTRG00000010444	ENSPTRG00000010445	ENSPTRG00000010900	ENSPTRG00000011108	ENSPTRG00000011109	ENSPTRG00000011110	ENSPTRG00000011116	ENSPTRG00000011417	ENSPTRG00000017847	ENSPTRG00000021118	ENSPTRG00000021157	ENSPTRG00000021200	ENSPTRG00000022702	ENSPTRG00000022937	ENSPTRG00000023219	HKR1	RBAK	ZFP1	ZFP14
		Old	Old	Old	Old	Old	Old	Old	Old	Old	Old	Old	Old	Old	Old	Old	Old	Old	Old	Old	Old	Old	Old	Old	Old	Old	Old	Old	Mid	Mid	Mid	Mid	Mid	Mid	Mid	Mid	Mid	Mid	Mid	Mid	Mid	Mid	Mid	Mid	Mid	Mid	Mid	Mid	Mid
Adult organs (GSE69241)	Brain	0.93757	0.283294	0.649667	-0.0791493	0.111491	0.258427	0.640412	0.734165	0.114982	0.145376	0.994921	0.69814	1.32784	1.22376	0.216319	1.16345	1.37653	0.901695	0.639629	0.0828164	1.55716	0.819464	0.920022	0.852277	1.5494	1.24372	-0.216034	0.806026	0.784592	-0.155237	0.48005	0.465176	0.58094	0.455674	0.62877	0.710039	0.391102	0.940256	1.60172	0.285761	1.41731	-0.554391	0.553679	0.298716	0.750105	1.03586	1.40747	0.624728
	Heart	-1.66284	-1.00658	-1.45994	-0.925468	-1.09379	-1.23639	-1.13127	-1.09136	-0.919818	-1.15376	-1.04767	-1.27424	-1.31079	-0.958491	-0.911815	-0.615804	-0.739792	-1.20889	-1.26492	-0.767344	-1.23406	-1.5178	-1.39832	-1.17241	-0.910222	-1.25347	-1.52881	-1.65895	-1.10613	-0.425993	-0.209175	-0.972674	-0.838795	-1.66729	-0.846918	-0.824984	-0.459865	-1.04035	-0.908193	-0.969667	-0.870713	-1.33685	-0.907998	-1.04669	-0.570222	-1.34988	-1.34968	-0.886423
	Liver	0.147118	-0.788348	-0.342603	-0.644996	-0.583272	-0.492438	-0.800908	-0.87167	-0.784349	-0.530039	-0.951156	-0.640114	0.500661	-1.01256	-0.85224	-1.30271	-1.14152	-0.762463	-0.63482	-0.916711	-0.153177	-0.275694	-0.497014	-0.801141	-0.851842	-0.65918	1.08902	0.0840617	-0.866163	-1.05577	-1.49358	-0.910025	-1.08055	0.232651	-1.0875	-1.12757	-1.31343	-0.957071	-0.776414	-0.829419	-1.0094	0.703658	-1.00737	-0.75195	-1.33413	-0.569462	-0.34172	-1.0502
	Testis	0.578158	1.51164	1.15288	1.64961	1.56557	1.4704	1.29176	1.22887	1.58919	1.53843	1.0039	1.21621	-0.51771	0.747292	1.54774	0.755059	0.504775	1.06966	1.26011	1.60124	-0.169922	0.974034	0.975313	1.12127	0.212667	0.668929	0.655825	0.76886	1.18771	1.637	1.22271	1.41752	1.33841	0.978966	1.30565	1.24251	1.38219	1.05717	0.0828917	1.51332	0.462806	1.18758	1.36169	1.49993	1.15425	0.883484	0.283927	1.31189
[truncated: 220 more columns]

## Sheet: Rhesus
Sample type	Sample name	ENSMMUG00000001106	ZKSCAN1	ZKSCAN3	ZKSCAN4	ZKSCAN5	ZKSCAN7	ZKSCAN8	ZNF18	ZNF202	ZNF212	ZNF213	ZNF263	ZNF275	ZNF282	ZNF286A	ZNF3	ZNF398	ZNF436	ZNF500	ZNF514	ZNF641	ZNF658	ZNF746	ZNF75A	ZNF75D	ZNF764	ZNF777	ZNF786	ZNF79	ENSMMUG00000000107	ENSMMUG00000000361	ENSMMUG00000001461	ENSMMUG00000001462	ENSMMUG00000008060	ENSMMUG00000012793	ENSMMUG00000017191	ENSMMUG00000021469	ENSMMUG00000021473	ENSMMUG00000021674	ENSMMUG00000023795	HKR1	RBAK	ZFP1	ZFP14	ZFP28	ZFP30	ZFP37	ZFP57
		Old	Old	Old	Old	Old	Old	Old	Old	Old	Old	Old	Old	Old	Old	Old	Old	Old	Old	Old	Old	Old	Old	Old	Old	Old	Old	Old	Old	Old	Mid	Mid	Mid	Mid	Mid	Mid	Mid	Mid	Mid	Mid	Mid	Mid	Mid	Mid	Mid	Mid	Mid	Mid	Mid
Early embryo development (2-cell -> Pronuclear) (GSE103313)	2-cell	1.02268	-0.44206	-0.279636	-0.103476	0.0729429	0.0452744	-0.558613	0.759105	1.0579	-0.266885	-1.96326	-0.814069	-0.189528	-0.131754	0.0553669	0.973526	-0.190863	-0.554763	0.393329	0.853701	0.642826	1.07038	-0.138433	-0.744589	-0.45796	-2.02866	1.17606	0.408781	-0.660634	0.225289	0.294077	0.451789	1.28474	1.01518	1.45125	-1.31745	1.41536	0.934704	-0.221843	1.1048	-0.702246	-0.646582	0.343559	0.17531	-0.20362	-0.547783	-0.465378	-0.78854
	4-cell	0.840128	-0.12204	-0.643894	0.276151	-0.372882	0.0218394	-0.558613	0.68754	0.212036	-0.0298084	-1.96326	-0.847777	-0.212462	-0.131754	0.7913	1.22698	-0.245487	-0.554763	-0.214775	0.319392	0.66571	1.07677	-0.148256	-0.678738	-0.18596	-2.02866	-0.234922	-0.273179	-0.624246	0.140823	0.919733	-0.0342007	-0.316153	0.916905	0.992256	-0.559967	1.34672	0.930633	-0.572606	0.142446	4.73963	0.0814073	0.876108	-0.41635	-0.327101	1.14232	-0.399027	-0.128521
	8-cell	0.100934	-0.0101702	1.21151	0.685594	-0.320401	1.21456	0.646445	-1.13673	-0.637344	0.672604	-1.96326	1.06587	0.488082	-0.131754	1.15186	0.013852	0.415889	0.434058	-0.0960953	-0.424807	-0.594461	-1.20393	0.00603334	-0.969743	0.447566	-2.02866	-0.366452	0.186936	2.14386	-1.38369	-0.113641	-0.334642	0.443311	-0.317488	-0.562658	0.533041	-1.32987	0.806002	2.01096	-0.327577	2.22252	1.18329	0.284509	0.537103	1.75768	-0.512754	1.58925	-0.848936
	Morula	-1.55873	-0.163359	-0.248907	-0.203035	0.360068	-0.48455	0.604072	-1.04778	-1.00065	-0.426134	-1.96326	0.331913	-0.212462	-0.105649	-0.748928	-1.3666	-0.00756165	-0.0362915	-0.214775	-0.37994	-0.667516	-1.12617	-0.173818	-0.261924	0.187868	-2.02866	-0.730279	-0.17033	-0.442615	0.697899	-1.78344	-0.495957	-0.059389	-1.20147	-1.1189	0.660218	-1.10868	-1.28885	-0.592373	-1.68038	-0.578885	0.403315	-0.737549	-0.779256	-0.623887	-0.324792	-0.291825	2.82032
	Blastocyst	-1.08348	-0.08551	-0.643894	-0.556605	-0.401081	-0.456092	-0.04643	-0.6325	-1.15804	-0.378844	-1.96326	0.118009	-0.192962	-0.131754	-0.93718	-1.48246	-0.17605	0.419916	-0.214775	-0.409897	-1.04883	-0.692168	-0.166253	1.24438	-0.245921	-2.02866	-0.743278	-0.256877	-0.247539	-1.08021	0.304554	-0.506874	-0.942381	-1.20559	-1.2212	1.49105	-0.512917	-1.31589	-0.657858	-0.334329	-0.702246	-0.855924	-0.752503	-0.0610526	-0.136765	-0.500518	-0.739934	-0.211915
	Pronuclear	0.916149	0.0946836	0.247732	-0.431085	-0.00134394	-0.418771	-0.558613	1.29593	1.45879	-0.139239	-1.96326	-0.614084	-0.023836	-0.0518307	-0.17237	0.556313	-0.190089	-0.263914	-0.214775	-0.233171	0.740788	0.789693	-0.0334535	0.946854	-0.263714	-2.02866	0.199225	-0.174766	-0.462019	1.43272	0.764879	0.53545	-0.611755	1.0812	1.63425	-0.713955	1.20993	1.31688	0.102438	1.00637	-0.702246	-0.783355	-0.178638	0.771418	-0.525972	0.276626	0.0776094	0.558555
Early organogenesis to adulthood (Embryonic day 93 -> 20 to 26 years old) (E-MTAB-6813)	Embryonic day 93 forebrain	0.0820787	0.435013	-0.252627	-0.150866	-0.0146555	0.0905739	0.151946	0.351329	0.179841	-0.404366	0.785863	-0.478623	0.209583	0.61063	0.562032	-0.337193	1.15	0.157047	0.514197	0.899526	0.919097	0.83679	0.825393	-0.26285	-0.515154	0.717992	0.665134	0.661267	-0.319863	0.245579	0.0834139	1.12254	0.952687	0.730014	0.14087	-0.158655	0.374274	-0.568459	0.467628	0.150201	0.0452047	-0.414452	1.26391	1.15231	0.610782	0.287831	-0.0801568	0.207026
	Embryonic day 93 heart	0.461374	-0.0934946	-0.143132	0.333674	-0.11765	0.306413	0.285242	-0.023637	0.119189	0.0585204	0.350788	-0.111386	-0.0421057	0.588159	0.28228	0.33927	0.532894	0.746878	0.783192	0.0200783	-0.170418	-0.386016	-0.29503	-0.0186021	0.067626	1.10284	0.211805	-0.0544942	0.138827	0.0355471	1.01908	-0.364028	-0.434589	-0.747756	0.22593	-0.762331	0.256	-0.442796	-0.277806	-0.812687	-0.430968	-0.185633	0.230077	-0.0155182	-0.38275	-0.20318	-0.506809	-0.705767
	Embryonic day 93 kidney	1.22886	1.71442	1.00868	1.49672	0.453872	1.22122	1.25457	0.47574	0.948261	1.28304	1.30201	0.479917	1.24245	2.01913	1.043	1.37449	1.29391	1.02174	1.65491	0.806657	0.722234	0.206903	1.04	0.305415	0.0193349	1.78519	1.71387	1.64747	0.822864	0.394593	0.708977	0.177666	-0.275232	0.028575	0.850029	0.0247281	0.454002	0.152736	0.673366	0.53468	-0.430968	0.822411	0.574255	0.613807	0.0532327	0.302025	-0.368722	-0.527164
	Embryonic day 93 liver	-1.36696	-0.0421014	1.61295	-0.550463	-0.79799	-1.1273	-0.413607	-1.10334	-1.24816	-0.634913	-0.734445	-0.843007	0.0955293	-0.288048	-1.09144	-0.947351	-0.85356	-1.22358	-0.989717	-1.33579	-0.968672	-1.44701	-0.658188	-1.3288	-1.59199	0.709476	-0.488428	-1.22471	-1.03778	-1.18488	0.0358508	-1.47083	-1.3722	-1.43798	-1.02092	-1.66639	-1.38474	-1.26127	-0.941636	-1.2133	-0.430968	-0.941307	-1.26236	-0.842756	-1.42054	-1.19222	-1.71692	-0.705767
	Embryonic day 93 ovary	1.44885	1.68406	0.943834	1.6476	0.914185	1.14296	1.5321	1.66884	1.08775	2.23321	1.31375	1.59419	2.64833	1.50206	1.05681	1.60364	2.45782	1.43908	2.35889	1.32425	1.97197	1.1652	0.903057	1.4308	0.886233	1.66942	2.51059	1.57282	1.41866	0.431665	1.01675	0.674719	0.689905	0.51703	1.82301	0.228351	0.865241	1.07766	1.69803	0.676499	-0.430968	1.3779	1.30546	1.02831	0.747746	0.839051	0.395895	-0.425856
	Embryonic day 109 forebrain	1.14205	1.57072	1.0492	0.970532	1.63175	1.48459	1.36943	1.01427	1.79552	0.410945	0.592392	0.384543	0.55672	1.04875	2.14632	1.20776	1.50181	1.13475	0.450811	2.26503	2.76015	2.18816	1.19634	1.31439	1.44185	-0.224564	0.649455	1.68071	0.880582	1.72989	2.37775	1.6873	2.18781	1.09768	1.47104	1.58692	1.45983	0.920907	2.09013	1.20659	1.35359	1.51353	2.1914	2.83152	1.91792	1.74453	1.77514	2.28342
	Embryonic day 109 heart	0.716422	-0.181791	0.21691	0.554277	-0.00694987	0.446078	0.776932	-0.253676	0.401402	0.0829955	0.0704171	-0.237305	0.133211	0.420822	0.63253	0.551235	0.248773	1.01847	0.28537	0.353589	0.212934	0.0661842	0.0668824	0.354643	0.670248	0.369427	-0.221634	0.0914392	0.368707	0.206545	1.26801	0.031873	-0.135613	-0.327458	0.470197	0.150322	0.200942	0.317215	0.202943	-0.014501	-0.430968	0.925977	0.305651	0.636541	0.0151114	0.141894	0.130279	-0.705767
	Embryonic day 109 kidney	0.897577	0.46608	0.818305	0.973937	0.648731	1.16908	0.149814	0.431288	1.43469	1.31189	0.198975	0.833065	-0.135281	0.922487	0.563645	1.27736	0.085268	0.642011	0.58813	0.485861	0.378479	0.958098	0.458552	1.30595	1.35439	0.108557	0.73907	1.01296	0.521458	0.37911	0.857578	0.140584	0.286578	0.781572	0.89672	0.507463	0.642162	0.23675	-0.162159	1.03788	-0.430968	0.700431	0.121793	0.411665	0.355863	0.705135	0.609257	-0.705767
	Embryonic day 109 liver	-0.371905	1.01518	2.41431	-0.116495	0.172537	-0.338808	0.658114	-0.778181	-0.629015	-0.39806	-0.809379	-0.134904	0.474045	-0.499732	-0.801074	-0.200592	-0.536874	-0.658071	-1.09851	-0.952362	-0.529686	-0.514304	-0.365808	0.542477	-0.0200736	0.121393	-0.999321	-1.12957	-0.754889	-0.353566	1.50568	-1.07491	-0.753683	-0.52765	-0.195455	0.183557	-0.807505	-0.335283	-0.890666	-0.242104	-0.430968	0.677171	-0.866084	-0.390349	-0.793127	0.266991	-0.896262	-0.598477
	Embryonic day 109 testis	0.876319	0.140876	1.25498	1.35501	0.67481	1.09865	0.441837	0.411699	1.54682	1.26301	0.305223	1.07627	0.516572	0.720265	0.787798	1.07865	-0.0304166	1.18962	1.02116	0.919328	0.341767	0.998943	0.0939839	1.09631	1.53427	0.335376	0.416499	0.846019	0.399579	0.597506	0.787425	0.605495	0.217126	1.35195	0.564188	0.795374	0.521157	0.216872	0.348395	1.07343	0.192742	0.848628	0.16528	0.617626	0.669421	0.830328	1.24149	-0.586528
	Embryonic day 112 forebrain	0.241109	0.437006	0.437779	0.461811	0.85039	1.08039	-0.487257	0.739513	1.45733	0.671123	1.48467	0.396612	-0.292622	1.73257	0.795484	0.926122	0.448771	0.844852	1.12729	1.19778	1.36572	1.75893	1.0361	0.284513	0.271664	0.732587	1.45017	1.96878	0.395009	0.559477	0.163145	1.07758	1.39508	0.715712	0.538221	0.316257	0.955618	0.278818	1.01134	1.12366	-0.430968	-0.202192	1.80059	1.45963	1.58633	1.48019	1.19151	1.58185
	Embryonic day 112 heart	0.680269	0.304178	0.549855	1.48387	0.176384	0.856127	0.814039	-0.296841	0.415359	0.355679	1.61263	0.0395372	0.39635	1.3784	0.680249	0.694333	0.441091	0.719532	0.957206	0.125413	0.384605	-0.100495	0.583949	-0.583803	0.259365	1.65298	0.337515	0.663044	0.434871	0.154366	1.22732	-0.298354	-0.307764	-0.896374	-0.00459373	0.214881	0.0125895	0.546162	0.0617009	-0.564646	-0.430968	0.068108	0.394861	0.365152	-0.192585	0.353437	-0.405103	-0.705767
	Embryonic day 112 kidney	0.722108	1.0498	0.186005	1.30363	0.309859	0.565499	0.727184	0.0113404	0.469218	0.64639	0.884952	0.0737666	0.288148	1.43664	0.316017	1.09581	0.417603	0.272186	0.361163	0.478976	0.27317	0.319936	-0.139905	0.12472	-0.371814	0.586777	1.29542	1.0187	0.148693	-0.00661874	0.326058	-0.234196	0.251799	0.406056	0.506247	-0.615934	0.589919	-0.193356	0.296647	0.285564	-0.430968	0.00438184	0.609167	0.729949	-0.101674	0.460301	-0.445421	-0.705767
	Embryonic day 112 liver	-1.37784	-0.00512391	1.72125	-1.07117	-0.76545	-1.24175	-0.726763	-1.53694	-1.28937	-0.900079	-0.18605	-0.953761	-0.0717519	-0.36656	-1.35304	-1.13623	-0.814566	-1.43349	-0.799193	-1.07505	-1.16744	-1.43072	-0.972339	-1.51178	-1.53351	0.793022	-0.47391	-1.24314	-1.20019	-1.33339	0.0218864	-1.69719	-1.82435	-1.48107	-0.962013	-1.70227	-1.11919	-1.08996	-1.12866	-1.73028	-0.430968	-1.38958	-1.36938	-0.979156	-1.47373	-0.992775	-1.73077	-0.705767
	Embryonic day 112 testis	1.28755	1.29135	1.65116	2.07709	0.581813	1.05004	0.675926	0.459669	1.18531	1.5217	1.36079	0.981151	1.16543	1.99633	1.01749	1.4676	1.09093	1.23473	2.16715	1.13404	0.74249	0.858055	0.614091	0.448762	0.1711	1.83484	1.49868	1.86394	0.960367	0.56123	0.64674	0.493387	-0.00157129	1.70987	0.803123	0.94483	0.553115	0.578926	1.25141	1.78252	-0.430968	0.696049	0.66937	1.35792	0.599014	0.992447	0.656358	0.218186
	Embryonic day 123 forebrain	0.250838	0.613088	0.353908	0.374949	1.00826	0.637348	0.407166	0.906075	0.997022	0.317011	1.04389	0.164886	0.149929	0.937988	1.22024	0.283601	0.640781	0.999995	0.515412	1.55828	1.82862	1.74434	1.15381	0.506668	0.735223	0.209815	0.910932	1.17144	-0.0423245	0.692641	0.749208	1.21254	1.23874	0.977161	0.344855	0.650921	1.08632	0.362046	0.870948	0.383034	0.519302	0.49709	1.32905	1.37276	1.26751	1.1057	1.1276	2.49954
	Embryonic day 123 heart	0.688466	-0.185024	-0.200585	0.42922	-0.167728	0.179697	1.02897	-0.387686	0.227289	-0.129994	-0.138096	-0.0591488	0.202185	0.146567	0.553534	0.489257	0.131257	0.862336	-0.138333	-0.0697461	0.239619	-0.0709916	-0.44319	0.144903	0.682706	-0.289422	-0.360496	-0.390056	0.0817018	0.0631739	1.02398	0.300866	-0.0431549	-0.427604	0.191689	0.433735	0.299415	0.468649	-0.082221	-0.110735	0.617252	1.07011	0.122595	0.194701	0.24964	0.321842	0.363893	-0.705767
	Embryonic day 123 hindbrain	1.04664	0.999945	0.927869	0.884072	0.932285	1.3831	1.52885	0.824449	1.27707	0.685201	1.0813	0.643754	1.07456	1.56772	1.53386	1.92118	0.9866	1.02441	1.11648	1.57921	1.71812	1.4651	1.35588	1.37434	1.41694	1.69108	1.2888	1.60447	1.0086	0.800772	1.10339	1.11185	1.36678	0.492454	1.46696	1.48836	1.04305	1.10575	1.42418	1.39652	-0.430968	1.49496	1.04152	1.47723	1.55368	1.47227	1.51229	0.5631
	Embryonic day 123 kidney	1.53415	1.07614	1.17922	1.12746	0.477011	1.33129	1.67571	0.197923	0.894647	0.973696	0.218876	0.79534	0.574466	0.681771	0.870294	1.18392	-0.0541581	0.737173	0.80407	0.779396	0.512956	0.745369	0.59684	1.32316	1.54246	0.406388	0.15791	0.303487	0.322178	0.486322	1.42813	0.166496	0.621242	0.814318	0.908371	1.22696	0.588368	0.775766	0.323141	0.674376	-0.430968	1.67101	-0.00147945	0.722337	0.493017	1.2629	0.692427	-0.604218
	Embryonic day 123 liver	-0.520265	0.329126	1.7619	-0.778231	-0.614421	-0.850344	0.12708	-1.41038	-1.07547	-0.912566	-0.990203	-0.432868	-0.134387	-1.01371	-1.24949	-0.469638	-0.997191	-0.974483	-0.920758	-1.20222	-1.04337	-1.01098	-0.452247	-0.3033	-0.634109	-0.488705	-1.11708	-1.38063	-1.09753	-1.02784	0.738147	-1.12851	-1.30861	-0.224743	-0.637192	-0.744546	-1.02366	-0.779719	-0.946325	-0.772389	-0.430968	-0.0502187	-1.44698	-0.875179	-0.873426	-0.391655	-1.15915	-0.705767
	Embryonic day 123 testis	0.404345	-0.545416	0.414977	0.50191	0.0909773	-0.0161971	0.172535	-0.199416	0.574357	0.350304	0.234433	0.374592	0.234046	0.325024	0.550642	0.574865	-0.0526158	0.843809	0.120763	0.258128	0.156587	-0.0334039	-0.374283	-0.216515	0.670885	0.213138	-0.237678	-0.114971	-0.0664312	0.289674	0.16456	0.757756	-0.896911	0.0615	-0.0524921	0.0518261	0.305137	0.329353	-0.198169	0.246047	-0.430968	0.922107	-0.010327	0.147326	0.475379	0.507069	0.733015	-0.593271
	Embryonic day 130 forebrain	0.580225	0.569004	0.336425	0.441612	1.09427	0.810578	0.540354	1.23745	1.10361	0.410338	1.28675	0.468527	0.26343	1.27458	1.59151	0.793014	0.868347	0.880561	1.07316	1.59482	2.06236	1.62795	1.38995	0.817207	0.922288	0.839135	1.16755	1.64919	0.250408	0.634118	1.00072	1.29991	1.5367	0.576667	0.211088	0.6685	0.87978	0.402267	1.00055	0.466408	0.103055	0.481874	1.27212	1.46794	1.44279	1.09197	1.23646	1.6782
	Embryonic day 130 heart	-0.313407	-1.12548	-1.80354	-0.879958	-1.85184	-1.18775	-0.555475	-1.32621	-1.26682	-1.04075	-0.640388	-1.65647	-0.494136	0.0667647	-0.310879	-0.975207	-0.421124	-0.454976	-1.07226	-0.428471	-1.57862	-1.71221	-0.709533	-1.98849	-1.67467	-0.121825	-0.848916	-1.01894	-0.696317	-1.26102	-1.62706	-1.39004	-0.875401	-1.33858	-0.918656	-1.90948	-0.704986	-1.38406	-0.768318	-1.17507	-0.430968	-0.671806	-0.577098	-1.26394	-0.51283	-1.42618	-1.25136	-0.705767
	Embryonic day 130 hindbrain	1.5414	1.55603	1.34748	1.21498	1.26879	1.71732	1.90574	1.06686	1.18194	1.20802	0.852019	0.828998	1.24612	1.2371	2.03116	1.8571	0.799009	1.04483	0.774144	1.77363	1.52823	1.82843	1.15061	1.83159	1.27773	1.55733	1.11394	1.53249	1.26332	0.954496	1.84122	1.19462	1.29304	0.83031	1.42246	1.96357	1.0477	1.07622	1.73958	1.45645	-0.430968	1.7563	1.31711	1.98744	1.44972	1.82679	1.63035	0.844827
	Embryonic day 130 kidney	1.35339	1.08654	1.11996	1.45878	0.864797	1.40494	1.75819	0.439535	0.998505	1.38484	0.731894	0.915365	0.793651	1.34865	1.03582	1.46042	0.457568	1.08358	1.20565	0.645988	0.865292	0.877027	0.636258	1.65884	1.20652	1.51109	0.868831	1.13278	0.719363	0.622052	1.62249	0.392799	0.65578	0.907941	1.03397	1.28111	1.04103	1.09364	0.618941	1.14477	-0.430968	1.90414	0.16496	0.847507	0.369665	1.19307	0.791424	-0.558232
	Embryonic day 130 liver	-0.365223	0.484916	0.808285	-0.850063	-0.517981	-0.842586	0.579679	-0.84819	-1.04775	-0.511693	-0.912971	0.182406	0.334975	-0.533727	-1.09822	-0.282541	-0.813329	-0.840253	-1.19759	-1.25626	-0.590051	-1.17922	-0.4154	0.0186467	-1.00729	1.05059	-0.872846	-1.39446	-0.696894	-0.882464	1.10096	-1.31517	-1.10966	-0.192806	-0.663054	-0.425783	-1.24525	-0.527192	-0.950105	1.96128	-0.430968	0.561932	-1.1292	-0.614847	-1.22766	-0.0674658	-1.16364	-0.705767
	Embryonic day 130 testis	-0.0125871	-0.386282	0.704323	0.855189	0.16565	0.453539	-0.0661247	0.0984024	0.871777	0.797512	-0.137327	0.826109	-0.257717	0.278055	0.272488	0.691679	-0.375552	0.911547	-0.197085	0.080305	-0.196335	-0.00468309	-0.518904	0.399427	0.656074	-0.545499	-0.254526	0.288447	0.305897	0.415832	0.242707	0.552866	-0.33022	0.747275	0.0444429	0.293009	0.748117	0.304016	-0.136863	0.686855	-0.430968	0.610097	-0.435279	-0.0917802	0.428013	0.12016	0.91621	-0.352038
	Postnatal day 0 forebrain	-0.226062	-0.373235	-0.744904	-0.116177	0.313388	-0.417951	-0.657824	0.727078	0.388647	-0.274409	0.321363	-0.163945	-0.518296	-0.180639	0.233716	-0.76922	-0.158139	0.679982	-0.501029	1.05645	0.642341	0.800843	0.166892	-0.165229	-0.233323	-0.776785	0.526367	0.404926	-0.645989	0.327202	0.128826	0.772874	0.854631	0.932749	-0.00420167	-0.299356	0.783647	0.205479	0.150316	0.223171	0.275109	-0.394557	0.761745	0.55351	0.656907	0.0661364	0.230789	2.54254
	Postnatal day 0 heart	-0.81714	-1.53443	-1.03217	-0.779581	-1.10463	-0.704816	-0.37371	-1.21559	-0.937526	-1.05878	-0.618612	-1.25997	-1.06089	-0.675408	-0.304646	-0.734428	-0.848548	-0.104713	-1.16993	-0.786595	-1.02634	-0.891864	-1.08005	-0.963976	-0.394298	-0.676755	-1.22554	-1.03388	-0.723046	-0.636157	-0.772657	-0.745862	-0.56133	-1.56755	-0.666158	-1.00726	-0.652502	-0.446714	-0.829672	-1.16907	-0.430968	-0.515349	-0.657686	-0.605446	-0.868271	-0.793948	-0.79691	-0.705767
	Postnatal day 0 hindbrain	0.589567	0.298648	0.944405	0.855889	1.04306	1.08954	0.699076	0.902865	1.01255	1.1342	0.772476	0.763792	0.620583	1.14788	0.992804	1.39501	0.467888	0.946532	0.676124	1.56649	1.23501	1.16249	1.01853	0.930404	1.28554	0.833921	1.04733	1.52984	0.934459	1.0403	0.480048	0.980607	1.29264	0.316265	1.16187	1.0676	1.36294	1.3095	1.11382	1.75043	-0.430968	0.872291	1.13905	1.1053	1.18593	1.29326	1.48912	2.36523
	Postnatal day 0 kidney	0.285513	-0.427969	-0.039858	0.110137	-0.261006	-0.0704423	-0.0975447	-0.445099	-0.182262	0.414226	-0.0210643	0.122719	-0.543355	0.244412	-0.377183	0.0920657	-0.56255	0.0719438	0.167924	-0.345794	-0.373711	0.011	-0.320706	0.0707831	0.42442	0.206502	-0.157563	-0.0391732	-0.323705	-0.0555328	0.168897	-0.527212	0.171739	0.849016	-0.4973	-0.224202	-0.0383086	-0.232052	-0.311957	-0.0100592	-0.430968	0.0959266	-0.536711	-0.368834	-0.204525	-0.0240895	-0.220642	-0.705767
	Postnatal day 0 liver	-1.10879	-0.0330822	0.0641234	-1.22602	-0.964514	-1.27461	-0.770471	-1.23142	-1.47592	-1.35732	-1.23002	-0.861735	-0.768385	-1.32391	-1.34904	-1.18316	-1.03853	-1.54459	-1.46791	-1.55755	-0.816894	-1.20006	-1.33195	-0.826576	-1.19347	-0.557999	-1.63322	-1.33752	-1.23954	-1.2999	-0.456555	-1.55675	-1.56707	-0.879129	-1.56374	-1.12181	-1.56223	-1.86537	-1.0803	-0.504835	-0.430968	-0.40583	-1.53437	-1.11956	-1.48112	-1.04766	-1.32329	-0.705767
	Postnatal day 0 testis	1.52164	0.821558	0.933487	1.28352	0.619293	1.19876	1.57996	0.599373	1.012	1.06862	0.289893	1.46622	1.88225	0.499934	0.995133	1.23643	0.276441	2.19335	0.715669	0.852936	1.00293	0.838205	0.514015	1.75093	2.08857	-0.00299038	0.351288	0.823008	0.830869	0.58695	0.895011	0.870556	0.530006	0.623277	0.666883	1.32622	1.11804	0.902	1.10536	0.841542	0.57683	1.76793	0.834255	0.720488	0.863582	1.25398	1.11189	0.033064
	Postnatal day 24 forebrain	-0.630898	-0.333259	-1.03188	-0.305471	0.111624	-0.603393	-0.696587	0.404111	-0.33974	-0.453826	0.519658	-0.641527	-0.798564	-0.284182	0.0750977	-1.20291	-0.206446	0.47593	-0.96834	0.395598	0.00791267	0.199757	-0.105864	-0.81521	-0.537885	-0.612821	0.0410311	0.0470468	-0.909904	0.194857	0.0565477	0.703822	0.979253	1.43001	-0.375251	-0.463139	0.268098	0.135843	-0.248025	0.416559	1.2848	-0.660604	0.960942	0.3897	0.476158	0.104185	0.200375	1.24207
	6 months Postnatal forebrain	0.262011	0.824836	-0.6244	0.471619	1.02384	-0.113386	0.33409	0.734193	0.457935	-0.105219	0.646129	0.0352696	0.202265	0.159851	0.808421	-0.74602	0.786108	1.07099	0.0973197	1.08256	1.10762	1.30412	1.03525	0.28436	-0.362297	-0.463876	0.443439	0.40368	-0.249286	0.87863	1.27483	1.2142	1.58018	1.72198	0.368729	0.492983	0.760104	0.542544	0.67901	1.22426	0.314415	0.21308	1.29125	1.16099	0.668857	0.574827	0.816927	2.58119
	6 months Postnatal heart	-0.733223	-1.50462	-1.28258	-1.09651	-1.16666	-1.0263	-0.594853	-1.36945	-0.991192	-1.28062	-0.909831	-1.41121	-0.963695	0.191778	-0.587776	-0.924175	-0.770834	-0.711666	-1.40894	-1.11629	-0.88824	-0.98484	-0.855614	-0.884545	-0.850108	-1.00518	-1.33154	-1.37019	-0.979525	-0.913002	-1.27529	-0.861373	-0.780539	-1.59631	-0.926774	-1.3166	-1.09201	-0.728837	-0.910613	-1.31145	-0.430968	-0.770963	-0.431847	-1.0325	-0.776899	-0.962388	-0.858176	-0.65455
	6 months Postnatal hindbrain	1.00317	0.982827	0.968273	1.5509	1.22232	1.48726	1.75375	0.597407	0.79916	0.971897	0.764408	0.715558	1.03877	1.15382	1.46627	1.29689	0.996506	0.767011	1.21951	1.17066	1.41113	1.44384	1.33968	1.17575	1.21475	0.551501	0.749589	1.22766	1.34076	1.27156	1.53047	1.25865	1.87732	0.203634	1.79362	1.88114	1.25848	1.70595	1.72916	1.23963	-0.430968	1.52715	1.48682	1.56262	0.99498	1.75428	1.93265	1.32029
	6 months Postnatal kidney	0.271302	0.0760144	-0.0871352	-0.0706837	-0.181714	-0.132772	0.262357	-0.293267	-0.378712	-0.208003	-0.0911521	-0.0933756	-0.0781304	-0.0124941	-0.198263	-0.0218539	-0.334555	-0.212325	0.128762	-0.572693	-0.198934	0.283952	-0.405005	-0.0418524	0.0775491	-0.160421	-0.129279	-0.396675	-0.297674	-0.109411	0.389509	-0.584847	0.313968	1.39682	-0.375399	0.0272359	-0.152454	-0.706334	-0.192403	-0.409787	0.203757	-0.10382	-0.384945	-0.271996	-0.457237	0.429469	-0.279053	-0.705767
	6 months Postnatal liver	-1.20787	0.129359	-1.07438	-1.57967	-1.0775	-1.13158	-1.16836	-0.651783	-1.29173	-1.31517	-1.26682	-0.542487	-1.04269	-1.12165	-1.29541	-0.887855	-1.10462	-1.61286	-1.00546	-1.42128	-0.95153	-1.29599	-0.973079	-0.959527	-0.934525	0.10745	-1.20313	-1.31025	-1.10501	-1.58658	-1.30621	-1.53209	-1.53754	-0.908448	-1.76906	-1.00691	-1.86225	-2.00785	-1.1282	0.406574	-0.430968	-0.775742	-1.4322	-1.29716	-1.64839	-1.32487	-1.29433	-0.705767
	6 months Postnatal testis	1.61536	1.21865	1.23553	1.48282	0.777914	1.42418	1.82571	0.737823	1.12284	1.4692	1.00333	2.02297	2.86512	1.06859	1.47259	1.37424	0.695865	2.76378	1.77973	0.724123	1.63845	0.987163	0.956861	1.80334	2.30475	0.972338	0.927835	1.07717	1.21169	0.906901	0.12085	1.00863	0.63118	0.283068	0.895764	1.70566	1.00723	0.800781	1.72014	0.587926	-0.430968	1.87137	1.32195	0.944836	0.903343	1.32814	1.20011	-0.513437
	1 year Postnatal forebrain	-1.14069	-1.01636	-1.09661	-0.595159	-0.728946	-0.975399	-1.37733	0.059909	-0.0409851	-0.179824	0.285997	0.00242392	-0.999166	-0.547323	-0.771652	-1.59736	-0.506982	0.00757381	-0.38649	-0.456256	-0.687776	-0.539205	-0.123574	-1.07431	-0.729771	-0.709243	0.735881	0.112444	-0.274109	-0.179982	-0.853764	0.305079	0.224974	0.688648	-0.157637	-0.761535	0.0644028	0.0745203	-0.643478	0.467554	-0.0085548	-1.50801	0.0658719	-0.536557	0.091471	-1.038	-0.29825	0.390234
	1 year Postnatal heart	-0.856015	-1.67008	-1.34027	-1.04433	-1.19744	-1.01552	-0.495257	-1.60687	-1.09777	-1.54509	-1.01971	-1.57834	-1.00504	-0.923331	-0.613749	-1.11569	-1.01048	-0.871619	-1.76476	-0.887728	-0.660078	-1.08206	-1.22787	-0.96349	-0.869041	-1.39071	-1.68137	-1.40448	-0.807809	-0.724193	-1.17647	-0.877744	-0.827685	-1.73179	-0.821044	-1.33113	-0.943151	-0.410171	-0.781666	-1.61544	-0.430968	-0.878882	-0.56729	-0.8903	-0.902811	-0.744327	-1.15795	-0.625544
	1 year Postnatal hindbrain	1.01352	0.147584	0.229225	1.07198	0.97075	1.24251	0.377653	-0.00806988	1.00093	0.767002	0.327149	0.784392	0.184144	0.659916	0.642585	0.778369	0.458824	0.211863	0.327633	0.948582	0.558558	0.627512	1.07079	1.30743	1.3681	-0.0754595	0.401325	0.72736	1.13699	1.21289	0.0448076	1.26474	1.95426	0.303514	1.50803	1.04173	1.5366	1.73317	1.3429	0.861457	-0.430968	0.83707	1.31631	0.673596	0.828513	1.26206	1.51559	-0.289837
	1 year Postnatal kidney	-0.568899	-0.649427	-0.453651	-0.783945	-0.646027	-0.673918	-0.792284	-0.69977	-0.710327	-0.423745	-0.0778326	-0.377683	-0.762686	-0.43209	-0.836211	-0.472549	-0.786579	-0.651384	-0.250191	-0.934074	-0.830201	-0.21673	-0.896882	-0.369086	-0.341778	-0.110607	-0.565077	-0.743588	-0.504241	-0.481772	-0.314454	-0.893977	-0.224092	0.977264	-0.709135	-0.628676	-0.308883	-1.01714	-0.67859	-0.00891266	-0.430968	-0.858359	-0.792543	-0.694868	-0.729929	-0.231372	-0.703123	-0.705767
	1 year Postnatal liver	-1.00168	0.763501	-0.578846	-1.48114	-0.634279	-0.888604	-0.296374	-0.721617	-1.32353	-1.37476	-1.00771	-0.63176	-0.664814	-1.0276	-1.18733	-0.816205	-0.663498	-1.43254	-0.671069	-1.15871	-0.485773	-0.792773	-0.533876	-0.535583	-0.4927	0.123726	-1.00531	-1.12912	-0.772181	-1.51499	-1.13923	-1.35907	-1.28446	-0.902657	-1.52194	-0.459985	-1.73354	-1.61575	-1.10155	-0.330205	-0.430968	-0.392159	-1.40212	-1.19342	-1.76744	-0.760817	-1.1131	-0.59216
	1 year Postnatal testis	1.70947	1.19345	1.89985	1.31289	0.831123	1.73968	1.66	1.09337	1.46131	1.73756	1.44534	2.39165	2.94093	1.28516	1.36325	1.28061	0.9328	2.15915	2.0776	0.796445	2.07157	1.30776	1.43362	2.01907	2.15622	1.4916	1.41557	1.34126	1.54077	1.00896	0.0303744	0.920428	0.588316	0.28622	1.05595	1.53846	1.30038	0.933091	1.84582	0.54478	-0.430968	1.83904	1.31763	1.27749	0.871847	1.62205	0.991731	-0.0803679
	2 years Postnatal forebrain	0.585227	0.726154	-0.367852	-0.0772553	0.237693	-0.343796	0.38573	0.398303	0.361558	-0.453928	0.590964	-0.350087	0.483661	0.174849	0.699767	-0.786415	0.793841	0.752228	0.0855974	1.51267	0.430522	1.10752	0.678077	0.00658919	-0.331244	-0.0962107	0.255949	-0.329196	0.0598793	0.962231	0.417475	1.53701	1.3859	1.797	0.666777	0.630565	0.502128	-0.106789	0.682009	1.58556	-0.430968	0.488978	1.5833	1.45902	0.669848	0.953239	0.417332	-0.500902
	3 years Postnatal forebrain	-2.42722	-2.42831	-1.48351	-1.25468	-1.57654	-1.22011	-2.39618	0.20848	-0.401704	-0.0086404	-0.183361	-0.268467	-1.85172	-1.28093	-1.53984	-1.88415	-1.69475	-0.771279	-0.84018	-1.18678	-1.68283	-1.20025	-1.37331	-1.79951	-0.929762	-1.34634	0.730703	-0.199015	-0.795871	-1.02155	-1.70199	-0.564017	-1.3922	-0.298581	-1.0476	-1.14315	-0.526786	0.0474325	-1.37436	-0.505554	0.587209	-2.25876	-1.27488	-1.62087	-0.43953	-2.06876	-0.603956	0.278505
	3 years Postnatal heart	-0.591628	-1.4839	-1.01201	-0.778975	-1.17485	-0.935479	-0.647866	-1.35612	-0.954821	-1.20103	-0.64659	-1.22728	-0.760646	-0.64083	-0.225618	-0.781854	-0.82129	-0.751988	-1.15017	-0.96643	-0.75822	-0.697333	-0.958603	-0.743417	-0.849975	-0.781772	-1.22914	-1.04684	-0.58745	-0.667435	-0.534809	-0.523376	-0.322928	-1.51253	-0.811878	-1.06136	-0.861625	-0.144623	-0.806201	-1.59207	-0.430968	-0.908649	-0.557624	-0.676859	-0.840003	-0.988948	-0.917105	-0.705767
	3 years Postnatal hindbrain	0.0953371	-0.446381	0.0701593	1.10281	0.57433	0.845306	-0.306743	0.312026	0.773095	0.755598	0.783777	0.802205	0.105879	0.623903	0.112678	0.712164	0.369079	0.0100054	0.496912	0.0980425	0.374607	0.578819	0.791748	0.646983	0.83544	0.862047	0.92902	1.12886	1.07596	0.595442	-0.868499	1.17696	1.5781	-0.139496	1.14697	0.482019	1.38145	1.57129	0.426673	0.264692	0.203841	0.25183	1.12593	-0.159027	0.803253	0.378297	1.35617	0.0553249
	3 years Postnatal kidney	0.126049	-0.226981	-0.316581	-0.83563	-0.594956	-0.639326	-0.420092	-0.705784	-0.780295	-0.459888	-0.26599	-0.526372	-0.449284	-0.356592	-0.762701	-0.26274	-0.637983	-0.513654	-0.145083	-1.0081	-0.600264	-0.107872	-0.810927	-0.177635	-0.422558	-0.158884	-0.548034	-0.527946	-0.616571	-0.312045	-0.200497	-0.802152	0.098021	1.09453	-0.609989	-0.299583	-0.193006	-0.593545	-0.49745	-0.521743	-0.430968	-0.31372	-0.675416	-0.645529	-0.674122	-0.132903	-0.662614	-0.625298
	3 years Postnatal liver	-0.976451	1.15351	-0.888163	-1.70149	-0.799462	-1.22603	-0.349605	-0.421878	-1.25147	-1.06827	-0.922567	-0.633176	-0.509774	-0.840376	-1.15508	-0.919484	-0.668441	-1.29206	-0.558551	-1.15619	-0.540622	-0.932638	-0.961028	-0.829103	-1.0578	0.57653	-1.22185	-0.854955	-1.01023	-1.42414	-0.841977	-1.28697	-0.570615	-0.855003	-1.48599	-0.436164	-1.9379	-2.11471	-0.995732	-0.745963	-0.430968	-0.241349	-1.40054	-1.06822	-1.63719	-0.832096	-1.20163	-0.651691
	3 years Postnatal testis	1.54131	0.943027	1.38751	1.1101	1.11216	1.79162	1.86614	1.21617	1.13608	1.84032	1.12648	1.92838	2.83066	0.411549	1.06228	1.07811	1.30014	1.89395	1.39165	0.666543	1.86594	1.03023	1.52869	1.94489	1.72276	0.284835	1.10203	0.884625	1.65065	0.895182	0.450184	0.70098	0.523748	0.21293	1.22989	1.56521	1.01609	0.826299	2.02938	0.683339	-0.0646257	1.60487	1.13459	1.01313	0.893357	1.08904	0.837437	0.666736
	8 years Postnatal forebrain	-1.87481	-1.94602	-1.51351	-0.725616	-1.07174	-0.662419	-2.2016	0.850414	0.186278	-0.154614	0.206845	-0.20329	-1.63154	-0.554024	-1.4256	-0.685832	-1.15491	-1.06893	0.481867	-1.12263	-1.19773	-0.845087	-0.424197	-1.3233	-0.603863	-0.679948	0.874719	0.294643	-0.086677	-0.895839	-1.97589	-0.204313	-0.543463	-0.470334	-0.498765	-1.20879	0.210558	-0.355181	-1.36791	-0.709672	3.38718	-1.96014	-0.711373	-1.12147	0.639614	-1.87529	-0.39964	-0.302837
	8 years Postnatal heart	-1.39972	-1.94511	-1.97739	-1.13108	-1.46823	-1.42649	-0.801837	-1.11282	-1.57081	-1.97652	-1.12591	-2.10914	-0.832365	-1.35178	-1.04243	-1.67633	-1.13822	-1.05459	-1.2516	-0.888925	-1.25082	-1.32097	-1.78505	-1.72755	-1.69182	-1.14229	-1.4342	-1.6237	-1.36177	-1.34935	-1.81302	-1.25665	-1.31023	-2.14431	-0.988948	-1.58503	-1.29413	-0.584064	-1.0291	-2.4114	-0.430968	-1.65987	-0.844424	-1.32803	-1.14761	-1.74025	-1.70086	-0.705767
	8 years Postnatal kidney	-0.791207	-1.02483	-0.578377	-0.802189	-1.05182	-0.922983	-1.4738	-0.881882	-0.953591	-0.599369	-0.477213	-0.531092	-1.13711	-0.942719	-1.23795	-0.615529	-1.01953	-0.934029	-0.537521	-0.899224	-1.0402	-0.793009	-1.15175	-0.765142	-0.576979	-0.682278	-0.862143	-0.913632	-0.930558	-0.621457	-0.8233	-1.10314	-0.620997	0.00991502	-1.07227	-0.648732	-0.112395	-0.846459	-0.785396	-0.960311	-0.430968	-1.26144	-1.09236	-0.883695	-0.897143	-0.80067	-0.748213	-0.705767
	8 years Postnatal liver	-1.49829	0.444478	-1.73357	-1.88716	-1.18709	-1.14674	-1.31453	-0.449615	-1.769	-1.4393	-1.2513	-1.25977	-1.342	-1.64563	-1.76285	-1.40237	-1.38032	-1.88444	-0.523867	-1.16348	-1.42836	-1.87139	-1.727	-1.41263	-1.59366	-0.0630017	-1.69978	-1.69733	-1.55847	-1.8296	-1.69402	-1.75599	-1.61405	-1.41727	-1.76245	-0.769863	-1.94235	-2.431	-1.38104	-0.781116	-0.430968	-0.956049	-1.79596	-1.24846	-1.85527	-1.8089	-1.5958	-0.705767
	9 years Postnatal forebrain	-0.276559	0.0724638	-0.783254	0.0984755	0.0608716	-0.576641	-0.329951	0.3671	-0.0549715	-0.208216	0.570165	-0.335306	-0.0582927	-0.0036316	-0.254036	-0.471976	0.237682	-0.483458	0.25907	-0.125146	0.138386	0.134484	0.45035	-0.478103	-0.438809	0.0171593	0.709455	0.438855	0.106575	-0.0496467	-0.332457	0.952652	0.689366	-0.0827969	0.0619125	-0.319464	0.256854	0.347287	-0.243295	-0.062366	-0.0643727	-0.48128	0.621522	0.382997	0.594954	-0.28101	-0.177141	0.85215
	9 years Postnatal heart	-1.3713	-2.39119	-1.46043	-1.39913	-1.46932	-1.28045	-1.17682	-1.77247	-1.46463	-1.76408	-1.13136	-2.03334	-1.07175	-1.65884	-0.897569	-1.35308	-1.28149	-1.25753	-2.01109	-1.15935	-1.2163	-1.12933	-1.17038	-1.47827	-1.3617	-1.56233	-1.97435	-1.45971	-1.06814	-1.0291	-1.72336	-1.01873	-1.04826	-1.88921	-1.38711	-1.50681	-1.26967	0.365207	-1.13413	-2.27085	-0.430968	-1.61343	-0.839717	-1.01277	-1.09025	-1.60007	-1.20387	-0.705767
	9 years Postnatal hindbrain	0.987037	0.703131	0.358956	1.68376	1.19096	1.18722	1.38002	0.488296	0.542175	0.571201	-0.00413248	0.452917	0.877001	-0.0491789	0.413804	0.861711	0.753865	-0.409035	0.0831675	1.01222	1.29163	1.22809	0.999138	1.40037	1.26763	-0.353276	0.345038	0.377044	1.27448	1.24586	-0.287327	1.66691	1.88618	-0.10042	1.43026	1.60051	0.907946	1.96161	1.19439	0.452433	-0.430968	1.26971	1.78431	0.943783	1.01712	1.47334	1.17935	0.882864
	9 years Postnatal kidney	-0.406707	-0.334827	-0.461292	-0.914956	-0.515096	-0.743515	-0.999861	-0.563002	-0.893572	-0.412837	-0.307622	-0.458523	-0.428986	-0.547985	-0.892323	-0.307961	-0.598035	-0.548979	-0.31053	-0.948221	-0.407706	-0.481743	-1.02976	-0.355669	-0.747611	-0.252714	-0.712027	-0.777114	-0.936375	-0.564427	-0.158801	-0.884053	-0.275998	0.674698	-0.678439	-0.586518	-0.21491	-0.694238	-0.733292	-0.775686	-0.430968	-0.679031	-0.782645	-0.703082	-0.720326	-0.552349	-0.590518	-0.705767
	9 years Postnatal liver	-1.40124	0.603298	-1.22236	-1.71606	-1.24738	-1.60908	-1.36087	-1.02668	-1.50028	-1.34378	-1.10346	-1.14149	-0.948038	-1.29431	-1.63171	-1.23295	-0.923833	-1.52388	-1.09444	-1.37679	-1.0428	-1.43529	-0.818212	-1.21018	-1.48646	0.15951	-1.42899	-1.28911	-1.2177	-1.57006	-1.55332	-1.53551	-1.49306	-1.2589	-1.55252	-1.12248	-1.92302	-2.34351	-1.27824	-0.614751	-0.430968	-0.923396	-1.48314	-1.23226	-1.7725	-1.61385	-1.42719	-0.661127
	9 years Postnatal ovary	0.562806	-0.371005	0.498518	0.552652	-0.0458977	0.203819	0.175431	0.688379	1.33198	1.42524	0.679966	0.857645	-0.737164	2.59162	-0.541545	0.61334	0.132845	0.589095	1.80098	-0.663644	-0.130015	0.261847	-0.0735017	0.683825	0.188159	1.09899	1.33939	0.794404	-0.184917	-0.549914	0.447527	-0.266537	0.110442	1.76419	0.391023	-0.0348582	0.531682	0.508972	-0.399733	-0.409948	2.6308	0.599877	-0.447788	-0.388831	0.284686	0.190525	0.112487	-0.705767
	9 years Postnatal testis	0.475637	0.490901	0.384818	0.0923877	2.61549	1.43011	0.976147	3.05554	0.534783	1.11675	0.952702	1.60589	0.903237	-1.87586	1.29117	0.0284055	2.85043	0.261826	-0.34094	1.29637	-0.61402	0.033166	2.169	0.841555	-0.336943	-0.196792	0.21755	-0.231694	2.42265	2.40608	0.894188	0.466413	-1.21328	0.824933	1.09714	1.65125	0.0757768	0.778627	1.54702	0.759045	4.5326	0.541435	-0.409383	-0.721429	1.34463	0.644231	0.802248	0.487925
	11 years Postnatal ovary	1.71115	0.476563	1.32615	1.26954	0.292203	0.162161	0.633858	0.0386959	1.34971	1.25019	1.51808	1.79112	2.05241	1.48653	0.763293	1.29182	0.755464	1.09546	2.6421	0.494332	0.359493	0.208115	0.436466	0.397264	1.79475	2.16179	1.49034	1.14039	0.933855	0.326902	-0.867492	0.740866	0.456669	-0.448013	0.508008	0.371304	-0.419578	0.319168	0.40224	0.16841	-0.430968	0.373954	0.339245	0.454907	0.612654	0.39764	0.824036	-0.705767
	14 to 15 years Postnatal forebrain	0.369671	0.64884	-1.0723	0.131742	0.193415	-0.658692	0.158691	0.554743	-0.388692	-0.342795	0.618406	-0.719932	0.00554865	-0.394666	0.0763911	-0.382577	0.208699	-0.191191	-0.0725493	0.367475	-0.437826	0.691662	0.572685	-0.213737	0.0434383	-0.387295	0.259722	0.150116	-0.218361	0.131126	0.274821	1.70626	0.983042	0.7286	0.0160335	0.312749	0.515487	-0.175167	0.162357	0.561599	0.36176	-0.107191	0.958274	1.35754	0.42273	0.112245	0.145237	0.969988
	14 to 15 years Postnatal heart	-1.73897	-2.55365	-1.78425	-1.43242	-1.83628	-1.64966	-1.61196	-1.73885	-1.76907	-1.94737	-1.02751	-2.32051	-1.45889	-1.6488	-1.02333	-1.77695	-1.6028	-1.47166	-1.82863	-1.37569	-1.66586	-1.53749	-1.59317	-1.85185	-1.65933	-1.6447	-2.0296	-1.55827	-1.70856	-1.44014	-1.87104	-1.30507	-1.18934	-2.06247	-1.35506	-1.87288	-1.41266	-0.405851	-1.30792	-2.43946	-0.430968	-1.99994	-1.25866	-1.45148	-1.24205	-1.66644	-1.58527	-0.705767
	14 to 15 years Postnatal hindbrain	-0.629431	-0.413304	-0.0131068	0.527799	0.0208643	0.154109	-0.934891	0.245902	0.411589	0.705827	0.381953	0.658965	-0.767487	0.106697	-0.249373	0.443561	-0.724805	-0.657299	0.0560015	0.0622286	-0.275521	-0.156867	0.204808	0.569003	0.791165	0.185245	0.636823	0.630224	0.912893	0.104417	-1.24048	1.20741	0.870959	-0.398981	0.590023	0.704228	0.924475	0.896585	-0.485454	-0.493201	-0.430968	-0.721729	0.660103	-0.332462	0.500205	-0.407803	1.3144	0.505514
	14 to 15 years Postnatal kidney	-0.510557	-0.821865	-0.441316	-0.72183	-0.77993	-0.730092	-1.06222	-0.82122	-0.796496	-0.258585	-0.292653	-0.541084	-0.827418	-0.621758	-1.011	-0.385115	-0.896029	-0.727586	-0.334718	-0.96758	-0.601325	-0.411641	-0.919339	-0.71292	-0.483894	-0.458169	-0.785979	-0.676324	-0.674131	-0.298425	-0.0169161	-1.01235	-0.258677	0.055165	-1.08696	-0.596468	-0.381468	-0.464999	-0.667741	-0.73628	-0.430968	-0.839752	-0.786129	-0.708068	-0.756706	-0.350039	-0.675215	-0.705767
	14 to 15 years Postnatal liver	-1.51629	-0.0252534	-0.685428	-1.47416	-1.31054	-1.35982	-0.766996	-0.670425	-1.49328	-1.22293	-1.34562	-0.868855	-0.933628	-1.51808	-1.6919	-1.11472	-1.2598	-1.67474	-1.54209	-1.23584	-0.894814	-1.15805	-1.17436	-1.29701	-1.28719	-1.00321	-1.65951	-1.40502	-1.26011	-1.49593	-1.2242	-1.51679	-1.14115	-1.39011	-1.76183	-0.743017	-1.98664	-1.5436	-1.28169	-0.856562	-0.430968	-0.459567	-1.49551	-1.20179	-1.8838	-1.33334	-1.07904	-0.705767
	14 to 15 years Postnatal testis	0.545794	0.65929	0.749308	-0.145698	2.91896	1.53742	0.871875	2.64599	0.677805	1.53756	1.36928	1.85351	1.2519	-1.31785	1.16625	0.0679987	3.07308	0.419908	0.112435	1.31809	-0.311229	-0.195071	2.59945	0.734586	-0.208157	0.386036	0.869355	0.168428	2.64042	2.44987	0.820541	0.640645	-0.830054	0.451814	1.16089	1.28311	0.106868	0.986099	1.36344	1.04067	1.69802	0.414229	-0.411815	-0.735251	1.35986	0.551602	1.07411	1.20478
	20 to 26 years Postnatal forebrain	0.695547	1.19661	-0.353088	0.732269	0.812221	-0.259323	0.43605	0.605384	0.307964	-0.140572	0.485272	-0.204907	0.488908	-0.0398621	0.28597	0.0252629	0.726883	-0.390409	0.377347	0.807324	0.492484	0.974349	0.941292	0.271168	0.367723	0.0572431	0.162908	0.357687	0.401322	0.694252	0.140308	1.54766	0.625793	0.891323	0.455783	0.471375	0.735607	1.05045	0.53277	0.735156	0.195516	0.376413	1.24652	1.45475	0.920383	0.397674	0.584053	0.926536
	20 to 26 years Postnatal heart	-1.06734	-1.9611	-1.24998	-1.06051	-1.10313	-1.04517	-1.34002	-1.40954	-0.940558	-1.38563	-0.515293	-1.35425	-1.24444	-0.753475	-0.721643	-1.01461	-1.09358	-0.788734	-0.998178	-0.973413	-1.00989	-1.32553	-1.04289	-1.21381	-1.03766	-0.683654	-1.2218	-1.12261	-1.17883	-0.842351	-0.812389	-0.685073	-0.542076	-1.69948	-1.06308	-1.16937	-0.974284	-0.243448	-0.983598	-1.65973	-0.430968	-1.11515	-0.528796	-0.9539	-0.950118	-1.05905	-0.863945	-0.628975
	20 to 26 years Postnatal hindbrain	-0.753059	-1.49562	-0.530357	0.216649	-0.187599	0.474985	-1.56949	0.128511	0.694515	0.0363723	-0.223893	0.519049	-1.27496	-0.268318	-0.633678	0.476565	-0.318413	-0.732951	-0.691454	-0.32122	-0.521599	0.185092	-0.127713	0.147307	0.742059	-0.662952	0.732094	0.572066	0.318768	0.184019	-1.53745	0.869947	0.64615	-0.464903	0.837151	-0.00542407	1.12238	0.438517	-0.588523	-0.407322	0.137309	-0.944238	0.402798	-1.0269	0.700705	-0.977046	0.946708	0.0279181
	20 to 26 years Postnatal kidney	-0.671325	-1.30259	-0.431057	-0.690324	-0.888536	-0.668215	-1.29001	-0.726821	-0.788119	-0.434108	-0.179441	-0.428024	-1.16715	-0.727214	-0.953088	-0.763631	-1.0941	-0.836732	0.0834422	-1.05399	-0.929261	-0.603964	-0.972619	-0.579014	-0.488472	0.0017303	-0.680258	-0.656257	-0.662818	-0.429712	-0.566937	-1.17021	-0.156276	0.452944	-0.773515	-0.650673	-0.441142	-0.587863	-0.869474	-0.731848	-0.430968	-1.22392	-1.08205	-0.907313	-0.768429	-0.500288	-0.750065	-0.637585
	20 to 26 years Postnatal liver	-1.34902	-0.485361	-1.16967	-1.68422	-1.22144	-1.68557	-1.37164	-1.29213	-1.49434	-2.02159	-1.55275	-1.24596	-0.993006	-1.90021	-1.75181	-1.29773	-1.24115	-1.64914	-1.92443	-1.52026	-0.952011	-1.27661	-2.25629	-0.904895	-1.14659	-0.971928	-1.46821	-1.29922	-1.26146	-1.59298	-1.07346	-1.32516	-1.16368	-0.989075	-1.66138	-1.24435	-1.86631	-2.34553	-1.30317	-1.16524	-0.430968	-1.23927	-1.5298	-1.1753	-1.76794	-1.74299	-1.3123	-0.705767
	20 to 26 years Postnatal testis	0.0692701	-0.380296	0.512967	-0.575109	2.72978	0.845007	-0.654136	2.52387	0.462632	1.10191	1.143	1.90655	0.163825	-1.59542	0.838144	-0.0283083	2.81765	0.149059	0.0218619	1.08771	-0.636694	-0.471424	2.57599	0.675503	-0.640277	-0.27657	0.416998	-0.0110041	2.57827	2.7941	0.608503	0.521131	-1.21347	0.643855	1.17597	0.964733	0.135255	1.00423	0.931379	0.822065	0.480426	-0.469793	-0.497682	-0.945631	1.54353	0.620264	0.891333	1.87214
Adult organs (GSE69241)	Brain	1.22236	2.08644	0.623966	0.873938	0.489184	0.299885	0.75459	0.308099	0.628264	0.298894	1.24226	-0.0690586	0.806952	0.863606	0.662203	1.3102	0.0439352	0.189428	0.835885	0.65488	1.03152	1.23808	-0.0568545	0.706665	1.29258	1.20006	0.390547	0.669022	0.192137	0.652662	0.115669	1.15335	1.54984	0.517469	0.839396	1.35308	0.942312	0.768073	1.35279	0.733046	-0.413192	1.16908	1.1322	1.85504	0.774919	0.912365	1.00792	2.49677
	Heart	0.0649084	-0.800531	-0.995896	-0.318989	-0.60755	-0.521918	-0.0878154	-1.05696	-0.815869	-1.05487	-0.284518	-1.0229	-0.590987	0.101049	-0.205149	-0.402184	-0.770972	0.0333127	-0.950415	-0.494254	-0.253129	-0.425908	-0.987445	-0.43316	-0.379027	-0.326229	-0.849622	-1.08427	-0.682738	-0.369556	-0.931149	-0.42327	-0.105831	-1.32952	-0.0736774	-0.295914	-0.292018	0.726932	-0.608837	-1.19842	-0.413192	-0.434147	-0.0571978	-0.34486	-0.371351	-0.483366	-0.433874	-0.634158
	Liver	-0.58366	0.333897	-0.731369	-1.13598	-0.827763	-0.974371	-0.614023	-0.203539	-0.84476	-0.533344	-0.80325	-0.297199	-0.796445	-0.0438663	-1.35393	-0.615407	-0.505156	-1.01186	-0.208647	-1.10822	-0.276465	-0.826667	-0.733269	-0.621689	-0.407425	1.50619	-0.753228	-0.712739	-0.836482	-1.07098	-0.240042	-0.982493	-0.477281	0.128243	-1.33381	-0.487192	-1.44578	-1.47451	-1.1026	0.620156	-0.413192	-0.0501905	-0.942706	-0.412842	-1.42495	-0.942181	-0.92997	-0.816718
	Testis	-0.291107	-0.144748	0.392973	-0.20635	1.96743	1.45405	0.432005	1.8652	0.499214	1.34176	2.45906	1.63939	0.486198	-1.2245	1.28449	-0.1736	1.93048	0.356932	0.0867671	1.29494	-0.543446	-0.100402	1.41612	0.755351	-0.779366	1.33253	0.966776	0.461024	1.87118	1.81807	1.07581	0.729825	-0.959735	0.844392	0.700823	0.819307	0.357209	0.500518	1.15562	0.85681	0.241208	-0.119141	-0.455763	-0.868095	1.205	0.710701	0.871062	-0.0506619
[truncated: 190 more columns]

## Sheet: Mouse
Sample type	Sample name	Zfp113	Zfp13	Zfp202	Zfp212	Zfp213	Zfp263	Zfp282	Zfp286	Zfp316	Zfp398	Zfp446	Zfp46	Zfp641	Zfp661	Zfp746	Zfp777	Zfp786	Zkscan1	Zkscan3	Zkscan5	Zkscan6	Zkscan8	Gm19965	Rbak	Zfp1	Zfp110	Zfp112	Zfp12	Zfp128	Zfp14	Zfp160	Zfp182	Zfp184	Zfp189	Zfp235	Zfp248	Zfp251	Zfp27	Zfp28	Zfp287	Zfp30	Zfp300	Zfp317	Zfp324	Zfp334	Zfp354a	Zfp354b	Zfp354c
		Old	Old	Old	Old	Old	Old	Old	Old	Old	Old	Old	Old	Old	Old	Old	Old	Old	Old	Old	Old	Old	Old	Mid	Mid	Mid	Mid	Mid	Mid	Mid	Mid	Mid	Mid	Mid	Mid	Mid	Mid	Mid	Mid	Mid	Mid	Mid	Mid	Mid	Mid	Mid	Mid	Mid	Mid
Early embryo development (2-cell -> Blastocyst) (GSE70605)	2-cell	0.569838	-0.885631	-0.0542014	2.2545	-0.236639	1.7405	1.74846	0.0494058	0.105582	-0.766867	1.8215	1.09169	0.0189529	-0.296392	-0.526848	0.408752	-0.115066	1.23494	1.32088	2.22482	1.77854	0.904535	-0.0648744	-0.86085	2.34076	-1.31896	-0.304964	-0.689947	-0.338471	-0.211346	-0.725532	-0.882626	-0.44827	-0.627633	1.05375	-0.830938	-1.48831	1.90538	-0.763247	-0.391005	2.12371	-0.165406	2.06453	-0.710305	1.00544	-0.648419	-0.175816	-0.122698
	4-cell	1.45719	0.242291	-0.0753955	0.0343277	-1.4373	-1.30658	-1.28828	-0.133363	-0.0831986	-0.797554	-1.23708	-0.609128	-0.00961098	-0.335674	-2.08754	2.04321	-0.115066	1.39434	0.765409	-1.66441	-1.37664	-0.958584	-0.0648744	0.107524	0.732427	0.969082	-0.382945	-0.952436	-0.338471	-0.211346	1.72561	2.3436	-0.538516	-0.481581	0.54265	-1.12518	1.08461	-0.851126	-0.763247	0.199427	-0.262245	-0.23547	-1.18313	-0.710305	-0.227621	-0.723901	-0.175816	0.00929389
	8-cell	0.595496	-1.24703	0.00987366	-0.0260324	-1.18771	0.44459	-0.114114	-0.133363	-0.175881	-0.142428	-0.697822	0.0219586	-0.0702179	-0.163053	0.102274	0.0360313	-0.0997048	-0.581797	-0.430605	-0.440321	-0.364767	-1.03359	-0.0648744	0.624704	0.24799	0.267845	-0.309604	1.49785	0.945561	-0.211346	0.796056	-0.519251	0.249249	1.60808	0.769632	-0.583229	-0.0417112	-0.794838	0.414103	0.00268182	-0.665996	-0.0485605	-0.517972	0.259899	-0.441746	1.33399	-0.175816	-0.118651
	Morula	-0.88277	0.738219	-0.12808	-0.885116	0.218565	-0.358111	-0.494857	-0.0996455	0.00369548	0.890902	-0.123218	-0.416443	-0.078088	-0.255084	0.281099	-0.428232	0.10308	-0.836682	-1.19734	-0.815637	-0.567965	-0.393711	0.0367667	-0.430776	-0.853455	0.550881	-0.160538	0.247273	-0.338471	-0.211346	0.0715761	-0.201035	1.01907	-0.492651	-0.458684	0.695416	-0.706069	-0.512271	0.320608	0.558647	-0.317447	0.255455	-0.570968	-0.295409	-0.259229	0.0190406	0.473223	-0.114601
	Trophoblast	-1.30897	0.618743	-0.392408	-0.938393	0.962824	-1.6892	-0.0993606	-0.0869697	-0.119147	0.246978	-0.517803	-0.277341	-0.078088	-0.297087	1.29696	-0.710537	-0.115066	-1.36342	-1.66421	-0.0238585	-0.261186	0.574026	-0.0648744	-0.404226	-0.590059	-1.93342	1.11005	-0.673035	-0.338471	0.367558	-1.69924	-0.965098	-0.61779	-0.627633	-1.3998	0.183931	1.08479	-0.777792	-0.734173	-0.470148	-0.220364	-0.180071	-1.17281	0.037412	-0.196395	-0.630135	-0.175816	-0.122698
	Blastocyst	-0.971373	0.614593	0.00728953	-0.550252	1.27029	0.307528	-0.166065	-0.133363	-0.166224	0.0724186	0.0538541	-0.500245	-0.078088	0.375383	0.689486	-0.594592	0.132487	-0.64741	-1.03912	0.091164	-0.0671068	0.0589187	-0.0648744	0.125929	-0.487471	0.866473	-0.371491	-0.313278	-0.276709	-0.146075	-0.117114	-0.153151	-0.0451316	-0.600346	-0.790953	1.42211	-0.0374275	0.184388	1.016	-0.339817	-0.975986	-0.017723	0.125882	0.778333	-0.420873	-0.0507743	-0.175816	-0.122698
Early embryo development (2-cell -> Trophoblast) (GSE98150)	2-cell	1.78764	-0.556095	-1.07212	2.12733	-0.602549	-0.000696222	0.460968	-0.0666676	0.783739	0.694421	1.17338	1.98366	1.04302	-0.444969	-0.993582	0.398114	0.676995	0.938049	1.07752	2.01028	1.04284	1.1444	2.83228	-0.929636	0.84182	-1.5387	-0.866483	-1.84571	0.563096	-0.22655	-1.41848	1.63765	0.875121	0.680459	1.04815	-0.416739	-1.49774	0.678456	-1.16758	0.497022	2.20771	1.08796	-1.40388	0.81914	1.70817	-1.38696	0.176924	-0.033751
	4-cell	1.11155	-0.654046	0.673264	0.390469	-0.215017	0.350262	0.874805	-0.101046	0.847605	0.675428	1.06106	0.676091	-0.239286	0.0894527	-0.502682	0.411351	1.46172	1.8035	0.602105	0.769156	-0.116109	-0.522073	-0.224245	0.176015	0.41841	-0.775314	-0.831868	0.716943	0.107998	0.519806	0.0844237	0.175822	-0.15464	-0.129005	0.872195	-1.20304	0.419797	-0.162098	-0.123874	1.53406	-0.434713	0.185034	0.127625	-0.07084	-0.119805	-0.0105897	-0.109537	-0.29379
	8-cell	0.192574	-0.899884	-0.596906	-1.07344	-1.18101	-0.276673	-0.386974	-0.101046	-0.393317	-1.18609	-0.824793	-1.01341	-0.308231	-0.84271	-0.420062	-0.220833	0.179195	-0.310907	-1.10281	-1.23731	-0.814883	-1.49951	-0.703148	-0.823943	0.297545	-0.240465	-0.66415	0.430189	-0.599571	-0.753722	-0.6343	-1.0844	-1.1029	-0.483383	-0.576685	-1.16262	0.317278	-1.16386	0.262193	-0.265049	-0.82224	-0.841785	-0.386438	-1.35693	-0.215964	-0.755648	-0.506247	-0.305514
	Morula	-0.346987	-0.127646	-0.767378	-0.469345	-0.508749	-1.18676	-1.21225	-0.101046	-0.243136	-1.53142	-1.06481	-0.776926	-0.396303	-0.472647	-0.53377	-0.820829	-1.43429	-1.21108	-1.54654	-1.3305	-1.08657	-0.928	-0.703148	0.347703	-0.470338	0.988114	-0.0517297	0.754551	-0.303495	0.307101	-0.179128	-0.97065	-0.239748	-0.233567	-1.05554	-0.437026	0.839289	-0.878598	1.32982	-0.622886	-0.943364	-1.06792	-1.00588	-0.885635	-0.354769	0.304964	0.186847	-0.314713
	Inner cell mass (ICM)	-1.51652	1.43021	1.49294	-0.691835	1.62683	1.36894	-0.0552664	-0.101046	-0.561637	0.910685	0.281997	-0.367414	-0.221494	1.29482	1.25509	0.229094	-0.303542	-0.345321	0.401134	-0.246631	0.267804	0.404273	-0.703148	0.959869	0.449851	0.568728	1.66194	-0.00641843	-0.183323	0.46118	1.21576	0.0214412	0.909903	-0.429444	0.524274	1.31339	-0.556917	0.906546	0.05323	-0.326719	0.0449503	-0.383386	1.25781	0.891421	-0.835064	0.524727	-0.313974	0.62964
	Trophoblast	-0.98603	0.337497	-0.294621	-0.406875	0.111324	-0.0921049	-0.0022289	-0.101046	-0.79985	0.563489	-0.559396	-0.993189	-0.205974	-0.374316	1.2778	-0.149281	-0.56108	-0.769746	-0.367181	-0.584161	0.495531	0.725685	-0.703148	-0.330615	-1.2555	1.17613	0.304053	-0.653813	-0.219852	-0.837879	0.711805	0.184037	-0.563056	-0.331142	-0.551732	1.6114	0.249618	-0.0596419	-0.671999	-0.859691	-0.212327	0.896224	0.979025	0.256717	-0.765753	0.758349	0.141797	-0.274709
Endoderm differentiation (ESCs -> ETPs) (GSE92572)	Pluripotent cells (differentiation day 1)	-0.343669	-0.181796	-1.38102	-0.22618	-0.581627	0.0282233	-1.36416	-1.21052	-1.49012	-1.3534	-0.233399	-1.68776	-1.04816	-0.278546	-1.05538	-0.875841	0.0909331	-1.32694	-1.74131	1.27487	-0.870677	-0.72276	0.687395	-0.754851	1.32123	1.77308	-1.53659	-1.20574	-1.4774	-1.20944	-0.890643	0.230192	-0.075355	-1.15903	-0.545337	-0.651944	-0.883177	-0.910479	-1.40079	-0.379622	-1.2807	-1.25054	0.168621	-1.15798	-1.21212	-0.858807	-0.791846	-0.982214
	Anterior Foregut Endoderm (differentiation day 7)	-0.96165	0.0912015	0.166058	0.969615	-0.428199	0.713344	0.874901	0.793002	1.10363	0.620376	-0.691925	0.873386	0.183856	-0.213668	0.724046	0.402954	-0.654772	0.66728	0.427836	-0.315755	1.19735	-0.369429	-1.00792	0.656547	-0.22405	-0.446584	0.883099	0.656289	0.571363	1.12354	0.225799	-0.117904	-0.144401	1.26079	0.689648	0.41055	0.289164	1.12434	1.01077	-0.0299598	1.42399	-0.299971	-0.0352353	0.965149	0.553132	1.31443	1.29289	1.1361
	Early Thyroid Progenitors (ETPs, differentiation day 14)	1.26768	0.537859	1.414	0.049669	1.32282	-0.358466	0.791771	0.540246	0.337356	0.224889	1.12302	-0.175598	0.0526907	0.723574	0.674533	0.591989	0.416205	0.0740852	0.920729	-0.432447	-0.125043	1.34271	-0.370076	0.473672	-0.321593	-0.644913	-0.28811	0.693652	0.632719	-0.525167	0.788532	-0.265651	0.846693	0.148797	-0.80707	0.369233	0.784807	-0.462103	0.94987	0.215655	-0.0204242	1.2371	0.295538	-0.0588092	1.23397	-0.207359	-1.16765	0.135727
Mesoderm differentiation (ESCs -> Cardiomyocytes) (GSE47948)	ESCs	-1.3742	-0.16685	-0.807486	-0.68636	0.338341	-0.0746633	-1.43486	-1.03222	-1.57337	-1.28254	0.698696	-0.882378	-1.25601	0.493908	-0.714196	-0.663118	0.207589	-1.26139	-1.91301	0.723441	-1.0508	-1.44404	1.52033	-0.0672554	0.883544	1.6973	-1.16941	-1.51005	-1.53651	-0.966408	-0.872799	0.252207	-0.698418	-1.58288	-0.757226	-1.08048	-1.54643	-0.289771	-1.24493	-0.675287	-1.46164	0.161417	-0.263652	-1.44584	-1.49916	-1.15251	-0.83652	-1.3083
	Mesodermal cells (differentiation day 4)	0.868055	0.241682	1.14538	1.09529	0.560357	0.32671	1.13098	0.0527267	-0.0681853	0.0611554	0.949844	-0.817834	-0.866443	0.21592	0.971146	0.885193	0.649161	-0.530654	0.631793	-0.577017	-0.0174873	0.777124	-0.768168	0.769752	0.322673	-0.343923	-0.947042	1.09224	-0.000709774	-0.771991	0.229628	-0.879604	1.24143	0.639916	0.127369	0.615106	0.629346	-0.762588	-0.734587	0.0751628	-0.356152	-0.666932	0.660776	0.860403	1.12911	0.604369	-0.458908	0.346809
	Cardiac precursors (differentiation day 5)	1.23865	0.290701	0.638578	0.884699	0.942839	0.148588	1.04736	0.890143	1.12913	0.699331	0.400139	0.232133	-0.11444	0.299428	0.909487	0.726262	0.309372	0.486594	1.09821	0.133901	0.18111	1.22065	-0.305182	0.57255	-0.0276563	0.146919	0.13247	0.539187	0.720208	-0.36489	0.824531	0.379859	0.485875	0.998114	-0.393025	0.838037	0.552989	-0.149964	0.916393	0.317808	0.428757	0.957714	0.327764	0.931025	1.0386	-0.452956	-0.461758	0.549713
	Cardiomyocytes (differentiation day 10)	-0.683992	0.254866	-0.924716	-0.499013	-1.69115	-0.112539	-0.184026	0.00131979	1.17062	0.185177	-1.73905	0.940716	1.39112	-0.660513	-0.811803	-0.473757	-1.45695	0.660205	0.0344665	0.516988	1.24308	0.478303	-1.29105	-1.00061	-0.913964	-0.433697	1.45841	0.562758	1.02452	1.56759	-0.455746	-0.0857816	-0.674471	0.258209	0.413062	-0.0892184	0.683079	1.23675	1.35205	0.116502	1.64473	-0.927356	-0.289626	-0.134329	0.296541	1.47242	0.975545	1.01401
Ectoderm differentiation (ESCs -> DNs) (GSE94364)	ESCs	-1.54321	-0.0366179	-0.35022	-0.477644	-0.160261	0.624206	-1.33493	-1.04903	-1.38138	-0.797923	0.476753	-1.07241	-1.22957	0.784718	-0.13159	-0.639807	-0.960806	-1.0222	-0.488411	0.0726258	-0.0443274	-0.109762	0.641045	-0.342484	0.459391	1.73759	-0.956898	-1.10984	-1.01144	-0.857274	-1.14538	0.15909	-0.496575	-0.400295	-0.437719	-0.921958	-1.30544	-1.10247	-0.936293	-1.56552	-0.806061	-1.13607	1.25591	-1.66351	-1.33099	-0.471884	-0.855192	-0.875833
	Differentiation day 1	-0.35713	-0.139411	-1.1678	-0.212812	-0.806635	0.107373	-0.962632	-0.892448	-1.24178	-1.351	0.236644	-1.25796	-1.29929	-0.879929	-0.893794	-1.07843	-0.70776	-1.07816	-1.17664	1.41186	-0.859564	-0.870711	0.336182	-0.0833103	0.969956	1.18709	-1.23461	-0.840797	-1.19869	-1.21369	-0.245516	-0.895704	0.127654	-0.939127	-0.740828	-1.23589	-0.716118	-0.408329	-0.98238	-0.57973	-1.26143	-0.796501	-0.372635	-0.820687	-0.656694	-0.352633	-0.855979	-0.635984
	Differentiation day 3	1.30889	0.261243	0.572342	0.694822	0.317451	-0.068322	0.57711	0.11728	0.161403	-0.330543	-0.0553228	-0.480342	-0.529711	0.305662	0.676175	0.882951	-0.00740485	0.0536464	1.10933	-0.121895	0.401496	0.940953	-0.795058	0.48012	0.00466159	0.0966462	-0.740562	0.764008	-0.0559266	-0.490656	0.504201	-0.689173	1.12657	0.195567	-0.818567	0.270893	0.56994	-0.690524	-0.201958	0.187338	-0.0238105	-0.00756555	0.196472	-0.088157	1.39419	-0.664126	-0.8318	0.0291826
	Differentiation day 16	0.929443	0.831042	1.81509	0.873365	0.94059	1.05246	1.65137	1.37199	1.62175	1.75811	0.307966	1.2477	1.44942	0.279585	0.930193	0.63553	2.09613	1.59331	0.822203	-0.0849473	1.33723	0.0687668	-0.0692189	0.859245	0.151992	-0.34027	1.37359	1.27659	1.815	1.49201	1.05589	1.35561	0.848252	1.69616	1.34633	1.39373	1.2998	1.43126	1.73387	1.41834	1.61733	2.04893	0.356765	1.70071	1.03551	1.45428	1.3079	1.60079
	Dopaminergic neurons (DNs, differentiation day 30)	0.178301	-0.255501	0.162927	-0.043831	-0.262659	-1.02932	0.414562	1.00178	0.696981	0.945815	-0.536553	0.863902	1.25394	0.445448	-0.38972	0.319768	0.157218	0.641137	-0.228485	-0.270392	-0.398542	0.80421	-0.680793	-0.78788	-0.859499	-0.71819	1.47247	0.351028	0.837242	1.40598	0.2133	0.463684	-0.922945	0.648306	0.555635	0.78589	0.406538	1.0448	0.940987	0.879116	0.920314	1.11254	-0.274377	0.681496	0.337923	0.63096	1.67751	0.65653
Early organogenesis to adulthood (Embryonic day 10.5 -> Postnatal day 63) (E-MTAB-6798)	Embryonic day 10.5 brain	1.36632	0.466999	0.056867	0.528199	0.683059	-0.272788	0.358243	0.306702	0.32086	-0.495358	0.627565	-0.706155	-0.972064	0.616223	0.260251	0.36765	0.657472	-0.479986	0.278124	-0.0222841	-0.244034	0.27833	0.238014	-0.209522	-0.224572	-0.227051	-1.19117	0.529753	-0.0103179	-0.462656	0.196666	-0.734708	1.12405	0.0426727	-0.531305	0.136905	0.283248	0.229352	-0.335866	0.3102	-0.36956	-0.379239	0.240311	0.0568381	1.11132	-0.0573724	-0.898786	0.25416
	Embryonic day 10.5 heart	-0.515801	-0.588812	-0.637467	-0.753244	-0.234226	-1.10254	-0.781759	-0.5876	-1.01117	-1.56452	-0.783065	-0.673819	-1.15348	-1.00023	-1.1052	-0.928888	-0.850718	-1.24884	-0.536567	-0.856386	-0.406073	-0.742814	-1.2315	-1.02518	-0.753439	-0.487952	-1.0636	-0.754764	-0.898865	-0.441898	-0.830512	-1.13489	-0.587076	-1.10676	-1.32968	-0.680561	-0.314574	-0.755244	-0.848458	-0.75766	-1.17076	-1.25544	-0.358986	-0.441678	0.100018	-0.61075	-1.5567	-0.343121
	Embryonic day 10.5 liver	0.163016	0.168838	0.171318	0.330717	0.590605	-0.183516	0.138646	0.148783	-0.457203	-1.01882	-0.147326	-0.798844	-1.47244	0.170673	0.299929	0.049708	-0.436288	-0.268332	0.322014	-0.0947803	-0.528222	-0.109085	0.0114348	-0.326569	-0.13366	0.266354	-0.99401	0.210781	-0.101501	-0.705701	-0.0445064	-0.86837	0.626454	0.0285295	-0.461435	0.242044	0.00324454	-0.0597006	-0.592736	-0.46453	-0.64031	-0.645053	-0.00705736	0.0753831	0.725099	-0.182305	-1.28409	0.0294438
	Embryonic day 10.5 ovary	1.0779	0.676843	0.816777	1.14552	1.42441	0.465741	0.963013	0.620308	0.356969	-0.514862	0.866856	-0.164659	-1.18965	1.33861	1.01886	0.493966	-0.164989	0.817015	1.40898	1.56699	0.0482958	0.934408	0.242501	0.577638	0.564923	0.766526	-0.474516	1.15892	0.813135	0.0303406	1.07579	-0.361585	1.38681	0.637322	0.409365	0.875694	0.755218	0.707131	0.15499	0.514648	0.0192733	-0.0978754	0.748269	0.886969	1.62838	0.623582	-0.439596	0.701032
	Embryonic day 10.5 testis	1.19202	0.733868	0.647061	1.10039	1.41894	0.460495	1.03774	0.650679	0.333115	-0.278653	0.796811	0.130775	-0.936124	0.686842	1.14124	0.0392601	-0.223832	1.16051	1.48146	1.65428	0.183956	1.32754	0.381633	0.641922	0.420489	0.924249	-0.0747309	1.15992	0.953298	0.335362	1.1204	0.369443	1.3178	0.706013	0.964683	0.939568	0.706224	0.752965	0.46342	0.466867	0.290796	0.590527	0.717602	1.23926	1.61738	0.838435	-0.387578	0.824959
	Embryonic day 11.5 brain	1.23626	0.198612	0.432622	0.287818	0.473672	0.082971	0.256032	0.398709	-0.0951576	-0.435174	0.365728	-0.622718	-1.08461	0.796718	0.131621	0.558537	0.602766	0.662774	0.140942	0.552562	-0.538251	0.724775	-0.255456	-0.117637	-0.0590273	-0.0975518	-1.21359	0.479524	0.0112203	-0.558828	0.66814	-0.283662	1.22805	0.764988	-0.574954	0.451014	0.266251	0.294002	-0.281627	0.343928	-0.295722	0.142079	0.516763	-0.0783551	1.43128	0.31602	-0.697491	0.372097
	Embryonic day 11.5 heart	-0.159088	-0.0752093	0.374764	-0.292931	0.272448	-0.333122	-0.370836	-0.0528629	-0.653457	-1.12329	-0.269708	-0.545705	-0.606696	-0.161624	-0.517713	-0.53665	-0.753438	-0.0702532	0.423993	0.606347	0.146111	0.332008	-0.286844	-0.167674	-0.0826293	0.222496	-0.530812	-0.343477	-0.0883734	0.153455	0.415766	-0.456846	0.49805	0.148094	-0.515949	0.180705	0.0905298	0.264684	-0.198422	-0.193763	-0.488067	-0.578899	0.290708	-0.411454	0.955638	0.161888	-1.3324	0.165758
	Embryonic day 11.5 kidney	0.607227	0.632464	0.678947	0.619719	0.652908	0.272222	0.72045	0.441357	0.0108004	-0.267012	0.501324	-0.0509133	-0.692495	0.163913	0.828103	0.658519	-0.0221381	0.705441	0.251678	0.118335	-0.216523	0.567458	-0.0595628	0.584284	0.426397	-0.0443826	-0.436074	0.518649	0.13895	-0.121681	0.536295	-0.162355	1.07925	-0.03225	0.144211	0.702786	0.19896	0.607574	-0.022822	0.0911116	-0.11941	-0.650251	0.634521	0.407681	1.02011	0.703049	-0.682069	0.427601
	Embryonic day 11.5 liver	0.420048	0.319174	0.114915	0.365377	0.684649	-0.229946	0.343829	0.102876	-0.0515157	-0.904132	0.0864673	-0.668428	-1.23704	0.0858888	0.612269	0.0474772	-0.0785747	0.0592872	-0.0368415	0.745629	-0.535846	0.333533	-0.627572	-0.288929	-0.118594	0.0331671	-0.88472	0.240376	-0.066474	-0.594931	0.0300076	-0.757571	0.674544	0.135167	-0.353035	0.299247	0.0654535	-0.0188102	-0.343476	-0.128589	-0.524601	-0.385645	0.171751	0.109946	1.09844	-0.129367	-1.06357	0.237606
	Embryonic day 11.5 ovary	0.324746	0.656361	0.595181	0.805686	1.15624	0.891327	0.809216	0.773509	0.335212	1.14568	0.798215	0.351245	0.0822322	0.496865	1.51521	0.516279	-0.0533742	0.502294	0.989654	0.212973	0.488288	0.926257	0.0532194	0.994058	1.11334	0.553779	0.392098	0.803351	0.385428	0.836523	0.778688	0.304198	0.991337	0.502452	1.37926	0.948193	0.672327	0.39419	0.515569	0.41009	0.664241	0.283229	0.634709	0.739414	0.825225	0.548599	0.0120487	0.60301
	Embryonic day 11.5 testis	0.584159	0.815065	0.707525	0.583345	1.35998	0.880988	0.56673	0.744571	0.512203	-0.131988	0.642125	0.515657	0.499157	0.641709	1.21121	0.232372	-0.699812	0.784254	0.851118	1.44492	0.613439	1.2138	-0.194778	1.02197	1.04985	0.956257	0.603033	0.845512	0.539749	0.541684	0.694909	0.475804	0.866465	0.779649	0.762329	0.580943	0.712383	0.812255	0.555918	0.360201	0.410257	0.364214	0.962443	0.965336	0.913747	0.549816	0.251469	0.674258
	Embryonic day 12.5 brain	2.25631	0.819185	0.794792	0.963276	0.204653	0.989154	0.98591	1.18306	1.23423	0.942107	1.38238	0.604077	0.248197	1.60383	0.595508	0.535258	1.64763	1.84887	1.64379	1.2223	0.65806	1.51158	0.825184	0.698424	0.635632	0.374606	0.221455	1.05053	1.06301	1.16577	1.42687	1.22268	1.5115	1.3208	0.849874	0.972048	0.846726	1.26164	1.18849	1.32793	0.849445	1.22373	1.42632	1.07956	1.77864	0.620473	0.336922	0.926679
	Embryonic day 12.5 heart	-0.622323	-0.326209	-0.3762	-0.726192	-0.374788	-0.652272	-0.458261	-0.188642	-0.516209	-1.21277	-0.67771	0.626291	-0.630444	-1.28967	-0.713555	-0.551189	-0.634694	-0.368423	-0.0511471	-0.272654	-0.114128	0.0554521	-0.0567432	-0.520619	-0.28989	-0.234677	-0.244905	-0.667776	-0.0702894	0.423658	-0.131143	-0.375791	-0.125377	-0.112518	-0.775274	-0.229437	-0.147959	0.0188929	0.00240843	-0.323233	-0.0977976	-0.842428	-0.134026	-0.335115	0.258312	-0.280923	-1.02119	-0.0475312
	Embryonic day 12.5 kidney	0.882847	0.651394	0.820272	0.693977	1.05089	0.431183	0.691177	0.40735	0.0479703	0.190027	0.809703	0.149202	-0.40575	0.600598	0.754908	0.806687	0.191867	1.13342	0.679368	0.488119	-0.0400087	1.04141	0.213186	0.66498	0.410414	0.469107	0.0167966	0.766486	0.335428	0.147364	0.659926	0.125446	0.961633	0.300462	0.480627	0.647479	0.243776	0.795522	0.0907967	0.211109	0.0438334	-0.370579	0.808518	0.413362	0.948446	0.494642	-0.27046	0.675373
	Embryonic day 12.5 liver	-1.06867	-1.49481	-1.35153	-0.965748	-1.65096	-0.732533	-0.960168	-1.33054	-1.80787	-1.2561	-0.645714	-1.80599	-1.75064	-0.974517	-1.28557	-1.10076	-1.02689	-1.18898	-0.51609	-1.77853	-0.922028	-1.06542	-0.844924	-1.61654	-1.49441	-0.272938	-1.58703	-1.30297	-1.56751	-1.87881	-1.03958	-1.34275	-1.1698	-1.21972	-1.23341	-1.03966	-0.904576	-1.26539	-1.65096	-1.60366	-2.03537	-1.53199	-0.820686	-0.699247	-1.08845	-1.39891	-1.76064	-1.26203
	Embryonic day 12.5 ovary	0.781643	0.869972	0.834893	0.935208	1.39342	1.21829	0.961376	1.01658	0.575581	1.34038	1.14673	0.828302	0.0682915	0.681367	1.38377	0.687084	0.0195691	0.869546	1.45279	1.50729	1.05133	1.21267	1.26418	1.34551	1.14519	0.759759	0.875515	1.03324	0.937026	1.18798	0.923388	0.752178	0.981743	0.837019	1.48948	0.980935	0.839441	0.71588	0.786889	0.503733	0.985562	0.60857	0.982913	0.82457	0.944794	0.808443	0.708479	0.878293
	Embryonic day 12.5 testis	0.708755	0.574568	0.600572	0.924093	1.94854	0.637958	0.0662323	0.537445	0.0505466	-0.0341435	0.937707	0.484389	1.59695	0.554547	0.486896	0.237383	-0.53903	0.688528	0.593407	1.73209	0.813169	1.30827	1.7911	1.08813	0.944144	1.25148	0.262928	0.258377	0.486599	0.480007	0.433912	0.396789	1.07595	0.89891	0.646824	1.29206	0.901291	0.514602	0.0447012	0.550941	0.340374	0.19528	0.805067	0.15222	0.579244	0.433228	-0.411198	0.638861
	Embryonic day 13.5 forebrain	2.0621	1.06413	0.771256	0.980372	0.60145	0.991006	1.16718	1.21258	1.37448	1.08273	0.969388	0.95097	-0.0119081	1.33458	0.847852	0.455531	1.80096	1.60732	1.65844	0.839152	1.05615	0.910697	1.81059	0.789805	0.692099	0.635615	0.596408	1.36206	1.27874	1.28309	1.23394	1.04061	1.50885	1.26056	1.0759	0.570462	1.04884	1.60067	1.13272	1.45559	1.32169	1.0479	1.30464	1.25345	1.45363	0.817296	0.827726	1.16381
	Embryonic day 13.5 heart	-0.586128	-0.149245	-0.197672	-0.555595	-0.0259125	-0.336591	-0.150698	-0.00670731	-0.231304	-0.792278	-0.553197	0.700046	-0.68523	-1.01027	-0.494244	-0.211337	-0.807893	-0.392096	0.217401	-0.604218	-0.18692	-0.239937	-0.360525	-0.210562	-0.283839	-0.165419	-0.135012	-0.289222	-0.0759394	0.20903	-0.131657	-0.620522	-0.093131	-0.147219	-0.425556	-0.333817	-0.0299098	0.16195	-0.326349	-0.418693	0.110145	-0.862767	-0.239286	-0.0827665	0.189082	-0.33067	-0.728292	-0.0135459
	Embryonic day 13.5 hindbrain	1.63774	1.16757	1.08971	0.639142	0.58052	0.768721	1.27285	1.14182	1.75889	1.34327	1.17354	0.904214	1.06545	1.04468	0.818432	0.596456	2.18948	1.54496	0.885104	0.442133	0.861633	0.584595	1.5911	0.683145	0.639315	-0.185154	0.784906	1.21246	1.4814	1.39331	1.02947	1.03101	1.02311	1.14002	1.21233	1.13418	0.97536	1.42619	1.28377	1.42074	1.13096	1.66331	1.05889	1.39954	1.19592	0.93166	1.24333	1.16195
	Embryonic day 13.5 kidney	0.305888	0.606022	0.563022	0.631553	0.951287	0.379299	0.68753	0.390772	-0.00013844	-0.381893	0.187095	0.0915305	-0.689765	0.033566	0.595851	0.815962	-0.312153	0.615282	0.327524	0.484472	-0.00892276	0.476819	0.259882	0.441013	0.213055	0.289842	-0.325893	0.502181	0.282888	-0.300097	0.465823	-0.485855	0.937005	0.100631	0.105502	0.57976	0.271229	0.601258	-0.272821	0.0065334	-0.0917282	-0.528802	0.40019	0.594921	0.854141	0.426968	-0.305557	0.554877
	Embryonic day 13.5 liver	-1.4047	-1.8081	-1.58939	-0.772961	-1.03864	-1.07401	-1.24216	-1.687	-1.9197	-1.33991	-0.962681	-1.76983	-1.77392	-1.51391	-1.56896	-1.43947	-0.818396	-1.25254	0.130125	-1.54815	-1.00668	-1.2326	-1.42783	-1.62407	-1.64955	-0.225211	-1.62229	-1.5145	-1.69251	-2.01381	-1.10564	-1.21996	-1.63971	-1.23068	-1.31932	-1.16869	-1.17703	-1.52081	-1.78632	-1.76712	-2.02038	-1.74243	-1.08759	-0.940031	-1.41459	-1.51618	-1.83809	-1.73936
	Embryonic day 13.5 ovary	0.273411	0.624115	0.648216	0.844517	1.28157	0.691858	0.808575	0.730672	0.515389	0.730282	0.579191	0.561085	-0.0272874	0.560737	1.50706	0.715743	0.480646	0.373124	1.02414	-0.248685	0.58817	0.805149	0.333181	1.0516	0.94307	0.727136	0.404603	0.680299	0.493667	0.524491	0.752136	0.128798	0.772656	0.526311	1.09572	0.96833	0.663125	0.711318	0.39503	0.420522	0.655343	0.0474355	0.637992	0.795181	0.783574	0.805145	0.0169312	0.685873
	Embryonic day 13.5 testis	0.168155	0.787276	0.635869	0.68461	1.41208	0.86887	0.408764	0.604607	0.421638	-0.327673	0.738148	0.327068	0.0135392	0.281795	0.930726	0.281648	-0.685005	0.271907	0.681291	0.600917	0.595467	0.938521	0.52807	0.850751	0.722927	1.0666	0.159946	0.617701	0.23441	0.232072	0.663442	0.112065	0.908807	0.562539	0.641149	0.816789	0.703906	0.740986	0.0604056	0.3407	0.503095	0.132494	0.660213	0.620766	0.706215	0.310932	-0.296143	0.637065
	Embryonic day 14.5 forebrain	2.01435	1.23525	0.618277	0.662059	0.597302	0.859295	1.16045	1.05752	1.43687	1.0263	0.844863	0.827642	0.100041	1.99439	0.588579	0.972587	2.08506	1.28979	1.04914	0.284836	0.94768	0.576517	2.9859	0.571321	0.876482	0.115901	0.494845	1.34001	1.36739	1.05681	0.723066	1.17415	1.33225	0.984598	0.689338	0.36192	0.914003	1.62205	1.21038	1.53183	1.17584	0.583742	1.08989	0.882591	1.26711	1.01731	0.658188	1.15414
	Embryonic day 14.5 heart	-0.447	-0.209098	-0.304447	-0.35845	0.174649	-0.333215	-0.0859489	0.0813057	-0.241113	-0.883468	-0.230455	0.856807	-0.434861	-0.875775	-0.281225	-0.363931	-0.903397	-0.482905	0.151014	0.289428	-0.0123345	-0.0668839	-0.785054	-0.14455	-0.175643	-0.291983	0.00991574	-0.302968	-0.540303	0.179523	-0.273889	-0.230818	-0.0901186	-0.365257	-0.380356	-0.39065	-0.0755055	0.102354	-0.172562	-0.315232	0.176887	-0.896141	-0.23705	-0.276473	0.128514	-0.394909	-0.878777	-0.0315202
	Embryonic day 14.5 hindbrain	1.64942	1.14378	1.18039	0.618177	0.241964	0.774276	1.13432	1.14626	1.75163	1.12659	1.05653	0.725469	1.38946	1.42719	0.557361	0.445202	2.58036	1.11314	0.589942	0.0984148	0.788612	0.387378	1.7684	0.571619	0.958093	-0.576366	0.970015	1.03101	1.71981	1.13625	0.969963	1.15981	0.909649	1.11613	0.837391	1.10918	0.97763	1.20105	1.51137	1.50906	1.01623	1.72542	0.974872	0.868215	1.05531	0.981792	1.45067	1.20397
	Embryonic day 14.5 kidney	0.658274	0.539438	0.689859	0.702939	0.954822	0.560143	0.834618	0.364247	-0.0057808	-0.0807613	0.680506	0.145262	-0.466689	0.0480976	0.640203	0.832285	-0.373021	0.928317	0.345119	0.135031	-0.239654	0.78251	0.360252	0.677419	0.636589	0.263123	-0.259109	0.552103	0.179808	-0.348492	0.57601	-0.00804997	0.922951	0.344869	0.283777	0.575811	0.213891	0.442689	-0.0796612	0.0860239	0.0891717	-0.287142	0.628913	0.533128	1.0729	0.476071	-0.455679	0.584349
	Embryonic day 14.5 liver	-1.73364	-1.95665	-1.86152	-1.01381	-1.39343	-1.40642	-1.47118	-1.81623	-1.99621	-1.64173	-1.14583	-2.00217	-1.73247	-1.58406	-1.90632	-1.25648	-0.996597	-1.87347	-0.618387	-2.15156	-1.32427	-1.6882	-1.67758	-2.0421	-1.84053	-1.04585	-1.90903	-1.94495	-1.94579	-2.31672	-1.38941	-1.51084	-1.72589	-1.43534	-1.88151	-1.68452	-1.48102	-1.87162	-1.80955	-1.99368	-2.3051	-1.61163	-1.57328	-0.995305	-1.66487	-1.76792	-1.84714	-1.90879
	Embryonic day 14.5 ovary	0.22447	0.620006	0.471749	0.440278	0.802532	0.527389	0.410082	0.804991	0.395691	0.876868	0.485893	0.466054	-0.117	0.0757139	1.05045	0.537702	-0.168213	-0.0142219	0.984023	-0.293645	0.475935	0.429112	1.4111	0.968421	1.02524	0.146373	0.418484	0.755263	0.422391	0.640295	0.652897	0.304943	0.777806	0.469779	0.883075	0.871321	0.478358	0.267656	0.353429	0.317871	0.55372	0.644986	0.50167	0.286551	0.564613	0.480738	0.0212917	0.556982
	Embryonic day 14.5 testis	0.0918447	0.790084	0.311295	0.30768	1.35586	0.245141	0.364527	0.522058	0.21249	-0.381628	0.373399	0.36514	0.209472	-0.0926621	0.292098	0.984309	-0.112972	-0.040927	-0.128333	0.567869	-0.200857	0.445883	0.324092	0.648837	0.54868	0.268277	0.117237	0.463861	0.35219	0.092295	-0.0454415	0.023621	0.707769	-0.136674	-0.0604681	0.494427	0.630479	0.689932	0.0019918	0.242785	0.188654	0.181422	0.198771	0.242645	0.452688	0.482023	-0.178932	0.558914
	Embryonic day 15.5 forebrain	1.70734	0.927226	0.777302	0.368358	0.166621	0.564523	1.02964	1.07872	1.53215	1.20622	0.544253	0.790593	0.356914	1.49027	0.374336	0.671463	1.96278	1.04527	0.782819	-0.236734	0.720707	0.253619	0.486036	0.357377	0.566673	0.124838	0.59054	1.07681	1.50366	1.07732	0.58169	0.994968	1.23302	0.693403	0.847329	0.653739	0.851865	1.09293	1.21047	1.56336	1.18347	1.03268	0.787447	0.926067	0.9209	1.11343	1.39214	1.14318
	Embryonic day 15.5 heart	-0.0246215	-0.170051	0.0469981	-0.114867	0.337696	0.141778	0.106826	0.194972	-0.307112	-0.182941	0.28323	0.990004	-0.17923	-0.636512	-0.0187225	-0.00332176	-0.544205	0.289071	0.683054	0.400688	0.148807	0.558617	0.199474	0.318983	0.0824674	0.713217	0.143101	0.135701	0.132901	0.516213	0.322786	0.0714686	-0.00110879	0.340939	0.16956	0.404585	0.209413	0.319298	0.228112	-0.190061	0.411724	-0.201339	0.171621	0.374931	0.319728	-0.0762411	-0.418708	0.275266
	Embryonic day 15.5 hindbrain	0.920344	1.05198	1.23861	0.214356	0.346025	0.694334	1.23131	1.01856	1.67794	1.2908	1.05616	0.692114	1.51735	1.17194	0.368353	0.699494	2.54365	0.814438	0.0984286	-0.622671	0.57785	-0.166681	1.15764	0.297298	0.760757	-0.624223	0.929135	1.03613	1.53299	1.17097	0.592944	0.765062	0.60431	0.670707	0.971183	0.974894	0.903751	0.743282	1.1908	1.43527	1.15899	1.49167	0.664453	1.10774	0.7674	1.03619	1.74962	1.09999
	Embryonic day 15.5 kidney	0.818034	0.423424	0.865089	0.866227	0.961225	0.783771	0.785169	0.453761	0.0903041	0.506141	0.847055	0.442135	0.168386	0.829401	0.900221	0.87852	-0.0754761	1.36135	1.07393	0.86266	0.535445	1.18585	0.0639524	1.02737	0.463472	0.913169	0.162798	0.957047	0.393154	0.127457	0.822497	0.294189	0.739055	1.09476	0.913807	0.800794	0.4614	0.503708	0.0920524	0.303153	0.418889	0.105606	0.850637	0.901532	0.904259	0.605496	0.0625194	0.712518
	Embryonic day 15.5 liver	-1.72276	-1.86375	-1.79607	-1.3068	-1.39788	-1.4625	-1.54641	-1.88107	-1.89684	-1.6591	-1.21103	-1.76536	-1.76838	-1.54275	-1.77873	-1.51802	-0.758768	-1.66882	-0.270673	-2.41238	-1.59081	-1.68923	-1.27551	-2.05228	-1.81419	-0.997251	-1.86627	-1.71954	-1.86956	-2.21945	-1.63977	-1.393	-1.72122	-1.42809	-1.81995	-1.65549	-1.70869	-1.9247	-1.89999	-1.93607	-2.06462	-1.78203	-1.85223	-1.01384	-1.55698	-1.69212	-1.75131	-1.91544
	Embryonic day 15.5 ovary	0.429877	0.665526	0.636606	0.372656	1.04438	0.458576	0.564501	0.870186	0.37135	0.63445	0.757895	0.537543	-0.0553545	0.443992	0.968754	0.937933	-0.329268	0.186453	0.875512	0.147174	0.406456	0.582819	0.271162	0.875364	0.584928	0.27741	0.685008	0.95563	0.534537	0.41964	0.383495	0.521569	0.73522	0.327766	0.948854	0.681456	0.580878	0.629865	0.412578	0.601558	0.776569	0.534565	0.504326	0.624575	0.530487	0.472894	0.661372	0.729746
	Embryonic day 15.5 testis	0.0253093	0.349039	0.535452	0.308868	0.849483	0.19449	0.122414	0.544304	0.11881	-0.118336	0.268936	0.257082	0.731686	0.598999	0.394131	0.705239	-0.557825	-0.18657	0.129457	0.386634	0.478911	0.241015	0.437461	0.532143	0.512855	0.342487	0.16005	0.38583	0.337704	0.211486	-0.0798411	0.442485	0.903187	0.358903	0.683076	0.483145	0.443402	0.179317	-0.036607	0.687993	0.339981	0.0309007	-0.071071	0.29515	0.255814	0.498758	-0.0456965	0.586965
	Embryonic day 16.5 forebrain	1.82741	0.952889	1.13126	0.865239	0.130695	0.936025	1.14921	1.23242	1.60469	1.28659	0.643614	1.01568	0.647951	1.52893	0.599364	0.656032	2.44935	1.31597	1.0658	0.357541	1.12204	0.410778	1.95549	0.718795	0.823411	0.512673	1.04263	1.22473	1.55609	1.18708	1.07975	1.32923	1.38093	0.854461	1.02858	0.589491	1.04576	1.21642	1.62627	1.60214	1.33191	1.2229	1.21837	1.12807	0.986779	1.30705	1.51772	1.36511
	Embryonic day 16.5 heart	-0.608558	-0.548799	-0.330561	-0.687753	-0.312892	-0.378	-0.476922	-0.33136	-0.617373	-0.703879	-0.413063	0.769344	-0.2512	-1.19965	-0.35846	-0.516249	-0.879747	-0.419389	0.288706	-0.0368497	-0.328398	-0.048429	-0.58186	-0.199737	-0.285864	-0.0124338	0.188751	-0.410332	-0.30767	0.320611	-0.0824133	-0.237969	-0.526513	-0.144804	-0.588243	-0.559801	-0.139849	-0.126366	-0.111891	-0.587479	0.45782	-0.978154	-0.319482	-0.3665	-0.175802	-0.363056	-0.975957	-0.200574
	Embryonic day 16.5 hindbrain	0.948402	1.0533	1.75927	0.693444	0.327397	0.8943	1.34123	1.22823	1.72833	1.54857	1.34512	0.863675	2.0944	0.968003	0.849105	0.492382	2.6432	1.28435	0.696172	0.595331	0.919376	0.17784	0.890516	0.714722	0.930248	-0.134321	1.25913	0.888216	1.82353	1.4561	1.3208	1.22133	0.795899	1.21075	1.33319	1.44036	1.11409	0.954141	1.56545	1.67278	1.33623	2.24742	1.27465	1.45949	0.957455	1.34884	2.27938	1.37777
	Embryonic day 16.5 kidney	1.14644	0.485723	0.736748	0.938087	0.938662	0.922566	0.785932	0.453766	0.0777273	0.475507	0.868295	0.394048	0.257358	0.677774	0.880886	0.798911	0.0186389	1.54649	1.15407	0.703087	0.334642	1.31642	0.453905	1.04777	0.656808	0.872608	0.213765	0.816548	0.403624	0.130204	1.00676	0.492257	0.850569	1.23336	0.78724	0.74615	0.476354	0.684141	0.272831	0.252881	0.552387	0.337226	0.950755	0.831276	0.811167	0.790719	0.169292	0.721745
	Embryonic day 16.5 liver	-1.83057	-1.98841	-1.74954	-1.06176	-1.30775	-1.16587	-1.57935	-1.96533	-1.8173	-1.4175	-1.11734	-1.99619	-1.6882	-1.6405	-1.89464	-1.71653	-1.00671	-1.09366	0.0945074	-1.21277	-1.30068	-1.18478	-1.55753	-1.75842	-1.64115	-0.468831	-1.77502	-1.88946	-2.02303	-2.24142	-1.02132	-1.01702	-1.59298	-0.942354	-1.62754	-1.57105	-1.70216	-1.60592	-1.80352	-1.82634	-1.95408	-1.70754	-1.44646	-0.804276	-1.35021	-1.46206	-1.81251	-1.88762
	Embryonic day 16.5 ovary	0.943466	0.644343	0.954208	0.758918	1.04504	0.951274	0.722379	1.03973	0.671802	0.552238	1.42755	0.657658	1.05743	0.262615	1.22042	0.791027	0.727829	0.558541	1.35638	0.645999	1.0254	0.933805	0.840473	1.29703	0.820224	0.4886	0.897713	0.709943	0.724338	0.663631	1.21954	1.00711	0.835281	0.84464	0.598064	1.05369	0.655505	0.755722	1.01607	0.391481	0.95272	1.08711	0.932813	0.336675	0.407123	0.943695	0.993809	0.704317
	Embryonic day 16.5 testis	0.0208559	0.337773	0.870055	0.88784	1.25736	0.578412	0.310062	0.629659	0.0477891	0.342369	0.567496	0.557227	1.34682	0.723533	0.483164	0.324519	-0.603334	0.262879	0.442509	1.33502	1.10932	0.786717	1.75783	1.12007	0.909829	0.94145	0.474595	0.518239	0.452111	0.0653198	0.632173	0.778976	1.27652	1.23588	0.741731	0.985195	0.865483	0.364363	0.600459	0.883114	0.587523	0.999241	0.498664	0.537845	0.417951	1.18807	-0.103861	0.71497
	Embryonic day 17.5 forebrain	0.650631	1.14092	0.889346	0.0680562	-0.259034	0.605061	1.04511	1.00702	1.45221	1.20818	0.305003	1.15831	0.725164	1.21596	0.36434	0.826772	2.45656	0.890715	0.169607	-0.220521	0.42505	-0.361322	0.513576	0.243893	0.719243	-0.225973	0.806666	1.08804	1.4983	1.06503	0.206413	1.06092	1.18337	0.360843	0.670953	0.538723	0.843298	1.26768	1.43373	1.54738	1.1272	0.869701	0.640878	1.14686	0.666141	1.22154	1.58379	1.31617
	Embryonic day 17.5 heart	-0.859569	-0.94426	-0.602456	-0.899006	-0.584779	-0.6014	-0.710174	-0.55139	-0.852709	-0.736852	-0.676464	0.596304	-0.370986	-1.51271	-0.626813	-0.830372	-0.587729	-0.729696	0.057312	-0.290435	-0.499145	-0.321467	-1.34847	-0.522956	-0.724618	-0.316529	-0.0399255	-0.538934	-0.388324	0.0815289	-0.213272	-0.615544	-0.960219	-0.333891	-0.612472	-0.575072	-0.133606	-0.414663	-0.216938	-0.768972	0.364951	-1.08135	-0.494964	-0.347287	-0.391863	-0.638091	-0.94454	-0.361087
	Embryonic day 17.5 hindbrain	0.195859	0.935384	0.801472	-0.130585	-0.179018	-0.0284222	0.875872	0.593133	1.30934	0.751666	0.403237	0.428797	1.56363	0.554736	0.0354466	0.78169	2.15756	-0.0193968	-0.66977	-0.596653	-0.127364	-0.952779	-0.481841	-0.090902	0.207128	-1.27609	0.391076	0.243152	0.875957	0.696735	-0.113346	0.126616	0.119394	-0.119861	0.41293	0.51256	0.607467	0.304335	0.707796	1.0485	0.661629	1.03441	0.139313	0.96791	0.26119	0.605409	1.41976	0.884044
	Embryonic day 17.5 kidney	0.8138	0.232749	0.505323	0.584556	0.614483	0.785117	0.644413	0.317048	-0.100674	0.57485	0.71367	0.423918	0.131793	0.269249	0.928112	0.596047	-0.371451	1.51501	1.11656	0.80739	0.50996	1.18142	0.311426	0.874417	0.432221	0.782915	0.316715	0.811799	0.44433	-0.0376012	0.684547	0.468808	0.3998	1.28185	0.980096	0.529889	0.32125	0.460218	0.147604	0.142931	0.47055	0.113444	0.806148	0.768327	0.575816	0.869277	0.041295	0.591069
	Embryonic day 17.5 liver	-1.9	-1.64846	-1.75331	-1.71422	-1.43063	-1.36571	-1.8258	-2.11034	-1.76248	-1.74571	-1.72124	-2.11873	-1.7435	-1.46041	-1.86081	-2.10073	-0.869451	-1.1515	-0.901245	-2.15216	-1.63725	-1.6923	-1.52323	-1.84003	-1.87478	-1.21119	-1.83847	-1.98314	-2.05694	-2.18833	-1.59766	-1.54214	-1.81867	-1.44978	-1.98754	-1.78078	-2.09655	-2.20255	-1.84232	-1.89847	-1.70652	-1.58834	-2.18046	-1.44228	-1.24708	-1.80876	-1.62453	-1.91936
	Embryonic day 17.5 ovary	0.0294692	0.662567	0.439413	0.249633	0.867589	0.613091	0.449397	0.822823	0.485546	-0.0503569	0.750435	0.804411	0.222449	0.424788	0.933756	1.20666	-0.682011	-0.104895	0.222645	-0.270806	0.40796	0.306022	-0.451511	0.810499	0.663835	0.563688	0.777433	0.859627	0.379704	0.601777	0.518957	0.69231	0.58732	0.162215	0.530172	0.540613	0.416676	0.647838	0.61517	0.331466	0.660802	0.734565	0.31741	0.507451	0.382399	0.27399	0.426428	0.670513
	Embryonic day 17.5 testis	0.0350944	0.581203	0.538586	0.633908	0.699436	0.251405	0.567157	0.462118	0.480363	0.591716	0.531514	0.394078	1.12631	-0.285141	0.390344	0.837546	-0.566998	-0.0843271	0.286999	1.38771	0.425102	0.460982	0.881012	0.599712	0.478276	0.561762	0.401011	0.607763	0.426719	0.085663	0.0548888	0.559949	0.584811	0.741844	0.484668	0.603851	0.724526	0.506941	0.493615	0.313552	0.375598	0.20372	0.012588	0.604156	0.241247	0.552776	0.0617239	0.590846
	Embryonic day 18.5 forebrain	1.09419	0.935268	1.4736	0.771465	0.451849	1.66647	1.43996	1.37174	1.82915	1.71659	0.582313	1.45721	1.25454	1.63943	0.984442	0.491424	2.23989	1.8085	0.891723	0.896855	1.28787	0.666868	1.2191	1.10045	1.16861	0.802843	1.63712	1.28793	1.60807	1.72097	1.50646	1.58449	1.241	1.31424	1.28345	1.33547	1.42185	1.24672	1.89891	1.73291	1.55521	1.73329	1.43304	1.85834	1.0912	1.58019	1.74808	1.63077
	Embryonic day 18.5 heart	-0.964118	-1.04007	-0.873703	-1.46441	-0.721296	-0.84127	-1.16434	-0.766972	-0.972584	-1.07141	-1.234	0.449526	-0.352512	-1.58548	-1.15464	-1.25754	-1.15883	-0.952673	-0.250819	-0.0282413	-0.935649	-0.467514	-1.1616	-0.772085	-0.961285	-0.553976	-0.17692	-0.923993	-0.511526	0.049191	-0.437741	-0.677998	-1.19993	-0.449452	-1.1798	-0.814037	-0.326502	-0.510169	-0.365168	-1.04413	0.422643	-1.25563	-0.790478	-0.939751	-0.785026	-0.713373	-1.10679	-0.692549
	Embryonic day 18.5 hindbrain	0.408095	0.777579	1.41201	0.606036	0.23166	0.664207	1.24967	1.08198	1.53463	1.48633	0.88396	0.815631	2.06535	0.744264	0.536114	0.327971	1.88723	1.23759	0.417872	1.03126	0.428242	0.269605	1.14803	0.63438	0.650727	-0.261157	1.37871	0.772878	1.00445	1.39985	1.2438	1.07485	0.411166	1.09996	1.16175	1.57449	1.07687	0.743941	1.27966	1.44048	1.22543	2.10176	1.02532	1.62238	0.753421	0.968374	1.83421	1.28988
	Embryonic day 18.5 kidney	0.660592	0.19214	0.242598	0.223354	0.447245	0.916975	0.32897	0.25012	-0.065331	0.44838	0.398795	0.383148	0.345099	0.283602	0.387816	0.545891	-0.554729	1.44599	0.627024	0.638959	0.0574054	1.13061	-0.0777532	0.778905	0.447902	0.415075	0.289	0.528938	0.185101	0.291338	0.561313	0.545804	0.25155	1.15914	0.613549	0.375119	0.0557796	0.17432	0.0256772	-0.118331	0.6697	-0.136762	0.588099	0.35527	0.334718	1.25995	-0.106225	0.44301
	Embryonic day 18.5 liver	-1.03559	-2.09866	-1.75616	-1.44165	-1.41337	-0.974473	-1.9484	-2.18255	-1.63302	-1.54949	-1.85597	-2.22436	-1.78711	-0.976471	-1.87602	-2.5673	-0.886824	-0.204311	-0.143168	-1.49521	-1.84413	-1.0079	-1.69887	-1.73306	-2.00881	-0.82544	-1.8088	-1.7639	-1.94802	-1.46254	-1.0141	-0.907252	-1.84508	-0.814521	-1.40692	-1.50998	-2.14418	-2.2562	-1.65453	-1.85012	-1.38404	-1.38153	-1.75609	-1.80358	-1.25106	-1.23735	-1.52598	-2.0677
	Embryonic day 18.5 ovary	0.212709	0.35873	1.13909	0.980515	1.31565	1.36664	0.555598	1.08225	0.940676	0.551096	0.881572	0.842409	0.172703	0.465583	1.13097	0.858889	-0.0434349	0.830262	0.90599	1.52525	0.727451	1.40612	-0.700584	1.30553	0.928417	1.13866	1.47367	0.750843	0.609402	0.981107	1.41754	1.55071	0.544268	0.964255	1.22184	0.859699	0.586713	0.449156	1.18949	0.55758	1.0803	1.58366	1.03708	0.892808	0.747988	0.92837	0.0909816	0.943492
	Embryonic day 18.5 testis	0.0926398	0.653879	0.754169	1.0234	0.930429	1.18161	0.560794	1.07917	0.547685	0.878061	0.737704	0.883952	0.338845	0.596341	0.423743	0.363975	-0.617428	0.697471	0.922279	1.99353	0.672425	1.44426	2.99806	1.22582	1.11393	1.75859	1.28671	0.911834	0.411705	0.623839	1.01028	1.24302	0.513534	1.65297	0.90025	0.998342	0.908666	0.296943	0.63692	0.738738	0.844781	1.11745	0.725333	0.895894	0.656929	0.861683	0.350398	0.984367
	Postnatal day 0 forebrain	0.760706	1.19242	1.21027	0.276563	-0.170252	0.741438	1.18738	1.14753	1.63125	1.32603	0.262066	1.52782	1.12965	1.45592	0.509813	1.04663	2.14607	0.387988	0.0826941	0.238118	1.04168	-0.265251	2.07196	0.813935	1.01747	-0.464671	1.28177	0.671561	1.1917	1.24565	0.644424	1.15177	0.929584	-0.105212	0.811173	0.670929	0.95672	1.15852	1.68163	1.59239	0.998927	1.22309	0.749486	1.28079	0.593217	0.884412	1.98	1.40747
	Postnatal day 0 heart	-0.867224	-1.18259	-0.798015	-1.29322	-0.80914	-0.999897	-0.900631	-1.01358	-0.728027	-1.07675	-1.30584	0.968163	-0.178785	-1.81452	-1.26987	-1.34621	-1.12126	-1.51651	-0.719686	-0.479354	-0.911356	-0.620019	-1.29308	-0.470771	-0.876949	-1.12241	-0.155907	-1.34023	-0.944226	-0.219665	-0.351411	-0.711366	-1.10852	-1.15939	-1.39112	-1.20891	-0.608074	-0.670116	-0.467877	-0.993588	0.286731	-1.25741	-0.942886	-1.15015	-1.10518	-1.08739	-1.17014	-0.98427
	Postnatal day 0 hindbrain	0.335589	0.820652	1.11835	0.0978304	-0.118414	0.259426	1.06891	0.86938	1.31064	1.0364	0.684446	0.567097	1.77843	0.745063	0.403385	0.714173	2.05142	0.174256	-0.254138	0.193964	0.313261	-0.312477	-0.0801279	0.527552	0.518269	-0.965645	0.949217	0.344687	0.756556	1.10299	0.630265	0.393673	0.321105	-0.0459976	0.761714	1.07569	0.659701	0.624901	1.25048	1.20581	0.702047	1.27917	0.653514	1.3048	0.345405	0.792325	1.68635	1.10089
	Postnatal day 0 kidney	0.778503	-0.0538509	0.459868	0.557674	0.488089	0.640251	0.411948	0.188265	-0.0578201	0.506576	0.292879	0.373559	0.557248	-0.0124958	0.352669	0.593843	-0.138767	1.20139	0.421392	0.896819	0.248685	1.21498	-0.638641	1.16811	0.476261	0.31972	0.381057	0.162956	-0.127527	0.173566	0.765525	0.715421	0.266864	1.00851	0.156295	-0.0153359	-0.143979	0.317613	0.293472	-0.0584197	0.318782	0.063089	0.501814	0.14535	0.0222858	0.696161	0.229944	0.339455
	Postnatal day 0 liver	-0.773935	-1.87935	-1.69409	-1.18598	-0.918624	-1.40197	-1.56045	-2.09029	-1.50911	-1.73635	-1.92671	-2.05968	-1.68133	0.234671	-1.31858	-1.48193	-1.14622	-0.824226	-1.0281	-1.27867	-1.47759	-1.71259	-1.40204	-1.35283	-1.8907	-1.53505	-1.85924	-1.8505	-1.78778	-1.22963	-1.65598	-1.35673	-1.86819	-1.56939	-1.76906	-2.02736	-2.20931	-2.156	-1.82931	-1.89391	-1.65263	-1.58873	-2.29031	-2.03308	-0.995202	-1.89324	-1.30891	-2.1793
	Postnatal day 0 ovary	0.216559	0.144892	0.753351	0.919402	0.975282	0.709095	0.0742425	0.376168	0.310029	-0.285474	0.38347	0.801663	0.342004	0.239625	0.61759	1.11943	-0.528371	-0.511247	-0.0975813	0.584113	1.09144	0.600693	2.24535	1.2633	0.944201	-0.0385073	0.64739	-0.173497	-0.0711575	0.403358	0.749141	1.1644	0.627197	-0.349643	0.312154	0.27133	-0.0140798	0.141718	0.844725	-0.457222	0.0738977	0.184092	0.181735	-0.1775	-0.130832	-0.0617496	0.178933	0.214996
	Postnatal day 0 testis	0.124253	0.754361	0.511984	0.704519	0.863895	0.423337	0.686086	0.318616	0.383048	0.943281	0.218416	0.699254	1.35645	-0.525116	0.654007	1.32128	-0.605555	-0.274949	-0.391512	-0.178349	0.332809	0.388644	2.48708	0.804798	0.792344	0.265676	0.307467	-0.161835	0.457245	0.167352	0.336216	0.900272	0.549481	0.238578	0.0311765	0.192473	0.65446	0.500385	0.661154	-0.248895	0.112457	0.440894	0.202613	0.101034	-0.0430441	0.603263	0.0377665	0.151078
	Postnatal day 3 forebrain	-0.296592	1.06013	1.05802	0.291111	-0.400669	0.419188	1.14849	1.15541	1.46537	1.01815	0.0218442	1.41596	1.18163	1.11808	0.611401	0.915696	2.13351	0.465435	-0.124118	0.393787	0.855625	-0.381358	1.64612	0.758762	0.69655	-0.386327	1.10608	0.3912	0.986859	0.838759	0.713334	0.629659	0.932629	-0.428943	0.583441	0.61947	0.959513	0.856928	1.57137	1.30568	0.886619	0.847	0.691763	1.35976	0.386443	0.91087	1.70958	1.18953
	Postnatal day 3 heart	-0.874323	-1.20819	-0.603496	-1.04306	-1.12373	-0.660015	-0.872607	-0.804558	-0.838544	-0.942861	-1.23997	1.04787	-0.268028	-2.07675	-1.24883	-1.01458	-0.827701	-1.13722	-0.688192	-0.219681	-0.898883	-0.365969	-1.06493	-0.480558	-0.815388	-0.692416	-0.0152558	-1.48974	-0.759544	-0.372988	0.00431049	-0.500287	-1.03504	-1.15315	-1.35276	-1.0552	-0.623993	-0.536052	-0.414583	-1.00437	0.285917	-1.07024	-0.855489	-1.02416	-1.1608	-1.09109	-0.859964	-0.907643
	Postnatal day 3 hindbrain	0.0417216	0.742263	1.07589	0.244378	-0.247777	0.00210229	0.975024	0.784703	1.28155	0.795015	0.360999	0.697388	1.618	0.376529	0.153471	0.738324	1.81163	0.224767	-0.175668	0.461776	0.359297	-0.208482	0.990063	0.56164	0.473901	-0.599023	1.06751	0.349743	0.551107	0.683873	0.935846	0.361432	0.169902	-0.0898169	0.562703	0.959597	0.682346	0.535181	1.10237	0.88713	0.700897	1.27946	0.628689	1.09485	0.250509	0.86471	1.52152	0.935537
	Postnatal day 3 kidney	0.685076	-0.0808411	0.440533	0.573896	0.0997725	0.59547	0.379326	0.350487	-0.186382	0.545558	0.282868	0.538205	0.598913	-0.178354	0.254836	0.643729	-0.207187	1.46228	0.380205	1.21127	0.411479	1.46802	0.248366	1.22769	0.498268	0.625018	0.424336	0.197968	-0.0975496	-0.206827	0.990504	0.975899	0.450468	0.975886	0.421239	0.11705	-0.31285	0.195129	0.434159	0.0467066	0.352851	0.191449	0.642629	0.223034	-0.00197164	0.726235	0.37779	0.303385
	Postnatal day 3 liver	-0.940671	-1.6308	-1.61517	-1.12949	-1.57985	-1.31537	-1.54676	-2.03368	-1.454	-1.62018	-1.68351	-1.95753	-1.35517	-0.480465	-1.3721	-1.49257	-1.07928	-0.584167	-1.06526	-1.05492	-1.41623	-1.39961	-1.40733	-1.26391	-1.84386	-1.14821	-1.61989	-2.06565	-1.78741	-1.59753	-1.42281	-1.16101	-1.8219	-1.43969	-1.65138	-1.99252	-2.24509	-1.76715	-1.71184	-1.8542	-1.77614	-1.52975	-2.10604	-1.65904	-0.851704	-1.38087	-0.763319	-2.13221
	Postnatal day 3 ovary	-0.26999	0.215556	0.978953	1.20473	0.510381	0.847137	0.340196	0.581813	0.531526	0.0499109	0.910775	1.04839	0.376783	-0.0598791	0.919942	1.5451	-0.40463	-0.0911041	0.0414761	0.815656	1.12118	0.908658	1.39075	1.3866	1.19135	0.434149	0.598603	0.0958833	0.251762	0.432267	0.880116	1.51499	0.832125	-0.27743	0.467542	0.477493	0.106733	0.514986	1.21588	-0.189088	0.389029	0.545061	0.540399	0.166722	-0.000778688	0.443389	0.50921	0.213462
	Postnatal day 3 testis	0.159662	0.529828	0.574176	0.717697	0.345747	0.319668	0.571011	0.0700066	0.0371391	1.05349	0.280108	0.690287	1.478	-0.652673	0.501362	1.3953	-0.68273	-0.0356119	-0.933715	0.268591	0.05121	0.719738	0.528637	0.983298	0.792043	0.163046	0.32247	-0.296736	0.0384851	-0.388259	0.451906	1.20893	0.777543	-0.0436883	-0.143747	0.0110046	0.688459	0.168173	0.757094	-0.0566346	-0.110324	0.352416	0.290582	-0.190671	-0.00190843	0.372415	-0.545669	0.115537
	Postnatal day 14 forebrain	-0.879825	0.49507	-1.11129	-1.03988	-0.860221	-0.874212	0.362673	0.350844	0.413837	0.383293	-0.659761	1.04187	0.148866	0.670646	-0.365189	0.336812	-0.0913764	-0.0154879	-1.28226	-0.454958	-0.222906	-0.806423	0.0180623	-0.603195	0.214997	-1.63765	0.873398	-0.0472491	0.0560951	0.461929	-0.539212	0.0360234	-0.98478	-0.450726	0.600644	0.418372	0.848633	0.751354	-0.450005	0.740984	0.275539	0.231404	-0.314693	0.183587	-0.431982	0.259644	0.379999	0.596054
	Postnatal day 14 heart	-1.39645	-2.05031	-1.54208	-2.25484	-1.935	-2.00497	-1.54086	-1.88816	-1.57232	-1.25799	-1.97488	0.456199	-0.355389	-2.37107	-1.8882	-1.67209	-1.1236	-1.88142	-1.31015	-1.07508	-2.07504	-1.34895	-1.33189	-1.22814	-1.81257	-1.66517	-0.412041	-1.49771	-1.39999	-0.896358	-0.864438	-1.43742	-1.92712	-2.16129	-1.69111	-1.78937	-1.39041	-1.21175	-1.13141	-1.2667	-0.660399	-1.64287	-1.64843	-1.9128	-1.81498	-2.00006	-1.41421	-1.60248
	Postnatal day 14 hindbrain	-0.259642	0.325589	-0.699126	-0.0746911	-0.428025	-0.276541	0.30046	0.200601	0.500771	0.991536	0.475987	0.00520469	0.598752	0.21237	0.256714	0.556384	0.591959	-0.274951	0.0172344	-0.14044	0.472326	0.107884	-0.444956	0.0573873	0.137717	-0.41027	1.18236	0.43822	0.383508	1.68807	0.236953	0.670503	-1.21212	-0.622043	1.11453	0.755455	0.395853	0.969681	0.00108326	0.97642	0.525875	1.45143	0.220835	-0.217269	0.0353645	0.498808	1.39876	0.431258
	Postnatal day 14 kidney	0.704489	-0.621059	-0.459581	-0.323996	-0.187561	0.152984	-0.0174004	-0.381459	-0.441885	0.436069	-0.256297	0.116734	0.659624	-0.360725	-0.067534	0.308467	-0.576763	0.994441	0.629358	0.388809	-0.0513851	0.965516	-0.664497	0.375922	-0.0552269	0.401487	0.0473103	0.0126597	-0.236233	0.0640812	0.203698	0.704456	-0.479738	1.19421	0.226536	-0.492107	-0.606156	-0.0918206	-0.313444	-0.305721	0.140271	-0.280412	0.12841	0.105716	-0.906487	0.974157	0.997572	-0.248548
	Postnatal day 14 liver	-2.41239	-2.11215	-2.27653	-2.69895	-1.7517	-2.71448	-2.39987	-2.39853	-1.7877	-2.14337	-2.5247	-2.52501	-1.46569	-2.03453	-2.31662	-2.7216	-1.23875	-2.02752	-2.76797	-2.85853	-2.97436	-2.39886	-1.60322	-2.31366	-2.55922	-2.94784	-1.91211	-2.50372	-2.3391	-2.13673	-2.46088	-2.29612	-2.03105	-1.89421	-2.31678	-2.44962	-2.90404	-2.49587	-2.3568	-2.1404	-2.28897	-1.75488	-3.22793	-2.12388	-1.8464	-2.30228	-1.05625	-2.33591
	Postnatal day 14 ovary	0.434992	0.20992	0.599311	1.50581	0.517592	0.874265	0.396095	0.41584	0.561627	0.359692	1.03786	0.331856	2.37499	0.788811	0.650893	1.0712	-0.617762	0.290999	0.323341	0.619563	1.12044	0.880561	0.903677	1.23444	0.665256	0.593294	1.22626	0.478191	0.376309	0.966162	0.753228	1.22681	0.527773	0.13116	0.643586	0.175271	0.339403	0.371834	0.919422	-0.138114	0.162297	0.206839	0.570866	0.191851	0.180252	0.0761895	0.558061	0.184944
	Postnatal day 14 testis	1.1234	0.251215	1.04329	1.52697	1.07264	1.5439	-0.279016	0.151055	-0.165905	2.00651	1.52196	-0.202949	1.04307	0.0684664	1.27127	0.556074	0.352458	-0.413999	0.296611	0.603699	1.21896	0.381152	1.34009	0.382882	1.44418	1.14695	0.0778781	-0.168584	-0.137107	0.0493058	-0.626437	0.402059	0.358532	0.822046	0.296928	-0.355968	1.04702	-0.0639194	0.546447	0.958718	-0.896643	0.768034	0.00143431	-0.817771	-0.151284	-1.59523	-0.962521	-0.405537
	Postnatal day 28 forebrain	-0.708114	0.302798	-0.943209	-0.654369	-0.847838	-0.294133	-0.435569	0.553435	0.470808	0.743806	-0.0683953	0.520044	0.446265	0.29687	-0.269188	0.32432	-0.101001	-0.19342	-0.883951	-0.866166	0.459406	-0.301362	-0.568271	-0.382573	0.217798	-1.42073	1.63496	0.594763	0.324788	0.913915	-0.595815	0.310142	-1.08842	-0.711238	1.00678	0.287026	0.728572	0.455494	-0.136288	0.878218	0.282996	0.318332	-0.194988	-0.270727	-0.179244	0.764639	1.08551	0.401948
	Postnatal day 28 heart	-2.06813	-2.30673	-1.87937	-2.77231	-2.22575	-2.89729	-2.13903	-2.06717	-1.65702	-1.58652	-2.76198	-0.223479	-0.819085	-2.63277	-2.68506	-2.029	-1.21111	-2.51557	-2.72618	-1.9295	-2.50293	-1.90487	-1.64683	-2.01408	-2.29359	-2.18325	-0.987362	-2.12921	-1.60744	-1.48753	-1.91016	-1.99934	-2.05473	-2.92043	-1.88078	-2.04993	-1.73858	-1.56363	-1.48417	-1.53107	-0.150279	-1.78052	-2.1017	-2.15802	-2.10274	-2.49725	-1.12148	-1.93997
	Postnatal day 28 hindbrain	-0.582255	0.327185	-0.776278	0.111801	-0.554466	0.0658016	0.42557	0.190755	0.516167	1.21788	0.718768	0.197447	0.509985	0.531308	0.30962	0.696248	0.564278	0.175887	0.436049	-0.0166394	0.638698	0.414103	0.869288	0.337184	0.371776	-0.208015	1.30687	0.852074	0.606697	1.40224	0.454343	1.00544	-1.23543	-0.451876	1.2954	0.821326	0.474617	1.18091	0.0861561	1.04636	0.497258	1.5289	0.282433	-0.138239	0.0215353	0.623921	1.33801	0.624033
	Postnatal day 28 kidney	-0.0954024	-1.55741	-1.45851	-1.37344	-0.98644	-1.1265	-1.08278	-1.59871	-0.981581	-0.48311	-1.3135	-1.19127	0.383005	-0.889097	-1.35659	-0.649162	-1.11017	0.113723	-0.458695	-0.229113	-1.12459	-0.511894	-1.20133	-1.03241	-0.929882	-0.474923	-1.05656	-0.931274	-1.04091	-1.16865	-0.995348	-0.851727	-1.59767	-0.496496	-0.543962	-1.71029	-1.19859	-0.816447	-1.40676	-1.31233	-0.671599	-0.753544	-0.736295	-0.76022	-2.03463	-0.0167428	0.297302	-1.52014
	Postnatal day 28 liver	-1.0709	-2.00173	-2.35503	-2.3942	-1.87003	-2.66562	-2.23617	-2.47471	-1.70138	-1.77619	-2.4688	-2.55792	-1.76124	-1.13029	-2.14826	-2.31628	-1.20213	-1.40601	-1.93793	-1.79619	-2.44557	-2.14165	-1.72084	-2.571	-2.28512	-1.31508	-1.76268	-1.99251	-2.18124	-1.87585	-2.2819	-2.00361	-2.08429	-2.21084	-1.70162	-2.31024	-2.96971	-1.98493	-2.34249	-2.18616	-1.94343	-1.26213	-2.57054	-1.25563	-2.24122	-1.9014	-0.0987527	-2.31888
	Postnatal day 28 ovary	0.811852	-0.169654	0.305276	0.61605	-0.104741	0.833912	0.154598	-0.00800522	0.0927595	0.540615	0.473097	0.0961552	0.939994	1.01016	0.291928	0.49392	-0.313544	0.312061	1.53412	0.5003	0.953981	1.06283	1.23605	0.807238	0.177423	0.625298	1.11633	0.61697	0.38032	0.358592	0.353101	1.01721	-0.0484634	0.747299	0.624821	0.00650347	0.583294	0.2067	0.454259	0.0245619	-0.105678	0.225186	0.619027	0.62303	-0.0522245	0.0200283	0.415302	-0.180391
	Postnatal day 28 testis	-1.1421	1.69734	0.74929	0.558001	-1.74452	1.14233	-1.93698	0.676979	-1.07608	-0.315137	-0.221176	-1.73182	-1.03342	1.54205	-0.0895745	-1.56849	0.0657239	-1.97329	-2.11156	0.792432	1.89699	-2.31836	-0.377258	-1.82611	-1.15809	3.48569	-1.6074	-0.667441	0.917884	-1.44364	-2.61499	-2.06931	0.366205	1.7943	-1.63568	-0.85887	-0.598046	-2.01362	-0.161966	0.102645	-2.27545	-0.257774	0.028058	-2.1545	-1.91089	-1.88759	0.133166	-1.09664
	Postnatal day 63 forebrain	-0.809412	0.309354	-0.814554	-0.554827	-1.01367	-0.598093	-0.552668	0.625695	0.672946	0.759579	-0.0142112	0.588092	0.448238	0.567517	0.128126	0.154214	-0.151079	-0.041615	-0.727908	-0.546911	0.531047	-0.28027	-0.929526	-0.494016	0.225536	-1.239	1.77082	0.424114	0.279634	0.969241	-0.29921	0.158853	-0.981906	0.134875	0.770841	0.318535	0.714555	0.869825	0.0274604	0.877905	0.413055	0.242306	-0.256476	-0.37156	-0.0927872	0.272482	1.21789	0.465277
	Postnatal day 63 heart	-2.21944	-2.41168	-1.92311	-2.68616	-2.12317	-2.94794	-2.17024	-2.16177	-1.63959	-1.67084	-2.43841	-0.195098	-0.758986	-2.82401	-2.69073	-2.28967	-1.16269	-2.7683	-2.57033	-2.31732	-2.55754	-2.16559	-1.75887	-2.33892	-2.36878	-2.34739	-1.21462	-2.10285	-1.87714	-1.43597	-2.00767	-2.14372	-2.07058	-2.55169	-2.28729	-2.10805	-1.81013	-1.74226	-1.53667	-1.64253	-0.246945	-1.89906	-2.20482	-2.49808	-2.12519	-2.53394	-1.27041	-2.09989
	Postnatal day 63 hindbrain	-0.77422	0.0339692	-1.00925	-0.128575	-1.02207	-0.284424	-0.0202688	0.0701335	0.368292	1.21202	0.601732	-0.453843	0.452492	0.0511365	0.0858952	0.855469	0.665649	-0.238222	-0.193121	-1.13612	0.32457	0.278577	0.111113	-0.210007	0.171736	-0.446201	1.28207	0.783987	0.177419	1.28967	0.055747	0.729769	-1.5068	-0.66045	1.08367	0.693353	0.0840727	0.520555	-0.0291064	0.820549	0.32116	1.38425	-0.110157	-0.430779	-0.0876335	0.649928	1.3461	0.32568
	Postnatal day 63 kidney	-0.691022	-1.87362	-1.86821	-1.70497	-1.17396	-1.46644	-1.33403	-1.91161	-0.912191	-0.640745	-1.39061	-1.56232	0.496722	-0.945232	-1.52093	-1.20268	-1.05391	0.247116	-0.575572	-0.976134	-1.45849	-0.852264	-1.34079	-1.13253	-1.21151	-0.637342	-1.22252	-1.16672	-1.66495	-1.37805	-1.23826	-1.1981	-1.72068	-0.791668	-0.701059	-1.79636	-1.47679	-1.45527	-1.51097	-1.63178	-1.09605	-0.6523	-0.944582	-1.25108	-2.19476	-0.167957	0.506982	-1.75752
	Postnatal day 63 liver	-1.93072	-2.56352	-2.47084	-2.90997	-2.34081	-3.00027	-2.52043	-2.48687	-1.8687	-1.94512	-2.75916	-2.77032	-1.90173	-1.86418	-2.18918	-2.48993	-1.30595	-1.23417	-2.31847	-2.25403	-2.90072	-2.51476	-1.86412	-2.6327	-2.67884	-1.83852	-1.85138	-2.16671	-2.39786	-2.19097	-2.82388	-2.36172	-2.13503	-2.46026	-2.03718	-2.46985	-3.14037	-2.58078	-2.43146	-2.22135	-2.23401	-1.24403	-3.06185	-2.3882	-2.46369	-1.96481	-0.112037	-2.42948
	Postnatal day 63 ovary	0.497451	0.226605	0.176217	0.993104	0.668213	0.785529	0.297782	0.0417146	0.317602	0.647309	0.713465	0.0992759	0.96363	0.833768	0.532928	0.469339	-0.0193973	-0.103617	1.10075	0.605659	1.01715	0.709449	-0.554034	0.914227	0.213035	0.535219	0.919014	0.602753	0.221619	0.971813	0.527274	0.872864	-0.0792004	0.253824	0.522356	-0.00184501	0.536264	0.042824	0.264938	-0.16097	-0.0785707	0.0936559	0.514338	0.960805	-0.153716	-0.316801	0.541195	-0.433576
	Postnatal day 63 testis	-2.17036	1.38741	0.460616	0.599205	-2.38916	0.786451	-2.36796	0.879624	-1.36531	-0.486448	-0.63215	-2.03949	-1.09603	0.567721	-0.412616	-2.42003	-0.360167	-1.66223	-3.08949	0.469905	1.602	-2.61243	-1.47975	-2.1093	-1.70875	3.16065	-1.98371	-0.837448	1.33298	-1.63548	-2.88982	-2.27565	0.453865	1.50189	-1.98302	-0.897722	-0.927306	-1.59645	-0.45205	-0.26875	-2.45171	-0.307104	0.0438772	-2.58816	-2.06018	-2.12359	0.0507679	-1.52429
Adult tissues or organs (22 samples) (GSE36025)	Adrenal	1.52036	1.07025	-0.0347061	0.332928	1.91478	0.104682	0.290297	-0.96293	1.86863	0.87039	0.755595	-0.0557953	0.212991	-1.04617	0.774188	1.13322	-0.245306	-0.393283	0.529253	-0.726523	-0.621178	0.0109187	-0.106854	0.931335	0.02821	-0.329112	0.206701	0.317516	-1.03077	-0.678154	-1.25335	-0.845891	-0.690343	-0.852606	-0.484427	1.86098	0.572623	-0.98479	-0.465823	-0.558149	0.400134	-0.869297	-1.43305	1.33439	-0.318487	0.530473	-0.903344	-0.522393
	Bladder	0.302012	-0.0757413	1.23929	0.852601	-0.628263	1.48244	0.950731	0.807732	-0.510832	-0.150446	0.294992	1.26293	2.38394	1.20517	-0.0716645	-0.753093	0.0814321	1.19996	1.82026	1.03133	1.40065	1.10455	0.187199	1.2353	0.997962	1.20184	1.35903	0.431666	0.681823	1.76889	2.07123	1.98982	0.406272	0.448712	1.06388	0.262892	0.636909	1.19522	1.42851	1.05484	0.525236	0.537414	1.50513	-0.214453	0.374535	0.94969	1.6474	0.885009
	Cerebellum	-0.456094	0.812222	0.69968	0.941158	-0.560841	1.17595	1.04198	1.4534	0.685684	1.15824	1.52263	0.404984	1.29226	0.924434	0.593176	0.414131	1.55741	1.45994	1.16845	1.45705	1.3217	0.908181	0.209655	1.30951	1.58481	0.0837825	1.83808	1.31904	1.80048	1.85998	1.84574	1.82188	-0.105538	1.32943	2.10566	1.77553	1.1454	2.16241	1.41504	2.12546	2.02888	2.66789	1.46369	-0.0220368	1.78086	1.72452	1.83357	1.67724
	Colon	-0.0708026	0.155572	-0.893731	0.142783	0.667046	-0.117732	0.552343	-0.593903	0.631751	0.123418	-0.666194	0.154004	-0.863893	-0.00884556	0.780993	0.828573	-0.276105	-0.173287	-0.284555	-0.513006	-0.0164348	-0.44281	-0.106854	0.0547137	-0.9832	0.351948	-0.346267	-0.476026	-0.865244	-0.754898	-0.81897	-0.826575	-0.735908	-1.23596	-0.198923	-1.02695	-0.297514	-0.648799	-1.05859	-0.440997	-0.439912	-0.900953	-0.736036	0.437244	-0.472646	-0.193845	-0.906585	-0.722796
	Cortex	-0.977969	0.659654	0.487604	-0.239255	-1.02844	0.613087	-0.0218329	1.93418	0.4022	0.245707	0.345895	1.28717	1.12877	1.40087	-0.170166	-0.6559	0.90573	0.859558	0.684198	0.626859	1.25196	0.196488	0.215749	0.603483	1.33299	-0.777377	1.88855	0.665983	1.19164	1.32354	1.53537	1.45265	0.386452	0.621902	1.44483	1.1086	1.29436	1.58772	0.866296	1.69106	1.39755	1.79435	0.965965	-0.454786	1.23679	1.27404	1.46095	1.38945
	Duodenum	0.242502	-0.0838184	-1.18277	-0.901632	0.297485	-1.51802	-0.556805	-1.04833	-0.794795	-0.85842	-1.50117	-1.09529	-1.10841	-1.76467	-0.447348	0.228267	-0.542883	-1.88068	-1.61381	-1.47175	-1.07983	-2.25808	-0.106854	-1.47354	-1.15422	-1.02402	-0.720496	-1.83638	-1.44959	-1.54177	-1.22588	-1.28673	-0.852411	-1.55247	-1.41261	-1.07976	-1.32099	-1.26597	-1.44576	-0.959894	-1.10179	-0.991343	-1.9699	-0.859866	-1.20921	-1.42931	-1.10986	-1.11835
	FrontalLobe	-0.228758	0.840516	1.12358	0.0429073	-0.864519	0.819249	0.32833	1.98659	0.596013	0.485337	1.22669	1.44235	1.29938	1.45859	0.216904	-0.240491	1.14396	1.15246	0.90172	0.927567	1.17566	0.69049	0.106202	0.948086	1.60326	-0.321259	1.88067	0.807226	1.41007	1.14323	1.8281	1.72523	0.561965	0.745337	1.45653	1.29725	1.40459	1.7671	1.58797	1.74524	1.69317	2.20333	1.21523	-0.22514	1.53911	1.60433	1.58263	1.65187
	GenitalFatPad	0.322979	1.24309	0.270818	0.0855956	1.22887	0.407937	0.0413157	-0.429659	0.849451	0.0408793	0.539271	0.851154	0.127161	0.555255	-0.213181	0.324771	0.211349	0.529388	0.832172	0.938163	0.158246	1.33704	-0.106854	0.27175	1.19716	0.700189	0.434795	0.0206724	-0.013382	0.765346	0.0376358	0.377988	0.341285	1.21215	0.304559	-0.0900584	-0.452351	0.341857	0.112752	-0.178041	-0.206593	0.161123	0.480604	1.28512	-0.196655	0.356643	0.217707	-0.00153187
	Heart	-1.97071	-1.62891	-0.708819	-1.96392	-1.2604	-1.80674	-1.75144	-0.62088	-1.45838	-1.6333	-1.08595	0.370981	-0.196467	-1.19028	-2.15462	-1.50229	-0.632888	-0.759405	-0.612041	-1.17585	-1.65946	-0.705797	-0.106854	-1.38593	-1.24904	-1.52142	-0.262931	-0.787308	-0.225204	0.133798	-0.323831	-0.758166	-0.628809	-0.626077	-1.41079	-0.893758	-0.701482	-0.0624034	-0.392137	-0.782591	0.411813	-0.74077	-0.430957	-1.73874	-0.630441	-1.13966	-0.415771	-1.0451
	Kidney	0.197403	-0.403773	-0.519448	-0.534553	0.0275546	-1.13643	-0.307199	-0.503018	0.0290623	-0.251283	-0.19531	-0.716937	0.757017	0.209279	-0.612502	-0.14372	-0.576906	0.705701	-0.499395	-0.0103329	-0.860438	-0.253544	-0.106854	-0.815942	-0.108232	-0.82733	-0.449705	-0.240924	-0.237725	-0.608217	-0.579351	-0.763485	-0.582572	0.230579	-0.0748721	-0.530132	-0.318321	-0.433421	-0.497907	-0.694802	0.372179	-0.51946	-0.109121	-0.172102	-0.563423	0.411307	0.136356	-0.532465
	LgIntestine	-0.148075	-0.970952	-0.939121	-0.6085	-0.222989	-0.589275	-0.270106	-0.861486	-1.5474	-0.892115	-1.24012	-0.984884	-1.06699	-0.342229	-0.721053	-0.667277	-0.447779	-0.42592	-0.154645	-0.668162	-0.205023	-0.764459	-0.106854	-0.837801	-0.985059	-0.673659	-0.593346	-1.09725	-1.06254	-0.677865	-0.53589	-0.531493	-0.762483	-1.27117	-0.448192	-1.51096	-1.22661	-0.622144	-1.08391	-0.631682	-1.23793	-0.801207	-0.5238	-0.432188	-0.974477	-0.911252	-1.16603	-1.23092
	Liver	0.137866	-1.35119	-1.21723	-0.957279	-0.202286	-1.33203	-1.54711	-1.13034	-0.55364	-0.978033	-1.03522	-1.68572	-1.13154	-0.162358	-0.833432	-1.25926	-0.501501	-0.270348	-0.931237	-0.139952	-1.36552	-0.477101	-0.106854	-1.72806	-0.764405	-0.105368	-0.787319	-1.02794	-0.836661	-1.26743	-0.861079	-1.20691	-0.914108	-0.168335	-0.634099	-0.975806	-1.82688	-0.623602	-1.39804	-1.49255	-0.458018	-0.516708	-1.07001	-0.167377	-0.945642	0.168032	0.199597	-1.38205
	Lung	0.733698	0.510819	-0.382684	0.716019	0.595522	0.132817	0.419055	-0.34183	0.715083	0.351627	0.432276	0.843522	1.50826	-0.426629	0.59175	0.693415	-0.486424	0.227228	0.0680177	-0.40131	-0.254721	0.60031	-0.106854	0.337759	-0.456136	0.664782	0.00953674	0.581373	-0.202952	0.573979	-0.347475	-0.163551	-0.228143	-0.315968	0.257286	-0.0448353	0.410703	-0.307097	0.265505	0.67505	0.0410072	-0.249897	0.00581986	0.625403	0.566761	0.193145	-0.148187	-0.00149975
	MammaryGland	-0.00786811	0.16906	0.0119559	0.141326	1.01533	0.21767	0.636201	-0.652559	0.740066	0.644313	0.263448	0.332716	0.0857472	0.500339	0.658419	0.728245	-0.333011	-0.0869311	0.704422	-0.211336	-0.298721	0.502648	-0.106854	0.153033	-0.238903	-0.106268	-0.0688045	0.59424	-0.151597	0.229453	-0.428875	0.0715989	-0.300844	-0.679208	0.675792	0.0102525	-0.0244333	-0.243569	0.58124	0.138828	-0.177788	-0.211229	0.474925	0.928148	-0.0336599	-0.161461	-0.0509016	-0.291986
	Ovary	1.15102	1.79862	0.797622	1.49817	2.01164	0.470517	1.80016	-0.0408866	2.40478	2.11408	1.35288	1.00385	0.301218	0.78716	1.657	1.71701	1.6295	0.492915	1.06974	0.622908	0.1964	1.00654	-0.106854	1.25794	0.320975	0.090469	0.783994	1.26675	0.22278	0.291256	-0.843218	-0.409583	1.93621	-0.143467	0.668566	0.80429	1.35193	0.203346	0.442082	-0.0198067	0.983324	-0.146928	0.415298	2.37151	1.64292	0.987162	-0.100463	0.644933
	Placenta	-0.872417	-1.20106	1.58434	-0.452903	-0.911314	0.419947	-0.549961	-0.199208	-1.64385	-1.22185	-0.6519	-0.759285	-0.670897	-1.26799	-0.73894	-1.00947	-0.439232	0.421916	-0.259674	0.69826	0.0506171	-0.238505	-0.106854	-0.0901375	0.825183	0.260947	-0.765173	-0.327674	0.0377223	-0.485618	0.917033	0.877123	0.447268	1.56715	-0.460697	-0.286315	-0.383608	0.342918	0.875119	-0.497941	-0.826419	-0.176075	0.466913	-0.631334	0.842361	0.210779	-0.635849	0.394828
	SmIntestine	-1.31981	-0.603869	-1.26064	-1.3865	-0.717212	-1.54782	-0.643274	-0.991847	-0.301748	-0.852831	-1.74837	-1.07001	-1.02858	-1.71281	-0.525916	-0.109088	-0.731801	-1.77926	-1.41375	-1.12913	-1.30242	-1.63053	-0.106854	-1.04889	-1.86237	-1.54474	-1.10389	-1.57785	-1.36072	-1.2803	-1.20772	-0.726352	-0.795228	-1.56278	-1.01326	-1.23467	-1.5595	-1.27608	-1.2851	-1.18266	-1.39653	-0.950162	-1.49158	-0.639289	-1.04828	-1.73551	-0.990882	-0.880931
	Spleen	0.148624	-1.20697	-0.617694	0.133576	0.608377	0.386709	0.147791	-0.774589	0.0198664	0.873975	-0.113707	-0.22548	-1.18347	-0.780599	0.694487	0.457205	-0.562473	-1.13341	-0.746526	-0.953795	-0.240253	-0.579757	-0.106854	-0.136844	-0.30157	0.282592	-1.28439	0.167207	-0.543639	-0.647471	-0.693934	-0.169229	-0.816694	-0.876873	-0.464281	-0.304706	0.0437212	-0.97934	-0.483351	-0.0971188	-0.906048	-0.49346	-0.324564	-0.120618	-0.955183	-1.25223	-1.10156	-0.4483
	Stomach	-0.498614	-0.24708	-1.37671	-1.39377	-0.484792	-1.80867	-0.909092	-0.979434	-0.167946	-1.1586	-1.42763	-0.873841	-1.127	-1.63242	-0.99804	-0.335214	-0.761243	-1.95826	-2.12298	-2.18989	-1.2916	-1.69802	-0.106854	-1.4109	-1.41299	-1.65524	-1.16246	-1.50727	-1.46725	-1.28594	-1.31311	-1.37513	-0.981441	-1.56986	-1.31188	-0.674581	-1.19736	-1.55085	-1.29579	-1.39293	-1.00428	-0.96344	-2.10894	-0.925216	-0.994214	-1.35684	-1.31859	-1.23137
	SubcFatPad	0.79122	0.158042	0.511365	0.0337368	0.553966	0.278927	0.504585	0.208795	0.206835	-0.022353	0.730086	0.549073	0.37583	0.767078	0.188842	0.424506	-0.150008	0.346413	0.855184	0.761493	-0.109354	1.19154	-0.106854	0.633595	0.091244	0.634412	0.57381	0.642122	0.357633	1.11383	0.0966983	0.106367	0.844574	-0.135023	0.681125	-0.0100037	0.210155	0.559297	0.796809	0.223609	0.16043	-0.0287254	0.617777	0.825119	0.609236	0.591101	0.640417	0.759259
	Testis	-0.664678	2.04427	1.47703	1.19489	-1.73644	0.870399	-1.51809	1.33056	-0.940252	-0.0811202	0.881458	-1.26057	-0.439574	1.60636	-0.167859	-2.11168	0.716651	-0.224467	-1.2962	1.07501	1.72722	-0.621179	-0.106854	-0.95538	-0.434289	2.56263	-0.680652	-0.0155715	1.78775	-0.776133	-0.689585	-1.26563	1.46098	1.8994	-1.36672	1.07035	0.324012	-0.659502	0.298626	0.183635	-1.1241	0.163548	0.642172	-1.7608	-0.505219	-0.713366	1.42921	-0.206126
	Thymus	1.4158	-1.38647	-0.518301	2.00538	1.42892	1.21701	1.31986	0.925174	-0.498519	2.03497	1.28781	0.534691	-0.798982	-0.156292	2.12636	2.05154	-0.239966	0.253507	0.62922	-0.0386871	1.06463	1.11634	-0.106854	1.14797	0.841574	1.10323	-0.908218	1.80129	0.457674	0.02501	0.108053	0.632256	0.559456	0.207435	0.985747	-0.117349	1.26654	0.111576	-0.353115	0.441715	-0.150314	-0.0535031	0.535673	1.05527	-1.08405	-1.31904	-1.05553	0.911071
Adult tissues or organs (9 samples) (GSE41637)	Brain	0.703348	1.27941	0.725602	0.539845	0.634554	0.618261	0.939	1.52397	1.8991	1.63005	1.16	1.51552	1.18673	1.74355	0.955135	1.20645	1.48926	1.50622	0.698854	0.647336	1.10827	1.30892	0.0666538	1.28467	1.62657	-0.166613	2.32691	1.43098	1.31602	1.86495	1.27786	1.27334	0.624237	1.50697	1.97237	1.84126	1.71322	2.1147	1.41217	1.73899	1.82231	2.18636	1.14807	1.28437	1.79404	1.62383	1.51626	1.98421
	Colon	-0.401126	-0.728325	-0.645892	-0.646628	-0.38757	-0.397733	-0.259428	-1.06987	-0.946314	-0.708205	-1.23236	-0.906623	-0.966489	-1.03474	-0.791198	-0.622772	-0.466168	-0.518225	-0.282357	-0.998388	0.0784114	-1.09106	-0.402443	-0.86139	-1.00797	-0.47153	-0.614457	-1.28922	-1.39409	-1.23891	-0.170302	-0.222701	-0.701897	-1.71487	-0.279329	-1.19127	-1.16102	-0.697946	-0.975329	-0.536798	-1.22491	-0.946611	-1.20636	-0.542448	-1.02614	-0.976659	-1.40004	-1.0011
	Heart	-1.0597	-0.852336	-0.597711	-1.06956	-0.820351	-0.839026	-0.798442	-0.582091	-1.03228	-1.13222	-1.20498	0.235994	-0.491363	-1.39781	-1.26011	-1.66546	-0.526998	-1.12064	-0.827244	-1.55533	-0.821288	-0.591052	0.117736	-0.561763	-0.856575	-0.899535	-0.327351	-0.848882	-0.337697	-0.0474529	-0.314454	-0.265361	-0.693069	-0.540653	-0.915528	-0.629932	-0.71452	-0.619184	-0.161675	-0.409307	0.77154	-0.430226	-0.754683	-1.01654	-0.487881	-0.565529	-0.723178	-0.687892
	Kidney	0.269053	-0.533634	-0.605034	-0.573661	-0.100796	-0.653334	-0.0875066	-0.741536	-0.00414319	-0.351417	-0.2761	-0.563072	0.857777	-0.451945	-0.643237	-0.133788	-0.515251	0.986959	-0.0424761	0.216837	-0.397388	-0.257177	-0.457652	-0.231555	0.0273122	-0.175085	-0.508608	-0.265159	-0.799987	-0.482292	-0.516879	-0.301108	-0.562313	-0.1489	-0.160906	-0.718516	-0.267522	-0.269019	-0.65856	-0.718173	0.051003	-0.0988395	-0.289536	-0.0324342	-0.770787	0.561612	0.388422	-0.709478
	Liver	-1.03244	-1.27028	-1.3839	-1.18481	-0.479534	-1.05656	-1.16456	-1.28578	-0.719834	-0.961728	-0.955818	-1.63051	-1.2691	-0.485602	-0.369956	-1.01093	-0.697355	-0.125597	-0.0937957	-0.232986	-1.16571	-1.28274	-0.413885	-1.23636	-1.2081	-0.333527	-0.722087	-0.977658	-1.146	-1.19297	-1.01671	-1.03559	-0.971216	-0.664874	-0.460049	-1.16716	-1.69566	-0.927336	-1.48908	-1.38504	-0.499582	-0.674349	-1.15553	-0.57101	-1.0347	-0.124486	-0.137017	-1.16922
	Lung	0.427215	0.302189	0.128417	1.19276	0.956842	0.905617	1.04462	-0.0737806	0.476156	0.367202	0.557513	0.871429	1.48258	-0.205277	0.966064	0.726119	-0.489903	0.393661	0.805196	-0.196799	0.778966	0.551366	-0.152336	1.03724	0.312205	0.922553	0.377966	0.767721	0.293017	0.581099	0.503388	0.882956	-0.329425	0.0807458	0.611318	0.144979	0.559645	0.275937	0.705592	0.601147	0.23374	0.452221	0.432445	1.26592	0.654804	0.447761	0.410112	0.165023
	Skeletal muscle	-1.16218	-0.967525	-0.87285	-0.829839	-1.23765	-1.34885	-0.478166	-0.612608	-0.370272	-0.672036	-1.02699	0.387525	1.10419	-0.349822	-1.19454	0.0675796	-0.462108	-1.55174	-1.48152	-0.573189	-1.49638	-1.02435	-0.457652	-0.960104	-0.292238	-1.0953	1.03327	-0.981678	-0.568095	-0.194998	-0.931729	-1.31097	-0.965452	-0.854635	-1.00437	-0.0712803	-0.606231	-0.0841787	-0.663842	-1.05692	-0.0918677	-0.943321	-0.607453	-0.998219	-0.504163	0.161524	0.21788	-0.382534
	Spleen	0.775275	-0.835282	0.289388	0.865189	1.33984	1.69137	1.03566	-0.322927	0.179671	1.23433	0.583638	0.134719	-0.953065	0.3523	0.909601	0.808199	-0.416455	-0.166708	1.04626	0.137468	1.17271	0.724288	-0.326329	0.9934	1.06777	0.845247	-0.46974	0.853311	0.272133	0.0803856	0.986464	1.66556	-0.5538	-0.151938	0.588465	-0.147914	0.557661	0.0534355	0.415493	0.878925	-0.533183	0.453121	0.941777	0.637358	-0.631775	-1.28202	-0.851297	-0.0457571
	Testis	-0.121395	2.02875	1.91418	1.6116	-0.470857	1.37386	-0.767994	1.75222	0.0669516	0.58412	1.3201	-0.617449	-0.509803	1.86861	0.996145	-0.827697	1.22943	-0.324419	-1.09524	1.86314	1.88379	-0.983915	-0.200164	-0.438577	-0.203644	2.46007	-0.760621	0.590016	1.87842	-0.248058	-1.30909	-1.19214	1.88592	2.10093	-0.700085	0.656316	0.637337	-0.578363	0.241721	0.655166	-1.17191	0.358042	1.02892	-1.07039	-0.268306	-0.891611	2.19731	-0.293169
[truncated: 270 more columns]

## Sheet: Rat
Sample type	Sample name	Prdm9	Zfp113	Zfp18	Zfp192	Zfp202	Zfp212	Zfp263	Zfp282	Zfp286a	Zfp316	Zfp398	Zfp641	Zfp689	Zfp746	Zfp777	Zfp786	Zkscan1	Zkscan3	Zkscan5	AABR07002885.1	AABR07036732.1	LOC100363405	LOC100911224	LOC102546354	LOC102547059	LOC102555083	LOC103690038	LOC103690114	LOC500584	Rbak	RGD1311188	Zfp1	Zfp110	Zfp112	Zfp133	Zfp14	Zfp189	Zfp248	Zfp251	Zfp287	Zfp317	Zfp324	Zfp354a	Zfp354c	Zfp382	Zfp383	Zfp394	Zfp418
		Old	Old	Old	Old	Old	Old	Old	Old	Old	Old	Old	Old	Old	Old	Old	Old	Old	Old	Old	Mid	Mid	Mid	Mid	Mid	Mid	Mid	Mid	Mid	Mid	Mid	Mid	Mid	Mid	Mid	Mid	Mid	Mid	Mid	Mid	Mid	Mid	Mid	Mid	Mid	Mid	Mid	Mid	Mid
Early organogenesis to adulthood (Embryonic day 11 -> Postnatal day 112) (E-MTAB-6811)	Embryonic day 11 brain	-0.765547	1.17946	-0.0326135	0.632523	0.932912	0.551577	0.489649	0.380714	0.803823	-0.12963	-0.386214	-0.93231	0.940298	0.63516	1.02603	0.572262	0.675955	0.456959	0.833616	0.194102	0.469117	0.591403	1.15561	0.0166254	0.68335	0.365058	0.494399	0.149036	0.150843	0.08933	-0.946055	0.169801	-0.60552	-0.662426	1.03013	0.245935	0.132409	0.489893	0.387018	0.407781	0.0584467	0.312785	0.355045	0.532029	-0.121686	0.232724	0.0885854	0.524787
	Embryonic day 11 heart	-0.423546	-0.176143	-0.347696	-0.0627856	0.104796	-0.21139	-0.295858	-0.212204	-0.158786	-0.826827	-0.918959	-0.418839	-0.150112	-0.426467	0.0145698	-0.595861	-0.550601	0.0119649	0.348822	-0.308262	0.0547915	-0.210449	0.0552652	-0.758935	1.45419	-0.433212	-0.161865	-0.318604	-0.536868	-0.414136	-0.7091	-0.372991	-0.991934	-0.516984	0.415374	-0.695102	-0.557528	-0.0600977	0.0776904	-0.487266	-0.323772	-0.0494475	-0.239375	-0.030673	0.142539	-0.231365	-1.40686	-0.00718954
	Embryonic day 12 brain	-0.538297	1.32648	0.447117	0.586411	0.788805	0.892544	0.729831	0.74328	0.808207	0.453615	0.196403	-0.64342	1.42676	0.814571	1.23005	0.877998	0.811291	0.698088	1.20116	0.796965	0.380785	0.276672	1.15884	0.33588	0.304768	0.842493	0.693511	-0.66267	-0.0117114	0.426418	-0.39602	0.433837	-0.299651	-0.113762	1.00405	0.912267	0.110717	0.469964	0.674782	0.702094	0.0339706	1.02464	0.0895317	0.56269	0.373627	0.361938	0.440042	0.533676
	Embryonic day 12 heart	-0.446505	-0.0295909	-0.144508	-0.00918539	-0.241676	-0.296038	-0.194085	-0.111807	-0.289437	-0.625649	-0.628821	-0.132001	-0.108253	-0.399837	-0.178748	-0.519508	-0.451011	0.364906	0.218456	-0.0783753	0.111213	-0.119371	-0.0533542	-0.304103	0.916415	-0.424582	-0.107904	-0.416275	-0.437294	-0.166074	-0.456815	-0.165205	-0.894712	0.0267711	0.202436	-1.23775	-0.399213	-0.0461451	0.170299	-0.485985	-0.377726	0.240077	-0.0834441	-0.03581	0.207346	-0.212811	-0.885189	-0.0385683
	Embryonic day 12 liver	-0.603791	0.5997	-0.0552622	0.534677	0.651117	0.476441	0.511121	0.319844	0.462745	-0.43165	-0.558496	-1.05834	0.473098	0.534951	0.668563	0.0848421	0.653103	0.574879	0.667041	0.609018	0.648065	0.172565	0.59013	-0.130029	2.67065	0.304467	0.153389	-0.58347	0.314212	0.500051	-0.660427	0.331658	-0.226896	0.0847002	0.895444	-0.311493	2.16941	0.443197	0.195799	0.128246	-0.00675215	0.479399	0.320716	0.332405	0.251884	0.435001	0.0873763	0.49492
	Embryonic day 12 ovary	-0.72449	1.2715	0.100602	1.13213	1.12417	1.00299	0.924993	0.68518	0.842024	0.195379	-0.191825	-0.881581	1.17092	0.95472	0.820207	0.701728	0.91704	1.15145	0.989053	1.51704	0.975877	0.771098	0.97504	0.536261	3.26304	1.05747	0.586835	0.199954	0.752146	0.797859	0.408603	0.437674	-0.00684068	0.366301	1.02163	-0.421705	0.603652	0.962943	0.516593	0.676404	0.383657	0.741492	0.700572	0.671823	0.812353	0.792464	0.971029	0.991659
	Embryonic day 12 testis	-0.685949	1.14947	0.0583396	0.813063	0.889161	1.08585	0.79853	0.55771	0.785278	0.009721	-0.302939	-1.09839	1.03939	0.843099	0.795889	0.643003	0.775742	0.920576	0.921223	1.33035	0.570175	0.598378	1.00164	0.452074	3.08832	0.980185	0.568992	0.332805	0.436217	0.674236	0.219702	0.246808	-0.294395	0.456622	1.02413	0.257263	0.446644	0.683895	0.48995	0.495581	0.230047	0.616633	0.576588	0.625463	0.473173	0.673945	0.895342	0.77698
	Embryonic day 13 brain	-0.627677	1.04821	-0.0107647	0.376178	0.849378	0.606042	0.469649	0.286296	0.903571	0.299693	-0.245251	-0.902375	0.998751	0.311208	0.706241	0.794216	0.42308	0.490951	0.78717	0.635362	-0.207308	0.464233	1.1277	0.230264	0.11287	0.634065	0.354019	0.19297	0.0636771	0.150209	-0.48281	0.12802	0.0060161	-0.382504	0.0678057	-0.009955	0.158013	0.0616877	0.275739	0.444607	0.217689	0.396117	0.208739	0.521732	0.0477039	0.357643	0.204238	0.0399031
	Embryonic day 13 heart	-0.347407	-0.387472	-0.853514	-0.550104	-0.544409	-0.470409	-0.609108	-0.395765	-0.374875	-0.898155	-0.945053	-0.814354	-0.558852	-0.781592	-0.451295	-0.662018	-0.778241	-0.345383	-0.225302	-0.324091	-0.639007	-0.501752	-0.20206	-1.13977	1.7431	-0.611074	-0.487357	-0.975345	-0.401796	-0.707696	-0.963559	-0.776907	-0.451696	-0.676259	-0.740685	-0.364851	-1.10337	-0.622632	-0.391534	-0.833354	-0.361274	-0.502391	-0.671528	-0.218446	-0.360109	-0.621797	-0.868309	-0.489671
	Embryonic day 13 liver	-0.608019	-0.267627	-0.661112	-0.0560073	0.291051	-0.510916	-0.228553	-0.556322	0.1875	-1.16411	-0.912237	-1.45836	-0.543446	-0.334464	-0.217555	-0.402738	-0.144915	-0.084379	-0.450983	-0.12204	-0.0922873	-0.0811189	0.293738	-1.10905	-0.578356	-0.301574	-0.486527	-0.359466	0.345846	-0.0707902	-1.09021	-0.206391	-0.0529417	-0.714833	-0.43825	-0.932267	2.04494	-0.400726	-0.521362	-0.484864	-0.101101	-0.587674	0.109766	0.0662229	-0.483279	0.0736246	-0.484872	-0.0945022
	Embryonic day 13 ovary	-0.628123	0.609853	-0.542676	0.798933	0.8453	0.589619	0.38851	0.111302	0.824474	-0.533996	-0.79397	-1.61601	0.471396	0.296604	0.133866	0.467741	0.343684	0.646015	0.314531	0.586312	0.334973	0.422445	0.818674	-0.189202	-0.578356	0.683207	0.107392	0.489454	0.741792	0.297434	-0.667449	-0.110521	0.059891	-0.108976	-0.0925445	-0.587997	0.274722	0.265681	-0.156244	0.182321	0.165329	-0.0454195	0.448607	0.592675	0.280722	0.74966	0.114149	0.323185
	Embryonic day 13 testis	-0.600456	0.549054	-0.0581533	0.637288	0.818001	0.536214	0.585722	0.294802	0.945678	0.0354374	-0.416418	-1.41517	0.66025	0.349589	0.389089	0.57983	0.366971	0.659624	0.104526	0.689073	0.0895676	0.349987	0.783262	-0.096835	-0.578356	0.715918	0.273094	-0.138716	0.440652	0.436486	-0.783671	-0.00526652	-0.037104	-0.129068	-0.0924343	-0.520938	0.28249	0.290146	0.0826886	0.330376	0.226344	-0.14372	0.337305	0.651044	0.364887	0.803776	0.548628	0.508549
	Embryonic day 14 brain	-0.392499	1.09286	0.146965	0.454331	0.797639	0.5005	0.561179	0.444116	0.885552	0.807651	0.170519	-0.37833	1.05022	0.350104	0.473443	1.06592	0.518799	0.744853	0.842619	0.65494	-0.0441579	0.624128	1.27951	0.580126	0.175964	0.899566	0.534747	-0.180495	0.0232348	0.372896	-0.0140998	0.444149	-0.0592381	-0.0918934	0.0433954	0.629116	0.0818717	0.206867	0.445999	0.542666	0.331591	0.63992	-0.142444	0.573299	0.315361	0.48023	0.39667	0.224703
	Embryonic day 14 forebrain	-0.389704	1.71478	0.957038	0.926658	1.19655	1.4984	1.49546	1.11986	1.23463	1.65749	1.17422	0.0341638	1.501	1.13834	1.05772	1.65611	1.22488	1.32855	1.51264	1.77979	0.888985	0.981477	1.61332	1.71794	-0.578356	1.33941	1.31113	1.07087	0.088672	1.24526	0.218545	1.21327	0.939081	0.526684	0.865475	2.98419	0.438187	0.792908	1.08849	1.22233	0.959803	1.58153	0.118414	1.08248	1.2721	0.735897	1.18616	0.899649
	Embryonic day 14 heart	-0.408622	-0.652111	-0.815932	-0.751823	-0.995506	-0.838628	-0.833863	-0.58209	-0.520491	-0.913956	-0.976449	-0.845316	-0.833184	-1.10364	-0.959589	-0.721351	-1.0646	-0.748397	-0.63826	-0.438365	-0.883694	-0.751141	-0.551831	-1.17081	0.193156	-0.735175	-0.639758	-0.665866	-0.721671	-0.87264	-1.06374	-0.736098	-0.726508	-0.582357	-0.820758	-0.917516	-1.46901	-0.795678	-0.571406	-0.941786	-0.432271	-0.778788	-0.977221	-0.348456	-0.453495	-0.727872	-0.547844	-0.786172
	Embryonic day 14 hindbrain	-0.0447567	1.7936	1.00848	1.02115	1.26861	0.825404	1.17515	0.997082	1.21787	1.60574	1.56605	1.43904	1.60114	0.965709	0.963997	1.98212	1.69036	0.91853	0.928681	1.37657	0.744636	1.34894	1.59603	1.7782	0.751688	1.81951	1.51517	0.712166	0.560577	1.11332	0.511749	1.37562	0.320854	0.700959	1.42864	2.30407	0.827034	1.44464	1.04524	1.2628	1.16859	1.62885	0.721434	1.09352	1.20584	0.561825	1.48665	1.23435
	Embryonic day 14 liver	-0.594786	-1.05334	-0.703511	-1.14929	-0.576972	-0.863972	-0.911444	-0.863061	-0.560335	-1.30644	-1.13052	-1.48579	-1.20486	-0.799647	-0.544944	-0.989112	-1.24908	-0.883872	-0.501756	-1.11641	-1.02594	-0.991839	-0.407664	-1.45381	0.144778	-0.965488	-1.28978	-1.39516	-0.460181	-0.653279	-0.996251	-0.759543	-0.428042	-1.33221	-1.41569	-1.31486	1.00725	-1.10728	-0.996882	-1.28959	-1.00697	-0.899596	-0.797894	-0.759436	-1.35841	-0.958483	-0.999302	-1.0788
	Embryonic day 14 ovary	-0.627704	0.688864	0.279565	0.924627	0.649696	0.606357	0.555911	0.505458	0.936139	0.283302	-0.279321	-0.768656	0.63001	0.535371	0.372915	0.42554	0.673041	1.10345	0.837766	0.773333	0.638222	0.655793	0.647321	0.259444	-0.578356	1.10301	0.58929	-0.339471	0.965022	0.94599	0.631294	0.484808	0.113929	0.702492	0.116754	-0.68091	0.887895	0.568201	0.450459	0.518391	0.853476	0.174734	0.817001	0.791992	0.4819	0.995543	1.07781	0.831374
	Embryonic day 14 testis	-0.585067	0.690321	0.423408	0.907004	0.636489	0.686473	0.643188	0.603901	0.90822	0.424222	-0.238404	-0.805972	0.69956	0.598906	0.613854	0.45956	0.694818	0.983617	0.734866	0.881682	0.566154	0.568919	0.619775	0.0903987	3.33929	1.1235	0.483666	0.111477	0.851788	0.731735	0.535698	0.479451	0.284096	0.753424	0.35417	-0.345194	0.868852	0.560544	0.449218	0.517939	0.899896	0.193971	0.555764	0.770254	0.431127	1.05348	1.03108	0.702005
	Embryonic day 15 brain	-0.417215	1.15073	0.205284	0.642962	0.907331	0.518191	0.601549	0.297023	0.964689	0.241071	0.0527547	-0.541982	1.05056	0.246064	0.389642	1.1111	0.551883	0.964085	0.621554	0.816707	0.140716	0.934127	1.30454	0.72715	1.83994	0.8192	0.492611	1.06825	0.464435	0.461658	-0.0611633	0.390186	0.0432648	-0.263929	0.722642	1.12014	0.378815	0.302003	0.402189	0.594195	0.369995	0.595686	0.0699252	0.604072	0.379959	0.528966	0.340672	0.22837
	Embryonic day 15 forebrain	-0.358455	1.60223	0.805729	1.1502	1.0874	1.36819	1.26936	1.00685	1.237	1.37747	1.23965	0.147717	1.28653	1.08814	1.0122	1.79493	1.2881	1.38505	1.29986	2.29754	1.34681	0.976476	1.62092	1.79936	-0.578356	1.47786	1.33222	0.617973	0.854796	1.40121	0.309471	1.5027	0.946554	0.726667	0.774931	1.36128	0.454861	1.04379	1.21737	1.30325	1.02108	1.35729	0.593673	1.10561	1.34768	0.725078	1.10584	1.03558
	Embryonic day 15 heart	-0.45439	-0.612829	-0.853024	-0.66495	-0.993592	-0.870716	-0.76306	-0.529378	-0.529582	-0.747826	-1.02817	-0.658124	-0.646139	-0.945617	-0.816805	-0.742683	-1.05898	-0.552612	-0.106389	-0.721228	-0.868855	-0.534016	-0.441548	-0.898528	1.28677	-0.750127	-0.515807	-0.729208	-0.63094	-0.779484	-0.909757	-0.701495	-1.09077	-0.526704	-0.34181	-0.525206	-1.18026	-0.799174	-0.396257	-0.840448	-0.506596	-0.42974	-0.839015	-0.287124	-0.511368	-0.655703	-0.73018	-0.641265
	Embryonic day 15 hindbrain	-0.0519721	1.61387	1.03711	0.767038	1.16842	1.04353	1.129	1.10137	1.14747	1.97175	1.55363	1.75615	1.61493	0.964006	0.975582	2.00281	1.60266	0.833072	1.11037	1.71053	0.488484	0.970128	1.5509	1.54028	-0.578356	1.79552	1.41548	1.12472	0.00229014	1.11527	0.739803	1.37046	0.190532	0.908029	1.28617	1.92162	0.788148	1.30658	1.12245	1.20707	1.11147	1.70482	0.52479	1.10079	1.17717	0.421624	1.41974	1.08098
	Embryonic day 15 kidney	-0.703135	0.888233	0.452058	0.92154	1.01703	1.0198	0.857727	0.713743	0.625081	0.150943	-0.0520179	-0.307423	0.799085	0.904444	0.804671	0.405224	0.786054	0.828661	1.11773	0.848907	0.872327	0.520953	0.764281	0.360886	3.23511	0.546991	0.371484	0.216462	0.95655	1.02781	0.601376	0.645443	0.106624	0.366769	0.832215	1.02595	0.67339	0.810374	0.484083	0.533218	0.714097	0.490712	0.76939	0.711993	0.608389	0.645537	0.776799	0.753202
	Embryonic day 15 liver	-0.456095	-1.45867	-1.13643	-1.73672	-1.31355	-0.85641	-1.3882	-1.3382	-1.53659	-1.27812	-1.32212	-1.78537	-1.6899	-1.67999	-1.08941	-1.45067	-1.89002	-1.85701	-1.14808	-1.13082	-1.29817	-1.93461	-0.877388	-1.54282	-0.578356	-1.50285	-1.92444	-1.72888	-0.666025	-1.49291	-1.57843	-1.49171	-0.833568	-1.64311	-1.91305	-1.09274	-0.533199	-1.67593	-2.0622	-2.0192	-1.46407	-1.2461	-2.3626	-1.68972	-1.41868	-1.91667	-0.577894	-1.51771
	Embryonic day 15 ovary	-0.65593	0.713721	0.0180913	1.12485	0.701065	0.168158	0.471491	0.130353	0.939849	-0.438563	-0.560569	-1.07645	0.477199	0.290671	-0.00882026	0.464179	0.568944	1.01801	0.182031	0.959908	1.02564	0.935978	0.677073	0.461036	-0.578356	0.606699	0.356488	1.18043	1.44367	0.435934	-0.154364	0.242518	0.162914	0.179251	0.436186	0.317192	0.631748	0.581752	0.0396276	0.613369	0.607858	-0.0941418	0.610886	0.706957	0.433439	1.09029	0.19086	0.674344
	Embryonic day 15 testis	-0.554709	0.471031	0.235073	0.939172	0.669865	0.538014	0.733188	0.368798	0.847538	-0.0665298	-0.465265	-0.682612	0.450438	0.515954	0.0851891	0.145378	0.397711	0.919812	0.489719	0.787124	1.06421	0.887844	0.574799	0.117275	-0.578356	0.517715	0.548051	0.196635	1.58884	0.71222	0.297839	0.340417	0.0808591	0.647535	0.871094	-0.476217	0.894654	0.477762	0.334815	0.455543	0.720121	-0.0827893	0.848475	0.663545	0.464651	1.14384	0.58606	0.621931
	Embryonic day 16 brain	-0.469325	1.17662	0.40591	0.503189	0.832108	0.702733	0.612062	0.716086	1.18217	1.3143	0.623448	0.182283	1.04139	0.597249	0.59444	1.35955	0.712677	0.975724	0.802536	0.980512	0.026498	0.854391	1.44462	1.0805	1.69309	1.26257	0.805952	0.273554	0.189184	0.707738	0.291182	0.921487	0.177941	0.281001	0.716699	1.71343	0.0666804	0.335443	0.835704	0.714251	0.579026	1.29723	0.308446	0.893287	0.632241	0.536135	0.713884	0.269822
	Embryonic day 16 forebrain	-0.32308	1.31058	0.775416	0.745128	1.07848	1.26822	1.09337	1.17318	1.39662	1.71138	1.52213	1.23671	1.19008	1.06717	1.04754	1.91547	1.40962	1.07279	1.17143	0.434795	0.735569	0.68155	1.55035	1.55988	-0.578356	1.97244	1.57567	0.878657	0.209116	1.3279	0.659675	1.69932	0.748886	0.899848	0.95711	1.61597	0.27859	1.00299	1.39315	1.27931	1.13415	1.80158	0.700247	1.25846	1.14664	0.504966	1.18029	1.05587
	Embryonic day 16 heart	-0.647625	-0.536392	-0.90272	-0.63968	-0.852184	-0.622938	-0.784416	-0.298284	-0.272538	-0.617769	-0.879719	-0.54614	-0.472719	-0.584427	-0.635045	-0.512394	-0.823233	-0.568981	-0.391516	-0.48386	-1.03291	-0.288522	-0.460465	-0.90152	-0.578356	-0.469589	-0.35396	-1.1887	-0.799101	-0.888721	-0.818051	-0.50696	-1.38615	-0.449066	-0.043751	0.640061	-1.22272	-0.658789	-0.0455131	-0.78061	-0.75018	-0.464257	-0.580902	-0.0992567	-0.60329	-0.462178	-0.199933	-0.772055
	Embryonic day 16 hindbrain	-0.218414	1.09618	0.933447	0.755517	1.29462	0.67118	0.862052	1.22777	1.22833	1.89265	1.8192	2.39427	1.23775	1.01519	0.718385	1.98598	1.27255	0.534785	0.849532	0.412347	0.962733	1.0806	1.4795	1.61241	-0.578356	1.61186	1.49976	1.88076	-0.133292	0.951464	0.929536	1.57445	0.0616638	0.884826	1.11164	1.47392	0.430241	1.41969	1.36037	1.16057	1.28843	1.91297	0.763637	1.25921	1.26148	0.21439	0.914376	1.18734
	Embryonic day 16 kidney	-0.695406	0.644469	0.303883	0.67804	0.880931	0.790341	0.788705	0.70709	0.767325	-0.0658748	-0.296568	-0.528151	0.668852	0.952709	0.633304	0.340311	0.540045	0.803071	0.865614	0.701062	0.579461	0.295412	0.509063	0.330602	-0.578356	0.411809	0.406087	-0.29865	0.867099	0.621692	0.225747	0.630431	0.152189	0.474288	0.953463	0.536256	0.477916	0.629961	0.5502	0.339732	0.481677	0.505051	0.738214	0.784947	0.426231	0.752088	0.562414	0.437169
	Embryonic day 16 liver	-0.530816	-1.6264	-1.52181	-1.82249	-1.32167	-0.955479	-1.61991	-1.37679	-1.55875	-1.05588	-1.4739	-1.81694	-1.76768	-1.69598	-1.12789	-1.49529	-1.88326	-2.13011	-1.40076	-1.34696	-1.5565	-1.84582	-0.982755	-1.51296	-0.578356	-1.53787	-1.93114	-1.7995	-1.16233	-1.64417	-2.2601	-1.56821	-1.05629	-1.88499	-1.97348	-1.14394	-0.980702	-1.61628	-2.17586	-2.08921	-1.50245	-1.40697	-2.50322	-1.75057	-1.55443	-2.01483	-0.497707	-1.69389
	Embryonic day 16 ovary	-0.178494	0.476763	0.590597	1.05151	0.702031	0.808068	1.16467	0.71338	0.782661	0.387872	-0.0669294	-0.0553044	0.424775	0.937728	0.713711	0.161852	0.479042	1.15433	0.70443	1.06306	1.43037	0.501102	0.216651	0.276631	-0.578356	0.547102	0.772882	0.434564	1.59021	0.963554	0.0794439	0.585441	0.673596	1.21692	0.857632	1.30229	0.360849	0.657468	0.563699	0.622619	0.723389	-0.108524	0.948715	0.807934	0.675483	1.42822	1.01886	0.781452
	Embryonic day 16 testis	-0.481114	0.302712	0.439634	0.634741	0.761962	0.810688	0.743808	0.662441	0.731193	0.418873	-0.486856	-0.310564	0.515439	0.888165	0.730745	0.1109	0.215884	0.698002	0.53038	0.268403	0.480033	0.232262	0.345704	0.232798	-0.578356	0.489766	0.393478	-0.757951	0.893811	0.638224	0.496925	0.547267	0.3254	0.774204	0.719017	0.363231	0.393251	0.410264	0.383863	0.232643	0.319265	0.20475	0.495114	0.597127	0.387101	0.990022	0.786475	0.396734
	Embryonic day 17 forebrain	-0.262241	1.44947	0.751812	0.954185	1.35129	1.08071	1.26703	1.12204	1.38683	1.6586	1.51503	0.407106	1.10589	0.974701	0.781197	1.80123	1.15655	1.29811	1.03877	1.89741	1.27073	0.847279	1.51086	1.56365	0.150806	1.6616	1.19031	1.35899	0.611709	1.24159	0.374577	1.33987	1.05703	0.964339	0.657058	1.69146	0.228351	0.994809	1.20965	1.16554	1.01688	1.7117	0.524994	1.19312	1.29757	0.711607	0.84639	0.924923
	Embryonic day 17 heart	-0.646182	-0.817754	-1.39021	-0.835795	-1.25386	-1.22291	-1.14686	-0.859346	-0.772603	-0.926203	-0.984703	-0.516386	-0.810412	-1.44158	-1.24653	-0.872258	-1.22591	-1.06854	-0.874247	-0.965812	-1.45487	-0.671668	-0.88538	-1.34271	-0.578356	-0.903621	-0.727516	-1.46292	-1.44491	-1.18254	-1.34215	-1.08311	-1.93996	-0.804969	-1.17165	-0.40527	-1.84236	-1.11364	-0.515396	-0.969098	-1.20964	-0.946949	-1.34014	-0.524206	-0.82741	-1.10785	-1.28684	-1.19744
	Embryonic day 17 hindbrain	-0.00363288	1.13875	0.567514	0.696156	1.43547	0.411916	0.874529	1.14761	1.23356	1.82098	1.67307	1.8458	1.17545	0.892959	0.564703	1.77489	1.06157	0.682937	0.618679	1.60422	0.904405	0.910814	1.38211	1.4726	1.65314	1.58228	1.2376	1.68898	0.115803	0.986439	0.684332	1.3045	0.451142	0.959278	0.834902	1.46125	0.452968	1.46358	1.07514	1.01228	0.968179	1.73282	0.562703	1.12878	1.29641	0.487148	0.834606	0.955421
	Embryonic day 17 kidney	-0.670379	0.808832	0.118611	0.414645	0.488744	0.494139	0.434842	0.392096	0.504865	-0.210582	-0.283475	-0.603105	0.426065	0.609056	0.408915	0.162068	0.75437	0.581863	0.727319	-0.0552234	0.225063	0.359226	0.285973	0.0192245	1.7547	0.283503	0.198445	0.468163	0.78223	0.592229	0.191685	0.420794	-0.097607	0.166779	0.704354	-0.508207	0.459231	0.328508	0.210547	0.260815	0.351671	-0.0353229	0.497953	0.414584	-0.0523214	0.398778	0.409042	0.425681
	Embryonic day 17 liver	-0.4546	-1.64038	-1.28841	-1.86313	-1.29204	-1.07757	-1.4605	-1.45679	-1.7462	-1.51011	-1.47021	-1.63902	-1.84164	-1.7882	-1.211	-1.48435	-1.94581	-2.13426	-1.25505	-1.37234	-1.45987	-1.92291	-0.987394	-1.60958	-0.578356	-1.62076	-1.99644	-1.95985	-1.01718	-1.67938	-1.85657	-1.64574	-0.914685	-1.92619	-2.14003	-1.22863	-0.489007	-1.84375	-2.2112	-2.14664	-1.56153	-1.37873	-2.5287	-1.99925	-1.63701	-2.14256	-0.521576	-1.67104
	Embryonic day 17 ovary	1.56904	0.614791	0.772876	0.658782	0.719758	0.714819	1.08526	0.895895	0.64791	0.566887	0.525975	0.442372	0.487371	0.978757	0.737246	-0.140036	0.313007	0.958788	0.739474	1.32229	1.42714	0.42474	0.0819455	0.459474	-0.578356	0.26973	0.702191	1.31876	1.1811	0.819799	0.157959	0.395491	0.697846	1.17498	0.452698	-0.463895	0.470428	0.638587	0.43559	0.414372	0.58952	0.146526	0.772694	0.662196	0.677076	1.13482	0.69199	0.664555
	Embryonic day 17 testis	-0.544405	0.0843975	0.72058	0.476991	0.795464	0.627133	0.896324	0.60917	0.571276	0.320866	-0.31831	-0.2873	0.386184	0.903078	0.605466	0.013328	-0.0116697	0.522561	0.514453	0.706239	0.867341	-0.0675601	0.161923	0.189412	-0.578356	0.223554	0.292518	0.763437	0.935434	0.633484	0.274808	0.424851	0.0853269	0.804934	0.590194	-0.434189	0.392969	0.313027	0.11522	0.229872	0.197746	0.104511	0.267365	0.402248	0.377324	0.750372	0.587735	0.500057
	Embryonic day 18 forebrain	-0.249512	1.42571	0.967271	1.05983	1.21903	0.902785	1.08387	1.1145	1.40179	1.61874	1.90163	1.1768	0.947315	0.951614	0.678731	1.99058	1.46326	1.01908	0.954051	1.78127	1.52628	0.850707	1.5712	1.75216	-0.578356	1.97812	1.60052	1.26851	0.70079	1.51139	0.573145	1.64314	1.11393	1.19242	0.954792	1.02583	0.394642	1.36333	1.40041	1.41154	1.47561	1.62552	0.777964	1.33077	1.37452	0.481984	1.06817	1.27102
	Embryonic day 18 heart	-0.465621	-0.443475	-0.754754	-0.494109	-0.898715	-0.741586	-0.65585	-0.550707	-0.787485	-0.580171	-0.543353	0.208547	-0.299724	-1.08087	-1.01096	-0.708126	-0.974114	-0.266053	-0.128406	-0.535031	-0.710022	-0.430523	-0.806754	-0.677308	0.940372	-0.673639	-0.381284	-0.965426	-0.788185	-0.740118	-0.723618	-0.494186	-1.10827	-0.386571	-0.555659	0.384083	-1.17622	-0.747452	-0.126938	-0.806903	-0.674108	-0.521421	-0.774703	-0.435394	-0.304011	-0.816376	-1.3769	-0.808304
	Embryonic day 18 hindbrain	-0.229516	0.761851	0.441269	0.857747	0.849437	0.0486481	0.483602	0.984913	1.01998	1.45867	1.66745	2.4019	0.919866	0.647959	0.653611	1.58003	1.14206	0.131461	0.165011	0.420853	0.96486	0.765319	1.20598	1.34055	-0.578356	1.32362	1.41616	-0.0858892	0.149433	0.661474	0.509524	1.25075	0.0646156	0.444432	0.629898	1.75996	0.404794	1.64146	0.925969	1.19977	0.887983	1.38392	0.888594	1.05222	1.18882	0.243945	0.248362	1.13386
	Embryonic day 18 kidney	-0.379825	0.72792	0.607185	0.585571	0.750171	0.842047	0.635913	0.547281	0.453637	0.0199276	0.00310417	0.104028	0.513358	0.7394	0.430201	0.145193	0.828801	0.79855	0.928221	0.440304	0.671225	0.287293	0.26096	0.34803	-0.578356	0.386143	0.136451	0.308786	0.95899	0.721463	0.624685	0.476872	0.412842	0.458939	0.838058	0.216246	0.669845	0.288827	0.217465	0.191435	0.520534	0.166759	0.47805	0.441455	0.232824	0.62527	0.677523	0.483848
	Embryonic day 18 liver	-0.383251	-1.69538	-1.55236	-1.7499	-1.1779	-1.35866	-1.49123	-1.72032	-1.73189	-1.39807	-1.4637	-1.65008	-2.0326	-1.83028	-1.74136	-1.47531	-1.70185	-2.00782	-1.61973	-1.3305	-1.56115	-1.95203	-0.9604	-1.61505	-0.578356	-1.60161	-2.08275	-1.78096	-0.846345	-1.84316	-1.88665	-1.81893	-1.12923	-1.98677	-2.12674	-1.32215	-0.13682	-1.71402	-2.25767	-2.17284	-1.54367	-1.34424	-2.46447	-1.97292	-1.58534	-2.28363	-0.911197	-1.62885
	Embryonic day 18 ovary	5.27557	0.313021	0.689106	0.520971	0.197263	0.670773	0.801886	0.680207	0.512078	0.224262	1.30522	-0.776633	0.327803	0.906511	0.808073	-0.0519495	0.0908734	0.879802	0.705297	1.14651	0.998623	0.205016	-0.285588	0.50594	-0.578356	0.512542	0.397243	0.796565	0.862073	0.780224	0.415839	0.462152	0.497341	0.968447	0.628812	-0.449377	0.301622	0.28952	0.647316	0.274827	0.297182	0.177892	0.885279	0.623637	0.396724	1.19382	1.14974	0.156126
	Embryonic day 18 testis	-0.359865	0.322623	0.494014	0.460519	0.855625	0.938514	0.752511	0.594431	0.441474	0.461731	-0.0327696	-0.0514559	0.387751	0.792502	0.673651	0.0285581	0.384159	0.665252	0.588071	0.681472	0.851263	0.177828	0.0575839	0.312879	-0.578356	0.250655	0.197518	-0.115375	0.776962	0.521398	0.347049	0.342902	0.632784	0.484499	0.601947	-1.46461	0.270014	0.298926	0.171743	0.382836	0.413847	0.201153	0.31254	0.48726	0.315312	0.779019	0.215349	0.603953
	Embryonic day 19 forebrain	-0.327867	0.919131	0.645802	1.05411	1.39235	0.853007	1.08061	1.03113	1.36262	1.70679	1.57062	0.531601	0.686101	0.894717	0.490772	1.71877	1.01362	1.05197	0.414631	1.69977	1.54272	0.750152	1.52944	1.29575	0.467922	1.63991	1.14161	0.914043	0.712618	1.2002	0.418714	1.33041	1.11361	0.93018	0.728999	1.67623	0.427345	1.09105	1.31248	1.18834	1.21369	1.57258	0.588602	1.22495	1.23861	0.632727	0.877563	0.997439
	Embryonic day 19 heart	-0.367313	-0.785209	-1.12009	-0.611839	-0.951854	-0.734655	-0.896084	-0.539421	-0.831892	-0.715958	-0.514681	0.240015	-0.625375	-1.07954	-0.979902	-0.72401	-0.992082	-0.686155	-0.712664	-0.656028	-0.757831	-0.79651	-0.862376	-0.914149	1.45626	-0.936147	-0.552226	-0.868005	-1.04892	-1.07694	-1.19787	-0.636904	-1.29262	-0.529421	-0.562265	-0.115945	-1.42118	-0.800085	-0.263072	-0.916258	-0.892058	-0.635448	-0.995378	-0.395146	-0.422884	-0.737244	-1.55385	-1.11407
	Embryonic day 19 hindbrain	-0.136498	0.30628	0.306082	0.617948	1.3074	-0.0552198	0.516186	1.08086	1.01725	1.59294	1.57291	2.53206	0.684408	0.685524	0.299014	1.52845	0.651953	0.0897893	-0.0179774	1.2417	1.00325	0.805128	1.20321	0.916288	0.515129	1.0368	1.04259	1.71383	-0.150363	0.499976	0.504941	1.08763	0.0753869	0.424496	0.873138	0.973485	0.220989	1.5439	0.979001	0.958008	0.855659	1.48549	0.572836	1.06856	1.36252	0.253031	0.134095	0.872718
	Embryonic day 19 kidney	-0.397523	0.83015	0.482976	0.473303	0.293508	0.896866	0.429908	0.422495	0.327893	0.151124	0.0445713	0.0200267	0.50263	0.514505	0.483753	0.0178563	1.19973	0.566951	0.865194	0.0416418	0.0874207	0.317234	0.191181	0.152114	-0.578356	0.382976	0.0757083	0.272934	0.623085	0.544772	0.229381	0.27349	0.359645	0.392918	0.879569	0.287193	0.692468	0.0182343	0.233097	0.190819	0.771572	0.435063	0.594244	0.478026	-0.0999899	0.377901	0.594172	0.371891
	Embryonic day 19 liver	-0.0193416	-1.26458	-1.20516	-1.56298	-0.647995	-1.18725	-1.39691	-1.93592	-1.78942	-1.35763	-1.57326	-1.45061	-2.10876	-2.20554	-1.87971	-1.49449	-1.25631	-2.07181	-1.89976	-1.35688	-1.29381	-1.92542	-0.916936	-1.45428	-0.578356	-1.70842	-1.99949	-1.70791	-0.492791	-1.64463	-1.84712	-1.58499	-0.456351	-1.93891	-2.06475	-1.18404	0.483636	-1.51026	-2.1415	-2.06377	-1.35415	-1.99022	-2.19956	-2.04044	-1.61988	-2.14455	-0.463033	-1.26759
	Embryonic day 19 ovary	4.99756	0.971168	0.833899	1.16138	0.549546	0.560109	1.19164	0.650465	0.621743	0.243883	1.15902	-0.423214	0.389949	0.775922	0.683837	0.142396	0.797138	1.23291	0.88527	0.95761	1.40223	0.593295	0.04926	0.526586	-0.578356	0.257287	0.754429	1.18738	1.53773	0.893078	0.306622	0.496925	1.03777	1.38828	0.684398	0.778461	0.779105	0.611539	0.620966	0.624093	0.997655	0.107	1.29283	0.900195	0.643622	1.36804	1.36631	0.55614
	Embryonic day 19 testis	-0.42067	0.140081	0.849617	0.565117	0.500026	0.971388	0.549535	0.253711	0.531065	0.0625886	-0.0221638	-0.160441	-0.0468273	0.341219	0.353024	0.0341431	0.20309	0.335027	-0.0156482	0.488651	0.346816	0.192178	0.20047	-0.232381	-0.578356	0.408802	0.620558	0.313705	1.05343	0.624212	0.751632	0.547067	0.355548	1.72196	0.49395	-1.00088	1.25123	0.318167	0.334669	0.769309	0.399868	-0.0136477	0.565853	0.659813	0.296075	0.8452	0.51615	1.03106
	Embryonic day 20 forebrain	-0.249714	0.619519	0.519782	0.63796	1.22068	0.745788	0.927785	1.22048	1.19698	1.75145	1.60114	0.98041	0.836346	1.01129	0.775958	1.76962	0.87224	0.766193	0.488587	1.98633	1.12423	0.530847	1.37496	1.11671	-0.578356	1.63596	0.967399	0.831232	0.334345	1.09546	0.563148	1.35517	0.770094	0.923746	0.409022	0.733381	0.196169	1.00883	1.29768	1.1651	0.987512	1.73988	0.900411	1.22165	1.15815	0.436037	0.731815	0.938117
	Embryonic day 20 heart	-0.435907	-0.547633	-0.824779	-0.775861	-1.33119	-0.554791	-0.735388	-0.571588	-0.827313	-0.857309	-0.6191	-0.0102635	-0.40989	-0.953416	-0.825165	-0.785029	-1.00605	-0.277936	-0.380566	-0.588659	-1.1154	-0.532721	-0.784803	-0.831791	-0.578356	-0.872912	-0.499554	-1.07172	-0.80719	-0.903615	-0.657083	-0.745184	-1.09986	-0.647417	-0.85765	-1.17143	-1.07315	-1.11151	-0.215245	-0.82019	-0.70352	-0.567008	-0.780628	-0.523281	-0.81124	-0.956374	-1.0763	-1.1155
	Embryonic day 20 hindbrain	-0.304533	0.110291	0.334724	0.335523	0.906047	0.17283	0.350662	1.07037	0.768945	1.58982	1.33656	2.46786	0.766958	0.703509	0.682685	1.39543	0.550365	-0.0632502	0.212749	0.610448	0.553802	0.457944	1.02401	0.774479	-0.578356	0.977959	0.920074	0.840694	-0.290184	0.438767	0.651486	0.944747	-0.0387638	0.547994	0.472311	0.153667	0.204178	1.23965	0.973691	0.899017	0.721658	1.39914	0.627687	1.01361	1.17267	0.163589	0.224824	0.684903
	Embryonic day 20 kidney	-0.319865	0.757466	0.477454	0.47135	0.143704	0.638538	0.51814	0.476112	0.329545	0.0570918	-0.00349932	0.182814	0.484156	0.600923	0.473247	0.0437624	1.13701	0.472304	0.759943	0.378311	0.181297	0.0366783	0.0285518	0.00343328	1.28656	0.0610967	0.166726	-0.0536238	0.80409	0.763355	0.45951	0.264737	0.331775	0.448484	0.502511	0.239971	0.735525	0.0313078	0.128374	0.253222	0.573826	0.27873	0.852845	0.401003	-0.0724939	0.336503	0.795231	0.45052
	Embryonic day 20 liver	-0.195194	-1.75781	-1.92003	-2.14443	-1.18579	-1.52154	-1.81956	-1.87945	-1.84409	-1.58588	-1.65091	-1.5703	-2.00098	-1.98308	-1.76557	-1.55352	-1.69133	-2.46418	-2.1481	-1.43763	-1.93079	-1.97631	-1.39691	-1.9051	-0.578356	-1.67734	-2.07958	-1.91214	-1.52262	-1.92492	-1.97637	-1.9659	-1.57061	-1.96624	-2.2496	-1.46461	-0.0830945	-2.09622	-2.17863	-2.16054	-2.16762	-1.74287	-2.50163	-2.13205	-2.09156	-2.37543	-0.945102	-2.33302
	Embryonic day 20 ovary	3.59142	0.881696	0.721787	0.708467	0.369357	0.689598	1.1672	0.833067	0.37544	0.607001	0.669649	-0.354494	0.415603	1.0352	0.9598	-0.013931	0.495155	0.92233	0.82259	1.04749	1.02264	0.162462	-0.148775	0.322595	1.24708	0.3553	0.672486	0.382303	1.04872	0.645773	0.273212	0.136488	0.287954	1.26079	0.327646	-0.162948	0.239144	0.200602	0.4089	0.540278	0.643813	0.230478	0.880701	0.682151	0.267898	1.14107	1.1804	0.259388
	Embryonic day 20 testis	-0.488155	-0.142996	0.802366	0.372517	0.20706	1.15539	0.550303	0.376737	0.29398	0.0944475	0.000913999	0.0414468	0.0513137	0.645905	0.690034	-0.0369907	0.082505	0.20581	0.172718	0.754842	-0.168422	-0.0831128	0.0879315	-0.242543	0.960909	0.246978	0.690708	-0.0483212	0.807682	0.522722	0.900251	0.557002	0.123248	1.02024	0.338708	-1.46461	1.02033	0.155812	0.38554	0.585622	0.359838	0.0323067	0.630591	0.420467	0.101633	0.624963	0.493659	0.720086
	Postnatal day 0 forebrain	-0.182331	-0.326706	-0.113381	-0.0110892	0.695939	0.265914	0.052643	0.905075	0.967465	1.21971	1.05458	1.38106	0.301248	0.560632	0.683151	1.06761	0.211207	0.0405424	-0.220155	0.219231	0.595573	0.217365	0.946059	0.780054	-0.578356	0.893684	0.617662	0.816351	-0.59937	0.473197	0.204777	1.05181	-0.085393	0.443728	0.457012	0.796545	-0.970797	0.972825	1.2644	0.882303	0.464923	1.2108	0.0299131	0.796389	1.02301	-0.0636197	-0.267759	0.429568
	Postnatal day 0 heart	-0.249098	-0.583075	-0.760715	-1.01716	-1.4687	-0.813498	-1.02153	-0.558151	-1.24183	-0.63294	-0.938276	0.196302	-0.140809	-1.01531	-0.937962	-0.692742	-1.24368	-0.230372	-0.135574	-0.982739	-1.08001	0.128293	-1.11404	-0.919577	-0.578356	-0.727643	-0.540503	-1.06464	-0.975343	-0.883154	-0.688966	-0.386798	-1.51975	-0.661029	-0.856445	-1.46461	-1.7936	-1.11906	-0.126673	-1.17234	-1.01061	-0.695728	-0.748445	-0.879406	-0.931784	-0.678286	-0.888246	-1.16986
	Postnatal day 0 hindbrain	-0.0456105	-0.785372	-0.0167992	-0.282961	0.379905	-0.177294	-0.386307	0.764028	0.619869	0.848795	0.776357	1.93693	0.167492	0.262287	0.593241	0.779829	-0.132728	-0.497647	-0.316434	-0.487946	0.0400806	-0.00969643	0.595123	0.350519	-0.578356	0.321228	0.539218	0.792834	-0.839382	-0.0376399	0.326596	0.731012	-0.306925	-0.0412621	0.41579	0.458366	-0.66974	1.18731	0.858015	0.604728	0.296326	0.51803	-0.00885023	0.588929	0.991064	-0.227433	-0.348097	0.423259
	Postnatal day 0 kidney	0.444748	0.605917	0.711928	-0.0349539	-0.308092	0.773822	0.0658514	0.320409	0.0461791	0.285501	-0.0803308	0.637121	0.247063	0.400829	0.510139	0.081143	1.24056	0.577499	0.650226	-0.618353	-0.0559138	0.528041	-0.336863	-0.138935	-0.578356	0.00117618	-0.290655	0.582176	0.763009	0.590659	0.596802	0.110699	0.259675	0.0882572	0.349326	-1.22693	0.561061	-0.205878	-0.0812905	0.0752402	0.671997	0.54874	1.37441	0.0983465	-0.357757	0.40135	1.13165	0.143585
	Postnatal day 0 liver	-0.0610488	-1.541	-1.51343	-2.22156	-1.40713	-1.64648	-1.82992	-1.94174	-1.87257	-1.47637	-1.53305	-0.872538	-2.11155	-1.64604	-1.44877	-1.47969	-0.778995	-1.99701	-1.8384	-1.53615	-2.16141	-1.73136	-1.56728	-1.47098	-0.578356	-1.71398	-1.99801	-1.44343	-1.40329	-2.07285	-1.72549	-1.79419	-1.85456	-1.97412	-1.8869	-1.33564	1.67808	-1.72641	-1.87459	-1.81013	-1.85274	-1.01495	-1.05422	-2.04856	-2.08383	-2.04712	-1.54434	-2.10565
	Postnatal day 0 ovary	0.644461	0.609045	1.39542	0.588225	0.420679	1.31707	0.618957	0.789068	0.443628	0.855865	-0.0747275	0.0125204	0.10252	1.02932	1.54682	-0.192195	0.146851	0.997188	0.60126	0.272635	1.0949	0.104956	-0.118426	0.268636	-0.578356	-0.188614	0.821141	1.67935	1.45426	0.265108	1.37424	0.559677	0.709432	1.04596	0.328178	0.699194	-0.521979	0.463973	0.497881	0.575728	0.760475	0.387592	0.37489	0.636025	0.664555	1.61369	0.529998	0.177866
	Postnatal day 0 testis	-0.0532047	0.192598	1.35969	0.771526	0.571674	1.1306	0.832139	0.749477	0.671701	0.0500262	0.306151	0.271788	0.149406	0.688426	1.07658	0.0158047	0.218369	0.563239	0.267659	0.412364	0.522882	-0.0367836	-0.0107991	0.0785199	0.980619	0.155374	0.733245	0.679172	1.50932	0.658296	0.916542	0.66248	1.45909	1.13608	0.828272	-0.377036	1.2908	0.492669	0.400568	0.431745	0.508229	0.415154	0.658898	0.472585	0.464324	1.10461	0.504658	0.52981
	Postnatal day 3 forebrain	-0.420142	0.0547426	-0.070947	0.0354402	0.283657	-0.240537	0.0209574	0.811391	0.742814	1.16266	1.29482	1.77148	0.428759	0.387412	0.649391	1.05419	0.526243	-0.0539283	0.360005	-0.239002	0.429312	0.729958	0.9938	0.615495	-0.578356	0.858909	0.942849	0.151929	-0.389255	0.719249	0.852091	0.887839	-0.154392	0.485708	0.242181	1.01232	-0.33312	1.14292	1.29079	0.89505	0.958521	1.20179	0.417738	0.792155	1.04858	-0.271333	-0.0872361	0.661695
	Postnatal day 3 heart	-0.373786	-0.878359	-1.17344	-0.979444	-1.65353	-1.12003	-1.1699	-0.912768	-1.37568	-0.852522	-0.909838	0.0865153	-0.54083	-1.58145	-1.31194	-1.07773	-1.18486	-0.359719	-0.786429	-1.16713	-1.16	-0.285927	-0.994717	-1.05801	-0.578356	-1.0312	-0.467374	-0.549637	-1.0498	-1.11511	-1.12396	-0.969234	-1.51892	-0.954859	-1.12083	-0.663316	-2.02324	-1.02318	-0.19065	-1.19778	-1.33708	-0.941702	-1.10646	-0.862115	-1.02819	-1.16759	-1.54044	-1.23399
	Postnatal day 3 hindbrain	-0.278303	0.396661	0.100225	0.407849	0.24362	0.0391977	-0.0562383	0.675519	0.589756	0.958432	1.2668	1.71866	0.50701	0.357104	0.642549	0.891207	0.629118	-0.122097	0.245962	-0.334195	0.291546	0.434326	0.77962	0.912222	-0.578356	0.554491	0.873275	0.987573	-0.168417	0.462147	0.433123	0.627822	0.0938392	0.283925	0.298323	0.204966	-0.223939	1.0713	0.847747	0.63167	0.732307	0.690252	0.134159	0.689618	1.01194	-0.111352	-0.144463	0.557447
	Postnatal day 3 kidney	0.386864	0.571826	0.611863	0.103719	-0.34454	0.529381	-0.0467338	0.338145	-0.0615292	0.707852	0.141404	1.19783	0.302438	0.31014	0.394439	-0.196952	1.28424	0.36837	0.311415	-0.358616	-0.0521353	0.241259	-0.424838	0.11839	-0.578356	0.125831	-0.180747	0.044619	0.309967	0.388954	0.757045	-0.0569423	0.285442	0.209716	0.332374	0.537478	0.1772	-0.194791	-0.0737906	-0.0763758	0.368284	0.357134	1.26134	0.0921339	-0.363623	0.0512242	0.707364	0.297373
	Postnatal day 3 liver	-0.00922996	-1.28008	-1.7331	-2.01237	-1.29133	-1.7596	-2.02056	-1.94719	-1.78977	-1.22994	-1.45058	-0.799333	-1.94207	-1.93409	-1.85964	-1.54775	-0.779027	-1.94012	-1.86234	-1.59912	-1.91115	-1.77369	-1.37934	-1.61064	-0.578356	-1.53608	-1.9081	-1.21471	-1.99402	-1.90139	-1.60202	-1.95903	-1.40172	-1.83217	-1.83896	-1.41795	1.12927	-1.52029	-1.74498	-1.64605	-1.68568	-1.29431	-1.38564	-2.02027	-1.96644	-1.92417	-1.6842	-2.25732
	Postnatal day 3 ovary	-0.307285	0.612592	1.08005	0.409663	0.123217	1.0402	0.792682	0.722444	0.276827	0.719335	0.306609	-0.0484049	0.313112	0.767684	0.893158	-0.217367	0.551278	0.45969	1.00768	-0.422333	0.043663	0.109125	0.0455998	0.0262959	-0.578356	0.232554	0.78367	0.946744	0.622185	0.715773	1.29108	0.430526	0.425673	1.39149	0.715329	0.16144	-0.0352602	-0.056966	0.467632	0.41303	0.667103	0.703593	0.467281	0.661956	0.212686	0.905727	0.808491	0.509631
	Postnatal day 3 testis	-0.332202	0.754674	1.41551	0.995959	0.207788	1.4585	0.757707	0.660057	0.360907	0.61407	0.798934	0.55774	0.137326	0.661399	1.02771	-0.0126132	1.17337	0.497043	0.360326	-0.0415993	0.131344	0.267388	0.12602	0.561664	1.5034	0.503185	1.03482	1.08621	1.43087	0.811555	1.08536	1.03986	1.29159	0.753819	0.648794	0.796701	1.6054	0.270116	0.325098	0.503913	1.21474	-0.0122592	0.306833	0.428867	0.237281	0.847374	0.717636	0.810872
	Postnatal day 7 forebrain	-0.186589	-0.608422	-0.368539	-0.0422199	-0.0835953	-0.433077	-0.20454	0.832743	0.528615	0.642322	0.891482	1.26933	0.186949	0.191393	0.711771	0.525497	-0.0753283	-0.204329	0.328432	-0.343547	0.514668	0.389325	0.581008	0.496419	-0.578356	0.0767818	0.504607	0.0045587	-0.689628	0.341895	0.532631	0.958947	-0.506549	0.560901	0.30745	0.407289	-0.474663	1.0937	1.2913	0.703399	0.574192	0.963986	0.273859	0.44137	1.11131	-0.416025	-0.585862	0.552855
	Postnatal day 7 heart	-0.387909	-0.657207	-0.954016	-0.490681	-1.58074	-1.19706	-0.953327	-0.598589	-1.33492	-0.866019	-0.756128	0.17832	-0.520552	-1.11904	-1.04558	-0.934307	-1.25889	0.321276	-0.734798	-0.898049	-1.09543	-0.600617	-1.21481	-0.895237	0.517166	-1.03643	-0.697585	-0.136458	-0.571548	-0.925453	-0.822991	-0.771127	-1.6259	-0.678313	-1.05214	-0.79803	-1.80675	-1.19687	-0.295808	-1.20452	-1.00492	-0.931941	-0.675763	-0.857151	-0.946406	-0.435827	-1.02488	-1.1503
	Postnatal day 7 hindbrain	-0.181648	-0.219388	-0.253799	0.215748	-0.0804275	-0.351359	-0.258019	0.693063	0.400537	0.579495	1.0752	1.3683	0.253595	0.243325	0.557345	0.530775	0.225132	-0.218635	0.169254	-0.426344	0.204611	0.288772	0.533474	0.549986	0.396142	0.156917	0.493788	0.859995	-0.453952	0.227189	0.528214	0.566254	-0.0211732	0.100109	0.228905	0.0455622	-0.385656	1.01796	0.780652	0.570724	0.558368	0.430765	0.0948749	0.494046	0.961862	-0.0951801	-0.464223	0.526508
	Postnatal day 7 kidney	0.79888	0.377882	0.966677	0.551482	-0.0444897	0.149262	0.336664	0.248599	-0.0347846	0.216381	0.0308765	1.22662	0.0293253	0.192066	0.163032	-0.201885	1.13129	0.771221	0.202789	-0.214568	0.197917	0.296063	-0.68222	-0.0174546	-0.578356	-0.152283	-0.554481	0.263631	0.930052	0.369609	0.719696	0.0526921	1.06117	0.390896	0.547058	0.422452	0.720236	-0.193309	-0.109268	0.404165	0.686742	0.348925	1.6753	0.0270368	-0.210552	0.541605	0.786129	0.345264
	Postnatal day 7 liver	-0.105359	-1.64226	-1.91602	-2.11023	-1.1574	-2.15581	-2.10153	-2.09071	-1.89148	-1.64601	-1.63605	-0.825411	-2.13278	-1.85868	-2.08013	-1.57491	-1.29626	-2.03776	-2.46945	-1.70259	-2.26417	-1.84933	-1.63458	-1.62099	-0.578356	-1.61002	-1.92467	-1.74641	-2.08912	-1.83817	-1.37731	-1.75886	-1.92962	-1.95995	-1.87494	-1.46461	0.272846	-2.11699	-1.63639	-1.62494	-2.02774	-0.96377	-1.68494	-2.03086	-2.24903	-1.71257	-2.83361	-2.43504
	Postnatal day 7 ovary	-0.0912622	0.0745484	0.913966	0.451305	0.16645	0.474149	0.65933	0.609096	0.0897143	0.267789	0.152774	0.270314	0.157051	0.647874	0.632573	-0.364522	0.207755	0.528532	0.277585	-0.103394	0.364815	0.33369	-0.209749	0.210849	-0.578356	-0.293101	0.382291	1.56994	1.04034	0.479395	0.639762	0.139549	0.766776	1.37323	0.657898	0.301453	-0.00150456	0.0741713	0.346319	0.223811	0.487975	0.514393	0.433277	0.407052	0.430311	1.05751	0.413733	0.290137
	Postnatal day 7 testis	-0.115569	0.899713	1.32985	1.73787	0.754641	1.18117	1.11313	0.815079	0.272417	0.461843	1.08121	0.723308	0.207564	0.656071	0.947581	-0.10231	0.931929	0.831456	0.596963	0.952798	1.22148	-0.0210134	0.197043	0.59588	-0.578356	0.076766	1.03088	1.25722	1.99723	0.928704	1.07575	1.00876	2.23987	1.17908	0.50205	0.77164	1.44774	0.732436	0.206493	0.878658	1.11592	-0.216542	0.1865	0.258732	0.667453	1.33488	0.84708	1.135
	Postnatal day 14 forebrain	-0.30789	-0.824097	-0.689673	-0.103966	-1.26829	-0.893002	-0.81816	0.288042	-0.00627793	0.0508663	0.672943	0.300082	-0.158001	-0.334921	0.202123	-0.286443	-0.142672	-0.647213	-0.0537807	-1.12826	0.0822323	0.0730787	-0.0895557	0.355096	-0.578356	-0.650785	-0.140563	0.188712	-0.886566	-0.094351	0.668869	0.185438	-0.97689	0.124473	-0.105674	-0.265925	-0.211751	0.778928	0.928423	0.292958	0.107034	0.0247205	-0.124671	-0.0340613	0.692548	-0.370776	-0.662144	0.341421
	Postnatal day 14 heart	-0.284905	-1.31945	-1.4804	-1.12093	-1.79193	-1.85533	-1.4258	-1.16277	-1.58642	-1.52858	-1.14266	0.121151	-1.221	-1.71374	-1.90948	-1.20187	-2.06144	-0.149525	-1.72316	-1.30152	-0.907514	-0.725016	-1.58518	-1.46645	-0.578356	-1.20634	-1.23923	-1.23769	-0.875918	-1.66104	-0.667681	-0.489519	-2.01832	-1.08462	-1.28747	-1.00208	-2.65237	-1.48804	-1.42031	-1.62481	-1.18739	-1.30029	-0.666317	-1.35931	-1.40447	-0.248538	-1.12534	-1.74592
	Postnatal day 14 hindbrain	-0.0192388	0.245817	0.194983	0.56491	-0.52689	-0.00497173	0.109036	0.706982	0.0940517	0.498454	1.24058	0.202391	0.292959	0.668022	0.721215	0.285864	0.47285	0.00876666	0.262763	-0.497627	0.444101	0.0308099	0.515433	0.704717	-0.578356	0.204112	0.525308	1.16834	0.0940869	0.6859	0.857542	0.633107	0.17693	0.464586	0.28322	0.909968	-0.360827	0.741682	1.01002	0.601654	0.825594	0.241126	0.585226	0.538994	0.75398	0.504528	0.457572	0.785531
	Postnatal day 14 kidney	1.25222	0.034485	0.513489	-0.00292436	-0.468737	-0.204507	0.0202969	-0.181544	-0.391681	-0.231356	-0.187612	1.30651	-0.494734	-0.206016	-0.230517	-0.544265	0.455976	0.133989	-0.330565	-0.666055	-0.14497	0.148143	-1.16301	-0.414473	-0.578356	-0.562256	-0.878416	-0.221062	0.342008	-0.0246661	0.507783	-0.257136	0.714366	0.0333015	0.319085	-0.688445	-0.393444	-0.521331	-0.661589	-0.129132	0.172689	-0.295888	1.84943	-0.446471	-0.641446	0.175207	0.492963	-0.0331251
	Postnatal day 14 liver	0.141231	-1.92884	-2.07093	-2.18296	-1.42252	-2.16817	-2.38491	-2.16019	-1.90689	-1.69143	-1.73392	-0.81716	-2.2355	-1.99408	-2.06457	-1.58326	-1.36048	-2.28508	-2.33382	-1.60786	-2.34474	-1.8293	-1.7467	-2.00011	-0.578356	-1.5972	-1.94411	-1.82583	-1.88471	-1.93589	-1.23237	-2.2471	-2.37642	-1.95593	-1.93016	-1.44396	-0.698935	-2.15646	-1.69726	-1.5556	-2.12468	-1.22696	-1.79505	-2.04368	-2.38115	-1.64103	-2.85823	-2.33526
	Postnatal day 14 ovary	-0.0389476	0.181361	1.46034	0.66777	0.461015	0.787717	0.916961	0.612807	-0.33997	0.205573	0.373151	0.291728	0.447965	0.719692	0.726384	-0.211821	0.137542	0.487061	0.453172	-0.0468388	0.673309	0.0550508	-0.265621	0.560344	-0.578356	-0.225019	0.464575	0.716539	1.1108	0.598514	0.812001	0.289297	1.24068	1.08759	0.707559	0.0795328	0.920179	0.148256	0.00479435	0.0995739	0.60202	0.153601	0.999993	0.0462175	0.181899	1.00058	0.634811	0.770849
	Postnatal day 14 testis	3.41451	0.77731	1.75538	1.79056	0.9354	1.56675	1.31146	0.311564	0.250932	0.445028	2.08386	0.295927	-0.178438	1.09111	1.30446	0.0806327	1.09811	0.864381	1.2549	0.622384	1.28857	-0.41198	-0.172992	0.603806	-0.578356	0.27736	0.427514	1.88743	2.03856	1.03685	0.812534	0.963978	2.6097	0.637643	0.824665	0.121428	0.919015	0.558374	0.0736191	1.35676	1.17885	-0.482434	-0.544113	0.0590822	0.55007	0.945074	1.35671	1.07151
	Postnatal day 42 forebrain	-0.0407956	-0.937341	-0.7284	-0.29057	-1.21304	-0.931076	-0.747257	-0.431629	-0.0692541	0.158753	0.602311	-0.294629	-0.423867	-0.259791	0.106049	-0.423705	-0.656994	-1.01673	-1.25895	-1.0643	0.448177	0.0995128	-0.425708	0.40054	-0.578356	-0.93574	-0.305683	-0.040679	-1.30219	-0.171431	0.171868	0.153268	-0.690013	0.365177	0.333301	-0.249689	-1.11636	0.68104	0.583252	-0.0351911	-0.154091	-0.31882	-0.449221	-0.176919	0.650896	-0.63368	-0.471787	0.404625
	Postnatal day 42 heart	-0.34096	-1.83083	-2.02737	-1.48436	-2.20389	-2.1047	-2.00246	-1.64011	-1.77632	-1.65247	-1.14626	-0.325851	-1.40448	-1.84534	-1.73744	-1.31053	-2.31034	-1.10116	-2.0096	-1.47589	-1.4333	-1.16412	-1.77122	-1.71418	0.0489187	-1.46217	-1.22418	-1.31899	-1.48316	-1.8365	-1.58888	-1.6481	-2.00969	-1.31849	-1.2903	-1.09387	-3.07888	-1.72196	-1.30757	-1.6721	-1.95188	-2.03635	-1.41225	-1.5827	-1.76559	-0.96295	-2.17374	-1.83295
	Postnatal day 42 hindbrain	0.499777	-0.491118	0.0164341	0.677136	-0.924455	0.234349	0.185931	0.621792	-0.645985	0.37109	1.16073	0.320597	0.000324774	0.822673	0.751279	-0.298905	-0.0739627	-0.163734	-0.597207	-0.510338	0.561508	-0.420936	0.0313306	0.91681	-0.578356	0.0669512	0.613409	0.872081	-0.361509	0.592865	1.12451	0.1706	1.58304	1.46614	0.759011	0.998063	-0.448203	0.886716	0.842372	0.0943223	0.698038	-0.000650216	0.424484	0.229792	0.83891	0.938895	1.02575	0.918903
	Postnatal day 42 kidney	1.51178	-1.35208	-1.04346	-1.25412	-1.43668	-1.63656	-1.41004	-1.30233	-1.07626	-1.12503	-0.986487	0.336569	-1.47029	-1.35597	-1.29411	-1.30458	-1.07645	-1.41421	-1.74481	-1.40427	-1.12557	-1.50864	-1.81105	-1.03129	-0.578356	-1.33203	-1.65982	-1.16967	-0.937862	-1.16471	-0.577335	-0.641685	0.0664943	-0.795848	-0.504924	-1.2586	-1.954	-1.26706	-1.50182	-1.18468	-1.35525	-1.51356	1.50443	-1.61351	-1.53597	-0.74708	-0.850155	-1.32501
	Postnatal day 42 liver	0.931018	-1.59999	-1.59962	-1.69915	-1.78788	-2.12203	-2.05846	-2.12975	-1.97609	-1.66037	-1.41411	-0.520949	-2.32634	-1.80325	-2.1761	-1.661	-1.26389	-1.60123	-2.35167	-1.50923	-1.89892	-2.0042	-1.73262	-2.38069	-0.578356	-1.66193	-1.81562	-1.32514	-1.55245	-1.74371	-0.9626	-1.65057	0.57874	-1.92672	-1.35404	-1.22966	-1.15324	-1.77424	-1.75046	-1.53711	-1.45938	-1.05653	-1.1042	-2.06766	-1.95475	-1.48768	-1.91051	-1.73141
	Postnatal day 42 ovary	0.116233	-0.056681	0.821225	0.105697	0.496173	0.370961	0.147923	0.0336507	-1.01052	-0.1466	0.174609	1.0402	0.0613963	0.0636399	0.114328	-0.52052	0.00912528	0.131519	-0.0565489	-0.484203	0.388332	-0.384251	-0.877831	0.375137	-0.578356	-0.504504	0.116406	-0.0539262	0.902565	0.140138	1.03114	-0.509295	1.88174	0.158249	0.81838	0.16805	0.214206	-0.134608	-0.292597	-0.207069	0.48244	-0.359892	0.309906	-0.533377	-0.330726	0.490408	0.54864	0.523085
	Postnatal day 42 testis	1.20849	-1.57607	2.15456	-1.56309	0.83916	0.396999	0.932431	-2.22963	-0.990122	-1.59425	-0.35032	-0.823821	1.26629	0.543103	-2.09953	-0.240167	-1.14726	-1.36442	1.40111	-0.390635	-1.20688	4.1894	-1.87975	1.44476	-0.578356	-0.850331	-1.1675	-1.38286	-1.83094	-1.81276	3.38986	-2.05735	2.13695	-1.78365	-2.26383	1.29764	1.74897	-0.339434	-2.09656	1.67511	-2.21525	-2.31737	-1.45879	-1.39975	0.333474	-1.69627	-1.64069	-0.912341
	Postnatal day 112 forebrain	-0.0226554	-0.727895	-0.960524	-0.10365	-1.33308	-1.19465	-0.7159	-0.634473	-0.0578821	0.0631183	0.59947	-0.430621	-0.550715	-0.364888	-0.0692739	-0.322539	-0.551523	-1.19282	-1.19325	-0.879947	0.424053	-0.0888773	-0.306383	0.557961	0.287703	-0.845923	-0.332881	-0.294453	-1.21844	-0.379738	-0.0193021	0.0163594	-0.383542	0.243605	0.284964	-0.0639959	-0.0152425	0.745809	0.358756	-0.0372773	-0.192765	-0.446146	-0.474595	-0.210172	0.568344	-0.238257	-0.179419	0.330532
	Postnatal day 112 heart	-0.0551869	-2.08693	-1.72556	-1.55499	-2.21514	-2.17354	-2.01619	-1.76937	-1.62039	-1.27698	-1.05143	-0.0605663	-1.32598	-1.92052	-1.678	-1.2119	-2.40101	-0.842812	-1.94658	-1.41669	-1.30705	-1.02391	-1.72682	-1.51339	-0.578356	-1.56668	-1.22767	-1.3456	-1.69848	-1.8065	-1.53278	-1.54764	-1.2429	-1.12511	-1.42855	-0.921401	-2.82118	-1.72997	-1.13611	-1.72712	-2.05099	-2.15764	-1.57886	-1.6737	-1.85122	-0.859078	-1.63867	-1.68988
	Postnatal day 112 hindbrain	0.434791	-0.592694	-0.373193	0.549041	-0.880324	-0.141534	-0.034826	0.1549	-0.599213	0.0995441	1.11235	0.203188	-0.256562	0.359389	0.446744	-0.377591	-0.208967	-0.389317	-0.67297	-0.534953	0.41854	-0.455812	-0.00560889	0.891051	-0.578356	-0.132109	0.297263	0.61256	-0.314857	0.46642	0.72478	-0.0253566	1.541	1.39714	0.432303	0.459409	0.112576	0.806694	0.592888	0.0657517	0.482686	0.0377067	0.21859	0.157303	0.641319	0.798148	1.01018	0.737162
	Postnatal day 112 kidney	1.37709	-1.34424	-0.882258	-1.41756	-1.44563	-1.61097	-1.43638	-1.59655	-1.02713	-1.04303	-0.952965	0.275546	-1.59867	-1.36292	-1.30252	-1.3531	-0.806444	-1.26773	-1.72143	-1.53165	-1.09014	-1.21963	-1.80009	-0.706446	-0.578356	-1.43251	-1.72284	-0.950587	-1.03054	-1.10751	-0.176695	-0.914102	-0.0741091	-0.865535	-0.731635	-1.08587	-1.73045	-1.4302	-1.60249	-0.859845	-1.03835	-1.26175	2.03833	-1.63008	-1.87837	-0.744622	-0.518125	-1.23622
	Postnatal day 112 liver	0.817874	-1.84347	-1.60709	-1.95778	-2.17299	-2.27029	-2.05545	-2.26644	-1.96959	-1.70431	-1.43232	-0.67469	-2.32623	-1.76332	-2.2423	-1.67398	-1.18769	-1.58498	-2.015	-1.44994	-1.97491	-1.74085	-1.88625	-1.77828	-0.578356	-1.66297	-1.8033	-1.69905	-1.72148	-1.59377	-1.56581	-2.1901	0.258503	-1.99771	-1.75893	-1.35762	-0.990185	-1.82133	-1.72486	-1.70078	-1.59976	-1.43451	-1.10351	-2.16709	-2.02688	-1.47164	-1.70234	-1.71585
	Postnatal day 112 ovary	0.336988	-0.125712	0.957178	0.0484107	0.642152	-0.253949	0.322897	-0.407178	-1.04579	-0.529589	-0.128349	0.761616	-0.180898	-0.111316	-0.339246	-0.885067	-0.121804	-0.12569	-0.348612	0.0282103	0.315224	-0.677862	-0.806556	0.278292	-0.578356	-0.671507	0.0260227	0.726459	1.37372	0.0202146	0.886021	-0.875331	1.85552	0.0975125	0.490977	-0.104009	0.47419	-0.399338	-0.343934	-0.224944	0.394766	-0.533129	0.174237	-0.777829	-0.428051	0.322557	0.721951	0.319668
	Postnatal day 112 testis	0.291331	-1.67851	3.27096	-1.99443	0.372046	-0.285441	-0.0652599	-2.29659	-1.11927	-1.59817	-0.719523	-1.08118	1.21752	0.280196	-2.09038	-0.129544	-1.6226	-1.98625	1.29683	-1.07599	-1.97837	3.54565	-1.55332	0.949087	-0.578356	-0.592172	-1.04369	0.13792	-2.01775	-2.02478	3.47399	-2.36446	1.68856	-1.95289	-2.53707	1.17776	0.803194	-1.06783	-2.19604	1.35166	-2.66585	-2.35148	-1.84088	-1.42804	-0.309476	-2.69029	-1.98509	-1.03863
[truncated: 100 more columns]

## Sheet: Cattle
Sample type	Sample name	ENSBTAG00000000943	ENSBTAG00000040381	ENSBTAG00000045912	ZKSCAN1	ZKSCAN4	ZKSCAN7	ZNF18	ZNF2	ZNF202	ZNF205	ZNF212	ZNF213	ZNF263	ZNF282	ZNF3	ZNF316	ZNF398	ZNF436	ZNF500	ZNF514	ZNF641	ZNF746	ZNF75D	ZNF777	ZNF783	ZNF786	ZNF79	ENSBTAG00000000195	ENSBTAG00000000801	ENSBTAG00000002955	ENSBTAG00000004538	ENSBTAG00000004620	ENSBTAG00000004939	ENSBTAG00000005240	ENSBTAG00000007074	ENSBTAG00000008902	ENSBTAG00000009889	ENSBTAG00000010046	ENSBTAG00000013001	ENSBTAG00000015348	ENSBTAG00000017613	ENSBTAG00000018057	ENSBTAG00000021742	ENSBTAG00000023464	ENSBTAG00000030348	ENSBTAG00000031071	ENSBTAG00000033563	ENSBTAG00000037699
		Old	Old	Old	Old	Old	Old	Old	Old	Old	Old	Old	Old	Old	Old	Old	Old	Old	Old	Old	Old	Old	Old	Old	Old	Old	Old	Old	Mid	Mid	Mid	Mid	Mid	Mid	Mid	Mid	Mid	Mid	Mid	Mid	Mid	Mid	Mid	Mid	Mid	Mid	Mid	Mid	Mid
Early embryo development (2, 4-cell -> Blastocyst) (GSE143848)	2, 4-cells	1.5198	0.79946	1.79943	1.44829	-1.10003	0.830098	0.989889	2.59241	0.871117	-1.16619	-0.0306044	-1.05934	0.85043	-1.42597	1.66535	-0.178058	1.89151	1.42774	-0.129376	1.41529	0.873235	0.93852	1.83028	0.851066	0.522256	1.41626	1.49732	-1.26714	2.08238	-1.3278	1.58297	1.92396	1.84422	0.599744	-0.705369	1.91613	2.04926	-1.02509	-0.216257	-1.80892	1.75538	0.354317	2.12207	1.39616	0.748323	1.15853	1.62266	2.06019
	8, 16-cells	-0.762223	-0.894749	0.0449022	0.471118	-1.10003	-0.774976	0.0722927	-0.334043	-0.97283	-1.02385	-0.160191	-1.05934	0.0319371	-1.42597	-1.12547	-0.463078	-0.423424	0.543582	-0.71003	-0.669979	0.747715	-0.84119	-0.0736933	-1.47749	-0.158174	-1.37203	-0.940644	1.30387	0.321056	1.21805	-0.772742	-1.13966	-0.0897037	-1.212	1.21578	0.0623583	-1.32022	-0.0910331	0.60753	1.22629	-1.10638	-0.235624	-0.396371	0.548871	-0.916585	-0.33062	0.0397745	1.22128
	Morula	-0.679789	0.0602741	-1.11647	0.0206043	-1.10003	0.541515	-1.05238	-0.997312	-0.436866	0.760824	-0.564906	0.116399	-1.19299	-1.42597	-1.06121	-0.463078	-0.474501	-1.78538	-0.71003	-0.484213	-0.235785	-0.956171	-1.18102	-1.121	-0.361575	-1.33372	0.43323	0.952329	-1.66271	0.508146	-0.564204	-0.333524	-0.218716	0.399059	1.10719	-1.27341	0.125777	0.268175	0.28528	0.969691	-0.604641	-1.14185	-0.969413	-0.198498	0.238733	-0.856643	-0.0596022	0.238544
	Blastocyst	0.714704	-0.266428	-0.912747	-2.22214	-1.10003	-1.36844	-0.993359	-1.93201	-0.767055	0.454013	-0.564906	1.50149	0.346674	-1.42597	-0.463489	-0.463078	-1.92724	-0.111825	-0.174518	-1.09642	-1.70442	-0.929893	-0.713563	0.745843	-0.361575	-0.849532	-0.543386	-0.836068	-0.411748	0.208272	-0.489194	-2.05204	-2.14275	-0.900112	-0.367666	-1.2754	-1.00594	1.78976	-0.9346	0.258676	0.0699938	2.28432	-1.10805	-1.94041	-0.452679	-0.870997	-1.71998	-1.45972
Adult tissues or organs (GSE41637)	Brain	0.736658	1.04976	0.359939	1.17357	2.00302	-0.138509	0.0725315	0.37492	-0.133646	1.4678	-0.147293	1.82574	0.479284	1.05135	0.339662	1.24935	2.015	1.43655	0.882534	1.04842	0.602138	0.819015	-0.145568	0.682038	-0.26053	0.796904	1.04914	0.471502	1.31329	2.50483	0.506114	0.777444	1.28031	1.66663	1.11336	0.824693	0.905706	0.47786	2.44578	0.530042	0.404458	0.0790158	1.13159	0.896199	0.814287	0.723287	0.739823	-0.474444
	Colon	-0.800652	0.00875677	-0.294303	-0.578747	-0.0519537	-0.490047	-0.245252	-0.0139451	0.660881	0.421997	0.16656	0.389885	-0.162351	0.84124	-0.0671543	0.743832	-0.350423	-0.128377	0.4668	-0.723508	-0.774521	0.470842	0.127661	0.433941	0.084702	0.147803	0.316606	-0.103393	-0.559833	-0.928524	-0.255436	-0.0312068	-0.724572	-0.694743	-0.525716	0.0794409	-0.180724	0.266391	-0.396994	0.282431	-0.226985	-0.263415	-0.667336	-0.391684	-0.140146	0.0337663	0.195641	-0.56866
	Heart	-1.66329	-2.44454	-1.589	-0.409978	-0.71802	-1.11287	-0.665648	-0.313341	-1.05782	-0.86694	-0.99495	-1.01504	-1.3092	0.330169	-1.3887	0.0656498	-0.584123	-0.982065	-1.62304	-0.886805	0.564082	-0.850466	-1.23909	-0.649514	-0.982105	-1.12863	-1.86784	-1.5203	-1.31867	-0.768625	-1.14288	-0.784112	-1.01313	-1.64033	-1.78413	-1.09266	-1.14319	-1.98601	-1.01157	-1.86089	-1.08206	-1.10397	-1.13141	-1.18906	-2.38234	-1.63312	-1.17647	-0.600737
	Kidney	0.162087	-0.0231885	0.339208	0.763015	0.716685	1.16447	-0.141626	0.42359	0.178832	0.406257	0.156945	0.603125	-0.0481388	0.847249	0.959791	0.830221	0.0292671	0.347162	0.841669	0.173419	-0.233691	0.115419	0.0496201	0.265705	0.143991	0.275348	0.585311	0.200192	0.0124914	0.247596	-0.404013	0.454482	0.0117796	0.862047	0.165105	0.75566	0.571486	0.17943	0.802304	0.218057	0.165675	0.324952	0.389651	0.193005	0.719295	0.375475	0.57018	-0.516762
	Liver	-0.603914	0.0665214	-0.0448169	1.05247	0.435754	-0.400673	-0.045284	-0.612042	-0.831016	-0.283375	-1.10666	-0.527465	-0.541406	0.294975	0.22872	-0.888236	-0.71827	-0.93731	-0.909441	-0.0702685	-0.808617	-1.09978	-1.18056	-0.956457	-1.06107	0.021148	-1.31852	0.118549	-0.374781	-0.863295	-0.711865	-0.196686	-0.514614	0.913439	-0.460884	-0.231279	-0.912646	-0.724113	-0.681075	-0.430901	-0.795502	-0.515899	-0.64547	-0.660638	-0.553666	-0.587538	-0.239606	-0.571017
	Lung	0.191886	-0.0314934	0.778753	-0.609581	0.385507	0.918539	-0.0919218	0.612169	0.195293	0.178599	0.560011	-0.578859	0.127917	0.720429	0.942279	0.492366	0.393573	0.14636	0.205478	-0.169685	0.24421	0.692087	0.674548	0.609669	0.134563	0.29906	0.694706	0.245793	0.184354	-0.318667	0.248458	0.982276	0.260631	-0.0223127	-0.605218	0.741887	0.499147	0.723948	0.0587434	0.499654	0.614974	0.147006	0.525047	0.521986	0.624919	0.62177	0.534618	0.0879054
	Skeletal muscle	-0.803569	-0.561835	-1.41644	-1.22933	-0.550061	-1.53672	-0.448024	-0.129291	-1.17639	0.721273	-0.114127	0.541377	-1.45929	0.639474	-1.58236	1.81534	0.0882594	-1.44372	-0.814078	-0.8678	1.87124	0.145307	-0.809654	0.389923	-0.194569	2.0139	-1.04517	-1.73781	0.636903	-0.785063	-0.918132	-0.429993	-0.252217	-1.18929	-1.37137	-1.28986	-1.0505	-1.4359	-1.05624	-1.28953	-1.52416	-1.66144	-0.940649	-1.25689	-0.955384	-1.41566	-1.53483	-0.582859
	Spleen	-0.0392582	2.00842	1.255	-0.315056	0.865593	1.69474	-0.447925	0.482253	1.11082	-2.1711	-0.302799	-1.47114	0.394052	-0.115688	0.771651	-2.21714	-0.191195	0.41918	0.219472	-0.0926839	-1.69334	-0.860328	1.08502	-1.57057	-0.635553	-0.600411	0.124936	0.928674	-0.900157	0.429677	0.493166	-0.184871	1.05283	1.11731	1.02051	1.11622	1.11124	0.59351	1.10572	1.06314	0.507398	0.449193	0.911066	1.24462	0.734274	1.14724	1.48385	-0.545218
	Testis	2.02756	0.229041	0.79654	0.435754	1.31358	0.67288	2.9967	-0.153364	2.35869	1.10069	3.10292	0.733161	2.48308	1.09466	0.780932	-0.524102	0.251564	1.0681	2.45456	2.42424	0.547753	2.35664	1.57602	1.79684	3.12964	0.313894	1.0143	1.24381	0.67743	-0.124595	2.42775	1.01393	0.505937	0.100565	1.1984	-0.333795	0.350601	0.963073	-1.00862	0.342252	1.82185	1.2834	0.779283	0.836324	1.52097	1.63451	-0.456068	1.71149
[truncated: 137 more columns]

## Sheet: Opossum
Sample type	Sample name	ENSMODG00000001577	ENSMODG00000002313	ENSMODG00000002717	ENSMODG00000004306	ENSMODG00000007916	ENSMODG00000008540	ENSMODG00000009165	ENSMODG00000012927	ENSMODG00000013677	ENSMODG00000025593	ENSMODG00000027730	ENSMODG00000028433	ZKSCAN1	ZKSCAN2	ZKSCAN5	ZNF212	ZNF213	ZNF263	ZNF282	ZNF3	ZNF316	ZNF398	ZNF436	ZNF500	ZNF597	ZNF777	ZNF79	ZSCAN32	ENSMODG00000000349	ENSMODG00000000416	ENSMODG00000000430	ENSMODG00000000717	ENSMODG00000001526	ENSMODG00000001538	ENSMODG00000001880	ENSMODG00000001961	ENSMODG00000002899	ENSMODG00000003985	ENSMODG00000004241	ENSMODG00000004295	ENSMODG00000004552	ENSMODG00000004719	ENSMODG00000004771	ENSMODG00000005370	ENSMODG00000005578	ENSMODG00000005854	ENSMODG00000005955	ENSMODG00000005975
		Old	Old	Old	Old	Old	Old	Old	Old	Old	Old	Old	Old	Old	Old	Old	Old	Old	Old	Old	Old	Old	Old	Old	Old	Old	Old	Old	Old	Mid	Mid	Mid	Mid	Mid	Mid	Mid	Mid	Mid	Mid	Mid	Mid	Mid	Mid	Mid	Mid	Mid	Mid	Mid	Mid
Early organogenesis to adulthood (Embryonic day 13.5 -> Postnatal day 180) (E-MTAB-6833)	Embryonic day 13.5 forebrain	1.21361	0.0550953	-0.24446	0.345294	1.42409	1.02867	-0.0590042	0.634004	0.924921	1.75454	0.685734	0.654807	1.05889	0.862847	0.488001	0.735656	1.37529	1.19363	1.36054	1.16782	1.50984	0.688605	0.414351	-0.398851	-0.351429	1.38766	-0.195874	1.18606	0.63424	0.932464	0.954225	1.04758	0.511171	0.663312	0.446643	1.54025	0.725853	0.707118	-0.300397	0.687361	0.742266	0.360374	0.639922	1.20674	0.993549	0.487313	1.62951	0.497436
	Embryonic day 13.5 heart	-0.650238	-0.7786	-0.915762	-0.584162	-0.0836155	-0.417387	-0.903141	-0.726337	-0.458675	-0.075085	-0.75347	-0.84576	-0.335837	-0.121673	-0.0562926	-0.825244	-0.0170968	-0.309132	-0.233552	-0.122698	-0.0613459	-0.223019	0.475429	-1.10025	-0.855175	-0.542311	-0.503022	-0.737922	-0.400644	-0.569667	-0.298985	-0.271818	-0.742532	-0.486983	-0.798625	-0.622447	0.467992	-0.23669	-0.508617	0.976317	-0.11444	-0.471459	-0.489857	-0.63308	-0.0487745	-0.421414	-0.453658	-0.887375
	Embryonic day 13.5 hindbrain	1.54229	0.0595106	0.00735432	0.715463	1.62694	1.13925	0.401874	0.66064	1.25439	1.31901	1.01286	0.438747	1.37408	1.07703	0.699361	0.863528	1.52408	1.29785	1.4113	1.47412	1.63996	0.692147	0.681037	-0.489842	-0.575283	1.23921	0.0677876	1.36636	0.992307	1.23841	1.36099	1.39634	0.668522	0.957161	0.497111	1.56273	1.10716	0.927628	-0.110217	0.893842	1.00471	0.599402	0.817755	1.19736	1.25778	0.689363	1.6088	0.61263
	Embryonic day 13.5 liver	-1.06284	-0.97003	-1.21553	-0.824433	-0.352667	-1.01731	-0.790812	-0.250611	-0.738774	-0.810553	-0.248552	-1.1235	-0.654761	-0.867649	-0.805478	-0.779494	-0.68587	-0.329916	-0.10212	-0.695456	-0.395786	-0.727182	-0.590006	-1.0584	-0.715715	-0.539874	-0.777425	-0.252413	-0.914738	-0.806106	-0.703531	-0.772328	-1.04279	-1.14071	-1.37611	-0.795493	-0.726269	-0.819191	-0.528243	-0.318824	-0.890532	-0.872601	-0.810342	-1.05029	-0.529299	-0.839046	-0.646367	-0.906917
	Postnatal day 0 forebrain	1.10367	-0.0638962	0.132783	0.645242	1.8443	1.2041	0.224736	0.483474	1.09391	1.09963	1.01823	0.36073	1.71101	1.21361	0.933855	0.917157	1.49202	1.01861	1.36432	1.45097	1.40473	0.985561	0.714306	-0.123196	-0.524773	1.48518	0.301861	1.11486	1.07353	1.39325	1.02215	1.24667	0.772181	0.683702	0.612729	1.74727	0.962181	0.771713	-0.118266	0.698911	1.1342	0.621848	1.09945	1.42682	1.46971	0.997227	1.64317	0.89628
	Postnatal day 0 heart	-0.617452	-0.889758	-1.10143	-0.746804	-0.30271	-0.768483	-0.894052	-0.708127	-0.48597	0.0982163	-0.680311	-0.914837	-0.705031	-0.318688	-0.365048	-1.22859	-0.563363	-0.642639	-0.485166	-0.198967	-0.305325	-0.524887	0.211363	-1.21717	-1.43005	-1.1281	-0.852834	-1.22703	-0.576459	-0.832779	-0.91323	-0.667805	-0.660572	-0.403283	-1.00064	-0.793276	-0.125111	-0.49594	-0.601092	0.205892	-0.175484	-0.584474	-0.683607	-0.836255	-0.24083	-0.781576	-0.328967	-0.926812
	Postnatal day 0 hindbrain	1.32065	0.100114	-0.0278984	0.329963	1.51738	0.903752	1.18748	0.151529	1.14063	1.7123	0.486138	0.855391	1.79092	1.17891	0.779403	0.779043	1.34461	0.850112	1.70097	1.38925	2.01739	0.922747	0.693457	-0.406909	-0.963328	1.27173	-0.0998309	0.78726	1.07627	1.34085	1.02214	0.86997	0.652243	0.760699	0.478069	1.39426	0.926008	0.569783	-0.274608	0.50836	1.05922	0.298114	0.889181	1.15775	1.40065	0.751824	1.48814	0.724457
	Postnatal day 0 liver	-0.90045	-0.799679	-1.41163	-1.11729	-0.832543	-1.07302	-1.11058	-0.156946	-0.796413	-0.765923	-0.0880973	-1.16391	-1.33032	-1.26308	-0.94842	-0.793762	-0.830232	-0.3327	-0.385892	-0.935964	-0.931914	-0.987039	-1.21117	-0.972229	-0.241042	-0.409338	-0.884094	-0.508417	-1.14435	-1.08193	-1.21831	-0.615474	-1.20248	-1.14605	-1.352	-1.13094	-1.10696	-0.963114	-0.56413	-0.654785	-1.0637	-0.79562	-1.22415	-1.22984	-0.693099	-1.20225	-0.804547	-1.15996
	Postnatal day 2 forebrain	1.03115	0.122514	0.414375	0.340465	1.46042	0.877134	0.119562	0.147812	0.742374	1.42596	0.328101	0.765947	1.64426	1.12264	0.76686	0.82322	1.41072	0.679584	1.64005	1.20118	1.6754	1.14887	0.869698	0.22276	-0.211499	1.31233	0.0826015	0.870907	1.03719	1.33721	0.643198	0.995684	0.633846	0.647539	0.88169	1.47199	0.527587	0.642546	-0.452831	0.512727	1.08788	0.370898	1.25367	1.44567	1.33483	0.912193	1.45846	0.977445
	Postnatal day 2 heart	-0.340807	-0.501149	-0.803203	-0.302341	-0.126813	-0.455148	-0.140321	-0.595693	-0.156427	0.445233	-0.285318	-0.73152	-0.39038	-0.102008	-0.0677111	-0.863456	-0.287937	-0.267753	-0.0488556	-0.116843	-0.135524	-0.269117	0.35151	-0.956986	-0.825978	-0.93491	-0.441233	-0.907064	-0.241394	-0.700859	-0.327663	-0.487448	-0.407781	-0.343458	-0.612194	-0.629033	0.232405	-0.269396	-0.493542	0.748473	-0.0347077	-0.10764	-0.153992	-0.52183	-0.0754795	-0.288205	-0.0961855	-0.681879
	Postnatal day 2 hindbrain	1.3842	0.278708	0.563552	0.587804	1.60284	0.997597	0.931531	0.264945	1.27315	1.56613	0.553803	0.946694	1.98188	1.6196	1.04538	0.856614	1.37609	0.856809	1.79959	1.54975	1.97122	1.26039	0.943833	-0.0535557	-0.346072	1.23124	0.325943	0.824807	1.58154	1.56462	0.757046	1.0005	0.807854	0.941142	1.18809	1.52481	1.08597	0.854857	-0.136931	0.83767	1.25077	0.638947	1.4223	1.53331	1.54595	0.913985	1.60451	0.997745
	Postnatal day 2 liver	-0.683145	-0.528485	-1.39074	-0.800607	-0.613019	-1.25198	-0.354661	0.0936701	-1.06244	-0.61677	0.584211	-1.12973	-0.822215	-1.10441	-1.05502	-0.709355	-1.23245	-0.0614506	-0.184687	-1.05456	-0.510914	-0.801442	-1.05141	-0.992828	-0.458098	-1.00823	-1.07597	-0.197393	-1.18894	-1.18027	-1.38399	-1.14785	-1.28313	-1.18938	-1.59246	-0.99064	-1.29001	-0.798822	-0.594752	-0.468376	-1.21027	-0.578013	-1.0479	-0.811779	-0.711941	-1.26619	-0.767049	-1.1783
	Postnatal day 2 ovary	1.508	0.769058	0.536965	1.35698	1.04409	0.937929	1.83093	1.3036	1.52412	1.6445	1.19504	1.14703	0.710073	0.73281	1.45448	0.561433	0.738903	1.14544	1.27616	0.969459	1.10792	0.740307	1.05185	0.843941	1.23954	0.675125	-0.117208	1.21506	0.973742	0.93974	0.852638	1.04644	0.842754	1.55577	0.552269	1.63241	0.897563	0.923855	-0.247727	1.74796	1.04866	1.61127	1.73216	0.656445	1.06807	1.10439	1.49129	0.784939
	Postnatal day 2 testis	1.40773	0.742502	0.313499	1.58441	0.80799	0.657576	1.58322	1.04219	1.3317	1.22569	0.606897	0.740391	0.815117	0.75494	1.30782	0.436915	0.687729	0.88554	1.07848	0.820158	1.05011	0.900421	1.02575	0.401881	0.618882	0.427297	-0.336519	0.86281	1.10806	0.582487	0.9426	0.993576	0.914878	1.28231	0.407052	1.30637	0.895397	0.386777	1.7679	1.11788	1.25755	1.2687	1.57982	0.244689	1.03025	1.24433	1.34439	0.602212
	Postnatal day 4 forebrain	0.884691	0.180019	0.43416	0.294539	1.18418	0.91717	0.624974	0.408418	0.65386	1.31422	0.60435	0.841722	0.918536	1.43345	0.34799	0.772398	1.27349	0.625871	0.957805	1.33572	0.980906	0.667404	0.479318	0.203713	-0.111045	1.02598	0.191939	0.702293	0.778698	1.13241	0.338465	0.843573	0.591919	0.524186	0.847659	1.03823	0.564409	0.723874	-0.296775	-0.0299869	1.12377	0.762904	0.718363	1.6482	1.09395	0.376103	1.4612	0.557399
	Postnatal day 4 heart	-0.502851	-0.635404	-0.955296	-0.505556	-0.25934	-0.49009	-0.606928	-0.95634	-0.304881	-0.0993922	-0.531856	-0.754316	-0.298398	-0.192471	-0.291855	-0.913457	-0.414711	-0.418662	-0.308679	-0.230991	-0.215561	-0.34393	0.0225646	-1.08022	-0.897359	-0.9326	-0.858791	-0.942552	-0.299948	-0.587259	-0.43811	-0.4295	-0.512812	-0.395168	-0.651142	-0.628457	0.151299	-0.353795	-0.539429	0.633727	-0.154313	-0.387022	-0.377241	-0.656131	-0.0411993	-0.271084	-0.278233	-0.715105
	Postnatal day 4 hindbrain	1.10701	0.331911	0.580248	0.412647	1.3003	1.00331	0.767931	0.425653	0.987648	1.33317	0.198852	0.984535	1.55878	1.76339	0.580745	0.972873	1.36288	0.62075	1.37534	1.5199	1.48008	1.0151	0.757827	0.119192	-0.150747	0.957643	0.582895	0.555281	1.3346	1.48914	0.396864	0.891355	0.829263	0.7368	1.31067	1.08747	0.835597	0.91686	-0.321363	0.28867	1.2483	0.726838	1.12881	1.61413	1.36732	0.653513	1.34212	0.637456
	Postnatal day 4 liver	-0.852174	-0.6498	-1.41081	-0.92004	-0.716252	-1.49568	-0.937989	-0.644731	-1.1975	-1.00187	0.0992449	-1.08592	-1.00509	-1.24875	-1.43344	-0.749721	-1.26753	-0.303021	-0.318034	-1.16866	-0.717783	-0.940641	-1.42094	-1.08221	-0.945035	-0.953834	-1.58647	-0.334602	-1.24475	-1.20309	-1.33723	-1.13834	-1.29598	-1.32291	-1.55624	-1.12213	-1.38489	-1.18485	-0.674986	-0.80426	-1.37561	-0.911029	-1.28232	-0.930469	-0.858352	-1.31255	-1.04458	-1.28733
	Postnatal day 4 ovary	1.0582	0.448879	0.139306	1.282	1.19856	0.843685	0.330435	1.55281	1.18357	0.58485	1.16556	0.463037	0.545705	0.755954	0.974461	0.61834	0.647027	0.926402	0.954436	1.1082	0.675995	0.852797	0.869397	0.960694	1.12875	0.128422	-0.065425	1.13779	0.659822	0.836273	1.07341	0.95421	0.771248	1.49248	0.315773	1.26258	0.694827	1.01117	-0.00661648	1.16345	0.843732	1.416	0.973027	0.359987	0.634914	0.901914	1.08299	0.291047
	Postnatal day 4 testis	0.737416	0.699398	0.106645	0.903303	0.805742	0.861599	1.29244	1.02899	0.970963	0.816692	0.548296	0.650808	0.312965	0.657614	1.00657	0.53832	0.513824	0.737369	0.732865	0.829355	0.495363	0.475876	0.758334	0.406332	0.787542	0.128027	-0.324186	0.761861	0.50596	0.460443	0.92575	0.935392	0.984215	1.1656	0.158794	0.940449	0.717146	0.349724	0.670577	0.387568	1.08384	1.08353	0.745788	-0.0690305	0.42969	0.687006	0.911859	0.555673
	Postnatal day 6 forebrain	1.49225	0.44545	0.618047	0.656656	1.50381	1.03931	0.677136	0.631503	0.966137	1.76673	0.68405	0.967001	1.22008	1.43343	0.663896	1.04046	1.469	1.01564	1.43002	1.44534	1.34315	1.10122	0.87732	0.646192	0.120834	1.3745	0.842106	0.889203	0.990687	1.26782	0.575937	1.17572	0.942776	0.586632	1.39261	1.34913	0.554267	0.994929	-0.122763	0.366745	1.39331	1.00061	1.19707	1.80118	1.30625	0.691639	1.60502	0.787828
	Postnatal day 6 heart	-0.183499	-0.558252	-0.958691	-0.330497	-0.245631	-0.424163	-0.372101	-0.634395	-0.2898	0.0372919	-0.291864	-0.686107	-0.567143	-0.285091	-0.393812	-0.777638	-0.223024	-0.101787	-0.201828	-0.205649	-0.293791	-0.341512	-0.079937	-1.01205	-0.733641	-0.915858	-0.445385	-0.7172	-0.303556	-0.816893	-0.63672	-0.508949	-0.633306	-0.588981	-0.513493	-0.598058	-0.0359289	-0.26368	-0.512531	0.483766	-0.144003	-0.237089	-0.557984	-0.726435	-0.256826	-0.430083	-0.279495	-0.766759
	Postnatal day 6 hindbrain	1.06311	0.38571	0.688371	0.553286	1.19893	0.970087	0.802373	0.571556	1.07943	1.75925	0.121556	1.17325	1.0495	1.71148	0.432636	0.88839	1.41171	0.702549	1.35818	1.42976	1.35636	0.866571	0.589635	0.353552	-0.16889	1.03432	0.932649	0.501483	1.18026	1.03227	0.20109	0.746495	0.890388	0.419984	1.49678	0.986271	0.81824	0.987804	-0.197561	0.150686	1.16277	0.858931	0.956734	1.62007	1.21398	0.303385	1.22501	0.520938
	Postnatal day 6 liver	-0.78412	-0.70309	-1.44271	-0.71689	-0.749974	-1.25113	-0.678861	-0.125416	-1.214	-1.13784	0.220293	-1.09193	-1.04667	-1.22556	-1.24469	-0.825201	-1.07693	-0.182128	-0.379406	-1.06824	-0.440284	-0.716175	-1.2154	-0.941182	-0.45528	-1.09557	-1.27732	-0.410626	-1.31035	-1.2982	-1.3239	-1.02454	-1.21805	-1.46319	-1.40334	-0.984866	-1.18635	-1.01781	-0.617953	-0.84855	-1.20085	-0.886598	-1.27846	-1.12248	-1.02051	-1.37758	-1.03314	-1.30086
	Postnatal day 6 ovary	0.925121	0.330202	0.175885	0.967465	0.760657	0.809777	0.687077	1.34823	1.20341	0.727702	1.18056	0.670099	-0.0674722	0.606705	0.900362	0.452362	0.510782	0.891816	0.486811	0.948485	0.229444	0.292528	0.354372	0.768884	1.04594	-0.143474	0.130731	0.94896	0.0582299	0.320039	0.330271	0.898246	0.563393	0.252106	0.365184	0.93956	0.1695	0.826378	0.148831	0.896489	0.758482	1.39539	0.866319	0.337671	0.286268	0.398796	0.826214	0.117373
	Postnatal day 6 testis	0.827183	0.987167	0.328299	0.997649	0.894489	1.08361	2.471	1.20127	0.968761	0.656776	0.437167	1.03382	0.434199	0.485789	1.33086	0.746368	0.645693	0.959426	1.10831	1.08869	0.872906	0.761099	0.640818	0.585899	1.27392	0.288605	-0.110723	0.685712	0.864739	0.709005	1.48641	0.922501	1.21892	0.921096	0.402923	1.30406	1.04591	0.441134	0.664009	0.52416	1.3899	1.19075	0.941126	-0.234949	0.566393	0.716384	1.09167	0.956595
	Postnatal day 10 forebrain	0.78275	0.631403	0.51611	0.226047	1.19901	0.850677	0.219671	0.613994	0.489653	1.16514	0.17425	1.02273	1.42533	1.5225	0.666357	0.99742	1.3966	0.659773	1.44596	1.17036	1.47578	1.25298	1.01781	0.904069	0.753083	1.02939	0.513264	0.569701	1.43908	1.46043	0.764134	0.70575	1.04431	0.861342	1.41042	1.16345	0.795642	1.10634	-0.112814	0.359984	1.31228	0.841491	1.57993	1.91276	1.4265	1.00468	1.39487	0.854226
	Postnatal day 10 heart	-0.740296	-0.856198	-1.23024	-0.847181	-0.890829	-0.391638	-1.10109	-1.57598	-0.920338	-0.41862	-1.19468	-0.935238	-1.09988	-0.576678	-0.964948	-1.20621	-0.401317	-1.03723	-1.06444	-0.494246	-0.957704	-0.891315	-0.779814	-1.05517	-0.993321	-1.10625	-1.13585	-1.45864	-0.792264	-1.08998	-1.10929	-0.635796	-1.29623	-1.08664	-0.885449	-1.03317	-0.608711	-0.542724	-0.643126	-0.250688	-0.595967	-1.0863	-0.991304	-1.01717	-0.893561	-1.04232	-0.704588	-1.03558
	Postnatal day 10 hindbrain	0.639205	0.533054	0.617651	0.174313	0.743949	0.620801	0.551581	0.494407	0.3985	1.34211	-0.744565	1.35317	1.28055	1.54382	0.445823	0.758941	1.30723	0.215233	1.4065	0.825421	1.59661	1.21206	0.738743	0.508984	0.393003	0.734432	0.471587	0.0135478	1.48734	1.08133	0.314257	0.153157	0.765454	0.414229	1.51035	1.00374	1.07478	1.0119	-0.185647	0.0229355	0.875132	0.441389	1.33894	1.41794	1.12728	0.664191	0.732669	0.522784
	Postnatal day 10 kidney	-0.380953	-1.0091	-0.75493	-0.926013	-1.20763	-0.560281	-1.26157	-0.581617	-1.18709	-0.41149	-1.71672	0.0563669	-1.73572	-0.58711	-1.48105	-0.692859	-0.299668	-1.5835	-1.3523	-0.169306	-1.52955	-1.60405	-2.02966	-0.52832	-0.463232	-0.216655	-1.59263	-0.794706	-1.39926	-0.808602	-1.22073	-0.335324	-1.51543	-1.03446	-1.08307	-1.10002	-1.53503	-0.974522	-0.710736	-1.62361	-0.62187	-0.960689	-1.27505	-0.848366	-1.58023	-1.72342	-0.534067	-1.26909
	Postnatal day 10 liver	-1.01853	-1.0833	-1.52016	-0.76526	-1.13075	-1.66199	-1.06785	-1.04033	-1.55891	-1.09647	-0.504952	-1.32554	-1.58508	-1.38418	-1.65566	-1.04085	-1.24425	-0.895367	-0.896041	-1.30565	-1.09641	-1.36597	-2.02317	-0.876508	-0.723989	-1.23917	-1.68445	-0.650165	-1.35425	-1.48886	-1.63389	-1.31227	-1.56476	-1.55811	-1.6154	-1.3111	-1.6732	-1.39461	-0.671835	-1.83381	-1.62983	-1.5771	-1.4941	-1.21669	-1.49514	-1.77149	-1.12251	-1.49409
	Postnatal day 10 ovary	0.221011	-0.505095	0.109528	-0.0497009	0.159135	0.216589	-0.958968	0.13979	0.31135	0.664048	0.103067	0.518602	-0.556645	0.191313	-0.03025	-0.0292302	0.223576	0.0477007	0.098716	0.502405	-0.00704012	-0.363313	-0.0425009	0.0866476	0.333196	0.0872773	-0.761017	0.398907	-0.240256	0.0556077	0.157728	0.489894	0.0740918	0.902935	-0.12673	-0.019692	-0.364752	0.154152	-0.250294	-0.0270807	0.0869545	0.626883	-0.13398	0.0669386	0.0641818	0.0998783	0.484063	-0.199564
	Postnatal day 10 testis	0.548679	0.0621662	0.186269	0.28028	0.465236	0.424579	0.193483	0.407883	0.848866	0.963497	0.822565	0.767334	-0.0251436	0.440978	0.64438	0.352807	0.591268	0.439005	0.489562	0.561911	0.583091	0.309259	0.628725	0.402955	0.896709	0.279863	-0.294664	0.735912	0.350302	0.0828403	0.654878	0.697261	0.443396	0.725331	0.0513632	0.371653	0.291018	0.162696	0.404306	0.326303	0.432225	0.960163	0.438088	0.186159	0.379932	0.342389	0.760356	0.171224
	Postnatal day 14 forebrain	0.826398	0.661466	0.656076	0.287837	1.12052	0.837742	0.857882	0.583487	0.330614	1.12797	-0.24903	0.9987	1.62821	1.42137	0.716515	1.01614	1.32999	0.692579	1.60433	0.965543	1.70583	1.53293	1.20319	0.908764	0.395715	0.880888	0.817677	0.261253	1.56545	1.54006	0.749339	0.474334	0.9148	0.799957	1.30768	1.18718	0.83881	1.24184	-0.214671	0.441791	1.28821	0.704825	1.7616	1.87093	1.43894	1.1638	1.09313	0.766362
	Postnatal day 14 heart	-0.497574	-0.737152	-1.09405	-0.421768	-0.245646	-0.463112	-0.515649	-0.659019	-0.306504	-0.576614	-0.304298	-1.02323	-0.210964	-0.290732	-0.399261	-0.809586	-0.35124	-0.205234	-0.559175	-0.291194	-0.566576	-0.562346	-0.024931	-1.04691	-0.655652	-1.22475	-0.805439	-0.885995	-0.231415	-0.683102	-0.327254	-0.393306	-0.730846	-0.34865	-0.668738	-0.598705	-0.0385698	-0.207153	-0.455914	0.973728	-0.232444	-0.332745	-0.378509	-0.742447	-0.110376	-0.163593	-0.328326	-0.636744
	Postnatal day 14 hindbrain	0.35446	0.260022	0.807336	0.796143	1.15122	0.936184	0.776507	0.614912	0.560747	0.663185	-0.268762	0.835162	1.57534	1.6456	0.933142	0.900295	1.31272	0.484944	1.17325	0.961547	1.33064	1.2548	1.21854	0.556221	0.47653	0.46021	1.09256	0.136388	2.0164	1.2326	0.759595	0.39161	1.05993	0.629761	1.53094	0.826002	1.37025	1.49416	0.166764	0.83767	1.09906	0.875962	1.86903	1.6738	1.44417	1.27659	0.925814	0.957739
	Postnatal day 14 kidney	0.310441	-0.589825	-0.194611	-0.0987215	0.213899	-0.0309759	-0.255272	0.843319	0.42025	-0.0123647	0.334794	0.15632	0.0458766	0.0460849	0.062554	0.0857223	0.265778	0.244732	0.293496	0.413362	0.219052	-0.245448	0.0135297	-0.0118485	0.227994	0.43754	-0.63005	0.164156	-0.316616	-0.0893961	0.0483068	0.437399	-0.0480209	0.00511348	-0.429054	0.0412906	0.0054383	0.120973	-0.268207	0.743547	0.112374	0.542211	-0.17192	-0.300729	0.264046	0.29135	0.457109	-0.263039
	Postnatal day 14 liver	-0.883544	-1.07467	-1.40368	-0.832997	-0.414383	-1.24883	-0.736235	-0.0178658	-0.661401	-1.49606	0.36429	-1.52177	-0.530649	-1.04489	-1.03244	-0.831318	-1.1336	-0.327856	-0.572902	-1.09195	-0.807788	-0.792377	-1.02791	-0.748538	-0.644482	-1.05257	-1.2523	-0.170046	-1.01353	-1.16677	-0.951869	-0.781011	-1.00162	-0.981725	-1.46638	-1.076	-1.24284	-0.934481	-0.487039	-0.717259	-1.23387	-0.85394	-1.03852	-0.825857	-0.575928	-1.08151	-0.843163	-1.14265
	Postnatal day 14 ovary	0.928765	0.313171	0.438204	1.66675	0.870836	0.725281	0.472126	1.58661	1.04348	0.254184	1.41413	0.13059	0.110437	0.386042	0.897295	0.771749	0.669953	1.01205	0.726472	0.895186	0.403509	0.958985	0.770766	1.31295	0.91391	0.223521	0.399079	1.11325	0.499336	0.707713	0.754481	0.779277	1.1136	1.17713	0.374269	0.930511	0.758932	1.02376	0.949062	0.98817	0.85503	1.19181	0.739909	0.460243	0.447456	0.714642	0.97033	0.615575
	Postnatal day 14 testis	1.02216	0.75069	0.277338	1.1653	0.885646	1.05723	1.30286	1.3095	1.19661	0.330054	0.953328	0.454934	0.391278	0.463917	0.885743	0.966244	0.711018	0.923363	0.714932	0.804246	0.860598	0.845491	1.0611	1.24955	0.979659	0.256013	0.80152	0.992101	0.498498	0.713818	1.10081	0.937398	1.11464	0.991696	0.474642	0.884714	0.527773	0.655639	1.74065	0.954438	0.634559	0.942833	0.894848	0.172267	0.571152	0.790607	0.725974	0.491303
	Postnatal day 21 forebrain	-0.0956441	0.580015	0.796169	0.655945	0.759125	0.959264	0.199073	0.639404	0.123123	0.509196	-0.583668	0.816055	1.04776	1.26665	0.470179	0.810172	0.989494	0.348078	0.922019	0.71652	0.839644	1.03735	1.06591	0.958772	0.85848	0.369691	0.996411	0.167348	1.65809	1.20986	0.757855	0.658624	0.81675	0.667255	1.34892	0.674771	0.643738	1.59703	-0.132024	0.504385	1.08363	0.726469	1.35768	1.70376	1.24799	1.21982	0.7739	0.67479
	Postnatal day 21 heart	-0.676685	-0.612644	-1.21381	-0.777348	-0.983704	-0.701205	-1.13623	-1.10022	-0.780557	-0.295805	-1.14034	-0.723647	-1.3362	-0.772834	-1.16812	-1.196	-0.649714	-0.899491	-1.01888	-0.617667	-0.999351	-1.16532	-0.728995	-1.17566	-1.29924	-1.08475	-1.0051	-1.41316	-0.759443	-0.976493	-1.22645	-0.81136	-0.936826	-0.788537	-0.615999	-1.2066	-0.73796	-0.769685	-0.708858	0.0107555	-0.539681	-0.913469	-1.17336	-1.01143	-0.90043	-0.957701	-0.739178	-0.996238
	Postnatal day 21 hindbrain	0.284388	0.539011	0.598634	0.454833	0.383485	0.475606	1.03106	0.125891	0.229779	0.993445	-0.139587	1.15325	1.26598	1.00871	0.416853	0.605394	0.831298	-0.0162801	1.02526	0.268032	1.02204	1.10242	0.728137	0.286079	-0.101869	0.642715	0.82641	-0.000491926	1.46673	0.748721	0.474946	0.215282	0.532994	0.321649	1.24742	0.677027	0.691043	0.853694	0.0151839	0.367985	0.644114	0.327231	1.06554	1.17372	0.980564	1.00408	0.257832	0.362746
	Postnatal day 21 kidney	0.395958	-0.508759	0.333574	0.314654	0.443506	0.397622	0.0303321	1.17835	0.829966	-0.0849397	1.04194	0.233739	-0.299111	0.33488	0.485704	0.29805	0.35956	0.612354	-0.0158081	0.797462	-0.139592	-0.547647	0.408776	0.588694	0.941798	0.470707	0.0246281	0.742209	-0.188308	0.216019	0.297942	0.912837	0.394904	0.680138	0.17974	-0.0990169	0.0307221	0.481442	-0.0640246	1.11659	0.384208	0.883135	-0.0594707	0.139077	0.282192	0.488607	0.668694	-0.0507456
	Postnatal day 21 liver	-0.827087	-1.20129	-1.36927	-1.19704	-0.618408	-1.196	-0.355209	0.162901	-0.639485	-1.04648	0.045967	-1.06144	-0.814491	-1.01981	-1.26575	-0.956838	-1.16655	-0.406674	-0.286552	-1.08827	-0.441086	-0.739287	-1.06026	-0.707904	-1.05458	-0.912416	-1.33769	-0.0802307	-0.956719	-1.19913	-0.906865	-1.07172	-0.811485	-0.603758	-1.27068	-1.1786	-1.02966	-1.05107	-0.615012	-1.10387	-1.21997	-1.02084	-0.965647	-1.00361	-0.821703	-0.93426	-0.627544	-1.26781
	Postnatal day 21 ovary	1.56993	0.878813	0.936356	1.86198	1.26906	1.06136	1.50478	2.02914	1.77502	0.640391	2.36861	0.301314	0.511169	0.769928	0.915372	1.60865	0.567174	1.18033	0.814534	0.924931	0.680533	1.12077	0.710317	3.23562	2.31228	0.852049	2.77788	2.19445	0.574464	1.11006	1.23543	1.27692	1.37729	1.69796	1.03494	1.12941	1.24834	1.36952	3.89235	1.713	0.543575	1.24744	1.29604	0.274684	0.323955	0.917069	0.979548	1.00448
	Postnatal day 21 testis	0.819202	1.65563	0.263545	0.753984	0.436036	1.35424	1.27768	0.630412	1.00832	0.832672	0.966524	1.24649	-0.270875	0.440339	0.935233	0.627764	0.415411	0.596132	0.787369	0.725982	0.71483	0.512671	0.608589	0.856591	0.936504	0.723809	0.0986418	0.974072	-0.0157308	0.353055	0.544291	0.852146	0.927879	0.601056	0.429865	0.553705	0.237295	0.257373	0.879787	0.268837	1.1099	0.75429	0.33106	-0.400516	0.353544	0.445528	0.459632	-0.0164191
	Postnatal day 28 forebrain	0.125503	0.642525	0.832463	0.21137	0.609034	0.848514	1.17719	0.657005	0.030152	0.96103	-0.573946	0.967414	1.0911	1.19103	0.480304	0.675573	0.922523	0.28551	1.01553	0.483634	0.875163	1.14578	1.06849	0.744494	0.929332	0.414289	1.30334	0.0932692	1.67485	1.29331	1.00833	0.406329	0.807986	0.668746	0.916449	0.711447	0.804635	1.53398	-0.0745475	0.429349	0.918241	0.605611	1.37422	1.62261	1.26954	1.31619	0.593773	0.944675
	Postnatal day 28 heart	-0.841705	-0.910057	-1.131	-1.03273	-1.18166	-0.761974	-1.09406	-0.931774	-0.832017	-0.904885	-1.2178	-1.14293	-1.63375	-0.961508	-0.928335	-1.30674	-0.769201	-1.08002	-1.4816	-0.543809	-1.65902	-1.43726	-0.992819	-1.07692	-1.17211	-1.59815	-0.663803	-1.31724	-1.1213	-0.83459	-1.14375	-0.910026	-0.967317	-1.11993	-0.833314	-1.25884	-0.886333	-0.63378	-0.591067	-0.603434	-0.57303	-0.787828	-1.09338	-0.707994	-0.85836	-1.20199	-0.702666	-0.749561
	Postnatal day 28 hindbrain	0.68806	0.859369	0.450667	0.317453	0.733015	0.536048	0.500466	-0.0359656	0.729108	0.765601	0.269077	0.630985	1.52522	0.872109	0.624915	0.841986	0.978046	0.360207	1.02481	0.713979	1.10159	1.10162	0.796888	0.0713074	0.19822	1.23668	1.40401	0.317899	1.26631	0.82711	1.14472	0.659306	0.392602	0.476179	0.72803	0.731011	0.920904	0.610139	-0.259517	0.297392	0.692999	0.272226	0.718717	0.953832	1.10473	1.29765	0.603272	0.837973
	Postnatal day 28 kidney	0.605501	-0.323754	0.186091	-0.0494852	0.289771	0.117967	0.91029	0.737662	0.588021	-0.306314	0.803316	0.512106	0.312328	0.159721	0.347683	0.362327	0.350082	0.401515	0.514721	0.580356	0.325307	-0.0720436	0.315859	0.370959	0.740689	0.776774	-0.113369	0.50153	-0.207164	0.389048	0.185743	0.621596	0.294067	0.236402	0.0733891	0.0463221	-0.0606345	0.051686	-0.498301	0.489129	0.282247	0.333759	-0.00104149	0.202004	0.427233	0.466336	0.647971	0.171382
	Postnatal day 28 liver	-0.7542	-1.20161	-1.3736	-1.39174	-0.888921	-1.03922	-1.22266	-0.0562549	-0.857197	-0.416363	-0.544796	-1.00554	-0.83038	-0.877646	-1.17423	-1.22987	-1.30984	-0.714168	-0.359037	-1.23299	-0.477726	-1.04757	-1.14083	-0.931967	-1.11401	-0.938137	-1.74494	-0.495797	-1.09428	-1.12254	-1.03127	-1.18257	-0.865263	-0.768697	-1.5736	-1.23698	-1.09974	-1.28466	-0.699075	-1.76476	-1.25312	-1.10529	-0.945414	-0.947951	-0.650575	-0.913176	-0.336091	-1.17626
	Postnatal day 28 ovary	1.22167	0.753087	0.570304	1.27731	1.07169	0.73269	1.00205	1.83941	1.61699	1.42135	2.2447	0.767309	0.0369756	0.357685	0.639186	1.46997	1.16868	1.27643	1.07946	0.9283	0.931644	1.00421	1.001	2.80268	1.5883	1.01627	1.88507	1.97104	0.442195	1.04216	1.48063	0.971362	1.68626	1.36985	0.458396	0.805986	1.35891	1.17689	2.85006	0.984549	0.637512	0.982265	0.789708	0.493411	0.584611	0.51914	1.19075	0.965362
	Postnatal day 28 testis	0.944336	1.734	0.917265	1.47852	1.33091	2.08723	3.0936	1.14394	1.80284	0.175616	1.77409	0.700547	0.0395949	0.766222	1.78258	1.34942	0.650724	1.63274	0.834393	1.29361	0.534194	0.848789	1.29173	0.991753	2.06534	1.00702	0.857921	1.57738	0.752066	1.39514	1.82597	1.83604	1.75172	1.0411	1.07492	1.02156	1.34305	0.759053	1.103	1.3525	1.8175	1.69766	0.948068	0.0640673	1.20052	1.49536	1.15221	1.36635
	Postnatal day 42 forebrain	-0.463983	0.463778	0.96587	0.183632	-0.111016	0.317528	0.538128	0.243776	-0.231134	-0.660224	-0.338794	0.602616	0.652211	0.837546	0.400898	0.0565256	0.458486	-0.246537	-0.0763003	0.0565222	-0.179442	0.488021	0.700924	0.288619	0.781756	-0.108244	0.715567	0.0228571	0.773995	0.562918	0.616802	0.245658	0.490749	0.406853	0.559841	0.243158	0.678234	1.15862	-0.0914956	-0.026116	0.270893	0.333865	0.733041	1.0883	0.648477	0.733533	-0.0846354	0.560293
	Postnatal day 42 heart	-1.21889	-1.04418	-1.24847	-1.19728	-1.42152	-1.13998	-1.38807	-2.22818	-1.2372	-1.54013	-1.74583	-1.59155	-0.905075	-1.35528	-1.12739	-1.54613	-0.980484	-1.32608	-1.43266	-1.14864	-1.26499	-0.968923	-0.37666	-1.38422	-1.44201	-1.85902	-0.0510395	-1.9421	-0.785996	-0.848488	-1.25816	-1.17208	-1.30954	-0.929731	-0.845171	-1.3179	-0.8445	-1.16942	-0.742482	0.43545	-1.07879	-1.35823	-1.1737	-1.1613	-0.868125	-0.935203	-1.69911	-0.95789
	Postnatal day 42 hindbrain	1.13879	1.45996	1.05618	0.350943	0.682106	0.756845	-0.525816	0.31142	0.813038	-0.892824	0.552944	0.586616	1.31154	0.90877	0.968454	1.17096	1.48352	0.558724	1.0087	0.75243	0.531037	1.14799	1.10521	0.126453	0.30957	1.63311	1.742	0.554445	1.16205	0.976792	0.991569	0.81495	0.598783	0.522893	1.01852	0.804133	0.883822	0.99491	-0.38457	0.352087	0.51092	0.499368	0.230468	1.12301	1.05698	1.17687	0.306426	1.02601
	Postnatal day 42 kidney	-0.340816	-0.984914	0.0297834	-0.727295	-0.984668	-0.364069	-0.994177	-0.193992	-0.633233	-1.70333	-0.84902	-0.530956	-0.85708	-0.403379	-0.793498	-0.425847	-0.248185	-0.99582	-1.26784	-0.117535	-1.55334	-1.32155	-0.889772	-0.0333286	-0.34159	-0.399557	-0.584713	-0.498088	-1.06482	-0.526112	-0.501154	-0.256773	-0.991843	-0.108507	-0.424544	-0.979724	-1.11564	-0.679354	-0.757388	-0.354546	-0.55958	-0.643963	-0.899027	-0.3508	-0.879469	-1.03727	-0.719202	-1.07116
	Postnatal day 42 liver	-1.11813	-1.18909	-1.35983	-1.57642	-1.15777	-1.07116	-0.948544	-0.997707	-0.969437	-1.73753	-1.08152	-1.70775	-1.35143	-1.31641	-1.4822	-1.35952	-1.66155	-1.61274	-1.28903	-1.28605	-1.42848	-1.54514	-1.95989	-1.05527	-1.39433	-1.50221	-1.3841	-0.324154	-1.25249	-1.3285	-1.21817	-1.10233	-1.11905	-0.888256	-1.42199	-1.48008	-1.56736	-1.5272	-0.827865	-1.19713	-1.61102	-1.74112	-1.41674	-1.32217	-1.36655	-1.61796	-1.37814	-1.34768
	Postnatal day 42 ovary	0.779229	0.71053	0.743309	0.414133	0.782834	0.948526	0.382779	0.785575	0.782488	-1.40731	1.61323	-0.0162851	0.156381	0.268586	0.755097	0.933451	0.712785	1.15885	0.117139	0.455589	-0.057826	0.779476	0.501738	1.83236	1.3643	0.345163	0.950716	0.844639	0.155898	0.885117	1.12725	0.71011	0.805376	1.6754	0.746329	0.76927	0.345434	0.522806	2.74839	0.737706	0.275828	0.244678	0.593271	-0.0639331	0.147997	0.679417	0.497591	1.0118
	Postnatal day 42 testis	0.509369	1.69039	0.780315	1.1939	1.13532	2.32408	0.4777	1.12073	1.93606	-1.63539	1.40459	-0.225429	-0.721709	0.608938	1.7216	1.29416	0.781327	1.33591	-0.40332	1.24009	-0.927559	0.0198876	0.619959	1.13108	2.0814	0.602441	1.25937	1.64622	0.365078	1.08698	1.70276	1.54437	1.83231	1.38655	0.868719	0.632564	1.13469	0.619412	2.19135	0.946978	1.78221	1.722	0.570043	-0.213125	0.796511	0.555312	1.0457	1.45688
	Postnatal day 60 forebrain	-0.68278	0.853453	1.71291	0.548758	0.287135	0.695944	-0.247122	0.568076	-0.149435	-1.78511	-0.302433	0.152889	0.876327	0.990775	1.09379	0.30474	0.252278	-0.0524797	-0.47946	0.0676317	-0.212502	0.811146	1.30992	0.716056	0.92799	-0.112377	0.424307	-0.0947633	1.17153	0.638353	0.89395	0.475061	0.76659	0.630243	0.782435	0.180468	0.928293	1.72754	-0.347243	0.186964	0.553219	0.654082	1.11088	1.11503	0.964825	1.1687	-0.242177	0.263483
	Postnatal day 60 heart	-1.78913	-1.46378	-1.35652	-1.34756	-1.41894	-1.44427	-1.32001	-2.17079	-1.55851	-1.23325	-1.66566	-1.60067	-0.704546	-1.37012	-1.29115	-1.84447	-1.41206	-1.81771	-1.4703	-1.47484	-1.32529	-0.981326	-0.684418	-1.35728	-2.02874	-2.06259	-0.53073	-1.99726	-0.901355	-1.35169	-1.67662	-1.8052	-1.27271	-1.34029	-1.13981	-1.36354	-0.730293	-1.10913	-0.734875	0.326944	-1.31963	-1.58198	-1.32766	-1.25951	-1.18695	-0.984321	-1.98251	-1.31429
	Postnatal day 60 hindbrain	1.05188	1.22349	1.7303	0.474929	0.583738	0.520703	0.414388	0.285581	0.285896	-0.23471	0.320494	0.693627	1.04979	0.712953	0.862279	1.1425	0.733093	0.270008	0.644362	0.275852	0.511631	1.27174	1.19951	0.236709	0.406938	1.14941	1.43365	0.133876	1.12253	0.528097	0.726461	0.461961	0.476964	0.153628	0.961669	0.547055	0.946808	0.983904	-0.237576	0.251381	0.244983	0.807574	0.161556	0.802341	0.732889	1.21299	-0.0995395	0.592728
	Postnatal day 60 kidney	-1.36545	-1.37149	-0.619743	-1.34725	-1.64301	-1.16128	-1.20316	-0.745367	-1.05786	-1.02541	-1.18185	-0.634815	-2.05856	-1.13225	-1.19225	-1.01505	-1.2576	-1.80051	-1.84573	-0.974604	-2.06209	-1.82389	-1.9284	-0.551303	-0.262522	-0.086969	-1.02445	-1.2408	-1.44457	-1.28637	-1.33439	-1.03348	-1.44354	-1.27079	-1.24108	-1.2697	-1.58707	-1.16629	-0.634035	-1.21115	-1.35391	-0.757731	-1.54953	-1.12513	-1.87977	-1.79403	-0.898013	-1.49576
	Postnatal day 60 liver	-1.17372	-1.29916	-1.48906	-1.38015	-1.18822	-1.43579	-0.990491	-0.957908	-1.16231	-1.26152	-0.445211	-1.53935	-0.707239	-1.46945	-0.982904	-1.22722	-1.60138	-1.06167	-0.830885	-1.6012	-1.04171	-1.44437	-1.71164	-1.07432	-0.637349	-1.1312	-1.08398	-0.0568193	-1.33253	-1.5838	-1.27189	-1.61671	-1.27205	-1.7405	-1.54747	-1.35587	-1.77357	-1.2406	-0.748128	-0.65047	-1.55181	-1.41645	-1.18425	-1.43093	-1.3733	-1.52113	-1.20927	-1.40886
	Postnatal day 60 ovary	0.369524	0.895587	1.15675	0.763089	0.547581	1.21976	1.60775	1.40189	1.20177	-0.721455	1.64837	1.01876	-0.354038	0.673715	1.17009	1.02058	0.519632	1.74653	-0.409647	0.985458	-0.626748	0.328899	0.455718	1.95474	1.66014	0.540623	0.910054	1.46538	0.111259	0.652126	1.05523	1.11329	1.30707	0.938578	0.784842	0.28228	0.44045	1.02581	2.8614	1.04769	0.97388	1.64925	0.238458	0.340122	0.111426	0.438349	0.756398	0.76791
	Postnatal day 60 testis	0.52732	1.57689	0.539779	3.3648	1.17736	1.85242	2.56714	1.17854	1.72951	-1.7058	2.24644	-0.333238	-0.428929	1.06974	1.89604	2.01342	1.01863	1.48536	-0.199839	1.02209	-0.626935	0.242625	0.842713	2.72173	2.8387	0.596514	2.8953	2.34834	0.480944	0.988407	1.8429	2.24387	1.71062	1.17436	1.29221	0.623093	1.53212	0.849341	3.82762	1.18527	1.57138	1.82903	0.70581	0.398361	0.362155	0.648439	1.04848	1.61506
	Postnatal day 90 forebrain	-0.578221	0.739454	1.01096	-0.215604	-0.645561	-0.18154	0.285017	-0.204876	-0.755138	1.54207	-1.23816	1.06615	0.360283	0.127427	0.147739	-0.363015	-0.149142	-0.54506	-0.318921	-0.637788	0.310817	0.534559	0.233542	-0.199203	0.0512929	0.252464	-0.00233946	-0.925928	0.322714	-0.319743	-0.103689	-0.540117	-0.106598	-0.405698	0.233803	-0.155154	0.378012	0.67551	-0.380785	-0.389317	-0.202343	-0.278437	-0.00551536	0.203777	0.263067	0.443338	-0.79854	-0.0743384
	Postnatal day 90 heart	-1.4002	-1.21657	-0.862649	-1.12929	-1.20125	-1.21108	-1.20744	-1.45799	-1.11979	-0.523691	-1.41384	-1.41303	-0.690655	-1.2386	-1.06855	-1.53611	-1.13636	-1.37219	-1.20679	-1.39272	-0.842883	-0.74637	-0.324417	-1.23331	-1.56229	-1.80093	-0.469409	-1.82992	-0.744414	-1.2466	-1.27426	-1.54518	-0.936496	-0.917257	-0.9402	-1.19853	-0.768797	-0.967041	-0.721748	0.604474	-1.17379	-1.11391	-0.825897	-1.10763	-0.92326	-0.316076	-1.41328	-1.03475
	Postnatal day 90 hindbrain	0.885913	1.1861	2.09333	0.537723	0.277787	0.358826	0.44715	0.2501	-0.00919727	0.908595	0.58343	0.985148	1.13841	0.577229	0.910829	1.01104	0.540547	0.246136	0.589391	0.0472342	0.763454	1.4732	1.08944	-0.00187757	0.179518	1.13807	1.34388	-0.159563	1.18628	0.529306	0.96334	0.269516	0.56242	0.285658	1.11999	0.745372	1.13788	1.02665	-0.304669	0.444762	0.0634735	0.840909	0.128579	0.708199	0.661915	1.27897	-0.149124	0.886822
	Postnatal day 90 kidney	-1.36788	-1.39639	-0.211958	-1.35461	-1.45346	-1.38272	-1.05383	-1.02596	-1.41344	-0.83645	-1.09494	-0.88379	-0.977007	-1.22731	-1.18022	-1.03111	-1.19328	-1.45719	-1.4098	-1.23216	-1.25129	-1.19615	-1.19061	-0.770135	-0.536511	-0.277157	-1.17581	-1.24754	-1.1613	-1.22847	-1.10567	-1.21937	-1.20749	-1.36919	-1.04154	-0.991516	-1.4813	-1.1181	-0.768598	-0.843182	-1.26017	-1.06695	-1.23674	-1.09573	-1.43974	-0.92051	-1.23224	-1.17462
	Postnatal day 90 liver	-1.21361	-1.59292	-1.36903	-1.55405	-1.11827	-1.4752	-1.16936	-0.902929	-1.36391	-1.23455	-0.815771	-1.4865	-0.690288	-1.62226	-1.31944	-1.05479	-1.43878	-1.1834	-0.756803	-1.56671	-0.926558	-1.39044	-1.47869	-1.30993	-0.657306	-0.928656	-0.64685	-0.0537734	-1.21687	-1.55057	-1.2472	-1.56689	-1.56111	-1.7717	-1.3233	-1.34901	-1.84818	-1.45854	-0.758016	-1.05244	-1.60441	-1.57315	-1.31248	-1.34287	-1.61225	-1.37603	-1.44644	-1.42871
	Postnatal day 90 ovary	0.845895	0.480027	0.542065	0.266993	0.611489	0.710917	0.938287	0.780879	0.703755	-0.0213738	1.05001	0.947899	0.553264	0.138753	0.945216	0.895969	0.682725	1.53846	0.621933	0.627857	0.416384	0.537389	0.989633	0.700863	0.967844	0.88977	0.282718	0.826539	0.350538	0.642527	1.03515	1.00292	1.02735	1.18273	0.986072	0.666392	0.366273	0.587519	0.607945	1.11532	0.463464	0.301235	0.595704	0.0998023	0.372832	1.26177	0.344913	0.568175
	Postnatal day 90 testis	0.802026	1.32911	0.0658003	1.03737	0.180398	0.265028	0.103198	0.740356	0.763882	0.393143	1.05511	0.666693	0.192534	-0.137539	0.482387	0.728167	0.117242	0.675589	0.254013	0.0142918	0.434235	0.117839	0.0231132	0.933312	1.83154	1.20124	0.97413	0.402198	-0.271067	0.230221	0.521473	0.62234	0.525932	1.08822	0.392809	0.110454	0.0242879	-0.0754186	1.09569	-0.686571	0.204497	0.741844	0.62066	-0.540422	-0.0986925	0.238718	0.295248	1.56955
	Postnatal day 120 forebrain	-0.262735	1.05861	1.72053	0.355781	-0.130307	0.380096	-0.0824871	0.227967	-0.220196	0.825548	-0.772379	1.20086	0.751576	0.530791	0.591946	0.140606	-0.0122134	0.0277406	-0.0813971	-0.097959	0.587034	1.08382	1.01282	0.411206	0.85174	0.49539	0.915945	-0.287571	0.723635	0.341894	0.463894	0.259577	0.466394	0.639206	0.968947	0.370068	1.22492	1.22363	-0.102603	0.0167409	0.16003	0.322648	0.503971	0.836976	0.782796	1.12361	-0.39679	0.499557
	Postnatal day 120 heart	-1.69558	-1.30557	-1.15259	-1.20969	-1.42369	-1.38863	-1.33353	-2.07037	-1.4565	-0.850012	-1.46733	-1.39968	-0.797006	-1.53446	-1.33505	-1.81404	-1.37305	-1.62158	-1.26758	-1.41493	-1.08863	-0.942393	-0.565406	-1.31234	-1.85617	-1.89675	-0.173053	-1.96848	-0.948856	-1.10615	-1.40325	-1.56208	-1.19677	-0.611684	-1.05898	-1.3146	-0.89284	-1.43006	-0.798681	0.393436	-1.2395	-1.37039	-1.12889	-1.09132	-1.00812	-0.518935	-1.54402	-0.963758
	Postnatal day 120 hindbrain	1.51353	1.65034	2.3993	0.799854	0.551526	0.582445	0.639468	0.266253	0.180899	1.11531	0.660643	1.6305	1.32702	0.417803	1.15232	1.27146	0.494106	0.518078	0.996485	0.36669	1.19615	1.96707	1.59587	-0.0351267	0.299247	1.86695	2.1574	0.10547	1.40497	1.03813	0.8491	0.748114	0.827959	1.08672	1.42827	1.00899	1.48629	0.982512	-0.402778	0.716956	0.239777	0.905545	0.168026	0.940439	0.983227	1.70033	0.139218	1.14317
	Postnatal day 120 kidney	-1.30108	-1.38974	-0.127874	-1.28549	-1.53664	-1.24863	-1.05444	-1.48408	-1.28173	-0.489519	-1.29753	-0.860119	-1.19249	-1.38823	-1.31919	-1.12022	-1.35868	-1.43116	-1.46091	-1.22335	-1.23268	-1.17654	-1.16323	-0.695325	-0.553006	-0.339595	-0.895687	-1.21347	-1.31332	-1.06318	-1.19596	-1.22379	-1.32511	-0.915987	-1.08093	-1.16075	-1.519	-1.19289	-0.74223	-1.05621	-1.33871	-1.07745	-1.53196	-0.990218	-1.42579	-1.01975	-1.02956	-1.09623
	Postnatal day 120 liver	-1.29838	-1.64893	-1.41396	-1.588	-1.29122	-1.31144	-1.08623	-1.84064	-1.52981	-1.29726	-1.20627	-1.42757	-0.874625	-1.74392	-1.58207	-1.49066	-1.81198	-1.70552	-0.882375	-1.64896	-1.15977	-1.60684	-1.71348	-1.1557	-0.604574	-1.21281	-1.16832	-0.406413	-1.32625	-1.4668	-1.27111	-1.54095	-1.24753	-1.66879	-1.46407	-1.39389	-1.97764	-1.97899	-0.801276	-1.66928	-1.55493	-2.00739	-1.32259	-1.47166	-1.49241	-1.22647	-1.34957	-1.23621
	Postnatal day 120 ovary	1.12647	1.19693	0.5668	0.139108	0.232275	0.348792	0.729197	0.402886	0.58691	0.709052	0.564806	1.7873	0.272501	-0.0985882	0.755554	0.862378	0.0074293	1.68222	0.700421	0.639419	0.652023	0.707239	0.526524	0.590457	0.450906	1.24652	0.0859333	0.808034	0.111535	0.476902	0.633941	0.529309	1.05311	1.44245	0.573393	0.398486	0.307673	0.0165195	1.30163	0.0657992	0.336051	-0.0191315	0.09775	0.105308	0.199734	0.789317	0.434823	0.549009
	Postnatal day 120 testis	-0.459996	1.60092	-0.190554	1.23896	-0.787763	-1.00787	-0.277183	-1.85684	-0.457754	-0.905573	-0.198148	-1.11866	0.164473	-0.557848	-0.614104	0.602753	-0.787973	-0.16851	-0.697464	-1.22522	-0.26555	-0.411439	-1.20282	0.94185	-0.456618	-0.544353	0.599479	-0.470859	-1.08558	0.0794489	-0.376122	-0.778817	-0.104381	-0.716792	0.337378	0.104673	0.0718256	-1.77437	0.489787	-3.32925	-0.583322	-1.042	0.297067	-0.471134	-1.17473	-1.17707	-0.868342	2.05858
	Postnatal day 150 forebrain	-0.547428	0.518059	1.54632	0.206112	-0.245929	0.138675	0.00317848	0.196265	-0.543678	0.0342716	-0.529804	0.377572	0.570792	0.304662	0.264927	-0.0751875	-0.178939	-0.234021	-0.570826	-0.315594	0.0161053	0.506623	0.396117	0.0137567	0.148757	-0.189756	0.684256	-0.394507	0.729751	-0.0551028	0.127563	-0.229166	0.135018	-0.205869	0.524652	0.0482465	0.750598	0.716638	-0.289456	-0.116962	-0.146032	-0.0276088	0.465677	0.357505	0.376466	0.534677	-0.869159	0.33702
	Postnatal day 150 heart	-1.60614	-1.2933	-0.980598	-1.25381	-1.5806	-1.32911	-1.06571	-1.65892	-1.33701	-0.510863	-1.65597	-1.32163	-1.10577	-1.52485	-1.46902	-1.74512	-1.49053	-1.65184	-1.39705	-1.44612	-1.09758	-1.05775	-0.663904	-1.28891	-1.87146	-1.79365	-0.708604	-2.02514	-1.01641	-1.35843	-1.55394	-1.75986	-1.09724	-1.28439	-1.1244	-1.36484	-0.848517	-1.23286	-0.744041	0.113399	-1.3791	-1.37755	-1.24542	-1.27084	-1.18841	-0.879846	-1.58482	-1.31376
	Postnatal day 150 hindbrain	-0.189316	0.423597	1.22716	-0.127007	-0.604902	-0.386219	-0.00978651	-0.201341	-0.279164	0.907402	-0.318459	0.317574	0.91195	-0.0710978	0.0158687	-0.0855247	-0.16919	-0.3959	-0.232023	-0.559512	0.0282123	0.589522	-0.281098	-0.203159	-0.0546602	-0.0835618	1.12591	-0.57544	0.475416	-0.445048	0.192427	-0.285827	-0.301705	-0.136188	0.294301	0.00196146	0.543826	-0.262969	-0.444957	-0.342097	-0.272501	-0.33714	0.0404794	0.29551	0.0210927	0.127277	-0.862181	0.159275
	Postnatal day 150 kidney	-1.49595	-1.44928	-0.286675	-1.4343	-1.63818	-1.609	-1.05727	-1.34048	-1.49993	-0.581779	-1.37538	-0.751126	-1.38332	-1.58472	-1.57231	-1.22277	-1.50951	-1.80838	-1.5054	-1.46023	-1.26909	-1.39096	-1.48263	-0.931551	-1.00578	-0.238142	-1.40315	-1.45845	-1.29984	-1.4162	-1.13508	-1.6028	-1.60847	-1.43868	-1.24913	-1.2621	-1.82807	-1.46275	-0.729894	-1.76794	-1.53032	-1.6632	-1.58464	-1.41042	-1.81451	-1.29251	-1.352	-1.3019
	Postnatal day 150 liver	-1.3903	-1.71009	-1.4659	-1.69515	-1.54178	-1.31692	-1.11641	-0.833042	-1.57469	-1.35074	-1.09126	-1.30958	-1.2166	-1.71583	-1.51901	-1.44823	-1.5803	-1.29916	-1.16187	-1.66478	-1.40172	-1.63619	-1.64622	-1.24417	-0.813452	-1.1142	-1.13098	-0.197433	-1.53514	-1.64563	-1.47756	-1.68145	-1.65712	-1.83682	-1.32433	-1.44529	-1.94176	-1.48637	-0.835856	-1.70847	-1.751	-1.75145	-1.42537	-1.41374	-1.84668	-1.68797	-1.38372	-1.47591
	Postnatal day 150 ovary	0.761691	1.2761	0.740483	0.522792	0.0114401	0.803132	1.3825	1.55311	0.85397	0.228533	0.716135	2.07875	-0.736891	0.128618	0.970127	0.966548	0.341642	1.72227	-0.317247	0.802833	-0.442064	0.00930138	-0.0371196	1.11486	0.915167	0.961797	0.12945	1.19173	-0.481708	0.335135	0.474387	0.805869	1.00375	1.12844	0.637865	0.136127	-0.0812342	0.506421	1.88052	0.340595	0.883522	0.688194	-0.0994069	0.44487	-0.250076	0.0427272	0.4288	0.270121
	Postnatal day 150 testis	-0.260227	1.42418	-0.10961	1.43412	-0.629479	-0.521589	-0.770678	-1.6654	-0.211812	-0.124857	-0.237863	-0.742762	-0.200763	-0.417262	-0.649242	0.228905	-0.646619	-0.382884	-1.36092	-1.01484	-0.723623	-0.976338	-1.21235	0.977221	-0.535792	-0.658765	0.766569	-0.661869	-0.955324	0.0225963	-0.0215065	-0.502588	-0.00621002	-0.354944	0.644211	-0.0566138	-0.536144	-1.66943	0.404283	-2.59848	-0.298331	-0.907039	0.356265	-0.187018	-1.19943	-1.42945	-0.597868	2.18884
	Postnatal day 180 forebrain	-0.783385	0.499842	1.19415	-0.4317	-1.01873	-0.164347	-0.922064	-0.178344	-1.13578	0.265622	-1.57217	1.30248	-0.509518	0.0786857	-0.469619	-0.546616	-0.28585	-1.14081	-1.34967	-0.563485	-0.866353	-0.307375	-0.321198	-0.0194086	0.174678	-0.0536335	-0.325167	-0.94356	-0.393587	-0.458929	-0.814347	-0.378797	-0.580674	-1.01771	0.193323	-0.672484	-0.161104	0.374046	-0.577392	-1.74014	-0.450633	-0.59191	-0.678876	0.290328	-0.400826	-0.664717	-1.05589	-0.377553
	Postnatal day 180 heart	-2.48505	-1.54941	-1.12096	-1.42475	-1.70957	-1.56166	-1.09945	-1.68611	-1.5802	-1.12727	-1.72177	-1.74608	-1.32972	-1.49887	-1.66525	-2.08074	-1.78652	-1.9401	-1.7793	-1.60094	-1.46884	-1.24609	-1.10416	-1.40976	-1.98088	-2.43206	-0.97631	-2.18943	-1.13946	-1.43894	-1.61003	-1.92052	-1.3971	-1.50601	-1.49465	-1.44646	-1.06582	-1.5376	-0.769798	0.0356275	-1.45087	-1.39323	-1.39315	-1.38759	-1.29526	-0.989771	-1.90994	-1.2831
	Postnatal day 180 hindbrain	0.963177	1.33096	2.32816	0.59004	0.181727	0.434795	-0.293436	0.151302	-0.221902	0.443279	0.268055	0.957263	1.08286	0.440659	0.871068	0.860648	0.568089	0.43211	0.400162	0.021043	0.638672	1.61409	1.25163	0.185842	0.29067	1.62213	1.54299	-0.301323	1.21812	0.578027	0.94168	0.585453	0.553863	0.204886	1.37929	0.870946	1.32023	0.573607	-0.380573	0.327834	-0.0291091	0.653806	0.0228334	0.925179	0.753019	1.11643	-0.164094	1.28595
	Postnatal day 180 kidney	-1.70502	-1.45093	-0.43691	-1.43576	-1.9286	-1.53298	-1.07189	-1.08309	-1.45529	-0.693377	-1.72838	-0.522628	-2.17789	-1.50786	-1.76478	-1.43209	-1.60729	-1.85505	-1.91893	-1.40984	-1.79584	-1.94592	-2.04427	-0.83019	-0.774562	-0.370907	-1.24887	-1.65186	-1.56222	-1.41974	-1.59676	-1.28696	-1.59035	-1.35729	-1.48458	-1.39774	-1.69666	-1.27211	-0.79924	-1.97464	-1.60628	-1.23547	-1.72249	-1.35175	-2.13077	-1.68219	-1.00186	-1.25372
	Postnatal day 180 liver	-1.3592	-1.45723	-1.30001	-1.48823	-1.23062	-1.25645	-1.25909	-0.392716	-1.35322	-1.23678	-0.522439	-1.39962	-0.896605	-1.67561	-1.26228	-1.14216	-1.66007	-1.1216	-0.959112	-1.58815	-1.0577	-1.46775	-1.38564	-1.13507	-0.499528	-1.26103	-1.19868	0.336178	-1.2792	-1.53602	-1.23834	-1.4313	-1.36858	-1.75951	-1.44857	-1.31749	-1.77592	-1.37873	-0.706017	-1.13258	-1.56303	-1.27247	-1.27336	-1.35709	-1.3491	-1.24721	-0.998922	-1.12751
	Postnatal day 180 ovary	0.823885	0.468418	1.46077	0.611461	0.583957	0.811189	0.83162	1.40999	0.837426	-0.29367	1.70064	0.898855	0.202646	0.166839	1.05859	0.966133	0.371063	1.31222	0.172404	0.842663	0.00549556	0.103453	0.735641	1.13387	1.00417	0.531641	-0.0358712	1.06528	0.408286	0.460375	0.532246	1.06168	1.01792	1.11216	0.555233	0.304817	0.57385	0.786685	0.422003	1.00034	0.549586	1.37482	0.665656	0.610749	0.393835	0.907729	0.595227	0.70488
	Postnatal day 180 testis	-0.147029	1.65723	0.122295	1.51159	-0.650276	-0.782358	-0.27992	-1.58832	-0.0603213	-0.27459	0.134284	-0.759009	0.032241	-0.385092	-0.675977	0.399356	-0.645547	-0.187353	-0.917124	-1.17938	-0.214915	-0.653012	-1.23252	0.915414	-0.640446	-0.504569	0.523559	-0.468093	-0.987514	0.12834	-0.0164418	-0.39435	0.168487	-0.594145	0.28951	0.0111994	-0.221754	-1.6643	0.345201	-2.76317	-0.310015	-0.65591	0.194145	-0.0623541	-1.00053	-1.22793	-0.587767	2.10726
[truncated: 355 more columns]
