# Supplementary material for: Conserved paradoxical relationships among the evolutionary, structural and expressional features of KRAB zinc-finger proteins reveal their special functional characteristics
Source: BMC Mol Cell Biol. 2021 Jan 22;22:7. doi: 10.1186/s12860-021-00346-w (PMC7821633; doi:10.1186/s12860-021-00346-w)
Supplement: Supplementary file 8 — Additional file 8. The wTO of genes in EM7 or BM5 (related to Fig. 6 and Figure S6 in Additional file 1). [file 12860_2021_346_MOESM8_ESM.xlsx]

## Sheet: Table info
Additional file 8. The wTO of genes in EM7 or BM5 (related to Figure 6 and Figure S6 in Additional file 1).

## Sheet: EM7
Node.1	Node.1 gene name	Node.2	Node.2 gene name	wTO	Pval	Padj
ENSG00000002822	MAD1L1	ENSG00000011405	PIK3C2A	0.535	0	0
ENSG00000002822	MAD1L1	ENSG00000056277	ZNF280C	0.525	0	0
ENSG00000002822	MAD1L1	ENSG00000067596	DHX8	0.533	0	0
ENSG00000002822	MAD1L1	ENSG00000083223	ZCCHC6	0.53	0	0
ENSG00000002822	MAD1L1	ENSG00000102221	JADE3	0.531	0	0
ENSG00000002822	MAD1L1	ENSG00000106683	LIMK1	0.531	0	0
ENSG00000002822	MAD1L1	ENSG00000116668	SWT1	0.534	0	0
ENSG00000002822	MAD1L1	ENSG00000117222	RBBP5	0.532	0	0
ENSG00000002822	MAD1L1	ENSG00000119912	IDE	0.538	0	0
ENSG00000002822	MAD1L1	ENSG00000120798	NR2C1	0.53	0	0
ENSG00000002822	MAD1L1	ENSG00000140265	ZSCAN29	0.535	0	0
ENSG00000002822	MAD1L1	ENSG00000144339	TMEFF2	0.504	0	0
ENSG00000002822	MAD1L1	ENSG00000152104	PTPN14	0.532	0	0
ENSG00000002822	MAD1L1	ENSG00000153786	ZDHHC7	0.513	0	0
ENSG00000002822	MAD1L1	ENSG00000157833	GAREML	0.515	0	0
ENSG00000002822	MAD1L1	ENSG00000161692	DBF4B	0.535	0	0
ENSG00000002822	MAD1L1	ENSG00000164941	INTS8	0.522	0	0
ENSG00000002822	MAD1L1	ENSG00000173040	EVC2	0.513	0	0
ENSG00000002822	MAD1L1	ENSG00000175137	SH3BP5L	0.532	0	0
ENSG00000002822	MAD1L1	ENSG00000176624	MEX3C	0.537	0	0
ENSG00000002822	MAD1L1	ENSG00000185619	PCGF3	0.503	0	0
ENSG00000002822	MAD1L1	ENSG00000198793	MTOR	0.531	0	0
ENSG00000002822	MAD1L1	ENSG00000215012	C22orf29	0.527	0	0
ENSG00000002822	MAD1L1	ENSG00000225697	SLC26A6	0.529	0	0
ENSG00000002822	MAD1L1	ENSG00000276234	TADA2A	0.532	0	0
ENSG00000004975	DVL2	ENSG00000028310	BRD9	0.554	0	0
ENSG00000004975	DVL2	ENSG00000085733	CTTN	0.554	0	0
ENSG00000004975	DVL2	ENSG00000101199	ARFGAP1	0.531	0	0
ENSG00000004975	DVL2	ENSG00000101868	POLA1	0.539	0	0
ENSG00000004975	DVL2	ENSG00000103248	MTHFSD	0.549	0	0
ENSG00000004975	DVL2	ENSG00000114554	PLXNA1	0.55	0	0
ENSG00000004975	DVL2	ENSG00000114742	WDR48	0.542	0	0
ENSG00000004975	DVL2	ENSG00000133424	LARGE	0.539	0	0
ENSG00000004975	DVL2	ENSG00000141577	CEP131	0.548	0	0
ENSG00000004975	DVL2	ENSG00000149262	INTS4	0.55	0	0
ENSG00000004975	DVL2	ENSG00000158623	COPG2	0.538	0	0
ENSG00000004975	DVL2	ENSG00000168152	THAP9	0.535	0	0
ENSG00000004975	DVL2	ENSG00000175455	CCDC14	0.559	0	0
ENSG00000005156	LIG3	ENSG00000028310	BRD9	0.562	0	0
ENSG00000005156	LIG3	ENSG00000085733	CTTN	0.558	0	0
ENSG00000005156	LIG3	ENSG00000101868	POLA1	0.546	0	0
ENSG00000005156	LIG3	ENSG00000103932	RPAP1	0.545	0	0
ENSG00000005156	LIG3	ENSG00000114554	PLXNA1	0.557	0	0
ENSG00000005156	LIG3	ENSG00000114742	WDR48	0.549	0	0
ENSG00000005156	LIG3	ENSG00000118193	KIF14	0.543	0	0
ENSG00000005156	LIG3	ENSG00000133424	LARGE	0.549	0	0
ENSG00000005156	LIG3	ENSG00000141577	CEP131	0.549	0	0
ENSG00000005156	LIG3	ENSG00000155229	MMS19	0.532	0	0
ENSG00000005156	LIG3	ENSG00000158623	COPG2	0.539	0	0
ENSG00000005156	LIG3	ENSG00000168152	THAP9	0.546	0	0
ENSG00000005156	LIG3	ENSG00000175455	CCDC14	0.56	0	0
ENSG00000005302	MSL3	ENSG00000153786	ZDHHC7	0.508	0	0
ENSG00000006744	ELAC2	ENSG00000025800	KPNA6	0.471	0	0
ENSG00000007384	RHBDF1	ENSG00000101199	ARFGAP1	0.541	0	0
ENSG00000007384	RHBDF1	ENSG00000114554	PLXNA1	0.557	0	0
ENSG00000007384	RHBDF1	ENSG00000149262	INTS4	0.553	0	0
ENSG00000007384	RHBDF1	ENSG00000158623	COPG2	0.553	0	0
ENSG00000007384	RHBDF1	ENSG00000175455	CCDC14	0.56	0	0
ENSG00000011304	PTBP1	ENSG00000093000	NUP50	0.481	0	0
ENSG00000011304	PTBP1	ENSG00000111206	FOXM1	0.48	0	0
ENSG00000011347	SYT7	ENSG00000171848	RRM2	-0.459	0	0
ENSG00000011405	PIK3C2A	ENSG00000056277	ZNF280C	0.518	0	0
ENSG00000011405	PIK3C2A	ENSG00000071553	ATP6AP1	-0.522	0	0
ENSG00000011405	PIK3C2A	ENSG00000072609	CHFR	0.537	0	0
ENSG00000011405	PIK3C2A	ENSG00000115687	PASK	0.526	0	0
ENSG00000011405	PIK3C2A	ENSG00000116668	SWT1	0.52	0	0
ENSG00000011405	PIK3C2A	ENSG00000117222	RBBP5	0.521	0	0
ENSG00000011405	PIK3C2A	ENSG00000119285	HEATR1	0.526	0	0
ENSG00000011405	PIK3C2A	ENSG00000119912	IDE	0.527	0	0
ENSG00000011405	PIK3C2A	ENSG00000129625	REEP5	-0.522	0	0
ENSG00000011405	PIK3C2A	ENSG00000135750	KCNK1	-0.516	0	0
ENSG00000011405	PIK3C2A	ENSG00000140265	ZSCAN29	0.524	0	0
ENSG00000011405	PIK3C2A	ENSG00000144339	TMEFF2	0.504	0	0
ENSG00000011405	PIK3C2A	ENSG00000152503	TRIM36	0.51	0	0
ENSG00000011405	PIK3C2A	ENSG00000153786	ZDHHC7	0.503	0	0
ENSG00000011405	PIK3C2A	ENSG00000156970	BUB1B	0.526	0	0
ENSG00000011405	PIK3C2A	ENSG00000161692	DBF4B	0.523	0	0
ENSG00000011405	PIK3C2A	ENSG00000164941	INTS8	0.516	0	0
ENSG00000011405	PIK3C2A	ENSG00000168005	C11orf84	0.527	0	0
ENSG00000011405	PIK3C2A	ENSG00000173040	EVC2	0.507	0	0
ENSG00000011405	PIK3C2A	ENSG00000176624	MEX3C	0.522	0	0
ENSG00000011405	PIK3C2A	ENSG00000181588	MEX3D	0.524	0	0
ENSG00000011405	PIK3C2A	ENSG00000185619	PCGF3	0.488	0	0
ENSG00000011405	PIK3C2A	ENSG00000186446	ZNF501	0.511	0	0
ENSG00000011405	PIK3C2A	ENSG00000198793	MTOR	0.515	0	0
ENSG00000011405	PIK3C2A	ENSG00000198924	DCLRE1A	0.515	0	0
ENSG00000011426	ANLN	ENSG00000099942	CRKL	0.488	0	0
ENSG00000011426	ANLN	ENSG00000112039	FANCE	0.498	0	0
ENSG00000011426	ANLN	ENSG00000115207	GTF3C2	0.482	0	0
ENSG00000011426	ANLN	ENSG00000119285	HEATR1	0.506	0	0
ENSG00000011426	ANLN	ENSG00000135451	TROAP	0.486	0	0
ENSG00000011426	ANLN	ENSG00000135476	ESPL1	0.492	0	0
ENSG00000011426	ANLN	ENSG00000137812	CASC5	0.498	0	0
ENSG00000011426	ANLN	ENSG00000149503	INCENP	0.5	0	0
ENSG00000011426	ANLN	ENSG00000198826	ARHGAP11A	0.489	0	0
ENSG00000017797	RALBP1	ENSG00000111206	FOXM1	0.479	0	0
ENSG00000017797	RALBP1	ENSG00000132382	MYBBP1A	0.478	0	0
ENSG00000017797	RALBP1	ENSG00000160877	NACC1	0.485	0	0
ENSG00000017797	RALBP1	ENSG00000166337	TAF10	0.472	0	0
ENSG00000017797	RALBP1	ENSG00000185519	FAM131C	-0.482	0	0
ENSG00000020922	MRE11A	ENSG00000106144	CASP2	0.537	0	0
ENSG00000025800	KPNA6	ENSG00000071051	NCK2	0.495	0	0
ENSG00000025800	KPNA6	ENSG00000119285	HEATR1	0.498	0	0
ENSG00000025800	KPNA6	ENSG00000135451	TROAP	0.484	0	0
ENSG00000025800	KPNA6	ENSG00000138439	FAM117B	0.498	0	0
ENSG00000025800	KPNA6	ENSG00000149554	CHEK1	0.471	0	0
ENSG00000025800	KPNA6	ENSG00000156876	SASS6	0.498	0	0
ENSG00000028310	BRD9	ENSG00000085733	CTTN	0.559	0	0
ENSG00000028310	BRD9	ENSG00000101199	ARFGAP1	0.549	0	0
ENSG00000028310	BRD9	ENSG00000101868	POLA1	0.557	0	0
ENSG00000028310	BRD9	ENSG00000103248	MTHFSD	0.553	0	0
ENSG00000028310	BRD9	ENSG00000103932	RPAP1	0.556	0	0
ENSG00000028310	BRD9	ENSG00000114554	PLXNA1	0.564	0	0
ENSG00000028310	BRD9	ENSG00000114742	WDR48	0.552	0	0
ENSG00000028310	BRD9	ENSG00000121989	ACVR2A	0.55	0	0
ENSG00000028310	BRD9	ENSG00000127947	PTPN12	0.556	0	0
ENSG00000028310	BRD9	ENSG00000128191	DGCR8	0.559	0	0
ENSG00000028310	BRD9	ENSG00000133424	LARGE	0.547	0	0
ENSG00000028310	BRD9	ENSG00000141577	CEP131	0.562	0	0
ENSG00000028310	BRD9	ENSG00000146828	SLC12A9	0.557	0	0
ENSG00000028310	BRD9	ENSG00000149262	INTS4	0.555	0	0
ENSG00000028310	BRD9	ENSG00000155229	MMS19	0.54	0	0
ENSG00000028310	BRD9	ENSG00000158623	COPG2	0.539	0	0
ENSG00000028310	BRD9	ENSG00000175455	CCDC14	0.561	0	0
ENSG00000056277	ZNF280C	ENSG00000071051	NCK2	0.488	0	0
ENSG00000056277	ZNF280C	ENSG00000072609	CHFR	0.528	0	0
ENSG00000056277	ZNF280C	ENSG00000100629	CEP128	0.505	0	0
ENSG00000056277	ZNF280C	ENSG00000156876	SASS6	0.506	0	0
ENSG00000056277	ZNF280C	ENSG00000166086	JAM3	0.53	0	0
ENSG00000066279	ASPM	ENSG00000140265	ZSCAN29	0.518	0	0
ENSG00000066279	ASPM	ENSG00000176624	MEX3C	0.512	0	0
ENSG00000066279	ASPM	ENSG00000198793	MTOR	0.506	0	0
ENSG00000066468	FGFR2	ENSG00000101199	ARFGAP1	0.542	0	0
ENSG00000066468	FGFR2	ENSG00000146828	SLC12A9	0.528	0	0
ENSG00000066468	FGFR2	ENSG00000149262	INTS4	0.551	0	0
ENSG00000067533	RRP15	ENSG00000175455	CCDC14	0.558	0	0
ENSG00000067596	DHX8	ENSG00000136108	CKAP2	0.512	0	0
ENSG00000067596	DHX8	ENSG00000176624	MEX3C	0.516	0	0
ENSG00000067596	DHX8	ENSG00000181588	MEX3D	0.519	0	0
ENSG00000069399	BCL3	ENSG00000119285	HEATR1	-0.502	0	0
ENSG00000069399	BCL3	ENSG00000152104	PTPN14	-0.497	0	0
ENSG00000069399	BCL3	ENSG00000156876	SASS6	-0.475	0	0
ENSG00000071051	NCK2	ENSG00000099942	CRKL	0.495	0	0
ENSG00000071051	NCK2	ENSG00000115207	GTF3C2	0.499	0	0
ENSG00000071051	NCK2	ENSG00000119285	HEATR1	0.508	0	0
ENSG00000071051	NCK2	ENSG00000119912	IDE	0.516	0	0
ENSG00000071051	NCK2	ENSG00000135451	TROAP	0.509	0	0
ENSG00000071051	NCK2	ENSG00000138439	FAM117B	0.506	0	0
ENSG00000071051	NCK2	ENSG00000152104	PTPN14	0.499	0	0
ENSG00000071051	NCK2	ENSG00000156876	SASS6	0.511	0	0
ENSG00000071051	NCK2	ENSG00000161692	DBF4B	0.511	0	0
ENSG00000071051	NCK2	ENSG00000168005	C11orf84	0.499	0	0
ENSG00000071051	NCK2	ENSG00000176624	MEX3C	0.511	0	0
ENSG00000071051	NCK2	ENSG00000198793	MTOR	0.506	0	0
ENSG00000071051	NCK2	ENSG00000198924	DCLRE1A	0.486	0	0
ENSG00000071553	ATP6AP1	ENSG00000099942	CRKL	-0.485	0	0
ENSG00000071553	ATP6AP1	ENSG00000119285	HEATR1	-0.491	0	0
ENSG00000071553	ATP6AP1	ENSG00000149554	CHEK1	-0.488	0	0
ENSG00000071553	ATP6AP1	ENSG00000186871	ERCC6L	-0.483	0	0
ENSG00000072609	CHFR	ENSG00000139737	SLAIN1	0.516	0	0
ENSG00000072609	CHFR	ENSG00000144339	TMEFF2	0.512	0	0
ENSG00000072609	CHFR	ENSG00000153786	ZDHHC7	0.519	0	0
ENSG00000072609	CHFR	ENSG00000164941	INTS8	0.528	0	0
ENSG00000072609	CHFR	ENSG00000185619	PCGF3	0.505	0	0
ENSG00000072609	CHFR	ENSG00000186446	ZNF501	0.521	0	0
ENSG00000076924	XAB2	ENSG00000093000	NUP50	0.479	0	0
ENSG00000081177	EXD2	ENSG00000256525	POLG2	0.563	0	0
ENSG00000083223	ZCCHC6	ENSG00000117360	PRPF3	0.531	0	0
ENSG00000085733	CTTN	ENSG00000087157	PGS1	0.556	0	0
ENSG00000085733	CTTN	ENSG00000101199	ARFGAP1	0.553	0	0
ENSG00000085733	CTTN	ENSG00000101868	POLA1	0.558	0	0
ENSG00000085733	CTTN	ENSG00000103248	MTHFSD	0.558	0	0
ENSG00000085733	CTTN	ENSG00000103932	RPAP1	0.553	0	0
ENSG00000085733	CTTN	ENSG00000114554	PLXNA1	0.564	0	0
ENSG00000085733	CTTN	ENSG00000114742	WDR48	0.557	0	0
ENSG00000085733	CTTN	ENSG00000121989	ACVR2A	0.551	0	0
ENSG00000085733	CTTN	ENSG00000127947	PTPN12	0.556	0	0
ENSG00000085733	CTTN	ENSG00000128191	DGCR8	0.554	0	0
ENSG00000085733	CTTN	ENSG00000133424	LARGE	0.553	0	0
ENSG00000085733	CTTN	ENSG00000141577	CEP131	0.561	0	0
ENSG00000085733	CTTN	ENSG00000144395	CCDC150	0.548	0	0
ENSG00000085733	CTTN	ENSG00000146828	SLC12A9	0.553	0	0
ENSG00000085733	CTTN	ENSG00000149262	INTS4	0.557	0	0
ENSG00000085733	CTTN	ENSG00000151148	UBE3B	0.552	0	0
ENSG00000085733	CTTN	ENSG00000153046	CDYL	0.557	0	0
ENSG00000085733	CTTN	ENSG00000155229	MMS19	0.555	0	0
ENSG00000085733	CTTN	ENSG00000158623	COPG2	0.546	0	0
ENSG00000085733	CTTN	ENSG00000172939	OXSR1	0.55	0	0
ENSG00000085733	CTTN	ENSG00000175455	CCDC14	0.563	0	0
ENSG00000085733	CTTN	ENSG00000180263	FGD6	0.554	0	0
ENSG00000085733	CTTN	ENSG00000182378	PLCXD1	0.552	0	0
ENSG00000087157	PGS1	ENSG00000103248	MTHFSD	0.562	0	0
ENSG00000087157	PGS1	ENSG00000107104	KANK1	0.532	0	0
ENSG00000087157	PGS1	ENSG00000114554	PLXNA1	0.552	0	0
ENSG00000087157	PGS1	ENSG00000175455	CCDC14	0.56	0	0
ENSG00000089177	KIF16B	ENSG00000158246	FAM46B	-0.432	0	0
ENSG00000090889	KIF4A	ENSG00000115207	GTF3C2	0.48	0	0
ENSG00000090889	KIF4A	ENSG00000123473	STIL	0.483	0	0
ENSG00000090889	KIF4A	ENSG00000123485	HJURP	0.493	0	0
ENSG00000090889	KIF4A	ENSG00000137812	CASC5	0.494	0	0
ENSG00000090889	KIF4A	ENSG00000142945	KIF2C	0.484	0	0
ENSG00000090889	KIF4A	ENSG00000148835	TAF5	0.491	0	0
ENSG00000090889	KIF4A	ENSG00000156983	BRPF1	0.49	0	0
ENSG00000090889	KIF4A	ENSG00000165490	DDIAS	0.487	0	0
ENSG00000090889	KIF4A	ENSG00000198826	ARHGAP11A	0.494	0	0
ENSG00000092853	CLSPN	ENSG00000138092	CENPO	0.498	0	0
ENSG00000092853	CLSPN	ENSG00000213799	ZNF845	0.476	0	0
ENSG00000092871	RFFL	ENSG00000105136	ZNF419	0.486	0	0
ENSG00000093000	NUP50	ENSG00000111206	FOXM1	0.491	0	0
ENSG00000093000	NUP50	ENSG00000132382	MYBBP1A	0.485	0	0
ENSG00000093000	NUP50	ENSG00000143476	DTL	0.487	0	0
ENSG00000093000	NUP50	ENSG00000145703	IQGAP2	0.484	0	0
ENSG00000093000	NUP50	ENSG00000160877	NACC1	0.479	0	0
ENSG00000093000	NUP50	ENSG00000164045	CDC25A	0.49	0	0
ENSG00000093000	NUP50	ENSG00000166337	TAF10	0.471	0	0
ENSG00000093000	NUP50	ENSG00000167513	CDT1	0.477	0	0
ENSG00000093000	NUP50	ENSG00000171241	SHCBP1	0.489	0	0
ENSG00000093000	NUP50	ENSG00000258818	RNASE4	-0.474	0	0
ENSG00000094914	AAAS	ENSG00000172939	OXSR1	0.53	0	0
ENSG00000099942	CRKL	ENSG00000119285	HEATR1	0.504	0	0
ENSG00000099942	CRKL	ENSG00000149554	CHEK1	0.484	0	0
ENSG00000099942	CRKL	ENSG00000176624	MEX3C	0.508	0	0
ENSG00000099942	CRKL	ENSG00000198793	MTOR	0.505	0	0
ENSG00000099942	CRKL	ENSG00000198924	DCLRE1A	0.48	0	0
ENSG00000100629	CEP128	ENSG00000157833	GAREML	0.508	0	0
ENSG00000100629	CEP128	ENSG00000164941	INTS8	0.502	0	0
ENSG00000100629	CEP128	ENSG00000185619	PCGF3	0.492	0	0
ENSG00000101199	ARFGAP1	ENSG00000112062	MAPK14	0.551	0	0
ENSG00000101199	ARFGAP1	ENSG00000114554	PLXNA1	0.565	0	0
ENSG00000101199	ARFGAP1	ENSG00000127947	PTPN12	0.536	0	0
ENSG00000101199	ARFGAP1	ENSG00000133247	SUV420H2	0.531	0	0
ENSG00000101199	ARFGAP1	ENSG00000141577	CEP131	0.539	0	0
ENSG00000101199	ARFGAP1	ENSG00000146828	SLC12A9	0.55	0	0
ENSG00000101199	ARFGAP1	ENSG00000149262	INTS4	0.559	0	0
ENSG00000101199	ARFGAP1	ENSG00000153046	CDYL	0.533	0	0
ENSG00000101199	ARFGAP1	ENSG00000157110	RBPMS	0.535	0	0
ENSG00000101199	ARFGAP1	ENSG00000158623	COPG2	0.537	0	0
ENSG00000101199	ARFGAP1	ENSG00000164610	RP9	0.542	0	0
ENSG00000101199	ARFGAP1	ENSG00000172939	OXSR1	0.541	0	0
ENSG00000101199	ARFGAP1	ENSG00000175455	CCDC14	0.553	0	0
ENSG00000101199	ARFGAP1	ENSG00000176248	ANAPC2	0.545	0	0
ENSG00000101199	ARFGAP1	ENSG00000187951	ARHGAP11B	0.551	0	0
ENSG00000101199	ARFGAP1	ENSG00000205544	TMEM256	0.536	0	0
ENSG00000101199	ARFGAP1	ENSG00000256525	POLG2	0.552	0	0
ENSG00000101266	CSNK2A1	ENSG00000118193	KIF14	0.511	0	0
ENSG00000101266	CSNK2A1	ENSG00000168152	THAP9	0.529	0	0
ENSG00000101868	POLA1	ENSG00000103932	RPAP1	0.541	0	0
ENSG00000101868	POLA1	ENSG00000106144	CASP2	0.544	0	0
ENSG00000101868	POLA1	ENSG00000114742	WDR48	0.556	0	0
ENSG00000101868	POLA1	ENSG00000118193	KIF14	0.554	0	0
ENSG00000101868	POLA1	ENSG00000133424	LARGE	0.557	0	0
ENSG00000101868	POLA1	ENSG00000141577	CEP131	0.547	0	0
ENSG00000101868	POLA1	ENSG00000151849	CENPJ	0.548	0	0
ENSG00000101868	POLA1	ENSG00000153046	CDYL	0.541	0	0
ENSG00000101868	POLA1	ENSG00000154380	ENAH	0.547	0	0
ENSG00000101868	POLA1	ENSG00000157827	FMNL2	0.545	0	0
ENSG00000101868	POLA1	ENSG00000158623	COPG2	0.554	0	0
ENSG00000101868	POLA1	ENSG00000168152	THAP9	0.546	0	0
ENSG00000101868	POLA1	ENSG00000175455	CCDC14	0.563	0	0
ENSG00000101868	POLA1	ENSG00000249115	HAUS5	0.548	0	0
ENSG00000103248	MTHFSD	ENSG00000114554	PLXNA1	0.56	0	0
ENSG00000103248	MTHFSD	ENSG00000114742	WDR48	0.56	0	0
ENSG00000103248	MTHFSD	ENSG00000115694	STK25	0.552	0	0
ENSG00000103248	MTHFSD	ENSG00000121989	ACVR2A	0.562	0	0
ENSG00000103248	MTHFSD	ENSG00000127947	PTPN12	0.552	0	0
ENSG00000103248	MTHFSD	ENSG00000141577	CEP131	0.558	0	0
ENSG00000103248	MTHFSD	ENSG00000149262	INTS4	0.56	0	0
ENSG00000103248	MTHFSD	ENSG00000164610	RP9	0.551	0	0
ENSG00000103248	MTHFSD	ENSG00000171914	TLN2	0.562	0	0
ENSG00000103248	MTHFSD	ENSG00000173950	XXYLT1	0.565	0	0
ENSG00000103248	MTHFSD	ENSG00000175455	CCDC14	0.562	0	0
ENSG00000103932	RPAP1	ENSG00000106144	CASP2	0.538	0	0
ENSG00000103932	RPAP1	ENSG00000114554	PLXNA1	0.548	0	0
ENSG00000103932	RPAP1	ENSG00000114742	WDR48	0.544	0	0
ENSG00000103932	RPAP1	ENSG00000121989	ACVR2A	0.545	0	0
ENSG00000103932	RPAP1	ENSG00000128191	DGCR8	0.545	0	0
ENSG00000103932	RPAP1	ENSG00000133424	LARGE	0.536	0	0
ENSG00000103932	RPAP1	ENSG00000141577	CEP131	0.545	0	0
ENSG00000103932	RPAP1	ENSG00000164300	SERINC5	0.533	0	0
ENSG00000103932	RPAP1	ENSG00000168152	THAP9	0.536	0	0
ENSG00000103932	RPAP1	ENSG00000175455	CCDC14	0.555	0	0
ENSG00000103932	RPAP1	ENSG00000249115	HAUS5	0.537	0	0
ENSG00000104805	NUCB1	ENSG00000156876	SASS6	-0.502	0	0
ENSG00000105136	ZNF419	ENSG00000116127	ALMS1	0.491	0	0
ENSG00000105136	ZNF419	ENSG00000165661	QSOX2	0.483	0	0
ENSG00000105136	ZNF419	ENSG00000276234	TADA2A	0.493	0	0
ENSG00000105136	ZNF419	ENSG00000281324	LRP6	0.495	0	0
ENSG00000106144	CASP2	ENSG00000114739	ACVR2B	0.543	0	0
ENSG00000106144	CASP2	ENSG00000114742	WDR48	0.554	0	0
ENSG00000106144	CASP2	ENSG00000117360	PRPF3	0.538	0	0
ENSG00000106144	CASP2	ENSG00000121621	KIF18A	0.544	0	0
ENSG00000106144	CASP2	ENSG00000121989	ACVR2A	0.556	0	0
ENSG00000106144	CASP2	ENSG00000128191	DGCR8	0.551	0	0
ENSG00000106144	CASP2	ENSG00000168152	THAP9	0.545	0	0
ENSG00000106144	CASP2	ENSG00000249115	HAUS5	0.544	0	0
ENSG00000106683	LIMK1	ENSG00000153786	ZDHHC7	0.483	0	0
ENSG00000107104	KANK1	ENSG00000175455	CCDC14	0.556	0	0
ENSG00000108395	TRIM37	ENSG00000118193	KIF14	0.52	0	0
ENSG00000111206	FOXM1	ENSG00000111641	NOP2	0.472	0	0
ENSG00000111206	FOXM1	ENSG00000132382	MYBBP1A	0.49	0	0
ENSG00000111206	FOXM1	ENSG00000143476	DTL	0.486	0	0
ENSG00000111206	FOXM1	ENSG00000160877	NACC1	0.488	0	0
ENSG00000111206	FOXM1	ENSG00000164045	CDC25A	0.492	0	0
ENSG00000111206	FOXM1	ENSG00000167513	CDT1	0.472	0	0
ENSG00000111206	FOXM1	ENSG00000171241	SHCBP1	0.487	0	0
ENSG00000111206	FOXM1	ENSG00000182325	FBXL6	0.486	0	0
ENSG00000111206	FOXM1	ENSG00000185519	FAM131C	-0.483	0	0
ENSG00000112039	FANCE	ENSG00000149503	INCENP	0.5	0	0
ENSG00000112039	FANCE	ENSG00000180370	PAK2	0.497	0	0
ENSG00000112062	MAPK14	ENSG00000114554	PLXNA1	0.559	0	0
ENSG00000112062	MAPK14	ENSG00000146828	SLC12A9	0.529	0	0
ENSG00000112742	TTK	ENSG00000137807	KIF23	0.496	0	0
ENSG00000112742	TTK	ENSG00000142945	KIF2C	0.476	0	0
ENSG00000113569	NUP155	ENSG00000118193	KIF14	0.51	0	0
ENSG00000114554	PLXNA1	ENSG00000114742	WDR48	0.556	0	0
ENSG00000114554	PLXNA1	ENSG00000127947	PTPN12	0.557	0	0
ENSG00000114554	PLXNA1	ENSG00000133424	LARGE	0.548	0	0
ENSG00000114554	PLXNA1	ENSG00000141577	CEP131	0.563	0	0
ENSG00000114554	PLXNA1	ENSG00000146828	SLC12A9	0.565	0	0
ENSG00000114554	PLXNA1	ENSG00000149262	INTS4	0.563	0	0
ENSG00000114554	PLXNA1	ENSG00000155229	MMS19	0.547	0	0
ENSG00000114554	PLXNA1	ENSG00000158623	COPG2	0.545	0	0
ENSG00000114554	PLXNA1	ENSG00000164610	RP9	0.557	0	0
ENSG00000114554	PLXNA1	ENSG00000175455	CCDC14	0.564	0	0
ENSG00000114554	PLXNA1	ENSG00000182378	PLCXD1	0.546	0	0
ENSG00000114554	PLXNA1	ENSG00000187951	ARHGAP11B	0.556	0	0
ENSG00000114554	PLXNA1	ENSG00000205544	TMEM256	0.544	0	0
ENSG00000114742	WDR48	ENSG00000117360	PRPF3	0.542	0	0
ENSG00000114742	WDR48	ENSG00000121989	ACVR2A	0.555	0	0
ENSG00000114742	WDR48	ENSG00000127947	PTPN12	0.546	0	0
ENSG00000114742	WDR48	ENSG00000128191	DGCR8	0.553	0	0
ENSG00000114742	WDR48	ENSG00000133424	LARGE	0.554	0	0
ENSG00000114742	WDR48	ENSG00000141577	CEP131	0.553	0	0
ENSG00000114742	WDR48	ENSG00000149262	INTS4	0.548	0	0
ENSG00000114742	WDR48	ENSG00000151148	UBE3B	0.551	0	0
ENSG00000114742	WDR48	ENSG00000155229	MMS19	0.555	0	0
ENSG00000114742	WDR48	ENSG00000175455	CCDC14	0.558	0	0
ENSG00000114742	WDR48	ENSG00000249115	HAUS5	0.549	0	0
ENSG00000115207	GTF3C2	ENSG00000119285	HEATR1	0.493	0	0
ENSG00000115207	GTF3C2	ENSG00000135451	TROAP	0.492	0	0
ENSG00000115207	GTF3C2	ENSG00000135476	ESPL1	0.482	0	0
ENSG00000115207	GTF3C2	ENSG00000135912	TTLL4	0.478	0	0
ENSG00000115207	GTF3C2	ENSG00000137812	CASC5	0.476	0	0
ENSG00000115207	GTF3C2	ENSG00000149503	INCENP	0.481	0	0
ENSG00000115207	GTF3C2	ENSG00000156876	SASS6	0.505	0	0
ENSG00000115207	GTF3C2	ENSG00000156983	BRPF1	0.5	0	0
ENSG00000115687	PASK	ENSG00000140265	ZSCAN29	0.522	0	0
ENSG00000115687	PASK	ENSG00000164941	INTS8	0.499	0	0
ENSG00000116127	ALMS1	ENSG00000153786	ZDHHC7	0.494	0	0
ENSG00000116668	SWT1	ENSG00000140265	ZSCAN29	0.52	0	0
ENSG00000116668	SWT1	ENSG00000153786	ZDHHC7	0.483	0	0
ENSG00000116668	SWT1	ENSG00000164941	INTS8	0.494	0	0
ENSG00000116668	SWT1	ENSG00000185619	PCGF3	0.475	0	0
ENSG00000117222	RBBP5	ENSG00000119912	IDE	0.518	0	0
ENSG00000117222	RBBP5	ENSG00000140265	ZSCAN29	0.519	0	0
ENSG00000117222	RBBP5	ENSG00000176624	MEX3C	0.512	0	0
ENSG00000117222	RBBP5	ENSG00000198924	DCLRE1A	0.495	0	0
ENSG00000117360	PRPF3	ENSG00000121621	KIF18A	0.534	0	0
ENSG00000117399	CDC20	ENSG00000134057	CCNB1	0.472	0	0
ENSG00000118193	KIF14	ENSG00000153046	CDYL	0.506	0	0
ENSG00000118193	KIF14	ENSG00000249115	HAUS5	0.527	0	0
ENSG00000118707	TGIF2	ENSG00000187951	ARHGAP11B	0.533	0	0
ENSG00000119285	HEATR1	ENSG00000119912	IDE	0.521	0	0
ENSG00000119285	HEATR1	ENSG00000135451	TROAP	0.504	0	0
ENSG00000119285	HEATR1	ENSG00000137812	CASC5	0.51	0	0
ENSG00000119285	HEATR1	ENSG00000138092	CENPO	0.5	0	0
ENSG00000119285	HEATR1	ENSG00000140265	ZSCAN29	0.523	0	0
ENSG00000119285	HEATR1	ENSG00000149554	CHEK1	0.51	0	0
ENSG00000119285	HEATR1	ENSG00000152104	PTPN14	0.503	0	0
ENSG00000119285	HEATR1	ENSG00000156876	SASS6	0.509	0	0
ENSG00000119285	HEATR1	ENSG00000176624	MEX3C	0.516	0	0
ENSG00000119285	HEATR1	ENSG00000185947	ZNF267	0.507	0	0
ENSG00000119285	HEATR1	ENSG00000186871	ERCC6L	0.505	0	0
ENSG00000119285	HEATR1	ENSG00000198793	MTOR	0.507	0	0
ENSG00000119285	HEATR1	ENSG00000198924	DCLRE1A	0.498	0	0
ENSG00000119912	IDE	ENSG00000129625	REEP5	-0.513	0	0
ENSG00000119912	IDE	ENSG00000135750	KCNK1	-0.503	0	0
ENSG00000119912	IDE	ENSG00000140265	ZSCAN29	0.525	0	0
ENSG00000119912	IDE	ENSG00000144339	TMEFF2	0.494	0	0
ENSG00000119912	IDE	ENSG00000152503	TRIM36	0.503	0	0
ENSG00000119912	IDE	ENSG00000153786	ZDHHC7	0.496	0	0
ENSG00000119912	IDE	ENSG00000164941	INTS8	0.509	0	0
ENSG00000119912	IDE	ENSG00000168005	C11orf84	0.52	0	0
ENSG00000119912	IDE	ENSG00000176624	MEX3C	0.514	0	0
ENSG00000119912	IDE	ENSG00000185619	PCGF3	0.487	0	0
ENSG00000119912	IDE	ENSG00000186446	ZNF501	0.502	0	0
ENSG00000119912	IDE	ENSG00000186871	ERCC6L	0.52	0	0
ENSG00000119912	IDE	ENSG00000198793	MTOR	0.511	0	0
ENSG00000119912	IDE	ENSG00000198924	DCLRE1A	0.514	0	0
ENSG00000120798	NR2C1	ENSG00000153786	ZDHHC7	0.497	0	0
ENSG00000120798	NR2C1	ENSG00000164941	INTS8	0.511	0	0
ENSG00000120798	NR2C1	ENSG00000185619	PCGF3	0.494	0	0
ENSG00000120798	NR2C1	ENSG00000198793	MTOR	0.502	0	0
ENSG00000121152	NCAPH	ENSG00000123485	HJURP	0.484	0	0
ENSG00000121152	NCAPH	ENSG00000148835	TAF5	0.481	0	0
ENSG00000121152	NCAPH	ENSG00000167670	CHAF1A	0.479	0	0
ENSG00000121236	TRIM6	ENSG00000132382	MYBBP1A	0.483	0	0
ENSG00000121236	TRIM6	ENSG00000167670	CHAF1A	0.479	0	0
ENSG00000121964	GTDC1	ENSG00000143190	POU2F1	0.494	0	0
ENSG00000121989	ACVR2A	ENSG00000128191	DGCR8	0.559	0	0
ENSG00000121989	ACVR2A	ENSG00000151148	UBE3B	0.557	0	0
ENSG00000121989	ACVR2A	ENSG00000164300	SERINC5	0.551	0	0
ENSG00000121989	ACVR2A	ENSG00000171914	TLN2	0.559	0	0
ENSG00000121989	ACVR2A	ENSG00000175455	CCDC14	0.554	0	0
ENSG00000123473	STIL	ENSG00000132382	MYBBP1A	0.483	0	0
ENSG00000123473	STIL	ENSG00000165490	DDIAS	0.485	0	0
ENSG00000123473	STIL	ENSG00000167670	CHAF1A	0.484	0	0
ENSG00000123485	HJURP	ENSG00000142945	KIF2C	0.492	0	0
ENSG00000123485	HJURP	ENSG00000148835	TAF5	0.488	0	0
ENSG00000123485	HJURP	ENSG00000167670	CHAF1A	0.476	0	0
ENSG00000123485	HJURP	ENSG00000171320	ESCO2	0.482	0	0
ENSG00000125107	CNOT1	ENSG00000151849	CENPJ	0.526	0	0
ENSG00000125741	OPA3	ENSG00000187951	ARHGAP11B	0.54	0	0
ENSG00000127423	AUNIP	ENSG00000167670	CHAF1A	0.472	0	0
ENSG00000127947	PTPN12	ENSG00000141577	CEP131	0.548	0	0
ENSG00000127947	PTPN12	ENSG00000149262	INTS4	0.553	0	0
ENSG00000127947	PTPN12	ENSG00000175455	CCDC14	0.559	0	0
ENSG00000128191	DGCR8	ENSG00000141577	CEP131	0.55	0	0
ENSG00000128191	DGCR8	ENSG00000155229	MMS19	0.538	0	0
ENSG00000128191	DGCR8	ENSG00000175455	CCDC14	0.56	0	0
ENSG00000128191	DGCR8	ENSG00000249115	HAUS5	0.553	0	0
ENSG00000128567	PODXL	ENSG00000158623	COPG2	0.556	0	0
ENSG00000129625	REEP5	ENSG00000140265	ZSCAN29	-0.522	0	0
ENSG00000131115	ZNF227	ENSG00000153786	ZDHHC7	0.525	0	0
ENSG00000132382	MYBBP1A	ENSG00000156983	BRPF1	0.479	0	0
ENSG00000132382	MYBBP1A	ENSG00000164045	CDC25A	0.486	0	0
ENSG00000132382	MYBBP1A	ENSG00000182325	FBXL6	0.49	0	0
ENSG00000132382	MYBBP1A	ENSG00000186185	KIF18B	0.483	0	0
ENSG00000132382	MYBBP1A	ENSG00000198826	ARHGAP11A	0.495	0	0
ENSG00000132382	MYBBP1A	ENSG00000281540	RCC2	0.475	0	0
ENSG00000132405	TBC1D14	ENSG00000166086	JAM3	0.524	0	0
ENSG00000132436	FIGNL1	ENSG00000164818	DNAAF5	0.499	0	0
ENSG00000132436	FIGNL1	ENSG00000186280	KDM4D	0.483	0	0
ENSG00000132436	FIGNL1	ENSG00000198793	MTOR	0.499	0	0
ENSG00000133247	SUV420H2	ENSG00000149262	INTS4	0.548	0	0
ENSG00000133247	SUV420H2	ENSG00000256525	POLG2	0.562	0	0
ENSG00000133424	LARGE	ENSG00000141577	CEP131	0.548	0	0
ENSG00000133424	LARGE	ENSG00000149262	INTS4	0.549	0	0
ENSG00000133424	LARGE	ENSG00000153046	CDYL	0.536	0	0
ENSG00000133424	LARGE	ENSG00000158623	COPG2	0.56	0	0
ENSG00000133424	LARGE	ENSG00000174705	SH3PXD2B	0.553	0	0
ENSG00000133424	LARGE	ENSG00000175455	CCDC14	0.555	0	0
ENSG00000133424	LARGE	ENSG00000180263	FGD6	0.55	0	0
ENSG00000133424	LARGE	ENSG00000182378	PLCXD1	0.544	0	0
ENSG00000133424	LARGE	ENSG00000256525	POLG2	0.562	0	0
ENSG00000133863	TEX15	ENSG00000156876	SASS6	0.497	0	0
ENSG00000134255	CEPT1	ENSG00000256525	POLG2	0.56	0	0
ENSG00000135392	DNAJC14	ENSG00000141577	CEP131	0.545	0	0
ENSG00000135392	DNAJC14	ENSG00000149262	INTS4	0.55	0	0
ENSG00000135392	DNAJC14	ENSG00000158623	COPG2	0.549	0	0
ENSG00000135392	DNAJC14	ENSG00000172939	OXSR1	0.53	0	0
ENSG00000135392	DNAJC14	ENSG00000175455	CCDC14	0.56	0	0
ENSG00000135392	DNAJC14	ENSG00000256525	POLG2	0.56	0	0
ENSG00000135451	TROAP	ENSG00000149503	INCENP	0.492	0	0
ENSG00000135451	TROAP	ENSG00000152104	PTPN14	0.5	0	0
ENSG00000135451	TROAP	ENSG00000156876	SASS6	0.503	0	0
ENSG00000135451	TROAP	ENSG00000161692	DBF4B	0.512	0	0
ENSG00000135476	ESPL1	ENSG00000137812	CASC5	0.488	0	0
ENSG00000135476	ESPL1	ENSG00000198826	ARHGAP11A	0.491	0	0
ENSG00000135750	KCNK1	ENSG00000140265	ZSCAN29	-0.515	0	0
ENSG00000136108	CKAP2	ENSG00000138092	CENPO	0.505	0	0
ENSG00000136108	CKAP2	ENSG00000176624	MEX3C	0.511	0	0
ENSG00000136108	CKAP2	ENSG00000198793	MTOR	0.506	0	0
ENSG00000136231	IGF2BP3	ENSG00000153786	ZDHHC7	0.51	0	0
ENSG00000136231	IGF2BP3	ENSG00000185619	PCGF3	0.49	0	0
ENSG00000136643	RPS6KC1	ENSG00000185619	PCGF3	0.485	0	0
ENSG00000137807	KIF23	ENSG00000138778	CENPE	0.492	0	0
ENSG00000137807	KIF23	ENSG00000142945	KIF2C	0.489	0	0
ENSG00000137807	KIF23	ENSG00000149554	CHEK1	0.489	0	0
ENSG00000137807	KIF23	ENSG00000174371	EXO1	0.495	0	0
ENSG00000137812	CASC5	ENSG00000149503	INCENP	0.503	0	0
ENSG00000137812	CASC5	ENSG00000156697	UTP14A	0.483	0	0
ENSG00000137812	CASC5	ENSG00000156983	BRPF1	0.49	0	0
ENSG00000137812	CASC5	ENSG00000177602	GSG2	0.487	0	0
ENSG00000137812	CASC5	ENSG00000198826	ARHGAP11A	0.494	0	0
ENSG00000138092	CENPO	ENSG00000184635	ZNF93	0.487	0	0
ENSG00000138092	CENPO	ENSG00000198793	MTOR	0.511	0	0
ENSG00000138439	FAM117B	ENSG00000198924	DCLRE1A	0.496	0	0
ENSG00000139737	SLAIN1	ENSG00000166086	JAM3	0.521	0	0
ENSG00000140265	ZSCAN29	ENSG00000144339	TMEFF2	0.506	0	0
ENSG00000140265	ZSCAN29	ENSG00000152104	PTPN14	0.52	0	0
ENSG00000140265	ZSCAN29	ENSG00000152503	TRIM36	0.506	0	0
ENSG00000140265	ZSCAN29	ENSG00000153786	ZDHHC7	0.504	0	0
ENSG00000140265	ZSCAN29	ENSG00000157833	GAREML	0.509	0	0
ENSG00000140265	ZSCAN29	ENSG00000161692	DBF4B	0.522	0	0
ENSG00000140265	ZSCAN29	ENSG00000164941	INTS8	0.518	0	0
ENSG00000140265	ZSCAN29	ENSG00000168005	C11orf84	0.522	0	0
ENSG00000140265	ZSCAN29	ENSG00000176624	MEX3C	0.518	0	0
ENSG00000140265	ZSCAN29	ENSG00000185619	PCGF3	0.497	0	0
ENSG00000140265	ZSCAN29	ENSG00000186446	ZNF501	0.509	0	0
ENSG00000140265	ZSCAN29	ENSG00000186871	ERCC6L	0.525	0	0
ENSG00000140265	ZSCAN29	ENSG00000198793	MTOR	0.513	0	0
ENSG00000140265	ZSCAN29	ENSG00000198924	DCLRE1A	0.519	0	0
ENSG00000140265	ZSCAN29	ENSG00000275079	LPCAT1	0.511	0	0
ENSG00000141577	CEP131	ENSG00000144395	CCDC150	0.538	0	0
ENSG00000141577	CEP131	ENSG00000146828	SLC12A9	0.544	0	0
ENSG00000141577	CEP131	ENSG00000149262	INTS4	0.557	0	0
ENSG00000141577	CEP131	ENSG00000155229	MMS19	0.539	0	0
ENSG00000141577	CEP131	ENSG00000158623	COPG2	0.544	0	0
ENSG00000141577	CEP131	ENSG00000175455	CCDC14	0.565	0	0
ENSG00000141577	CEP131	ENSG00000205544	TMEM256	0.529	0	0
ENSG00000141577	CEP131	ENSG00000249115	HAUS5	0.553	0	0
ENSG00000142945	KIF2C	ENSG00000148835	TAF5	0.488	0	0
ENSG00000142945	KIF2C	ENSG00000149554	CHEK1	0.478	0	0
ENSG00000142945	KIF2C	ENSG00000168792	ABHD15	-0.471	0	0
ENSG00000142945	KIF2C	ENSG00000185947	ZNF267	0.486	0	0
ENSG00000142945	KIF2C	ENSG00000188312	CENPP	0.483	0	0
ENSG00000143476	DTL	ENSG00000164045	CDC25A	0.475	0	0
ENSG00000143476	DTL	ENSG00000167670	CHAF1A	0.472	0	0
ENSG00000144339	TMEFF2	ENSG00000161692	DBF4B	0.489	0	0
ENSG00000144339	TMEFF2	ENSG00000166086	JAM3	0.511	0	0
ENSG00000144395	CCDC150	ENSG00000149262	INTS4	0.549	0	0
ENSG00000144395	CCDC150	ENSG00000158623	COPG2	0.56	0	0
ENSG00000144395	CCDC150	ENSG00000205544	TMEM256	0.531	0	0
ENSG00000144468	RHBDD1	ENSG00000153786	ZDHHC7	0.5	0	0
ENSG00000145703	IQGAP2	ENSG00000171241	SHCBP1	0.488	0	0
ENSG00000146828	SLC12A9	ENSG00000149262	INTS4	0.555	0	0
ENSG00000146828	SLC12A9	ENSG00000153046	CDYL	0.518	0	0
ENSG00000146828	SLC12A9	ENSG00000175455	CCDC14	0.552	0	0
ENSG00000148200	NR6A1	ENSG00000181588	MEX3D	0.503	0	0
ENSG00000148835	TAF5	ENSG00000156876	SASS6	0.509	0	0
ENSG00000148835	TAF5	ENSG00000171320	ESCO2	0.481	0	0
ENSG00000149262	INTS4	ENSG00000157110	RBPMS	0.55	0	0
ENSG00000149262	INTS4	ENSG00000158623	COPG2	0.547	0	0
ENSG00000149262	INTS4	ENSG00000164610	RP9	0.555	0	0
ENSG00000149262	INTS4	ENSG00000172939	OXSR1	0.557	0	0
ENSG00000149262	INTS4	ENSG00000173950	XXYLT1	0.549	0	0
ENSG00000149262	INTS4	ENSG00000175455	CCDC14	0.561	0	0
ENSG00000149262	INTS4	ENSG00000176248	ANAPC2	0.557	0	0
ENSG00000149262	INTS4	ENSG00000187951	ARHGAP11B	0.559	0	0
ENSG00000149262	INTS4	ENSG00000205544	TMEM256	0.548	0	0
ENSG00000149262	INTS4	ENSG00000256525	POLG2	0.56	0	0
ENSG00000149503	INCENP	ENSG00000156983	BRPF1	0.499	0	0
ENSG00000149503	INCENP	ENSG00000198826	ARHGAP11A	0.497	0	0
ENSG00000149554	CHEK1	ENSG00000168792	ABHD15	-0.47	0	0
ENSG00000151148	UBE3B	ENSG00000175455	CCDC14	0.559	0	0
ENSG00000151849	CENPJ	ENSG00000157827	FMNL2	0.528	0	0
ENSG00000151849	CENPJ	ENSG00000168152	THAP9	0.541	0	0
ENSG00000151849	CENPJ	ENSG00000249115	HAUS5	0.532	0	0
ENSG00000152104	PTPN14	ENSG00000156876	SASS6	0.5	0	0
ENSG00000152104	PTPN14	ENSG00000176624	MEX3C	0.508	0	0
ENSG00000152104	PTPN14	ENSG00000186871	ERCC6L	0.499	0	0
ENSG00000152503	TRIM36	ENSG00000161692	DBF4B	0.501	0	0
ENSG00000153786	ZDHHC7	ENSG00000161692	DBF4B	0.48	0	0
ENSG00000153786	ZDHHC7	ENSG00000166086	JAM3	0.524	0	0
ENSG00000153786	ZDHHC7	ENSG00000175137	SH3BP5L	0.491	0	0
ENSG00000153786	ZDHHC7	ENSG00000176624	MEX3C	0.485	0	0
ENSG00000153786	ZDHHC7	ENSG00000182963	GJC1	0.522	0	0
ENSG00000155229	MMS19	ENSG00000175455	CCDC14	0.556	0	0
ENSG00000156876	SASS6	ENSG00000176624	MEX3C	0.503	0	0
ENSG00000156983	BRPF1	ENSG00000197360	ZNF98	0.482	0	0
ENSG00000156983	BRPF1	ENSG00000198826	ARHGAP11A	0.482	0	0
ENSG00000158623	COPG2	ENSG00000172939	OXSR1	0.543	0	0
ENSG00000158623	COPG2	ENSG00000174705	SH3PXD2B	0.555	0	0
ENSG00000158623	COPG2	ENSG00000175455	CCDC14	0.555	0	0
ENSG00000158623	COPG2	ENSG00000180263	FGD6	0.54	0	0
ENSG00000158623	COPG2	ENSG00000187951	ARHGAP11B	0.543	0	0
ENSG00000158623	COPG2	ENSG00000197275	RAD54B	0.554	0	0
ENSG00000158623	COPG2	ENSG00000205544	TMEM256	0.555	0	0
ENSG00000158623	COPG2	ENSG00000256525	POLG2	0.565	0	0
ENSG00000160877	NACC1	ENSG00000185519	FAM131C	-0.486	0	0
ENSG00000161692	DBF4B	ENSG00000185619	PCGF3	0.474	0	0
ENSG00000161692	DBF4B	ENSG00000186446	ZNF501	0.497	0	0
ENSG00000164045	CDC25A	ENSG00000171241	SHCBP1	0.484	0	0
ENSG00000164610	RP9	ENSG00000175455	CCDC14	0.562	0	0
ENSG00000164610	RP9	ENSG00000187951	ARHGAP11B	0.531	0	0
ENSG00000164818	DNAAF5	ENSG00000176624	MEX3C	0.516	0	0
ENSG00000164941	INTS8	ENSG00000166086	JAM3	0.53	0	0
ENSG00000164941	INTS8	ENSG00000175137	SH3BP5L	0.492	0	0
ENSG00000164941	INTS8	ENSG00000176624	MEX3C	0.494	0	0
ENSG00000165490	DDIAS	ENSG00000167670	CHAF1A	0.473	0	0
ENSG00000166086	JAM3	ENSG00000173040	EVC2	0.522	0	0
ENSG00000166086	JAM3	ENSG00000185619	PCGF3	0.511	0	0
ENSG00000166086	JAM3	ENSG00000276234	TADA2A	0.538	0	0
ENSG00000168005	C11orf84	ENSG00000176624	MEX3C	0.514	0	0
ENSG00000168005	C11orf84	ENSG00000198793	MTOR	0.506	0	0
ENSG00000168005	C11orf84	ENSG00000275079	LPCAT1	0.499	0	0
ENSG00000168894	RNF181	ENSG00000205544	TMEM256	0.519	0	0
ENSG00000171320	ESCO2	ENSG00000188312	CENPP	0.488	0	0
ENSG00000172939	OXSR1	ENSG00000173950	XXYLT1	0.538	0	0
ENSG00000172939	OXSR1	ENSG00000175455	CCDC14	0.559	0	0
ENSG00000172939	OXSR1	ENSG00000187951	ARHGAP11B	0.531	0	0
ENSG00000172939	OXSR1	ENSG00000205544	TMEM256	0.528	0	0
ENSG00000172939	OXSR1	ENSG00000256525	POLG2	0.559	0	0
ENSG00000173950	XXYLT1	ENSG00000175455	CCDC14	0.557	0	0
ENSG00000173950	XXYLT1	ENSG00000256525	POLG2	0.566	0	0
ENSG00000174705	SH3PXD2B	ENSG00000175455	CCDC14	0.553	0	0
ENSG00000174705	SH3PXD2B	ENSG00000256525	POLG2	0.565	0	0
ENSG00000175137	SH3BP5L	ENSG00000185619	PCGF3	0.484	0	0
ENSG00000175455	CCDC14	ENSG00000180263	FGD6	0.555	0	0
ENSG00000175455	CCDC14	ENSG00000182378	PLCXD1	0.557	0	0
ENSG00000175455	CCDC14	ENSG00000205544	TMEM256	0.55	0	0
ENSG00000175455	CCDC14	ENSG00000249115	HAUS5	0.563	0	0
ENSG00000176248	ANAPC2	ENSG00000187951	ARHGAP11B	0.528	0	0
ENSG00000176624	MEX3C	ENSG00000181588	MEX3D	0.51	0	0
ENSG00000176624	MEX3C	ENSG00000185619	PCGF3	0.477	0	0
ENSG00000176624	MEX3C	ENSG00000198793	MTOR	0.512	0	0
ENSG00000176624	MEX3C	ENSG00000262634	SKA1	0.51	0	0
ENSG00000178726	THBD	ENSG00000185519	FAM131C	0.484	0	0
ENSG00000181588	MEX3D	ENSG00000186871	ERCC6L	0.506	0	0
ENSG00000181588	MEX3D	ENSG00000262634	SKA1	0.506	0	0
ENSG00000185619	PCGF3	ENSG00000198793	MTOR	0.474	0	0
ENSG00000185947	ZNF267	ENSG00000186871	ERCC6L	0.475	0	0
ENSG00000186871	ERCC6L	ENSG00000198793	MTOR	0.503	0	0
ENSG00000187951	ARHGAP11B	ENSG00000205544	TMEM256	0.529	0	0
ENSG00000187951	ARHGAP11B	ENSG00000256525	POLG2	0.557	0	0
ENSG00000205544	TMEM256	ENSG00000256525	POLG2	0.567	0	0
ENSG00000239887	C1orf226	ENSG00000274780	PHRF1	0.505	0	0

## Sheet: BM5
Node.1	Node.1 gene name	Node.2	Node2 gene name	wTO	Pval	Padj
ENSG00000001461	NIPAL3	ENSG00000006704	GTF2IRD1	-0.58	0	0
ENSG00000001461	NIPAL3	ENSG00000015133	CCDC88C	-0.598	0	0
ENSG00000001461	NIPAL3	ENSG00000064547	LPAR2	-0.583	0	0
ENSG00000001461	NIPAL3	ENSG00000073536	NLE1	-0.593	0	0
ENSG00000001461	NIPAL3	ENSG00000076604	TRAF4	-0.598	0	0
ENSG00000001461	NIPAL3	ENSG00000085552	IGSF9	-0.613	0	0
ENSG00000001461	NIPAL3	ENSG00000101367	MAPRE1	-0.622	0	0
ENSG00000001461	NIPAL3	ENSG00000101928	MOSPD1	-0.571	0	0
ENSG00000001461	NIPAL3	ENSG00000103460	TOX3	-0.603	0	0
ENSG00000001461	NIPAL3	ENSG00000103855	CD276	-0.624	0	0
ENSG00000001461	NIPAL3	ENSG00000105426	PTPRS	-0.591	0	0
ENSG00000001461	NIPAL3	ENSG00000105443	CYTH2	-0.582	0	0
ENSG00000001461	NIPAL3	ENSG00000105655	ISYNA1	-0.598	0	0
ENSG00000001461	NIPAL3	ENSG00000106443	PHF14	-0.584	0	0
ENSG00000001461	NIPAL3	ENSG00000113161	HMGCR	-0.608	0	0
ENSG00000001461	NIPAL3	ENSG00000113758	DBN1	-0.592	0	0
ENSG00000001461	NIPAL3	ENSG00000115457	IGFBP2	-0.58	0	0
ENSG00000001461	NIPAL3	ENSG00000116273	PHF13	-0.587	0	0
ENSG00000001461	NIPAL3	ENSG00000117362	APH1A	-0.58	0	0
ENSG00000001461	NIPAL3	ENSG00000122643	NT5C3A	-0.572	0	0
ENSG00000001461	NIPAL3	ENSG00000126970	ZC4H2	-0.608	0	0
ENSG00000001461	NIPAL3	ENSG00000129480	DTD2	-0.587	0	0
ENSG00000001461	NIPAL3	ENSG00000130508	PXDN	-0.619	0	0
ENSG00000001461	NIPAL3	ENSG00000132003	ZSWIM4	-0.592	0	0
ENSG00000001461	NIPAL3	ENSG00000134323	MYCN	-0.599	0	0
ENSG00000001461	NIPAL3	ENSG00000134717	BTF3L4	-0.596	0	0
ENSG00000001461	NIPAL3	ENSG00000134824	FADS2	-0.615	0	0
ENSG00000001461	NIPAL3	ENSG00000136261	BZW2	-0.595	0	0
ENSG00000001461	NIPAL3	ENSG00000138413	IDH1	-0.617	0	0
ENSG00000001461	NIPAL3	ENSG00000140988	RPS2	-0.577	0	0
ENSG00000001461	NIPAL3	ENSG00000142449	FBN3	-0.594	0	0
ENSG00000001461	NIPAL3	ENSG00000153048	CARHSP1	-0.576	0	0
ENSG00000001461	NIPAL3	ENSG00000155330	C16orf87	-0.585	0	0
ENSG00000001461	NIPAL3	ENSG00000167470	MIDN	-0.612	0	0
ENSG00000001461	NIPAL3	ENSG00000172239	PAIP1	-0.591	0	0
ENSG00000001461	NIPAL3	ENSG00000172315	TP53RK	-0.594	0	0
ENSG00000001461	NIPAL3	ENSG00000176887	SOX11	-0.602	0	0
ENSG00000001461	NIPAL3	ENSG00000177051	FBXO46	-0.587	0	0
ENSG00000001461	NIPAL3	ENSG00000181104	F2R	-0.625	0	0
ENSG00000001461	NIPAL3	ENSG00000181588	MEX3D	-0.602	0	0
ENSG00000001461	NIPAL3	ENSG00000183161	FANCF	-0.614	0	0
ENSG00000001461	NIPAL3	ENSG00000184009	ACTG1	-0.607	0	0
ENSG00000001461	NIPAL3	ENSG00000185630	PBX1	-0.588	0	0
ENSG00000001461	NIPAL3	ENSG00000212747	FAM127C	-0.582	0	0
ENSG00000001461	NIPAL3	ENSG00000213420	GPC2	-0.603	0	0
ENSG00000001461	NIPAL3	ENSG00000221926	TRIM16	-0.588	0	0
ENSG00000001461	NIPAL3	ENSG00000228128	DDAH2	-0.577	0	0
ENSG00000001461	NIPAL3	ENSG00000259956	RBM15B	-0.619	0	0
ENSG00000001461	NIPAL3	ENSG00000272398	CD24	-0.578	0	0
ENSG00000001626	CFTR	ENSG00000020256	ZFP64	0.603	0	0
ENSG00000001626	CFTR	ENSG00000021574	SPAST	0.601	0	0
ENSG00000001626	CFTR	ENSG00000067141	NEO1	0.601	0	0
ENSG00000001626	CFTR	ENSG00000067445	TRO	0.601	0	0
ENSG00000001626	CFTR	ENSG00000072401	UBE2D1	0.608	0	0
ENSG00000001626	CFTR	ENSG00000078699	CBFA2T2	0.606	0	0
ENSG00000001626	CFTR	ENSG00000082701	GSK3B	0.613	0	0
ENSG00000001626	CFTR	ENSG00000106701	FSD1L	0.601	0	0
ENSG00000001626	CFTR	ENSG00000108175	ZMIZ1	0.601	0	0
ENSG00000001626	CFTR	ENSG00000114268	PFKFB4	0.621	0	0
ENSG00000001626	CFTR	ENSG00000114520	SNX4	0.607	0	0
ENSG00000001626	CFTR	ENSG00000115091	ACTR3	0.618	0	0
ENSG00000001626	CFTR	ENSG00000121989	ACVR2A	0.606	0	0
ENSG00000001626	CFTR	ENSG00000122359	ANXA11	-0.584	0	0
ENSG00000001626	CFTR	ENSG00000122550	KLHL7	0.625	0	0
ENSG00000001626	CFTR	ENSG00000137942	FNBP1L	0.608	0	0
ENSG00000001626	CFTR	ENSG00000147180	ZNF711	0.606	0	0
ENSG00000004777	ARHGAP33	ENSG00000006451	RALA	0.605	0	0
ENSG00000004777	ARHGAP33	ENSG00000019582	CD74	-0.579	0	0
ENSG00000004777	ARHGAP33	ENSG00000020256	ZFP64	0.633	0	0
ENSG00000004777	ARHGAP33	ENSG00000021574	SPAST	0.619	0	0
ENSG00000004777	ARHGAP33	ENSG00000049860	HEXB	-0.58	0	0
ENSG00000004777	ARHGAP33	ENSG00000067141	NEO1	0.606	0	0
ENSG00000004777	ARHGAP33	ENSG00000067445	TRO	0.61	0	0
ENSG00000004777	ARHGAP33	ENSG00000070759	TESK2	-0.577	0	0
ENSG00000004777	ARHGAP33	ENSG00000071054	MAP4K4	0.608	0	0
ENSG00000004777	ARHGAP33	ENSG00000072401	UBE2D1	0.623	0	0
ENSG00000004777	ARHGAP33	ENSG00000076604	TRAF4	0.617	0	0
ENSG00000004777	ARHGAP33	ENSG00000087076	HSD17B14	-0.578	0	0
ENSG00000004777	ARHGAP33	ENSG00000089351	GRAMD1A	0.602	0	0
ENSG00000004777	ARHGAP33	ENSG00000090020	SLC9A1	-0.574	0	0
ENSG00000004777	ARHGAP33	ENSG00000101367	MAPRE1	0.621	0	0
ENSG00000004777	ARHGAP33	ENSG00000101928	MOSPD1	0.606	0	0
ENSG00000004777	ARHGAP33	ENSG00000103460	TOX3	0.603	0	0
ENSG00000004777	ARHGAP33	ENSG00000103855	CD276	0.62	0	0
ENSG00000004777	ARHGAP33	ENSG00000105357	MYH14	-0.573	0	0
ENSG00000004777	ARHGAP33	ENSG00000105426	PTPRS	0.624	0	0
ENSG00000004777	ARHGAP33	ENSG00000105443	CYTH2	0.614	0	0
ENSG00000004777	ARHGAP33	ENSG00000106443	PHF14	0.607	0	0
ENSG00000004777	ARHGAP33	ENSG00000106701	FSD1L	0.615	0	0
ENSG00000004777	ARHGAP33	ENSG00000108175	ZMIZ1	0.606	0	0
ENSG00000004777	ARHGAP33	ENSG00000110987	BCL7A	0.606	0	0
ENSG00000004777	ARHGAP33	ENSG00000113161	HMGCR	0.626	0	0
ENSG00000004777	ARHGAP33	ENSG00000114268	PFKFB4	0.621	0	0
ENSG00000004777	ARHGAP33	ENSG00000115091	ACTR3	0.627	0	0
ENSG00000004777	ARHGAP33	ENSG00000115963	RND3	0.612	0	0
ENSG00000004777	ARHGAP33	ENSG00000116273	PHF13	0.605	0	0
ENSG00000004777	ARHGAP33	ENSG00000117362	APH1A	0.626	0	0
ENSG00000004777	ARHGAP33	ENSG00000121064	SCPEP1	-0.579	0	0
ENSG00000004777	ARHGAP33	ENSG00000121989	ACVR2A	0.625	0	0
ENSG00000004777	ARHGAP33	ENSG00000122359	ANXA11	-0.596	0	0
ENSG00000004777	ARHGAP33	ENSG00000122550	KLHL7	0.625	0	0
ENSG00000004777	ARHGAP33	ENSG00000122643	NT5C3A	0.627	0	0
ENSG00000004777	ARHGAP33	ENSG00000126970	ZC4H2	0.637	0	0
ENSG00000004777	ARHGAP33	ENSG00000130508	PXDN	0.608	0	0
ENSG00000004777	ARHGAP33	ENSG00000132003	ZSWIM4	0.603	0	0
ENSG00000004777	ARHGAP33	ENSG00000134717	BTF3L4	0.623	0	0
ENSG00000004777	ARHGAP33	ENSG00000134824	FADS2	0.616	0	0
ENSG00000004777	ARHGAP33	ENSG00000135525	MAP7	-0.575	0	0
ENSG00000004777	ARHGAP33	ENSG00000136448	NMT1	-0.584	0	0
ENSG00000004777	ARHGAP33	ENSG00000137942	FNBP1L	0.617	0	0
ENSG00000004777	ARHGAP33	ENSG00000138413	IDH1	0.636	0	0
ENSG00000004777	ARHGAP33	ENSG00000139793	MBNL2	-0.576	0	0
ENSG00000004777	ARHGAP33	ENSG00000142449	FBN3	0.601	0	0
ENSG00000004777	ARHGAP33	ENSG00000143067	ZNF697	0.609	0	0
ENSG00000004777	ARHGAP33	ENSG00000143147	GPR161	0.613	0	0
ENSG00000004777	ARHGAP33	ENSG00000143324	XPR1	0.605	0	0
ENSG00000004777	ARHGAP33	ENSG00000143797	MBOAT2	0.606	0	0
ENSG00000004777	ARHGAP33	ENSG00000147180	ZNF711	0.613	0	0
ENSG00000004777	ARHGAP33	ENSG00000151458	ANKRD50	0.61	0	0
ENSG00000004777	ARHGAP33	ENSG00000154548	SRSF12	0.624	0	0
ENSG00000004777	ARHGAP33	ENSG00000157851	DPYSL5	0.606	0	0
ENSG00000004777	ARHGAP33	ENSG00000160233	LRRC3	0.611	0	0
ENSG00000004777	ARHGAP33	ENSG00000160808	MYL3	-0.584	0	0
ENSG00000004777	ARHGAP33	ENSG00000161896	IP6K3	-0.572	0	0
ENSG00000004777	ARHGAP33	ENSG00000162959	MEMO1	0.617	0	0
ENSG00000004777	ARHGAP33	ENSG00000163431	LMOD1	-0.577	0	0
ENSG00000004777	ARHGAP33	ENSG00000164402	44082	-0.577	0	0
ENSG00000004777	ARHGAP33	ENSG00000166188	ZNF319	0.602	0	0
ENSG00000004777	ARHGAP33	ENSG00000167470	MIDN	0.623	0	0
ENSG00000004777	ARHGAP33	ENSG00000167720	SRR	0.601	0	0
ENSG00000004777	ARHGAP33	ENSG00000169951	ZNF764	0.621	0	0
ENSG00000004777	ARHGAP33	ENSG00000172315	TP53RK	0.609	0	0
ENSG00000004777	ARHGAP33	ENSG00000175287	PHYHD1	-0.575	0	0
ENSG00000004777	ARHGAP33	ENSG00000176887	SOX11	0.615	0	0
ENSG00000004777	ARHGAP33	ENSG00000179222	MAGED1	0.611	0	0
ENSG00000004777	ARHGAP33	ENSG00000180543	TSPYL5	0.617	0	0
ENSG00000004777	ARHGAP33	ENSG00000181104	F2R	0.622	0	0
ENSG00000004777	ARHGAP33	ENSG00000181588	MEX3D	0.604	0	0
ENSG00000004777	ARHGAP33	ENSG00000182831	C16orf72	0.613	0	0
ENSG00000004777	ARHGAP33	ENSG00000183161	FANCF	0.622	0	0
ENSG00000004777	ARHGAP33	ENSG00000184009	ACTG1	0.611	0	0
ENSG00000004777	ARHGAP33	ENSG00000184194	GPR173	0.605	0	0
ENSG00000004777	ARHGAP33	ENSG00000185630	PBX1	0.611	0	0
ENSG00000004777	ARHGAP33	ENSG00000189171	S100A13	-0.573	0	0
ENSG00000004777	ARHGAP33	ENSG00000189369	GSPT2	0.607	0	0
ENSG00000004777	ARHGAP33	ENSG00000196357	ZNF565	0.605	0	0
ENSG00000004777	ARHGAP33	ENSG00000197122	SRC	0.612	0	0
ENSG00000004777	ARHGAP33	ENSG00000198742	SMURF1	0.617	0	0
ENSG00000004777	ARHGAP33	ENSG00000205352	PRR13	-0.581	0	0
ENSG00000004777	ARHGAP33	ENSG00000213420	GPC2	0.626	0	0
ENSG00000004777	ARHGAP33	ENSG00000221926	TRIM16	0.606	0	0
ENSG00000004777	ARHGAP33	ENSG00000259956	RBM15B	0.636	0	0
ENSG00000004777	ARHGAP33	ENSG00000282873	BCL7A	0.605	0	0
ENSG00000005108	THSD7A	ENSG00000006451	RALA	0.615	0	0
ENSG00000005108	THSD7A	ENSG00000010270	STARD3NL	0.605	0	0
ENSG00000005108	THSD7A	ENSG00000020256	ZFP64	0.638	0	0
ENSG00000005108	THSD7A	ENSG00000021574	SPAST	0.623	0	0
ENSG00000005108	THSD7A	ENSG00000067141	NEO1	0.61	0	0
ENSG00000005108	THSD7A	ENSG00000067445	TRO	0.618	0	0
ENSG00000005108	THSD7A	ENSG00000071054	MAP4K4	0.619	0	0
ENSG00000005108	THSD7A	ENSG00000072401	UBE2D1	0.63	0	0
ENSG00000005108	THSD7A	ENSG00000073711	PPP2R3A	0.607	0	0
ENSG00000005108	THSD7A	ENSG00000078699	CBFA2T2	0.603	0	0
ENSG00000005108	THSD7A	ENSG00000082701	GSK3B	0.622	0	0
ENSG00000005108	THSD7A	ENSG00000101367	MAPRE1	0.625	0	0
ENSG00000005108	THSD7A	ENSG00000101928	MOSPD1	0.614	0	0
ENSG00000005108	THSD7A	ENSG00000103460	TOX3	0.605	0	0
ENSG00000005108	THSD7A	ENSG00000103855	CD276	0.62	0	0
ENSG00000005108	THSD7A	ENSG00000105443	CYTH2	0.61	0	0
ENSG00000005108	THSD7A	ENSG00000106443	PHF14	0.609	0	0
ENSG00000005108	THSD7A	ENSG00000106701	FSD1L	0.624	0	0
ENSG00000005108	THSD7A	ENSG00000108175	ZMIZ1	0.605	0	0
ENSG00000005108	THSD7A	ENSG00000110987	BCL7A	0.602	0	0
ENSG00000005108	THSD7A	ENSG00000113161	HMGCR	0.63	0	0
ENSG00000005108	THSD7A	ENSG00000114268	PFKFB4	0.617	0	0
ENSG00000005108	THSD7A	ENSG00000114520	SNX4	0.606	0	0
ENSG00000005108	THSD7A	ENSG00000115091	ACTR3	0.632	0	0
ENSG00000005108	THSD7A	ENSG00000115963	RND3	0.615	0	0
ENSG00000005108	THSD7A	ENSG00000116273	PHF13	0.602	0	0
ENSG00000005108	THSD7A	ENSG00000117362	APH1A	0.623	0	0
ENSG00000005108	THSD7A	ENSG00000121989	ACVR2A	0.633	0	0
ENSG00000005108	THSD7A	ENSG00000122359	ANXA11	-0.59	0	0
ENSG00000005108	THSD7A	ENSG00000122550	KLHL7	0.633	0	0
ENSG00000005108	THSD7A	ENSG00000122643	NT5C3A	0.623	0	0
ENSG00000005108	THSD7A	ENSG00000126970	ZC4H2	0.639	0	0
ENSG00000005108	THSD7A	ENSG00000130508	PXDN	0.614	0	0
ENSG00000005108	THSD7A	ENSG00000133216	EPHB2	0.601	0	0
ENSG00000005108	THSD7A	ENSG00000134717	BTF3L4	0.632	0	0
ENSG00000005108	THSD7A	ENSG00000134824	FADS2	0.617	0	0
ENSG00000005108	THSD7A	ENSG00000137942	FNBP1L	0.615	0	0
ENSG00000005108	THSD7A	ENSG00000138413	IDH1	0.638	0	0
ENSG00000005108	THSD7A	ENSG00000143067	ZNF697	0.61	0	0
ENSG00000005108	THSD7A	ENSG00000143147	GPR161	0.612	0	0
ENSG00000005108	THSD7A	ENSG00000143324	XPR1	0.605	0	0
ENSG00000005108	THSD7A	ENSG00000143797	MBOAT2	0.619	0	0
ENSG00000005108	THSD7A	ENSG00000147180	ZNF711	0.613	0	0
ENSG00000005108	THSD7A	ENSG00000151458	ANKRD50	0.62	0	0
ENSG00000005108	THSD7A	ENSG00000154548	SRSF12	0.631	0	0
ENSG00000005108	THSD7A	ENSG00000160007	ARHGAP35	0.601	0	0
ENSG00000005108	THSD7A	ENSG00000160233	LRRC3	0.606	0	0
ENSG00000005108	THSD7A	ENSG00000162959	MEMO1	0.612	0	0
ENSG00000005108	THSD7A	ENSG00000164402	44082	-0.574	0	0
ENSG00000005108	THSD7A	ENSG00000164916	FOXK1	0.602	0	0
ENSG00000005108	THSD7A	ENSG00000167720	SRR	0.603	0	0
ENSG00000005108	THSD7A	ENSG00000169951	ZNF764	0.61	0	0
ENSG00000005108	THSD7A	ENSG00000172239	PAIP1	0.604	0	0
ENSG00000005108	THSD7A	ENSG00000176887	SOX11	0.61	0	0
ENSG00000005108	THSD7A	ENSG00000179222	MAGED1	0.615	0	0
ENSG00000005108	THSD7A	ENSG00000180543	TSPYL5	0.62	0	0
ENSG00000005108	THSD7A	ENSG00000181104	F2R	0.628	0	0
ENSG00000005108	THSD7A	ENSG00000182831	C16orf72	0.617	0	0
ENSG00000005108	THSD7A	ENSG00000183161	FANCF	0.622	0	0
ENSG00000005108	THSD7A	ENSG00000184009	ACTG1	0.608	0	0
ENSG00000005108	THSD7A	ENSG00000185630	PBX1	0.614	0	0
ENSG00000005108	THSD7A	ENSG00000189369	GSPT2	0.607	0	0
ENSG00000005108	THSD7A	ENSG00000196357	ZNF565	0.606	0	0
ENSG00000005108	THSD7A	ENSG00000197122	SRC	0.608	0	0
ENSG00000005108	THSD7A	ENSG00000198420	TCAF1	0.602	0	0
ENSG00000005108	THSD7A	ENSG00000198742	SMURF1	0.627	0	0
ENSG00000005108	THSD7A	ENSG00000213420	GPC2	0.623	0	0
ENSG00000005108	THSD7A	ENSG00000221926	TRIM16	0.604	0	0
ENSG00000005108	THSD7A	ENSG00000259956	RBM15B	0.633	0	0
ENSG00000005108	THSD7A	ENSG00000282873	BCL7A	0.601	0	0
ENSG00000006118	TMEM132A	ENSG00000019582	CD74	-0.574	0	0
ENSG00000006118	TMEM132A	ENSG00000085552	IGSF9	0.602	0	0
ENSG00000006118	TMEM132A	ENSG00000105426	PTPRS	0.618	0	0
ENSG00000006118	TMEM132A	ENSG00000132003	ZSWIM4	0.603	0	0
ENSG00000006451	RALA	ENSG00000006704	GTF2IRD1	0.606	0	0
ENSG00000006451	RALA	ENSG00000009844	VTA1	0.611	0	0
ENSG00000006451	RALA	ENSG00000009950	MLXIPL	-0.604	0	0
ENSG00000006451	RALA	ENSG00000010270	STARD3NL	0.617	0	0
ENSG00000006451	RALA	ENSG00000010803	SCMH1	0.602	0	0
ENSG00000006451	RALA	ENSG00000015133	CCDC88C	0.613	0	0
ENSG00000006451	RALA	ENSG00000018189	RUFY3	0.606	0	0
ENSG00000006451	RALA	ENSG00000019582	CD74	-0.599	0	0
ENSG00000006451	RALA	ENSG00000020256	ZFP64	0.643	0	0
ENSG00000006451	RALA	ENSG00000021574	SPAST	0.619	0	0
ENSG00000006451	RALA	ENSG00000044524	EPHA3	0.609	0	0
ENSG00000006451	RALA	ENSG00000049860	HEXB	-0.602	0	0
ENSG00000006451	RALA	ENSG00000064547	LPAR2	0.609	0	0
ENSG00000006451	RALA	ENSG00000067141	NEO1	0.613	0	0
ENSG00000006451	RALA	ENSG00000067445	TRO	0.616	0	0
ENSG00000006451	RALA	ENSG00000070759	TESK2	-0.607	0	0
ENSG00000006451	RALA	ENSG00000071054	MAP4K4	0.623	0	0
ENSG00000006451	RALA	ENSG00000072401	UBE2D1	0.627	0	0
ENSG00000006451	RALA	ENSG00000073536	NLE1	0.61	0	0
ENSG00000006451	RALA	ENSG00000073711	PPP2R3A	0.617	0	0
ENSG00000006451	RALA	ENSG00000075223	SEMA3C	0.61	0	0
ENSG00000006451	RALA	ENSG00000075240	GRAMD4	0.609	0	0
ENSG00000006451	RALA	ENSG00000075461	CACNG4	0.607	0	0
ENSG00000006451	RALA	ENSG00000076604	TRAF4	0.618	0	0
ENSG00000006451	RALA	ENSG00000077279	DCX	0.609	0	0
ENSG00000006451	RALA	ENSG00000077380	DYNC1I2	0.607	0	0
ENSG00000006451	RALA	ENSG00000078699	CBFA2T2	0.604	0	0
ENSG00000006451	RALA	ENSG00000080845	DLGAP4	0.608	0	0
ENSG00000006451	RALA	ENSG00000082146	STRADB	0.604	0	0
ENSG00000006451	RALA	ENSG00000082701	GSK3B	0.62	0	0
ENSG00000006451	RALA	ENSG00000087076	HSD17B14	-0.606	0	0
ENSG00000006451	RALA	ENSG00000087266	SH3BP2	0.605	0	0
ENSG00000006451	RALA	ENSG00000089639	GMIP	0.611	0	0
ENSG00000006451	RALA	ENSG00000090020	SLC9A1	-0.613	0	0
ENSG00000006451	RALA	ENSG00000091482	SMPX	-0.585	0	0
ENSG00000006451	RALA	ENSG00000100362	PVALB	-0.599	0	0
ENSG00000006451	RALA	ENSG00000100473	COCH	0.613	0	0
ENSG00000006451	RALA	ENSG00000101160	CTSZ	-0.573	0	0
ENSG00000006451	RALA	ENSG00000101236	RNF24	0.607	0	0
ENSG00000006451	RALA	ENSG00000101367	MAPRE1	0.634	0	0
ENSG00000006451	RALA	ENSG00000101928	MOSPD1	0.613	0	0
ENSG00000006451	RALA	ENSG00000102302	FGD1	0.61	0	0
ENSG00000006451	RALA	ENSG00000103160	HSDL1	0.606	0	0
ENSG00000006451	RALA	ENSG00000103460	TOX3	0.614	0	0
ENSG00000006451	RALA	ENSG00000103490	PYCARD	-0.605	0	0
ENSG00000006451	RALA	ENSG00000103642	LACTB	0.607	0	0
ENSG00000006451	RALA	ENSG00000103855	CD276	0.632	0	0
ENSG00000006451	RALA	ENSG00000105357	MYH14	-0.609	0	0
ENSG00000006451	RALA	ENSG00000105426	PTPRS	0.62	0	0
ENSG00000006451	RALA	ENSG00000105443	CYTH2	0.614	0	0
ENSG00000006451	RALA	ENSG00000105655	ISYNA1	0.605	0	0
ENSG00000006451	RALA	ENSG00000105676	ARMC6	0.602	0	0
ENSG00000006451	RALA	ENSG00000105711	SCN1B	-0.605	0	0
ENSG00000006451	RALA	ENSG00000105855	ITGB8	0.61	0	0
ENSG00000006451	RALA	ENSG00000105928	DFNA5	0.606	0	0
ENSG00000006451	RALA	ENSG00000106351	AGFG2	-0.595	0	0
ENSG00000006451	RALA	ENSG00000106443	PHF14	0.612	0	0
ENSG00000006451	RALA	ENSG00000106701	FSD1L	0.621	0	0
ENSG00000006451	RALA	ENSG00000106723	SPIN1	0.615	0	0
ENSG00000006451	RALA	ENSG00000108175	ZMIZ1	0.605	0	0
ENSG00000006451	RALA	ENSG00000108828	VAT1	0.609	0	0
ENSG00000006451	RALA	ENSG00000110987	BCL7A	0.609	0	0
ENSG00000006451	RALA	ENSG00000111727	HCFC2	0.604	0	0
ENSG00000006451	RALA	ENSG00000112182	BACH2	0.607	0	0
ENSG00000006451	RALA	ENSG00000112245	PTP4A1	0.614	0	0
ENSG00000006451	RALA	ENSG00000112305	SMAP1	0.61	0	0
ENSG00000006451	RALA	ENSG00000113161	HMGCR	0.638	0	0
ENSG00000006451	RALA	ENSG00000113532	ST8SIA4	0.61	0	0
ENSG00000006451	RALA	ENSG00000113657	DPYSL3	0.611	0	0
ENSG00000006451	RALA	ENSG00000113758	DBN1	0.612	0	0
ENSG00000006451	RALA	ENSG00000114268	PFKFB4	0.617	0	0
ENSG00000006451	RALA	ENSG00000114473	IQCG	0.611	0	0
ENSG00000006451	RALA	ENSG00000114520	SNX4	0.606	0	0
ENSG00000006451	RALA	ENSG00000114541	FRMD4B	0.609	0	0
ENSG00000006451	RALA	ENSG00000114554	PLXNA1	0.614	0	0
ENSG00000006451	RALA	ENSG00000115091	ACTR3	0.634	0	0
ENSG00000006451	RALA	ENSG00000115963	RND3	0.616	0	0
ENSG00000006451	RALA	ENSG00000116141	MARK1	0.608	0	0
ENSG00000006451	RALA	ENSG00000116273	PHF13	0.614	0	0
ENSG00000006451	RALA	ENSG00000117362	APH1A	0.627	0	0
ENSG00000006451	RALA	ENSG00000119682	AREL1	0.608	0	0
ENSG00000006451	RALA	ENSG00000121989	ACVR2A	0.63	0	0
ENSG00000006451	RALA	ENSG00000122359	ANXA11	-0.602	0	0
ENSG00000006451	RALA	ENSG00000122550	KLHL7	0.629	0	0
ENSG00000006451	RALA	ENSG00000122643	NT5C3A	0.624	0	0
ENSG00000006451	RALA	ENSG00000123329	ARHGAP9	-0.606	0	0
ENSG00000006451	RALA	ENSG00000124217	MOCS3	0.605	0	0
ENSG00000006451	RALA	ENSG00000125347	IRF1	-0.572	0	0
ENSG00000006451	RALA	ENSG00000126970	ZC4H2	0.644	0	0
ENSG00000006451	RALA	ENSG00000127334	DYRK2	0.616	0	0
ENSG00000006451	RALA	ENSG00000128346	C22orf23	0.601	0	0
ENSG00000006451	RALA	ENSG00000129480	DTD2	0.608	0	0
ENSG00000006451	RALA	ENSG00000130508	PXDN	0.626	0	0
ENSG00000006451	RALA	ENSG00000132003	ZSWIM4	0.605	0	0
ENSG00000006451	RALA	ENSG00000132405	TBC1D14	0.609	0	0
ENSG00000006451	RALA	ENSG00000133216	EPHB2	0.613	0	0
ENSG00000006451	RALA	ENSG00000134198	TSPAN2	0.614	0	0
ENSG00000006451	RALA	ENSG00000134323	MYCN	0.607	0	0
ENSG00000006451	RALA	ENSG00000134369	NAV1	0.618	0	0
ENSG00000006451	RALA	ENSG00000134717	BTF3L4	0.634	0	0
ENSG00000006451	RALA	ENSG00000134824	FADS2	0.629	0	0
ENSG00000006451	RALA	ENSG00000135503	ACVR1B	0.611	0	0
ENSG00000006451	RALA	ENSG00000136261	BZW2	0.614	0	0
ENSG00000006451	RALA	ENSG00000136379	ABHD17C	0.617	0	0
ENSG00000006451	RALA	ENSG00000136425	CIB2	0.611	0	0
ENSG00000006451	RALA	ENSG00000136997	MYC	0.611	0	0
ENSG00000006451	RALA	ENSG00000137040	RANBP6	0.603	0	0
ENSG00000006451	RALA	ENSG00000137500	CCDC90B	0.614	0	0
ENSG00000006451	RALA	ENSG00000137571	SLCO5A1	0.611	0	0
ENSG00000006451	RALA	ENSG00000137942	FNBP1L	0.61	0	0
ENSG00000006451	RALA	ENSG00000138413	IDH1	0.644	0	0
ENSG00000006451	RALA	ENSG00000138785	INTS12	0.601	0	0
ENSG00000006451	RALA	ENSG00000139291	TMEM19	0.602	0	0
ENSG00000006451	RALA	ENSG00000139977	NAA30	0.608	0	0
ENSG00000006451	RALA	ENSG00000140557	ST8SIA2	0.615	0	0
ENSG00000006451	RALA	ENSG00000141068	KSR1	0.601	0	0
ENSG00000006451	RALA	ENSG00000142449	FBN3	0.615	0	0
ENSG00000006451	RALA	ENSG00000143061	IGSF3	0.617	0	0
ENSG00000006451	RALA	ENSG00000143067	ZNF697	0.614	0	0
ENSG00000006451	RALA	ENSG00000143147	GPR161	0.616	0	0
ENSG00000006451	RALA	ENSG00000143155	TIPRL	0.611	0	0
ENSG00000006451	RALA	ENSG00000143324	XPR1	0.615	0	0
ENSG00000006451	RALA	ENSG00000143797	MBOAT2	0.621	0	0
ENSG00000006451	RALA	ENSG00000144057	ST6GAL2	0.609	0	0
ENSG00000006451	RALA	ENSG00000146376	ARHGAP18	0.609	0	0
ENSG00000006451	RALA	ENSG00000146535	GNA12	0.616	0	0
ENSG00000006451	RALA	ENSG00000147100	SLC16A2	0.614	0	0
ENSG00000006451	RALA	ENSG00000147180	ZNF711	0.604	0	0
ENSG00000006451	RALA	ENSG00000147889	CDKN2A	-0.596	0	0
ENSG00000006451	RALA	ENSG00000148154	UGCG	0.612	0	0
ENSG00000006451	RALA	ENSG00000148377	IDI2	-0.574	0	0
ENSG00000006451	RALA	ENSG00000149313	AASDHPPT	0.613	0	0
ENSG00000006451	RALA	ENSG00000151458	ANKRD50	0.622	0	0
ENSG00000006451	RALA	ENSG00000151474	FRMD4A	0.609	0	0
ENSG00000006451	RALA	ENSG00000154545	MAGED4	0.608	0	0
ENSG00000006451	RALA	ENSG00000154548	SRSF12	0.635	0	0
ENSG00000006451	RALA	ENSG00000155096	AZIN1	0.616	0	0
ENSG00000006451	RALA	ENSG00000155330	C16orf87	0.616	0	0
ENSG00000006451	RALA	ENSG00000155893	PXYLP1	0.616	0	0
ENSG00000006451	RALA	ENSG00000156136	DCK	0.609	0	0
ENSG00000006451	RALA	ENSG00000156587	UBE2L6	0.604	0	0
ENSG00000006451	RALA	ENSG00000157851	DPYSL5	0.613	0	0
ENSG00000006451	RALA	ENSG00000158813	EDA	0.614	0	0
ENSG00000006451	RALA	ENSG00000160007	ARHGAP35	0.615	0	0
ENSG00000006451	RALA	ENSG00000160233	LRRC3	0.614	0	0
ENSG00000006451	RALA	ENSG00000160293	VAV2	0.611	0	0
ENSG00000006451	RALA	ENSG00000160685	ZBTB7B	-0.586	0	0
ENSG00000006451	RALA	ENSG00000162377	COA7	0.605	0	0
ENSG00000006451	RALA	ENSG00000162458	FBLIM1	0.612	0	0
ENSG00000006451	RALA	ENSG00000162931	TRIM17	-0.599	0	0
ENSG00000006451	RALA	ENSG00000162959	MEMO1	0.611	0	0
ENSG00000006451	RALA	ENSG00000163431	LMOD1	-0.601	0	0
ENSG00000006451	RALA	ENSG00000164402	44082	-0.612	0	0
ENSG00000006451	RALA	ENSG00000164916	FOXK1	0.612	0	0
ENSG00000006451	RALA	ENSG00000165092	ALDH1A1	-0.592	0	0
ENSG00000006451	RALA	ENSG00000166188	ZNF319	0.601	0	0
ENSG00000006451	RALA	ENSG00000166503	RP11-382A20.3	0.613	0	0
ENSG00000006451	RALA	ENSG00000167434	CA4	-0.607	0	0
ENSG00000006451	RALA	ENSG00000167470	MIDN	0.626	0	0
ENSG00000006451	RALA	ENSG00000167720	SRR	0.611	0	0
ENSG00000006451	RALA	ENSG00000169184	MN1	0.611	0	0
ENSG00000006451	RALA	ENSG00000169951	ZNF764	0.611	0	0
ENSG00000006451	RALA	ENSG00000170276	HSPB2	-0.572	0	0
ENSG00000006451	RALA	ENSG00000170468	C14orf169	0.603	0	0
ENSG00000006451	RALA	ENSG00000171208	NETO2	0.608	0	0
ENSG00000006451	RALA	ENSG00000171310	CHST11	0.603	0	0
ENSG00000006451	RALA	ENSG00000171791	BCL2	0.611	0	0
ENSG00000006451	RALA	ENSG00000171843	MLLT3	0.611	0	0
ENSG00000006451	RALA	ENSG00000172239	PAIP1	0.615	0	0
ENSG00000006451	RALA	ENSG00000172315	TP53RK	0.609	0	0
ENSG00000006451	RALA	ENSG00000172830	SSH3	-0.594	0	0
ENSG00000006451	RALA	ENSG00000172901	LVRN	0.604	0	0
ENSG00000006451	RALA	ENSG00000173166	RAPH1	0.615	0	0
ENSG00000006451	RALA	ENSG00000174791	RIN1	-0.6	0	0
ENSG00000006451	RALA	ENSG00000175130	MARCKSL1	0.607	0	0
ENSG00000006451	RALA	ENSG00000175175	PPM1E	0.607	0	0
ENSG00000006451	RALA	ENSG00000176046	NUPR1	-0.606	0	0
ENSG00000006451	RALA	ENSG00000176887	SOX11	0.615	0	0
ENSG00000006451	RALA	ENSG00000177710	SLC35G5	0.608	0	0
ENSG00000006451	RALA	ENSG00000179222	MAGED1	0.615	0	0
ENSG00000006451	RALA	ENSG00000179455	MKRN3	0.612	0	0
ENSG00000006451	RALA	ENSG00000180543	TSPYL5	0.624	0	0
ENSG00000006451	RALA	ENSG00000181036	FCRL6	-0.581	0	0
ENSG00000006451	RALA	ENSG00000181104	F2R	0.637	0	0
ENSG00000006451	RALA	ENSG00000181350	LRRC75A	0.608	0	0
ENSG00000006451	RALA	ENSG00000181588	MEX3D	0.607	0	0
ENSG00000006451	RALA	ENSG00000182175	RGMA	0.609	0	0
ENSG00000006451	RALA	ENSG00000182831	C16orf72	0.616	0	0
ENSG00000006451	RALA	ENSG00000183161	FANCF	0.628	0	0
ENSG00000006451	RALA	ENSG00000183831	ANKRD45	0.609	0	0
ENSG00000006451	RALA	ENSG00000184009	ACTG1	0.617	0	0
ENSG00000006451	RALA	ENSG00000184517	ZFP1	0.603	0	0
ENSG00000006451	RALA	ENSG00000185630	PBX1	0.617	0	0
ENSG00000006451	RALA	ENSG00000185730	ZNF696	0.604	0	0
ENSG00000006451	RALA	ENSG00000185942	NKAIN3	0.614	0	0
ENSG00000006451	RALA	ENSG00000187323	DCC	0.615	0	0
ENSG00000006451	RALA	ENSG00000187922	LCN10	-0.593	0	0
ENSG00000006451	RALA	ENSG00000189369	GSPT2	0.608	0	0
ENSG00000006451	RALA	ENSG00000196357	ZNF565	0.609	0	0
ENSG00000006451	RALA	ENSG00000196476	C20orf96	0.612	0	0
ENSG00000006451	RALA	ENSG00000197122	SRC	0.614	0	0
ENSG00000006451	RALA	ENSG00000198324	FAM109A	0.605	0	0
ENSG00000006451	RALA	ENSG00000198420	TCAF1	0.609	0	0
ENSG00000006451	RALA	ENSG00000198742	SMURF1	0.626	0	0
ENSG00000006451	RALA	ENSG00000204580	DDR1	0.607	0	0
ENSG00000006451	RALA	ENSG00000205336	ADGRG1	0.61	0	0
ENSG00000006451	RALA	ENSG00000205352	PRR13	-0.608	0	0
ENSG00000006451	RALA	ENSG00000206395	DDAH2	0.61	0	0
ENSG00000006451	RALA	ENSG00000212747	FAM127C	0.601	0	0
ENSG00000006451	RALA	ENSG00000212916	MAP10	0.603	0	0
ENSG00000006451	RALA	ENSG00000213420	GPC2	0.627	0	0
ENSG00000006451	RALA	ENSG00000221926	TRIM16	0.615	0	0
ENSG00000006451	RALA	ENSG00000228163	HLA-DPA1	-0.591	0	0
ENSG00000006451	RALA	ENSG00000230708	HLA-DPB1	-0.603	0	0
ENSG00000006451	RALA	ENSG00000241697	TMEFF1	0.613	0	0
ENSG00000006451	RALA	ENSG00000253251	CTC-534A2.2	0.603	0	0
ENSG00000006451	RALA	ENSG00000254445	HSPB2-C11orf52	-0.584	0	0
ENSG00000006451	RALA	ENSG00000259956	RBM15B	0.641	0	0
ENSG00000006451	RALA	ENSG00000261717	RP11-77K12.1	0.606	0	0
ENSG00000006451	RALA	ENSG00000272398	CD24	0.614	0	0
ENSG00000006451	RALA	ENSG00000274665	PVALB	-0.598	0	0
ENSG00000006451	RALA	ENSG00000281766	AC255560.1	0.617	0	0
ENSG00000006451	RALA	ENSG00000282873	BCL7A	0.607	0	0
ENSG00000006704	GTF2IRD1	ENSG00000009950	MLXIPL	-0.593	0	0
ENSG00000006704	GTF2IRD1	ENSG00000015133	CCDC88C	0.609	0	0
ENSG00000006704	GTF2IRD1	ENSG00000019582	CD74	-0.591	0	0
ENSG00000006704	GTF2IRD1	ENSG00000020256	ZFP64	0.64	0	0
ENSG00000006704	GTF2IRD1	ENSG00000021574	SPAST	0.613	0	0
ENSG00000006704	GTF2IRD1	ENSG00000064547	LPAR2	0.602	0	0
ENSG00000006704	GTF2IRD1	ENSG00000067445	TRO	0.605	0	0
ENSG00000006704	GTF2IRD1	ENSG00000070759	TESK2	-0.59	0	0
ENSG00000006704	GTF2IRD1	ENSG00000071054	MAP4K4	0.616	0	0
ENSG00000006704	GTF2IRD1	ENSG00000072401	UBE2D1	0.623	0	0
ENSG00000006704	GTF2IRD1	ENSG00000076604	TRAF4	0.624	0	0
ENSG00000006704	GTF2IRD1	ENSG00000085552	IGSF9	0.623	0	0
ENSG00000006704	GTF2IRD1	ENSG00000085871	MGST2	-0.581	0	0
ENSG00000006704	GTF2IRD1	ENSG00000087076	HSD17B14	-0.593	0	0
ENSG00000006704	GTF2IRD1	ENSG00000090020	SLC9A1	-0.594	0	0
ENSG00000006704	GTF2IRD1	ENSG00000091482	SMPX	-0.572	0	0
ENSG00000006704	GTF2IRD1	ENSG00000092850	TEKT2	0.601	0	0
ENSG00000006704	GTF2IRD1	ENSG00000100362	PVALB	-0.585	0	0
ENSG00000006704	GTF2IRD1	ENSG00000101367	MAPRE1	0.637	0	0
ENSG00000006704	GTF2IRD1	ENSG00000101928	MOSPD1	0.615	0	0
ENSG00000006704	GTF2IRD1	ENSG00000103175	WFDC1	-0.587	0	0
ENSG00000006704	GTF2IRD1	ENSG00000103460	TOX3	0.614	0	0
ENSG00000006704	GTF2IRD1	ENSG00000103490	PYCARD	-0.581	0	0
ENSG00000006704	GTF2IRD1	ENSG00000103855	CD276	0.638	0	0
ENSG00000006704	GTF2IRD1	ENSG00000105357	MYH14	-0.595	0	0
ENSG00000006704	GTF2IRD1	ENSG00000105426	PTPRS	0.628	0	0
ENSG00000006704	GTF2IRD1	ENSG00000105443	CYTH2	0.624	0	0
ENSG00000006704	GTF2IRD1	ENSG00000105655	ISYNA1	0.602	0	0
ENSG00000006704	GTF2IRD1	ENSG00000105711	SCN1B	-0.594	0	0
ENSG00000006704	GTF2IRD1	ENSG00000106351	AGFG2	-0.579	0	0
ENSG00000006704	GTF2IRD1	ENSG00000106443	PHF14	0.62	0	0
ENSG00000006704	GTF2IRD1	ENSG00000106701	FSD1L	0.609	0	0
ENSG00000006704	GTF2IRD1	ENSG00000107242	PIP5K1B	-0.589	0	0
ENSG00000006704	GTF2IRD1	ENSG00000111110	PPM1H	-0.572	0	0
ENSG00000006704	GTF2IRD1	ENSG00000113161	HMGCR	0.633	0	0
ENSG00000006704	GTF2IRD1	ENSG00000113580	NR3C1	-0.585	0	0
ENSG00000006704	GTF2IRD1	ENSG00000113758	DBN1	0.607	0	0
ENSG00000006704	GTF2IRD1	ENSG00000114268	PFKFB4	0.611	0	0
ENSG00000006704	GTF2IRD1	ENSG00000115091	ACTR3	0.624	0	0
ENSG00000006704	GTF2IRD1	ENSG00000115963	RND3	0.62	0	0
ENSG00000006704	GTF2IRD1	ENSG00000116273	PHF13	0.612	0	0
ENSG00000006704	GTF2IRD1	ENSG00000117362	APH1A	0.631	0	0
ENSG00000006704	GTF2IRD1	ENSG00000121989	ACVR2A	0.622	0	0
ENSG00000006704	GTF2IRD1	ENSG00000122359	ANXA11	-0.583	0	0
ENSG00000006704	GTF2IRD1	ENSG00000122550	KLHL7	0.619	0	0
ENSG00000006704	GTF2IRD1	ENSG00000122643	NT5C3A	0.624	0	0
ENSG00000006704	GTF2IRD1	ENSG00000123329	ARHGAP9	-0.584	0	0
ENSG00000006704	GTF2IRD1	ENSG00000126970	ZC4H2	0.648	0	0
ENSG00000006704	GTF2IRD1	ENSG00000127870	RNF6	-0.588	0	0
ENSG00000006704	GTF2IRD1	ENSG00000129480	DTD2	0.609	0	0
ENSG00000006704	GTF2IRD1	ENSG00000130508	PXDN	0.626	0	0
ENSG00000006704	GTF2IRD1	ENSG00000132003	ZSWIM4	0.615	0	0
ENSG00000006704	GTF2IRD1	ENSG00000132294	EFR3A	-0.572	0	0
ENSG00000006704	GTF2IRD1	ENSG00000133216	EPHB2	0.611	0	0
ENSG00000006704	GTF2IRD1	ENSG00000134323	MYCN	0.601	0	0
ENSG00000006704	GTF2IRD1	ENSG00000134717	BTF3L4	0.631	0	0
ENSG00000006704	GTF2IRD1	ENSG00000134769	DTNA	-0.577	0	0
ENSG00000006704	GTF2IRD1	ENSG00000134824	FADS2	0.631	0	0
ENSG00000006704	GTF2IRD1	ENSG00000135525	MAP7	-0.594	0	0
ENSG00000006704	GTF2IRD1	ENSG00000136156	ITM2B	-0.576	0	0
ENSG00000006704	GTF2IRD1	ENSG00000136261	BZW2	0.605	0	0
ENSG00000006704	GTF2IRD1	ENSG00000136448	NMT1	-0.589	0	0
ENSG00000006704	GTF2IRD1	ENSG00000137364	TPMT	-0.589	0	0
ENSG00000006704	GTF2IRD1	ENSG00000137942	FNBP1L	0.606	0	0
ENSG00000006704	GTF2IRD1	ENSG00000138413	IDH1	0.647	0	0
ENSG00000006704	GTF2IRD1	ENSG00000139793	MBNL2	-0.591	0	0
ENSG00000006704	GTF2IRD1	ENSG00000142449	FBN3	0.606	0	0
ENSG00000006704	GTF2IRD1	ENSG00000143028	SYPL2	-0.571	0	0
ENSG00000006704	GTF2IRD1	ENSG00000143067	ZNF697	0.604	0	0
ENSG00000006704	GTF2IRD1	ENSG00000143147	GPR161	0.611	0	0
ENSG00000006704	GTF2IRD1	ENSG00000143797	MBOAT2	0.611	0	0
ENSG00000006704	GTF2IRD1	ENSG00000147889	CDKN2A	-0.581	0	0
ENSG00000006704	GTF2IRD1	ENSG00000148120	C9orf3	-0.581	0	0
ENSG00000006704	GTF2IRD1	ENSG00000151458	ANKRD50	0.609	0	0
ENSG00000006704	GTF2IRD1	ENSG00000153048	CARHSP1	0.602	0	0
ENSG00000006704	GTF2IRD1	ENSG00000154548	SRSF12	0.628	0	0
ENSG00000006704	GTF2IRD1	ENSG00000160233	LRRC3	0.604	0	0
ENSG00000006704	GTF2IRD1	ENSG00000160685	ZBTB7B	-0.575	0	0
ENSG00000006704	GTF2IRD1	ENSG00000160808	MYL3	-0.586	0	0
ENSG00000006704	GTF2IRD1	ENSG00000162931	TRIM17	-0.591	0	0
ENSG00000006704	GTF2IRD1	ENSG00000162959	MEMO1	0.612	0	0
ENSG00000006704	GTF2IRD1	ENSG00000163431	LMOD1	-0.59	0	0
ENSG00000006704	GTF2IRD1	ENSG00000164309	CMYA5	-0.59	0	0
ENSG00000006704	GTF2IRD1	ENSG00000164402	44082	-0.601	0	0
ENSG00000006704	GTF2IRD1	ENSG00000165092	ALDH1A1	-0.578	0	0
ENSG00000006704	GTF2IRD1	ENSG00000167434	CA4	-0.595	0	0
ENSG00000006704	GTF2IRD1	ENSG00000167470	MIDN	0.637	0	0
ENSG00000006704	GTF2IRD1	ENSG00000168765	GSTM4	-0.581	0	0
ENSG00000006704	GTF2IRD1	ENSG00000169951	ZNF764	0.621	0	0
ENSG00000006704	GTF2IRD1	ENSG00000171204	TMEM126B	-0.581	0	0
ENSG00000006704	GTF2IRD1	ENSG00000172239	PAIP1	0.609	0	0
ENSG00000006704	GTF2IRD1	ENSG00000172315	TP53RK	0.618	0	0
ENSG00000006704	GTF2IRD1	ENSG00000173457	PPP1R14B	0.601	0	0
ENSG00000006704	GTF2IRD1	ENSG00000174791	RIN1	-0.58	0	0
ENSG00000006704	GTF2IRD1	ENSG00000176046	NUPR1	-0.593	0	0
ENSG00000006704	GTF2IRD1	ENSG00000176887	SOX11	0.622	0	0
ENSG00000006704	GTF2IRD1	ENSG00000177051	FBXO46	0.602	0	0
ENSG00000006704	GTF2IRD1	ENSG00000178927	C17orf62	0.602	0	0
ENSG00000006704	GTF2IRD1	ENSG00000179222	MAGED1	0.616	0	0
ENSG00000006704	GTF2IRD1	ENSG00000180543	TSPYL5	0.619	0	0
ENSG00000006704	GTF2IRD1	ENSG00000181036	FCRL6	-0.575	0	0
ENSG00000006704	GTF2IRD1	ENSG00000181104	F2R	0.639	0	0
ENSG00000006704	GTF2IRD1	ENSG00000181350	LRRC75A	0.602	0	0
ENSG00000006704	GTF2IRD1	ENSG00000181588	MEX3D	0.62	0	0
ENSG00000006704	GTF2IRD1	ENSG00000182359	KBTBD3	-0.588	0	0
ENSG00000006704	GTF2IRD1	ENSG00000182831	C16orf72	0.611	0	0
ENSG00000006704	GTF2IRD1	ENSG00000183161	FANCF	0.635	0	0
ENSG00000006704	GTF2IRD1	ENSG00000184009	ACTG1	0.623	0	0
ENSG00000006704	GTF2IRD1	ENSG00000185630	PBX1	0.614	0	0
ENSG00000006704	GTF2IRD1	ENSG00000187922	LCN10	-0.584	0	0
ENSG00000006704	GTF2IRD1	ENSG00000189369	GSPT2	0.603	0	0
ENSG00000006704	GTF2IRD1	ENSG00000197122	SRC	0.609	0	0
ENSG00000006704	GTF2IRD1	ENSG00000198742	SMURF1	0.618	0	0
ENSG00000006704	GTF2IRD1	ENSG00000205352	PRR13	-0.588	0	0
ENSG00000006704	GTF2IRD1	ENSG00000206395	DDAH2	0.603	0	0
ENSG00000006704	GTF2IRD1	ENSG00000212747	FAM127C	0.614	0	0
ENSG00000006704	GTF2IRD1	ENSG00000213420	GPC2	0.634	0	0
ENSG00000006704	GTF2IRD1	ENSG00000221926	TRIM16	0.609	0	0
ENSG00000006704	GTF2IRD1	ENSG00000226634	DDAH2	0.601	0	0
ENSG00000006704	GTF2IRD1	ENSG00000228128	DDAH2	0.602	0	0
ENSG00000006704	GTF2IRD1	ENSG00000228163	HLA-DPA1	-0.584	0	0
ENSG00000006704	GTF2IRD1	ENSG00000230708	HLA-DPB1	-0.587	0	0
ENSG00000006704	GTF2IRD1	ENSG00000241697	TMEFF1	0.601	0	0
ENSG00000006704	GTF2IRD1	ENSG00000254445	HSPB2-C11orf52	-0.576	0	0
ENSG00000006704	GTF2IRD1	ENSG00000256043	CTSO	-0.577	0	0
ENSG00000006704	GTF2IRD1	ENSG00000259956	RBM15B	0.648	0	0
ENSG00000006704	GTF2IRD1	ENSG00000263238	CTSO	-0.577	0	0
ENSG00000006704	GTF2IRD1	ENSG00000274665	PVALB	-0.585	0	0
ENSG00000007350	TKTL1	ENSG00000076604	TRAF4	0.618	0	0
ENSG00000007350	TKTL1	ENSG00000085552	IGSF9	0.614	0	0
ENSG00000007350	TKTL1	ENSG00000101367	MAPRE1	0.633	0	0
ENSG00000007350	TKTL1	ENSG00000101928	MOSPD1	0.601	0	0
ENSG00000007350	TKTL1	ENSG00000103855	CD276	0.632	0	0
ENSG00000007350	TKTL1	ENSG00000105426	PTPRS	0.62	0	0
ENSG00000007350	TKTL1	ENSG00000105443	CYTH2	0.611	0	0
ENSG00000007350	TKTL1	ENSG00000105711	SCN1B	-0.583	0	0
ENSG00000007350	TKTL1	ENSG00000106443	PHF14	0.611	0	0
ENSG00000007350	TKTL1	ENSG00000113758	DBN1	0.605	0	0
ENSG00000007350	TKTL1	ENSG00000116273	PHF13	0.609	0	0
ENSG00000007350	TKTL1	ENSG00000117362	APH1A	0.62	0	0
ENSG00000007350	TKTL1	ENSG00000126970	ZC4H2	0.637	0	0
ENSG00000007350	TKTL1	ENSG00000132003	ZSWIM4	0.606	0	0
ENSG00000007350	TKTL1	ENSG00000134824	FADS2	0.627	0	0
ENSG00000007350	TKTL1	ENSG00000136261	BZW2	0.604	0	0
ENSG00000007350	TKTL1	ENSG00000138413	IDH1	0.64	0	0
ENSG00000007350	TKTL1	ENSG00000142449	FBN3	0.605	0	0
ENSG00000007350	TKTL1	ENSG00000164402	44082	-0.585	0	0
ENSG00000007350	TKTL1	ENSG00000167434	CA4	-0.583	0	0
ENSG00000007350	TKTL1	ENSG00000167470	MIDN	0.628	0	0
ENSG00000007350	TKTL1	ENSG00000172315	TP53RK	0.609	0	0
ENSG00000007350	TKTL1	ENSG00000176046	NUPR1	-0.571	0	0
ENSG00000007350	TKTL1	ENSG00000176887	SOX11	0.617	0	0
ENSG00000007350	TKTL1	ENSG00000181104	F2R	0.635	0	0
ENSG00000007350	TKTL1	ENSG00000181588	MEX3D	0.613	0	0
ENSG00000007350	TKTL1	ENSG00000183161	FANCF	0.63	0	0
ENSG00000007350	TKTL1	ENSG00000184009	ACTG1	0.619	0	0
ENSG00000007350	TKTL1	ENSG00000213420	GPC2	0.628	0	0
ENSG00000007350	TKTL1	ENSG00000221926	TRIM16	0.604	0	0
ENSG00000007350	TKTL1	ENSG00000259956	RBM15B	0.637	0	0
ENSG00000009844	VTA1	ENSG00000019582	CD74	-0.577	0	0
ENSG00000009844	VTA1	ENSG00000020256	ZFP64	0.634	0	0
ENSG00000009844	VTA1	ENSG00000021574	SPAST	0.627	0	0
ENSG00000009844	VTA1	ENSG00000049860	HEXB	-0.581	0	0
ENSG00000009844	VTA1	ENSG00000067141	NEO1	0.617	0	0
ENSG00000009844	VTA1	ENSG00000067445	TRO	0.616	0	0
ENSG00000009844	VTA1	ENSG00000071054	MAP4K4	0.615	0	0
ENSG00000009844	VTA1	ENSG00000072401	UBE2D1	0.63	0	0
ENSG00000009844	VTA1	ENSG00000073711	PPP2R3A	0.606	0	0
ENSG00000009844	VTA1	ENSG00000078699	CBFA2T2	0.607	0	0
ENSG00000009844	VTA1	ENSG00000082701	GSK3B	0.622	0	0
ENSG00000009844	VTA1	ENSG00000089351	GRAMD1A	0.604	0	0
ENSG00000009844	VTA1	ENSG00000090020	SLC9A1	-0.574	0	0
ENSG00000009844	VTA1	ENSG00000101367	MAPRE1	0.617	0	0
ENSG00000009844	VTA1	ENSG00000101928	MOSPD1	0.613	0	0
ENSG00000009844	VTA1	ENSG00000105426	PTPRS	0.617	0	0
ENSG00000009844	VTA1	ENSG00000105443	CYTH2	0.605	0	0
ENSG00000009844	VTA1	ENSG00000106443	PHF14	0.601	0	0
ENSG00000009844	VTA1	ENSG00000106701	FSD1L	0.628	0	0
ENSG00000009844	VTA1	ENSG00000106723	SPIN1	0.602	0	0
ENSG00000009844	VTA1	ENSG00000108175	ZMIZ1	0.612	0	0
ENSG00000009844	VTA1	ENSG00000110987	BCL7A	0.615	0	0
ENSG00000009844	VTA1	ENSG00000112182	BACH2	0.601	0	0
ENSG00000009844	VTA1	ENSG00000113161	HMGCR	0.627	0	0
ENSG00000009844	VTA1	ENSG00000114268	PFKFB4	0.627	0	0
ENSG00000009844	VTA1	ENSG00000114520	SNX4	0.613	0	0
ENSG00000009844	VTA1	ENSG00000115091	ACTR3	0.638	0	0
ENSG00000009844	VTA1	ENSG00000115963	RND3	0.609	0	0
ENSG00000009844	VTA1	ENSG00000116273	PHF13	0.603	0	0
ENSG00000009844	VTA1	ENSG00000117362	APH1A	0.625	0	0
ENSG00000009844	VTA1	ENSG00000121064	SCPEP1	-0.575	0	0
ENSG00000009844	VTA1	ENSG00000121989	ACVR2A	0.63	0	0
ENSG00000009844	VTA1	ENSG00000122359	ANXA11	-0.6	0	0
ENSG00000009844	VTA1	ENSG00000122550	KLHL7	0.636	0	0
ENSG00000009844	VTA1	ENSG00000122643	NT5C3A	0.628	0	0
ENSG00000009844	VTA1	ENSG00000126970	ZC4H2	0.634	0	0
ENSG00000009844	VTA1	ENSG00000130508	PXDN	0.603	0	0
ENSG00000009844	VTA1	ENSG00000134717	BTF3L4	0.629	0	0
ENSG00000009844	VTA1	ENSG00000134824	FADS2	0.611	0	0
ENSG00000009844	VTA1	ENSG00000136448	NMT1	-0.575	0	0
ENSG00000009844	VTA1	ENSG00000137942	FNBP1L	0.623	0	0
ENSG00000009844	VTA1	ENSG00000138413	IDH1	0.635	0	0
ENSG00000009844	VTA1	ENSG00000143067	ZNF697	0.609	0	0
ENSG00000009844	VTA1	ENSG00000143147	GPR161	0.615	0	0
ENSG00000009844	VTA1	ENSG00000143324	XPR1	0.611	0	0
ENSG00000009844	VTA1	ENSG00000143797	MBOAT2	0.612	0	0
ENSG00000009844	VTA1	ENSG00000147180	ZNF711	0.621	0	0
ENSG00000009844	VTA1	ENSG00000151458	ANKRD50	0.619	0	0
ENSG00000009844	VTA1	ENSG00000154548	SRSF12	0.625	0	0
ENSG00000009844	VTA1	ENSG00000157851	DPYSL5	0.603	0	0
ENSG00000009844	VTA1	ENSG00000160007	ARHGAP35	0.607	0	0
ENSG00000009844	VTA1	ENSG00000160233	LRRC3	0.613	0	0
ENSG00000009844	VTA1	ENSG00000160808	MYL3	-0.581	0	0
ENSG00000009844	VTA1	ENSG00000162959	MEMO1	0.617	0	0
ENSG00000009844	VTA1	ENSG00000163431	LMOD1	-0.572	0	0
ENSG00000009844	VTA1	ENSG00000164402	44082	-0.573	0	0
ENSG00000009844	VTA1	ENSG00000164916	FOXK1	0.601	0	0
ENSG00000009844	VTA1	ENSG00000167720	SRR	0.61	0	0
ENSG00000009844	VTA1	ENSG00000169951	ZNF764	0.616	0	0
ENSG00000009844	VTA1	ENSG00000172315	TP53RK	0.606	0	0
ENSG00000009844	VTA1	ENSG00000175287	PHYHD1	-0.583	0	0
ENSG00000009844	VTA1	ENSG00000176887	SOX11	0.61	0	0
ENSG00000009844	VTA1	ENSG00000179222	MAGED1	0.607	0	0
ENSG00000009844	VTA1	ENSG00000180543	TSPYL5	0.619	0	0
ENSG00000009844	VTA1	ENSG00000181104	F2R	0.62	0	0
ENSG00000009844	VTA1	ENSG00000182831	C16orf72	0.62	0	0
ENSG00000009844	VTA1	ENSG00000183161	FANCF	0.617	0	0
ENSG00000009844	VTA1	ENSG00000184009	ACTG1	0.602	0	0
ENSG00000009844	VTA1	ENSG00000184194	GPR173	0.604	0	0
ENSG00000009844	VTA1	ENSG00000185630	PBX1	0.618	0	0
ENSG00000009844	VTA1	ENSG00000189171	S100A13	-0.579	0	0
ENSG00000009844	VTA1	ENSG00000189369	GSPT2	0.608	0	0
ENSG00000009844	VTA1	ENSG00000196357	ZNF565	0.616	0	0
ENSG00000009844	VTA1	ENSG00000197122	SRC	0.612	0	0
ENSG00000009844	VTA1	ENSG00000198420	TCAF1	0.605	0	0
ENSG00000009844	VTA1	ENSG00000198742	SMURF1	0.624	0	0
ENSG00000009844	VTA1	ENSG00000205352	PRR13	-0.577	0	0
ENSG00000009844	VTA1	ENSG00000213420	GPC2	0.619	0	0
ENSG00000009844	VTA1	ENSG00000213923	CSNK1E	0.603	0	0
ENSG00000009844	VTA1	ENSG00000221926	TRIM16	0.608	0	0
ENSG00000009844	VTA1	ENSG00000259956	RBM15B	0.633	0	0
ENSG00000009844	VTA1	ENSG00000281289	LSS	0.605	0	0
ENSG00000009844	VTA1	ENSG00000282873	BCL7A	0.615	0	0
ENSG00000009950	MLXIPL	ENSG00000010270	STARD3NL	-0.592	0	0
ENSG00000009950	MLXIPL	ENSG00000011451	WIZ	-0.575	0	0
ENSG00000009950	MLXIPL	ENSG00000015133	CCDC88C	-0.61	0	0
ENSG00000009950	MLXIPL	ENSG00000020256	ZFP64	-0.627	0	0
ENSG00000009950	MLXIPL	ENSG00000021574	SPAST	-0.593	0	0
ENSG00000009950	MLXIPL	ENSG00000064547	LPAR2	-0.597	0	0
ENSG00000009950	MLXIPL	ENSG00000067141	NEO1	-0.585	0	0
ENSG00000009950	MLXIPL	ENSG00000067445	TRO	-0.582	0	0
ENSG00000009950	MLXIPL	ENSG00000071054	MAP4K4	-0.61	0	0
ENSG00000009950	MLXIPL	ENSG00000072401	UBE2D1	-0.602	0	0
ENSG00000009950	MLXIPL	ENSG00000073536	NLE1	-0.602	0	0
ENSG00000009950	MLXIPL	ENSG00000073711	PPP2R3A	-0.584	0	0
ENSG00000009950	MLXIPL	ENSG00000076604	TRAF4	-0.615	0	0
ENSG00000009950	MLXIPL	ENSG00000082701	GSK3B	-0.582	0	0
ENSG00000009950	MLXIPL	ENSG00000085552	IGSF9	-0.615	0	0
ENSG00000009950	MLXIPL	ENSG00000089639	GMIP	-0.587	0	0
ENSG00000009950	MLXIPL	ENSG00000092850	TEKT2	-0.576	0	0
ENSG00000009950	MLXIPL	ENSG00000101367	MAPRE1	-0.635	0	0
ENSG00000009950	MLXIPL	ENSG00000101928	MOSPD1	-0.588	0	0
ENSG00000009950	MLXIPL	ENSG00000102302	FGD1	-0.576	0	0
ENSG00000009950	MLXIPL	ENSG00000103460	TOX3	-0.618	0	0
ENSG00000009950	MLXIPL	ENSG00000103855	CD276	-0.634	0	0
ENSG00000009950	MLXIPL	ENSG00000105426	PTPRS	-0.611	0	0
ENSG00000009950	MLXIPL	ENSG00000105443	CYTH2	-0.602	0	0
ENSG00000009950	MLXIPL	ENSG00000105655	ISYNA1	-0.603	0	0
ENSG00000009950	MLXIPL	ENSG00000105676	ARMC6	-0.575	0	0
ENSG00000009950	MLXIPL	ENSG00000106443	PHF14	-0.603	0	0
ENSG00000009950	MLXIPL	ENSG00000106701	FSD1L	-0.595	0	0
ENSG00000009950	MLXIPL	ENSG00000108828	VAT1	-0.573	0	0
ENSG00000009950	MLXIPL	ENSG00000110987	BCL7A	-0.576	0	0
ENSG00000009950	MLXIPL	ENSG00000113161	HMGCR	-0.625	0	0
ENSG00000009950	MLXIPL	ENSG00000113758	DBN1	-0.606	0	0
ENSG00000009950	MLXIPL	ENSG00000114268	PFKFB4	-0.58	0	0
ENSG00000009950	MLXIPL	ENSG00000114554	PLXNA1	-0.586	0	0
ENSG00000009950	MLXIPL	ENSG00000115091	ACTR3	-0.609	0	0
ENSG00000009950	MLXIPL	ENSG00000115457	IGFBP2	-0.581	0	0
ENSG00000009950	MLXIPL	ENSG00000115963	RND3	-0.611	0	0
ENSG00000009950	MLXIPL	ENSG00000116273	PHF13	-0.606	0	0
ENSG00000009950	MLXIPL	ENSG00000117362	APH1A	-0.605	0	0
ENSG00000009950	MLXIPL	ENSG00000121989	ACVR2A	-0.604	0	0
ENSG00000009950	MLXIPL	ENSG00000122550	KLHL7	-0.595	0	0
ENSG00000009950	MLXIPL	ENSG00000122643	NT5C3A	-0.6	0	0
ENSG00000009950	MLXIPL	ENSG00000125898	FAM110A	-0.574	0	0
ENSG00000009950	MLXIPL	ENSG00000126970	ZC4H2	-0.628	0	0
ENSG00000009950	MLXIPL	ENSG00000127334	DYRK2	-0.599	0	0
ENSG00000009950	MLXIPL	ENSG00000127399	LRRC61	-0.579	0	0
ENSG00000009950	MLXIPL	ENSG00000129480	DTD2	-0.599	0	0
ENSG00000009950	MLXIPL	ENSG00000130508	PXDN	-0.628	0	0
ENSG00000009950	MLXIPL	ENSG00000132003	ZSWIM4	-0.604	0	0
ENSG00000009950	MLXIPL	ENSG00000133216	EPHB2	-0.613	0	0
ENSG00000009950	MLXIPL	ENSG00000134323	MYCN	-0.604	0	0
ENSG00000009950	MLXIPL	ENSG00000134369	NAV1	-0.577	0	0
ENSG00000009950	MLXIPL	ENSG00000134717	BTF3L4	-0.616	0	0
ENSG00000009950	MLXIPL	ENSG00000134824	FADS2	-0.627	0	0
ENSG00000009950	MLXIPL	ENSG00000136261	BZW2	-0.611	0	0
ENSG00000009950	MLXIPL	ENSG00000136379	ABHD17C	-0.59	0	0
ENSG00000009950	MLXIPL	ENSG00000136425	CIB2	-0.576	0	0
ENSG00000009950	MLXIPL	ENSG00000137500	CCDC90B	-0.576	0	0
ENSG00000009950	MLXIPL	ENSG00000137571	SLCO5A1	-0.575	0	0
ENSG00000009950	MLXIPL	ENSG00000137942	FNBP1L	-0.581	0	0
ENSG00000009950	MLXIPL	ENSG00000138413	IDH1	-0.634	0	0
ENSG00000009950	MLXIPL	ENSG00000140557	ST8SIA2	-0.588	0	0
ENSG00000009950	MLXIPL	ENSG00000140988	RPS2	-0.578	0	0
ENSG00000009950	MLXIPL	ENSG00000142449	FBN3	-0.61	0	0
ENSG00000009950	MLXIPL	ENSG00000143061	IGSF3	-0.586	0	0
ENSG00000009950	MLXIPL	ENSG00000143067	ZNF697	-0.598	0	0
ENSG00000009950	MLXIPL	ENSG00000143147	GPR161	-0.606	0	0
ENSG00000009950	MLXIPL	ENSG00000143324	XPR1	-0.589	0	0
ENSG00000009950	MLXIPL	ENSG00000143797	MBOAT2	-0.609	0	0
ENSG00000009950	MLXIPL	ENSG00000146535	GNA12	-0.574	0	0
ENSG00000009950	MLXIPL	ENSG00000151458	ANKRD50	-0.609	0	0
ENSG00000009950	MLXIPL	ENSG00000153048	CARHSP1	-0.583	0	0
ENSG00000009950	MLXIPL	ENSG00000154548	SRSF12	-0.619	0	0
ENSG00000009950	MLXIPL	ENSG00000155330	C16orf87	-0.598	0	0
ENSG00000009950	MLXIPL	ENSG00000155893	PXYLP1	-0.583	0	0
ENSG00000009950	MLXIPL	ENSG00000157851	DPYSL5	-0.592	0	0
ENSG00000009950	MLXIPL	ENSG00000160007	ARHGAP35	-0.574	0	0
ENSG00000009950	MLXIPL	ENSG00000160233	LRRC3	-0.598	0	0
ENSG00000009950	MLXIPL	ENSG00000160293	VAV2	-0.587	0	0
ENSG00000009950	MLXIPL	ENSG00000162959	MEMO1	-0.593	0	0
ENSG00000009950	MLXIPL	ENSG00000164916	FOXK1	-0.582	0	0
ENSG00000009950	MLXIPL	ENSG00000167470	MIDN	-0.623	0	0
ENSG00000009950	MLXIPL	ENSG00000167720	SRR	-0.574	0	0
ENSG00000009950	MLXIPL	ENSG00000169184	MN1	-0.578	0	0
ENSG00000009950	MLXIPL	ENSG00000169951	ZNF764	-0.592	0	0
ENSG00000009950	MLXIPL	ENSG00000172239	PAIP1	-0.606	0	0
ENSG00000009950	MLXIPL	ENSG00000172315	TP53RK	-0.607	0	0
ENSG00000009950	MLXIPL	ENSG00000176887	SOX11	-0.617	0	0
ENSG00000009950	MLXIPL	ENSG00000177051	FBXO46	-0.59	0	0
ENSG00000009950	MLXIPL	ENSG00000178927	C17orf62	-0.588	0	0
ENSG00000009950	MLXIPL	ENSG00000179222	MAGED1	-0.6	0	0
ENSG00000009950	MLXIPL	ENSG00000179455	MKRN3	-0.572	0	0
ENSG00000009950	MLXIPL	ENSG00000180543	TSPYL5	-0.613	0	0
ENSG00000009950	MLXIPL	ENSG00000181104	F2R	-0.637	0	0
ENSG00000009950	MLXIPL	ENSG00000181588	MEX3D	-0.612	0	0
ENSG00000009950	MLXIPL	ENSG00000182831	C16orf72	-0.599	0	0
ENSG00000009950	MLXIPL	ENSG00000183161	FANCF	-0.628	0	0
ENSG00000009950	MLXIPL	ENSG00000184009	ACTG1	-0.62	0	0
ENSG00000009950	MLXIPL	ENSG00000184486	POU3F2	-0.573	0	0
ENSG00000009950	MLXIPL	ENSG00000185630	PBX1	-0.606	0	0
ENSG00000009950	MLXIPL	ENSG00000187323	DCC	-0.574	0	0
ENSG00000009950	MLXIPL	ENSG00000189369	GSPT2	-0.58	0	0
ENSG00000009950	MLXIPL	ENSG00000197122	SRC	-0.599	0	0
ENSG00000009950	MLXIPL	ENSG00000198324	FAM109A	-0.572	0	0
ENSG00000009950	MLXIPL	ENSG00000198742	SMURF1	-0.6	0	0
ENSG00000009950	MLXIPL	ENSG00000204580	DDR1	-0.573	0	0
ENSG00000009950	MLXIPL	ENSG00000206395	DDAH2	-0.583	0	0
ENSG00000009950	MLXIPL	ENSG00000212747	FAM127C	-0.593	0	0
ENSG00000009950	MLXIPL	ENSG00000213420	GPC2	-0.622	0	0
ENSG00000009950	MLXIPL	ENSG00000221926	TRIM16	-0.605	0	0
ENSG00000009950	MLXIPL	ENSG00000228128	DDAH2	-0.586	0	0
ENSG00000009950	MLXIPL	ENSG00000241697	TMEFF1	-0.6	0	0
ENSG00000009950	MLXIPL	ENSG00000259956	RBM15B	-0.633	0	0
ENSG00000009950	MLXIPL	ENSG00000272398	CD24	-0.593	0	0
ENSG00000009950	MLXIPL	ENSG00000282873	BCL7A	-0.574	0	0
ENSG00000010270	STARD3NL	ENSG00000015133	CCDC88C	0.606	0	0
ENSG00000010270	STARD3NL	ENSG00000019582	CD74	-0.589	0	0
ENSG00000010270	STARD3NL	ENSG00000020256	ZFP64	0.642	0	0
ENSG00000010270	STARD3NL	ENSG00000021574	SPAST	0.62	0	0
ENSG00000010270	STARD3NL	ENSG00000049860	HEXB	-0.591	0	0
ENSG00000010270	STARD3NL	ENSG00000067141	NEO1	0.608	0	0
ENSG00000010270	STARD3NL	ENSG00000067445	TRO	0.617	0	0
ENSG00000010270	STARD3NL	ENSG00000070759	TESK2	-0.6	0	0
ENSG00000010270	STARD3NL	ENSG00000071054	MAP4K4	0.618	0	0
ENSG00000010270	STARD3NL	ENSG00000072401	UBE2D1	0.628	0	0
ENSG00000010270	STARD3NL	ENSG00000073711	PPP2R3A	0.604	0	0
ENSG00000010270	STARD3NL	ENSG00000075240	GRAMD4	0.601	0	0
ENSG00000010270	STARD3NL	ENSG00000075461	CACNG4	0.603	0	0
ENSG00000010270	STARD3NL	ENSG00000076604	TRAF4	0.619	0	0
ENSG00000010270	STARD3NL	ENSG00000077279	DCX	0.601	0	0
ENSG00000010270	STARD3NL	ENSG00000080845	DLGAP4	0.601	0	0
ENSG00000010270	STARD3NL	ENSG00000082701	GSK3B	0.615	0	0
ENSG00000010270	STARD3NL	ENSG00000087076	HSD17B14	-0.597	0	0
ENSG00000010270	STARD3NL	ENSG00000089639	GMIP	0.603	0	0
ENSG00000010270	STARD3NL	ENSG00000090020	SLC9A1	-0.599	0	0
ENSG00000010270	STARD3NL	ENSG00000091482	SMPX	-0.572	0	0
ENSG00000010270	STARD3NL	ENSG00000100362	PVALB	-0.585	0	0
ENSG00000010270	STARD3NL	ENSG00000100473	COCH	0.603	0	0
ENSG00000010270	STARD3NL	ENSG00000101367	MAPRE1	0.633	0	0
ENSG00000010270	STARD3NL	ENSG00000101928	MOSPD1	0.612	0	0
ENSG00000010270	STARD3NL	ENSG00000102302	FGD1	0.602	0	0
ENSG00000010270	STARD3NL	ENSG00000102996	MMP15	0.601	0	0
ENSG00000010270	STARD3NL	ENSG00000103460	TOX3	0.614	0	0
ENSG00000010270	STARD3NL	ENSG00000103490	PYCARD	-0.592	0	0
ENSG00000010270	STARD3NL	ENSG00000103855	CD276	0.632	0	0
ENSG00000010270	STARD3NL	ENSG00000105357	MYH14	-0.597	0	0
ENSG00000010270	STARD3NL	ENSG00000105426	PTPRS	0.623	0	0
ENSG00000010270	STARD3NL	ENSG00000105443	CYTH2	0.618	0	0
ENSG00000010270	STARD3NL	ENSG00000105855	ITGB8	0.602	0	0
ENSG00000010270	STARD3NL	ENSG00000106351	AGFG2	-0.581	0	0
ENSG00000010270	STARD3NL	ENSG00000106443	PHF14	0.615	0	0
ENSG00000010270	STARD3NL	ENSG00000106701	FSD1L	0.619	0	0
ENSG00000010270	STARD3NL	ENSG00000106723	SPIN1	0.601	0	0
ENSG00000010270	STARD3NL	ENSG00000108175	ZMIZ1	0.604	0	0
ENSG00000010270	STARD3NL	ENSG00000108828	VAT1	0.604	0	0
ENSG00000010270	STARD3NL	ENSG00000113161	HMGCR	0.635	0	0
ENSG00000010270	STARD3NL	ENSG00000113532	ST8SIA4	0.605	0	0
ENSG00000010270	STARD3NL	ENSG00000113657	DPYSL3	0.603	0	0
ENSG00000010270	STARD3NL	ENSG00000113758	DBN1	0.603	0	0
ENSG00000010270	STARD3NL	ENSG00000114268	PFKFB4	0.618	0	0
ENSG00000010270	STARD3NL	ENSG00000114473	IQCG	0.604	0	0
ENSG00000010270	STARD3NL	ENSG00000115091	ACTR3	0.631	0	0
ENSG00000010270	STARD3NL	ENSG00000115963	RND3	0.618	0	0
ENSG00000010270	STARD3NL	ENSG00000116273	PHF13	0.61	0	0
ENSG00000010270	STARD3NL	ENSG00000117362	APH1A	0.628	0	0
ENSG00000010270	STARD3NL	ENSG00000121989	ACVR2A	0.631	0	0
ENSG00000010270	STARD3NL	ENSG00000122359	ANXA11	-0.594	0	0
ENSG00000010270	STARD3NL	ENSG00000122550	KLHL7	0.628	0	0
ENSG00000010270	STARD3NL	ENSG00000122643	NT5C3A	0.626	0	0
ENSG00000010270	STARD3NL	ENSG00000123329	ARHGAP9	-0.592	0	0
ENSG00000010270	STARD3NL	ENSG00000125898	FAM110A	0.601	0	0
ENSG00000010270	STARD3NL	ENSG00000126970	ZC4H2	0.645	0	0
ENSG00000010270	STARD3NL	ENSG00000129480	DTD2	0.602	0	0
ENSG00000010270	STARD3NL	ENSG00000130508	PXDN	0.623	0	0
ENSG00000010270	STARD3NL	ENSG00000131037	EPS8L1	0.603	0	0
ENSG00000010270	STARD3NL	ENSG00000132003	ZSWIM4	0.604	0	0
ENSG00000010270	STARD3NL	ENSG00000133216	EPHB2	0.611	0	0
ENSG00000010270	STARD3NL	ENSG00000134198	TSPAN2	0.602	0	0
ENSG00000010270	STARD3NL	ENSG00000134369	NAV1	0.602	0	0
ENSG00000010270	STARD3NL	ENSG00000134717	BTF3L4	0.632	0	0
ENSG00000010270	STARD3NL	ENSG00000134824	FADS2	0.628	0	0
ENSG00000010270	STARD3NL	ENSG00000136261	BZW2	0.604	0	0
ENSG00000010270	STARD3NL	ENSG00000136379	ABHD17C	0.606	0	0
ENSG00000010270	STARD3NL	ENSG00000136448	NMT1	-0.596	0	0
ENSG00000010270	STARD3NL	ENSG00000137500	CCDC90B	0.604	0	0
ENSG00000010270	STARD3NL	ENSG00000137571	SLCO5A1	0.603	0	0
ENSG00000010270	STARD3NL	ENSG00000137942	FNBP1L	0.613	0	0
ENSG00000010270	STARD3NL	ENSG00000138413	IDH1	0.644	0	0
ENSG00000010270	STARD3NL	ENSG00000140557	ST8SIA2	0.605	0	0
ENSG00000010270	STARD3NL	ENSG00000142449	FBN3	0.606	0	0
ENSG00000010270	STARD3NL	ENSG00000143061	IGSF3	0.602	0	0
ENSG00000010270	STARD3NL	ENSG00000143067	ZNF697	0.612	0	0
ENSG00000010270	STARD3NL	ENSG00000143147	GPR161	0.613	0	0
ENSG00000010270	STARD3NL	ENSG00000143324	XPR1	0.603	0	0
ENSG00000010270	STARD3NL	ENSG00000143797	MBOAT2	0.617	0	0
ENSG00000010270	STARD3NL	ENSG00000144057	ST6GAL2	0.602	0	0
ENSG00000010270	STARD3NL	ENSG00000146425	DYNLT1	0.601	0	0
ENSG00000010270	STARD3NL	ENSG00000146535	GNA12	0.604	0	0
ENSG00000010270	STARD3NL	ENSG00000147100	SLC16A2	0.603	0	0
ENSG00000010270	STARD3NL	ENSG00000147180	ZNF711	0.608	0	0
ENSG00000010270	STARD3NL	ENSG00000147889	CDKN2A	-0.584	0	0
ENSG00000010270	STARD3NL	ENSG00000148120	C9orf3	-0.585	0	0
ENSG00000010270	STARD3NL	ENSG00000149313	AASDHPPT	0.601	0	0
ENSG00000010270	STARD3NL	ENSG00000151458	ANKRD50	0.619	0	0
ENSG00000010270	STARD3NL	ENSG00000151474	FRMD4A	0.601	0	0
ENSG00000010270	STARD3NL	ENSG00000154545	MAGED4	0.603	0	0
ENSG00000010270	STARD3NL	ENSG00000154548	SRSF12	0.635	0	0
ENSG00000010270	STARD3NL	ENSG00000155893	PXYLP1	0.605	0	0
ENSG00000010270	STARD3NL	ENSG00000157851	DPYSL5	0.604	0	0
ENSG00000010270	STARD3NL	ENSG00000160007	ARHGAP35	0.601	0	0
ENSG00000010270	STARD3NL	ENSG00000160233	LRRC3	0.608	0	0
ENSG00000010270	STARD3NL	ENSG00000160293	VAV2	0.601	0	0
ENSG00000010270	STARD3NL	ENSG00000160685	ZBTB7B	-0.576	0	0
ENSG00000010270	STARD3NL	ENSG00000162931	TRIM17	-0.588	0	0
ENSG00000010270	STARD3NL	ENSG00000162959	MEMO1	0.614	0	0
ENSG00000010270	STARD3NL	ENSG00000163431	LMOD1	-0.593	0	0
ENSG00000010270	STARD3NL	ENSG00000164402	44082	-0.601	0	0
ENSG00000010270	STARD3NL	ENSG00000164916	FOXK1	0.605	0	0
ENSG00000010270	STARD3NL	ENSG00000165092	ALDH1A1	-0.584	0	0
ENSG00000010270	STARD3NL	ENSG00000166503	RP11-382A20.3	0.601	0	0
ENSG00000010270	STARD3NL	ENSG00000167434	CA4	-0.595	0	0
ENSG00000010270	STARD3NL	ENSG00000167720	SRR	0.601	0	0
ENSG00000010270	STARD3NL	ENSG00000169951	ZNF764	0.616	0	0
ENSG00000010270	STARD3NL	ENSG00000172239	PAIP1	0.608	0	0
ENSG00000010270	STARD3NL	ENSG00000172315	TP53RK	0.609	0	0
ENSG00000010270	STARD3NL	ENSG00000172830	SSH3	-0.572	0	0
ENSG00000010270	STARD3NL	ENSG00000174791	RIN1	-0.586	0	0
ENSG00000010270	STARD3NL	ENSG00000175287	PHYHD1	-0.587	0	0
ENSG00000010270	STARD3NL	ENSG00000176046	NUPR1	-0.591	0	0
ENSG00000010270	STARD3NL	ENSG00000176887	SOX11	0.616	0	0
ENSG00000010270	STARD3NL	ENSG00000179222	MAGED1	0.619	0	0
ENSG00000010270	STARD3NL	ENSG00000179455	MKRN3	0.604	0	0
ENSG00000010270	STARD3NL	ENSG00000180543	TSPYL5	0.623	0	0
ENSG00000010270	STARD3NL	ENSG00000181036	FCRL6	-0.574	0	0
ENSG00000010270	STARD3NL	ENSG00000181104	F2R	0.634	0	0
ENSG00000010270	STARD3NL	ENSG00000182175	RGMA	0.601	0	0
ENSG00000010270	STARD3NL	ENSG00000182831	C16orf72	0.616	0	0
ENSG00000010270	STARD3NL	ENSG00000183161	FANCF	0.63	0	0
ENSG00000010270	STARD3NL	ENSG00000184009	ACTG1	0.618	0	0
ENSG00000010270	STARD3NL	ENSG00000185630	PBX1	0.613	0	0
ENSG00000010270	STARD3NL	ENSG00000185942	NKAIN3	0.606	0	0
ENSG00000010270	STARD3NL	ENSG00000187323	DCC	0.606	0	0
ENSG00000010270	STARD3NL	ENSG00000187922	LCN10	-0.587	0	0
ENSG00000010270	STARD3NL	ENSG00000189369	GSPT2	0.606	0	0
ENSG00000010270	STARD3NL	ENSG00000196357	ZNF565	0.602	0	0
ENSG00000010270	STARD3NL	ENSG00000196476	C20orf96	0.601	0	0
ENSG00000010270	STARD3NL	ENSG00000197122	SRC	0.611	0	0
ENSG00000010270	STARD3NL	ENSG00000198742	SMURF1	0.625	0	0
ENSG00000010270	STARD3NL	ENSG00000204580	DDR1	0.601	0	0
ENSG00000010270	STARD3NL	ENSG00000205336	ADGRG1	0.605	0	0
ENSG00000010270	STARD3NL	ENSG00000205352	PRR13	-0.603	0	0
ENSG00000010270	STARD3NL	ENSG00000206395	DDAH2	0.601	0	0
ENSG00000010270	STARD3NL	ENSG00000213420	GPC2	0.631	0	0
ENSG00000010270	STARD3NL	ENSG00000221926	TRIM16	0.607	0	0
ENSG00000010270	STARD3NL	ENSG00000228163	HLA-DPA1	-0.578	0	0
ENSG00000010270	STARD3NL	ENSG00000229998	PPP1R18	0.601	0	0
ENSG00000010270	STARD3NL	ENSG00000230708	HLA-DPB1	-0.59	0	0
ENSG00000010270	STARD3NL	ENSG00000241697	TMEFF1	0.605	0	0
ENSG00000010270	STARD3NL	ENSG00000254445	HSPB2-C11orf52	-0.573	0	0
ENSG00000010270	STARD3NL	ENSG00000259956	RBM15B	0.64	0	0
ENSG00000010270	STARD3NL	ENSG00000261717	RP11-77K12.1	0.601	0	0
ENSG00000010270	STARD3NL	ENSG00000272398	CD24	0.602	0	0
ENSG00000010270	STARD3NL	ENSG00000274665	PVALB	-0.585	0	0
ENSG00000010270	STARD3NL	ENSG00000281766	AC255560.1	0.605	0	0
ENSG00000010803	SCMH1	ENSG00000020256	ZFP64	0.633	0	0
ENSG00000010803	SCMH1	ENSG00000021574	SPAST	0.608	0	0
ENSG00000010803	SCMH1	ENSG00000067445	TRO	0.616	0	0
ENSG00000010803	SCMH1	ENSG00000071054	MAP4K4	0.604	0	0
ENSG00000010803	SCMH1	ENSG00000072401	UBE2D1	0.619	0	0
ENSG00000010803	SCMH1	ENSG00000101367	MAPRE1	0.615	0	0
ENSG00000010803	SCMH1	ENSG00000101928	MOSPD1	0.606	0	0
ENSG00000010803	SCMH1	ENSG00000103855	CD276	0.618	0	0
ENSG00000010803	SCMH1	ENSG00000105443	CYTH2	0.609	0	0
ENSG00000010803	SCMH1	ENSG00000106701	FSD1L	0.609	0	0
ENSG00000010803	SCMH1	ENSG00000108175	ZMIZ1	0.602	0	0
ENSG00000010803	SCMH1	ENSG00000113161	HMGCR	0.625	0	0
ENSG00000010803	SCMH1	ENSG00000114268	PFKFB4	0.621	0	0
ENSG00000010803	SCMH1	ENSG00000115963	RND3	0.601	0	0
ENSG00000010803	SCMH1	ENSG00000117362	APH1A	0.624	0	0
ENSG00000010803	SCMH1	ENSG00000121989	ACVR2A	0.622	0	0
ENSG00000010803	SCMH1	ENSG00000122359	ANXA11	-0.587	0	0
ENSG00000010803	SCMH1	ENSG00000122550	KLHL7	0.625	0	0
ENSG00000010803	SCMH1	ENSG00000122643	NT5C3A	0.62	0	0
ENSG00000010803	SCMH1	ENSG00000126970	ZC4H2	0.638	0	0
ENSG00000010803	SCMH1	ENSG00000130508	PXDN	0.608	0	0
ENSG00000010803	SCMH1	ENSG00000134717	BTF3L4	0.619	0	0
ENSG00000010803	SCMH1	ENSG00000134824	FADS2	0.617	0	0
ENSG00000010803	SCMH1	ENSG00000137942	FNBP1L	0.609	0	0
ENSG00000010803	SCMH1	ENSG00000138413	IDH1	0.634	0	0
ENSG00000010803	SCMH1	ENSG00000147180	ZNF711	0.603	0	0
ENSG00000010803	SCMH1	ENSG00000151458	ANKRD50	0.602	0	0
ENSG00000010803	SCMH1	ENSG00000154548	SRSF12	0.623	0	0
ENSG00000010803	SCMH1	ENSG00000162959	MEMO1	0.602	0	0
ENSG00000010803	SCMH1	ENSG00000179222	MAGED1	0.605	0	0
ENSG00000010803	SCMH1	ENSG00000180543	TSPYL5	0.607	0	0
ENSG00000010803	SCMH1	ENSG00000181104	F2R	0.618	0	0
ENSG00000010803	SCMH1	ENSG00000182831	C16orf72	0.601	0	0
ENSG00000010803	SCMH1	ENSG00000183161	FANCF	0.611	0	0
ENSG00000010803	SCMH1	ENSG00000198742	SMURF1	0.616	0	0
ENSG00000010803	SCMH1	ENSG00000205352	PRR13	-0.578	0	0
ENSG00000010803	SCMH1	ENSG00000213420	GPC2	0.615	0	0
ENSG00000010803	SCMH1	ENSG00000259956	RBM15B	0.629	0	0
ENSG00000010803	SCMH1	ENSG00000281289	LSS	0.605	0	0
ENSG00000011451	WIZ	ENSG00000015133	CCDC88C	0.603	0	0
ENSG00000011451	WIZ	ENSG00000019582	CD74	-0.577	0	0
ENSG00000011451	WIZ	ENSG00000020256	ZFP64	0.637	0	0
ENSG00000011451	WIZ	ENSG00000021574	SPAST	0.613	0	0
ENSG00000011451	WIZ	ENSG00000049860	HEXB	-0.576	0	0
ENSG00000011451	WIZ	ENSG00000064547	LPAR2	0.601	0	0
ENSG00000011451	WIZ	ENSG00000067445	TRO	0.605	0	0
ENSG00000011451	WIZ	ENSG00000070759	TESK2	-0.58	0	0
ENSG00000011451	WIZ	ENSG00000071054	MAP4K4	0.611	0	0
ENSG00000011451	WIZ	ENSG00000072401	UBE2D1	0.62	0	0
ENSG00000011451	WIZ	ENSG00000076604	TRAF4	0.622	0	0
ENSG00000011451	WIZ	ENSG00000085552	IGSF9	0.614	0	0
ENSG00000011451	WIZ	ENSG00000085871	MGST2	-0.576	0	0
ENSG00000011451	WIZ	ENSG00000087076	HSD17B14	-0.583	0	0
ENSG00000011451	WIZ	ENSG00000090020	SLC9A1	-0.579	0	0
ENSG00000011451	WIZ	ENSG00000100362	PVALB	-0.571	0	0
ENSG00000011451	WIZ	ENSG00000101367	MAPRE1	0.631	0	0
ENSG00000011451	WIZ	ENSG00000101928	MOSPD1	0.606	0	0
ENSG00000011451	WIZ	ENSG00000103460	TOX3	0.613	0	0
ENSG00000011451	WIZ	ENSG00000103490	PYCARD	-0.572	0	0
ENSG00000011451	WIZ	ENSG00000103855	CD276	0.632	0	0
ENSG00000011451	WIZ	ENSG00000105357	MYH14	-0.582	0	0
ENSG00000011451	WIZ	ENSG00000105426	PTPRS	0.627	0	0
ENSG00000011451	WIZ	ENSG00000105443	CYTH2	0.619	0	0
ENSG00000011451	WIZ	ENSG00000105711	SCN1B	-0.578	0	0
ENSG00000011451	WIZ	ENSG00000106443	PHF14	0.613	0	0
ENSG00000011451	WIZ	ENSG00000106701	FSD1L	0.61	0	0
ENSG00000011451	WIZ	ENSG00000113161	HMGCR	0.631	0	0
ENSG00000011451	WIZ	ENSG00000113758	DBN1	0.607	0	0
ENSG00000011451	WIZ	ENSG00000114268	PFKFB4	0.612	0	0
ENSG00000011451	WIZ	ENSG00000115091	ACTR3	0.623	0	0
ENSG00000011451	WIZ	ENSG00000115963	RND3	0.616	0	0
ENSG00000011451	WIZ	ENSG00000116273	PHF13	0.61	0	0
ENSG00000011451	WIZ	ENSG00000117362	APH1A	0.626	0	0
ENSG00000011451	WIZ	ENSG00000121064	SCPEP1	-0.576	0	0
ENSG00000011451	WIZ	ENSG00000121989	ACVR2A	0.622	0	0
ENSG00000011451	WIZ	ENSG00000122359	ANXA11	-0.588	0	0
ENSG00000011451	WIZ	ENSG00000122550	KLHL7	0.618	0	0
ENSG00000011451	WIZ	ENSG00000122643	NT5C3A	0.624	0	0
ENSG00000011451	WIZ	ENSG00000123329	ARHGAP9	-0.572	0	0
ENSG00000011451	WIZ	ENSG00000126970	ZC4H2	0.641	0	0
ENSG00000011451	WIZ	ENSG00000129480	DTD2	0.601	0	0
ENSG00000011451	WIZ	ENSG00000130508	PXDN	0.62	0	0
ENSG00000011451	WIZ	ENSG00000132003	ZSWIM4	0.612	0	0
ENSG00000011451	WIZ	ENSG00000133216	EPHB2	0.609	0	0
ENSG00000011451	WIZ	ENSG00000134717	BTF3L4	0.625	0	0
ENSG00000011451	WIZ	ENSG00000134824	FADS2	0.626	0	0
ENSG00000011451	WIZ	ENSG00000135525	MAP7	-0.583	0	0
ENSG00000011451	WIZ	ENSG00000136261	BZW2	0.604	0	0
ENSG00000011451	WIZ	ENSG00000136448	NMT1	-0.58	0	0
ENSG00000011451	WIZ	ENSG00000137942	FNBP1L	0.608	0	0
ENSG00000011451	WIZ	ENSG00000138413	IDH1	0.642	0	0
ENSG00000011451	WIZ	ENSG00000139793	MBNL2	-0.584	0	0
ENSG00000011451	WIZ	ENSG00000142449	FBN3	0.607	0	0
ENSG00000011451	WIZ	ENSG00000143067	ZNF697	0.609	0	0
ENSG00000011451	WIZ	ENSG00000143147	GPR161	0.612	0	0
ENSG00000011451	WIZ	ENSG00000143324	XPR1	0.601	0	0
ENSG00000011451	WIZ	ENSG00000143797	MBOAT2	0.608	0	0
ENSG00000011451	WIZ	ENSG00000147180	ZNF711	0.602	0	0
ENSG00000011451	WIZ	ENSG00000148120	C9orf3	-0.573	0	0
ENSG00000011451	WIZ	ENSG00000151458	ANKRD50	0.61	0	0
ENSG00000011451	WIZ	ENSG00000154548	SRSF12	0.627	0	0
ENSG00000011451	WIZ	ENSG00000157851	DPYSL5	0.604	0	0
ENSG00000011451	WIZ	ENSG00000160233	LRRC3	0.609	0	0
ENSG00000011451	WIZ	ENSG00000160808	MYL3	-0.578	0	0
ENSG00000011451	WIZ	ENSG00000162931	TRIM17	-0.573	0	0
ENSG00000011451	WIZ	ENSG00000162959	MEMO1	0.614	0	0
ENSG00000011451	WIZ	ENSG00000163431	LMOD1	-0.58	0	0
ENSG00000011451	WIZ	ENSG00000164402	44082	-0.584	0	0
ENSG00000011451	WIZ	ENSG00000165092	ALDH1A1	-0.572	0	0
ENSG00000011451	WIZ	ENSG00000167434	CA4	-0.579	0	0
ENSG00000011451	WIZ	ENSG00000167470	MIDN	0.632	0	0
ENSG00000011451	WIZ	ENSG00000169951	ZNF764	0.62	0	0
ENSG00000011451	WIZ	ENSG00000171204	TMEM126B	-0.573	0	0
ENSG00000011451	WIZ	ENSG00000172239	PAIP1	0.604	0	0
ENSG00000011451	WIZ	ENSG00000172315	TP53RK	0.614	0	0
ENSG00000011451	WIZ	ENSG00000176046	NUPR1	-0.573	0	0
ENSG00000011451	WIZ	ENSG00000176887	SOX11	0.62	0	0
ENSG00000011451	WIZ	ENSG00000179222	MAGED1	0.614	0	0
ENSG00000011451	WIZ	ENSG00000180543	TSPYL5	0.619	0	0
ENSG00000011451	WIZ	ENSG00000181104	F2R	0.632	0	0
ENSG00000011451	WIZ	ENSG00000181588	MEX3D	0.616	0	0
ENSG00000011451	WIZ	ENSG00000182831	C16orf72	0.611	0	0
ENSG00000011451	WIZ	ENSG00000183161	FANCF	0.63	0	0
ENSG00000011451	WIZ	ENSG00000184009	ACTG1	0.621	0	0
ENSG00000011451	WIZ	ENSG00000185630	PBX1	0.611	0	0
ENSG00000011451	WIZ	ENSG00000187922	LCN10	-0.573	0	0
ENSG00000011451	WIZ	ENSG00000189369	GSPT2	0.603	0	0
ENSG00000011451	WIZ	ENSG00000197122	SRC	0.611	0	0
ENSG00000011451	WIZ	ENSG00000198742	SMURF1	0.615	0	0
ENSG00000011451	WIZ	ENSG00000205352	PRR13	-0.579	0	0
ENSG00000011451	WIZ	ENSG00000212747	FAM127C	0.606	0	0
ENSG00000011451	WIZ	ENSG00000213420	GPC2	0.632	0	0
ENSG00000011451	WIZ	ENSG00000221926	TRIM16	0.608	0	0
ENSG00000011451	WIZ	ENSG00000230708	HLA-DPB1	-0.575	0	0
ENSG00000011451	WIZ	ENSG00000241697	TMEFF1	0.602	0	0
ENSG00000011451	WIZ	ENSG00000259956	RBM15B	0.642	0	0
ENSG00000015133	CCDC88C	ENSG00000019582	CD74	-0.591	0	0
ENSG00000015133	CCDC88C	ENSG00000020256	ZFP64	0.642	0	0
ENSG00000015133	CCDC88C	ENSG00000021574	SPAST	0.609	0	0
ENSG00000015133	CCDC88C	ENSG00000044524	EPHA3	0.604	0	0
ENSG00000015133	CCDC88C	ENSG00000064547	LPAR2	0.609	0	0
ENSG00000015133	CCDC88C	ENSG00000067141	NEO1	0.605	0	0
ENSG00000015133	CCDC88C	ENSG00000067445	TRO	0.605	0	0
ENSG00000015133	CCDC88C	ENSG00000070759	TESK2	-0.599	0	0
ENSG00000015133	CCDC88C	ENSG00000071054	MAP4K4	0.621	0	0
ENSG00000015133	CCDC88C	ENSG00000072401	UBE2D1	0.621	0	0
ENSG00000015133	CCDC88C	ENSG00000073536	NLE1	0.609	0	0
ENSG00000015133	CCDC88C	ENSG00000076604	TRAF4	0.622	0	0
ENSG00000015133	CCDC88C	ENSG00000078114	NEBL	-0.581	0	0
ENSG00000015133	CCDC88C	ENSG00000082701	GSK3B	0.609	0	0
ENSG00000015133	CCDC88C	ENSG00000085552	IGSF9	0.62	0	0
ENSG00000015133	CCDC88C	ENSG00000087076	HSD17B14	-0.598	0	0
ENSG00000015133	CCDC88C	ENSG00000089639	GMIP	0.604	0	0
ENSG00000015133	CCDC88C	ENSG00000090020	SLC9A1	-0.608	0	0
ENSG00000015133	CCDC88C	ENSG00000091482	SMPX	-0.591	0	0
ENSG00000015133	CCDC88C	ENSG00000092850	TEKT2	0.608	0	0
ENSG00000015133	CCDC88C	ENSG00000100362	PVALB	-0.603	0	0
ENSG00000015133	CCDC88C	ENSG00000101367	MAPRE1	0.641	0	0
ENSG00000015133	CCDC88C	ENSG00000101928	MOSPD1	0.613	0	0
ENSG00000015133	CCDC88C	ENSG00000103175	WFDC1	-0.599	0	0
ENSG00000015133	CCDC88C	ENSG00000103460	TOX3	0.618	0	0
ENSG00000015133	CCDC88C	ENSG00000103490	PYCARD	-0.595	0	0
ENSG00000015133	CCDC88C	ENSG00000103855	CD276	0.641	0	0
ENSG00000015133	CCDC88C	ENSG00000105357	MYH14	-0.609	0	0
ENSG00000015133	CCDC88C	ENSG00000105426	PTPRS	0.621	0	0
ENSG00000015133	CCDC88C	ENSG00000105443	CYTH2	0.617	0	0
ENSG00000015133	CCDC88C	ENSG00000105655	ISYNA1	0.612	0	0
ENSG00000015133	CCDC88C	ENSG00000105711	SCN1B	-0.613	0	0
ENSG00000015133	CCDC88C	ENSG00000105855	ITGB8	0.608	0	0
ENSG00000015133	CCDC88C	ENSG00000106351	AGFG2	-0.594	0	0
ENSG00000015133	CCDC88C	ENSG00000106443	PHF14	0.615	0	0
ENSG00000015133	CCDC88C	ENSG00000106701	FSD1L	0.611	0	0
ENSG00000015133	CCDC88C	ENSG00000108828	VAT1	0.604	0	0
ENSG00000015133	CCDC88C	ENSG00000112245	PTP4A1	0.604	0	0
ENSG00000015133	CCDC88C	ENSG00000113161	HMGCR	0.637	0	0
ENSG00000015133	CCDC88C	ENSG00000113758	DBN1	0.611	0	0
ENSG00000015133	CCDC88C	ENSG00000114268	PFKFB4	0.606	0	0
ENSG00000015133	CCDC88C	ENSG00000114541	FRMD4B	0.603	0	0
ENSG00000015133	CCDC88C	ENSG00000114554	PLXNA1	0.602	0	0
ENSG00000015133	CCDC88C	ENSG00000115091	ACTR3	0.629	0	0
ENSG00000015133	CCDC88C	ENSG00000115457	IGFBP2	0.609	0	0
ENSG00000015133	CCDC88C	ENSG00000115963	RND3	0.619	0	0
ENSG00000015133	CCDC88C	ENSG00000116273	PHF13	0.613	0	0
ENSG00000015133	CCDC88C	ENSG00000117362	APH1A	0.626	0	0
ENSG00000015133	CCDC88C	ENSG00000121989	ACVR2A	0.622	0	0
ENSG00000015133	CCDC88C	ENSG00000122359	ANXA11	-0.586	0	0
ENSG00000015133	CCDC88C	ENSG00000122550	KLHL7	0.62	0	0
ENSG00000015133	CCDC88C	ENSG00000122643	NT5C3A	0.619	0	0
ENSG00000015133	CCDC88C	ENSG00000123329	ARHGAP9	-0.602	0	0
ENSG00000015133	CCDC88C	ENSG00000125266	EFNB2	0.603	0	0
ENSG00000015133	CCDC88C	ENSG00000125347	IRF1	-0.575	0	0
ENSG00000015133	CCDC88C	ENSG00000125898	FAM110A	0.603	0	0
ENSG00000015133	CCDC88C	ENSG00000126970	ZC4H2	0.647	0	0
ENSG00000015133	CCDC88C	ENSG00000127334	DYRK2	0.608	0	0
ENSG00000015133	CCDC88C	ENSG00000127399	LRRC61	0.605	0	0
ENSG00000015133	CCDC88C	ENSG00000129480	DTD2	0.608	0	0
ENSG00000015133	CCDC88C	ENSG00000130508	PXDN	0.634	0	0
ENSG00000015133	CCDC88C	ENSG00000131043	AAR2	0.601	0	0
ENSG00000015133	CCDC88C	ENSG00000132003	ZSWIM4	0.609	0	0
ENSG00000015133	CCDC88C	ENSG00000133216	EPHB2	0.614	0	0
ENSG00000015133	CCDC88C	ENSG00000134323	MYCN	0.612	0	0
ENSG00000015133	CCDC88C	ENSG00000134369	NAV1	0.607	0	0
ENSG00000015133	CCDC88C	ENSG00000134717	BTF3L4	0.631	0	0
ENSG00000015133	CCDC88C	ENSG00000134769	DTNA	-0.585	0	0
ENSG00000015133	CCDC88C	ENSG00000134824	FADS2	0.637	0	0
ENSG00000015133	CCDC88C	ENSG00000135525	MAP7	-0.602	0	0
ENSG00000015133	CCDC88C	ENSG00000136156	ITM2B	-0.591	0	0
ENSG00000015133	CCDC88C	ENSG00000136261	BZW2	0.611	0	0
ENSG00000015133	CCDC88C	ENSG00000136379	ABHD17C	0.607	0	0
ENSG00000015133	CCDC88C	ENSG00000136425	CIB2	0.604	0	0
ENSG00000015133	CCDC88C	ENSG00000136448	NMT1	-0.588	0	0
ENSG00000015133	CCDC88C	ENSG00000137942	FNBP1L	0.601	0	0
ENSG00000015133	CCDC88C	ENSG00000138193	PLCE1	0.609	0	0
ENSG00000015133	CCDC88C	ENSG00000138413	IDH1	0.649	0	0
ENSG00000015133	CCDC88C	ENSG00000140557	ST8SIA2	0.604	0	0
ENSG00000015133	CCDC88C	ENSG00000140988	RPS2	0.611	0	0
ENSG00000015133	CCDC88C	ENSG00000142449	FBN3	0.611	0	0
ENSG00000015133	CCDC88C	ENSG00000143028	SYPL2	-0.577	0	0
ENSG00000015133	CCDC88C	ENSG00000143061	IGSF3	0.605	0	0
ENSG00000015133	CCDC88C	ENSG00000143067	ZNF697	0.602	0	0
ENSG00000015133	CCDC88C	ENSG00000143147	GPR161	0.611	0	0
ENSG00000015133	CCDC88C	ENSG00000143324	XPR1	0.601	0	0
ENSG00000015133	CCDC88C	ENSG00000143797	MBOAT2	0.617	0	0
ENSG00000015133	CCDC88C	ENSG00000146535	GNA12	0.609	0	0
ENSG00000015133	CCDC88C	ENSG00000147100	SLC16A2	0.601	0	0
ENSG00000015133	CCDC88C	ENSG00000147432	CHRNB3	-0.571	0	0
ENSG00000015133	CCDC88C	ENSG00000147889	CDKN2A	-0.6	0	0
ENSG00000015133	CCDC88C	ENSG00000148120	C9orf3	-0.591	0	0
ENSG00000015133	CCDC88C	ENSG00000148377	IDI2	-0.581	0	0
ENSG00000015133	CCDC88C	ENSG00000151458	ANKRD50	0.616	0	0
ENSG00000015133	CCDC88C	ENSG00000152078	TMEM56	-0.573	0	0
ENSG00000015133	CCDC88C	ENSG00000153048	CARHSP1	0.61	0	0
ENSG00000015133	CCDC88C	ENSG00000154545	MAGED4	0.603	0	0
ENSG00000015133	CCDC88C	ENSG00000154548	SRSF12	0.632	0	0
ENSG00000015133	CCDC88C	ENSG00000155330	C16orf87	0.61	0	0
ENSG00000015133	CCDC88C	ENSG00000155893	PXYLP1	0.607	0	0
ENSG00000015133	CCDC88C	ENSG00000157833	GAREML	0.606	0	0
ENSG00000015133	CCDC88C	ENSG00000157851	DPYSL5	0.602	0	0
ENSG00000015133	CCDC88C	ENSG00000158813	EDA	0.602	0	0
ENSG00000015133	CCDC88C	ENSG00000160233	LRRC3	0.602	0	0
ENSG00000015133	CCDC88C	ENSG00000160293	VAV2	0.607	0	0
ENSG00000015133	CCDC88C	ENSG00000160685	ZBTB7B	-0.584	0	0
ENSG00000015133	CCDC88C	ENSG00000162458	FBLIM1	0.602	0	0
ENSG00000015133	CCDC88C	ENSG00000162931	TRIM17	-0.604	0	0
ENSG00000015133	CCDC88C	ENSG00000162959	MEMO1	0.606	0	0
ENSG00000015133	CCDC88C	ENSG00000163431	LMOD1	-0.594	0	0
ENSG00000015133	CCDC88C	ENSG00000164309	CMYA5	-0.598	0	0
ENSG00000015133	CCDC88C	ENSG00000164402	44082	-0.614	0	0
ENSG00000015133	CCDC88C	ENSG00000165092	ALDH1A1	-0.585	0	0
ENSG00000015133	CCDC88C	ENSG00000167434	CA4	-0.611	0	0
ENSG00000015133	CCDC88C	ENSG00000167470	MIDN	0.635	0	0
ENSG00000015133	CCDC88C	ENSG00000168398	BDKRB2	-0.571	0	0
ENSG00000015133	CCDC88C	ENSG00000169184	MN1	0.609	0	0
ENSG00000015133	CCDC88C	ENSG00000169951	ZNF764	0.61	0	0
ENSG00000015133	CCDC88C	ENSG00000170276	HSPB2	-0.578	0	0
ENSG00000015133	CCDC88C	ENSG00000171204	TMEM126B	-0.595	0	0
ENSG00000015133	CCDC88C	ENSG00000171843	MLLT3	0.601	0	0
ENSG00000015133	CCDC88C	ENSG00000172239	PAIP1	0.612	0	0
ENSG00000015133	CCDC88C	ENSG00000172315	TP53RK	0.613	0	0
ENSG00000015133	CCDC88C	ENSG00000172830	SSH3	-0.596	0	0
ENSG00000015133	CCDC88C	ENSG00000173457	PPP1R14B	0.602	0	0
ENSG00000015133	CCDC88C	ENSG00000174791	RIN1	-0.6	0	0
ENSG00000015133	CCDC88C	ENSG00000175130	MARCKSL1	0.606	0	0
ENSG00000015133	CCDC88C	ENSG00000175183	CSRP2	0.605	0	0
ENSG00000015133	CCDC88C	ENSG00000176046	NUPR1	-0.609	0	0
ENSG00000015133	CCDC88C	ENSG00000176887	SOX11	0.619	0	0
ENSG00000015133	CCDC88C	ENSG00000177051	FBXO46	0.604	0	0
ENSG00000015133	CCDC88C	ENSG00000178927	C17orf62	0.603	0	0
ENSG00000015133	CCDC88C	ENSG00000179222	MAGED1	0.612	0	0
ENSG00000015133	CCDC88C	ENSG00000179455	MKRN3	0.608	0	0
ENSG00000015133	CCDC88C	ENSG00000180543	TSPYL5	0.62	0	0
ENSG00000015133	CCDC88C	ENSG00000181036	FCRL6	-0.588	0	0
ENSG00000015133	CCDC88C	ENSG00000181104	F2R	0.644	0	0
ENSG00000015133	CCDC88C	ENSG00000181350	LRRC75A	0.609	0	0
ENSG00000015133	CCDC88C	ENSG00000181588	MEX3D	0.618	0	0
ENSG00000015133	CCDC88C	ENSG00000182175	RGMA	0.608	0	0
ENSG00000015133	CCDC88C	ENSG00000182359	KBTBD3	-0.604	0	0
ENSG00000015133	CCDC88C	ENSG00000182831	C16orf72	0.61	0	0
ENSG00000015133	CCDC88C	ENSG00000183161	FANCF	0.634	0	0
ENSG00000015133	CCDC88C	ENSG00000184009	ACTG1	0.624	0	0
ENSG00000015133	CCDC88C	ENSG00000184486	POU3F2	0.609	0	0
ENSG00000015133	CCDC88C	ENSG00000185630	PBX1	0.615	0	0
ENSG00000015133	CCDC88C	ENSG00000185942	NKAIN3	0.604	0	0
ENSG00000015133	CCDC88C	ENSG00000187243	MAGED4B	0.601	0	0
ENSG00000015133	CCDC88C	ENSG00000187323	DCC	0.605	0	0
ENSG00000015133	CCDC88C	ENSG00000187922	LCN10	-0.594	0	0
ENSG00000015133	CCDC88C	ENSG00000196476	C20orf96	0.607	0	0
ENSG00000015133	CCDC88C	ENSG00000197122	SRC	0.606	0	0
ENSG00000015133	CCDC88C	ENSG00000198324	FAM109A	0.601	0	0
ENSG00000015133	CCDC88C	ENSG00000198742	SMURF1	0.617	0	0
ENSG00000015133	CCDC88C	ENSG00000205336	ADGRG1	0.602	0	0
ENSG00000015133	CCDC88C	ENSG00000205352	PRR13	-0.595	0	0
ENSG00000015133	CCDC88C	ENSG00000206395	DDAH2	0.609	0	0
ENSG00000015133	CCDC88C	ENSG00000212747	FAM127C	0.606	0	0
ENSG00000015133	CCDC88C	ENSG00000213420	GPC2	0.63	0	0
ENSG00000015133	CCDC88C	ENSG00000221926	TRIM16	0.609	0	0
ENSG00000015133	CCDC88C	ENSG00000228128	DDAH2	0.609	0	0
ENSG00000015133	CCDC88C	ENSG00000228163	HLA-DPA1	-0.591	0	0
ENSG00000015133	CCDC88C	ENSG00000230708	HLA-DPB1	-0.605	0	0
ENSG00000015133	CCDC88C	ENSG00000241697	TMEFF1	0.608	0	0
ENSG00000015133	CCDC88C	ENSG00000254445	HSPB2-C11orf52	-0.589	0	0
ENSG00000015133	CCDC88C	ENSG00000259956	RBM15B	0.646	0	0
ENSG00000015133	CCDC88C	ENSG00000261717	RP11-77K12.1	0.601	0	0
ENSG00000015133	CCDC88C	ENSG00000272398	CD24	0.611	0	0
ENSG00000015133	CCDC88C	ENSG00000274665	PVALB	-0.603	0	0
ENSG00000015133	CCDC88C	ENSG00000275565	ALOX5	-0.573	0	0
ENSG00000015413	DPEP1	ENSG00000019582	CD74	-0.572	0	0
ENSG00000015413	DPEP1	ENSG00000105426	PTPRS	0.612	0	0
ENSG00000015413	DPEP1	ENSG00000169951	ZNF764	0.607	0	0
ENSG00000018189	RUFY3	ENSG00000020256	ZFP64	0.631	0	0
ENSG00000018189	RUFY3	ENSG00000021574	SPAST	0.621	0	0
ENSG00000018189	RUFY3	ENSG00000049860	HEXB	-0.579	0	0
ENSG00000018189	RUFY3	ENSG00000067141	NEO1	0.612	0	0
ENSG00000018189	RUFY3	ENSG00000067445	TRO	0.622	0	0
ENSG00000018189	RUFY3	ENSG00000070759	TESK2	-0.573	0	0
ENSG00000018189	RUFY3	ENSG00000071054	MAP4K4	0.607	0	0
ENSG00000018189	RUFY3	ENSG00000072401	UBE2D1	0.627	0	0
ENSG00000018189	RUFY3	ENSG00000073711	PPP2R3A	0.601	0	0
ENSG00000018189	RUFY3	ENSG00000078699	CBFA2T2	0.61	0	0
ENSG00000018189	RUFY3	ENSG00000082146	STRADB	0.602	0	0
ENSG00000018189	RUFY3	ENSG00000082701	GSK3B	0.622	0	0
ENSG00000018189	RUFY3	ENSG00000089351	GRAMD1A	0.604	0	0
ENSG00000018189	RUFY3	ENSG00000106701	FSD1L	0.621	0	0
ENSG00000018189	RUFY3	ENSG00000108175	ZMIZ1	0.612	0	0
ENSG00000018189	RUFY3	ENSG00000110987	BCL7A	0.602	0	0
ENSG00000018189	RUFY3	ENSG00000113161	HMGCR	0.621	0	0
ENSG00000018189	RUFY3	ENSG00000114268	PFKFB4	0.628	0	0
ENSG00000018189	RUFY3	ENSG00000114520	SNX4	0.611	0	0
ENSG00000018189	RUFY3	ENSG00000115091	ACTR3	0.63	0	0
ENSG00000018189	RUFY3	ENSG00000115963	RND3	0.603	0	0
ENSG00000018189	RUFY3	ENSG00000119682	AREL1	0.601	0	0
ENSG00000018189	RUFY3	ENSG00000121989	ACVR2A	0.63	0	0
ENSG00000018189	RUFY3	ENSG00000122359	ANXA11	-0.597	0	0
ENSG00000018189	RUFY3	ENSG00000122550	KLHL7	0.635	0	0
ENSG00000018189	RUFY3	ENSG00000122643	NT5C3A	0.625	0	0
ENSG00000018189	RUFY3	ENSG00000134717	BTF3L4	0.623	0	0
ENSG00000018189	RUFY3	ENSG00000137040	RANBP6	0.603	0	0
ENSG00000018189	RUFY3	ENSG00000137942	FNBP1L	0.62	0	0
ENSG00000018189	RUFY3	ENSG00000143067	ZNF697	0.603	0	0
ENSG00000018189	RUFY3	ENSG00000143147	GPR161	0.603	0	0
ENSG00000018189	RUFY3	ENSG00000143797	MBOAT2	0.606	0	0
ENSG00000018189	RUFY3	ENSG00000147180	ZNF711	0.619	0	0
ENSG00000018189	RUFY3	ENSG00000148154	UGCG	0.601	0	0
ENSG00000018189	RUFY3	ENSG00000149313	AASDHPPT	0.601	0	0
ENSG00000018189	RUFY3	ENSG00000151458	ANKRD50	0.61	0	0
ENSG00000018189	RUFY3	ENSG00000154548	SRSF12	0.624	0	0
ENSG00000018189	RUFY3	ENSG00000160233	LRRC3	0.601	0	0
ENSG00000018189	RUFY3	ENSG00000162959	MEMO1	0.61	0	0
ENSG00000018189	RUFY3	ENSG00000164916	FOXK1	0.601	0	0
ENSG00000018189	RUFY3	ENSG00000166188	ZNF319	0.602	0	0
ENSG00000018189	RUFY3	ENSG00000167720	SRR	0.606	0	0
ENSG00000018189	RUFY3	ENSG00000175287	PHYHD1	-0.585	0	0
ENSG00000018189	RUFY3	ENSG00000179222	MAGED1	0.608	0	0
ENSG00000018189	RUFY3	ENSG00000180543	TSPYL5	0.611	0	0
ENSG00000018189	RUFY3	ENSG00000182831	C16orf72	0.611	0	0
ENSG00000018189	RUFY3	ENSG00000189369	GSPT2	0.605	0	0
ENSG00000018189	RUFY3	ENSG00000196357	ZNF565	0.611	0	0
ENSG00000018189	RUFY3	ENSG00000197122	SRC	0.602	0	0
ENSG00000018189	RUFY3	ENSG00000198420	TCAF1	0.606	0	0
ENSG00000018189	RUFY3	ENSG00000198742	SMURF1	0.623	0	0
ENSG00000018189	RUFY3	ENSG00000205352	PRR13	-0.592	0	0
ENSG00000018189	RUFY3	ENSG00000282873	BCL7A	0.602	0	0
ENSG00000019582	CD74	ENSG00000020256	ZFP64	-0.634	0	0
ENSG00000019582	CD74	ENSG00000021574	SPAST	-0.621	0	0
ENSG00000019582	CD74	ENSG00000044524	EPHA3	-0.574	0	0
ENSG00000019582	CD74	ENSG00000064547	LPAR2	-0.591	0	0
ENSG00000019582	CD74	ENSG00000066382	MPPED2	-0.578	0	0
ENSG00000019582	CD74	ENSG00000066735	KIF26A	-0.571	0	0
ENSG00000019582	CD74	ENSG00000067141	NEO1	-0.603	0	0
ENSG00000019582	CD74	ENSG00000067445	TRO	-0.605	0	0
ENSG00000019582	CD74	ENSG00000070444	MNT	-0.575	0	0
ENSG00000019582	CD74	ENSG00000071054	MAP4K4	-0.612	0	0
ENSG00000019582	CD74	ENSG00000071246	VASH1	-0.582	0	0
ENSG00000019582	CD74	ENSG00000072401	UBE2D1	-0.627	0	0
ENSG00000019582	CD74	ENSG00000073536	NLE1	-0.588	0	0
ENSG00000019582	CD74	ENSG00000073711	PPP2R3A	-0.592	0	0
ENSG00000019582	CD74	ENSG00000075240	GRAMD4	-0.572	0	0
ENSG00000019582	CD74	ENSG00000075461	CACNG4	-0.574	0	0
ENSG00000019582	CD74	ENSG00000076604	TRAF4	-0.616	0	0
ENSG00000019582	CD74	ENSG00000077279	DCX	-0.576	0	0
ENSG00000019582	CD74	ENSG00000077380	DYNC1I2	-0.585	0	0
ENSG00000019582	CD74	ENSG00000078699	CBFA2T2	-0.592	0	0
ENSG00000019582	CD74	ENSG00000079462	PAFAH1B3	-0.582	0	0
ENSG00000019582	CD74	ENSG00000080845	DLGAP4	-0.581	0	0
ENSG00000019582	CD74	ENSG00000085552	IGSF9	-0.608	0	0
ENSG00000019582	CD74	ENSG00000087266	SH3BP2	-0.579	0	0
ENSG00000019582	CD74	ENSG00000089351	GRAMD1A	-0.599	0	0
ENSG00000019582	CD74	ENSG00000089639	GMIP	-0.583	0	0
ENSG00000019582	CD74	ENSG00000092850	TEKT2	-0.573	0	0
ENSG00000019582	CD74	ENSG00000100271	TTLL1	-0.582	0	0
ENSG00000019582	CD74	ENSG00000101236	RNF24	-0.576	0	0
ENSG00000019582	CD74	ENSG00000101367	MAPRE1	-0.622	0	0
ENSG00000019582	CD74	ENSG00000101928	MOSPD1	-0.618	0	0
ENSG00000019582	CD74	ENSG00000102302	FGD1	-0.588	0	0
ENSG00000019582	CD74	ENSG00000103160	HSDL1	-0.591	0	0
ENSG00000019582	CD74	ENSG00000103460	TOX3	-0.6	0	0
ENSG00000019582	CD74	ENSG00000103653	CSK	-0.598	0	0
ENSG00000019582	CD74	ENSG00000103855	CD276	-0.62	0	0
ENSG00000019582	CD74	ENSG00000105426	PTPRS	-0.624	0	0
ENSG00000019582	CD74	ENSG00000105443	CYTH2	-0.615	0	0
ENSG00000019582	CD74	ENSG00000105655	ISYNA1	-0.58	0	0
ENSG00000019582	CD74	ENSG00000105676	ARMC6	-0.599	0	0
ENSG00000019582	CD74	ENSG00000105928	DFNA5	-0.576	0	0
ENSG00000019582	CD74	ENSG00000106443	PHF14	-0.611	0	0
ENSG00000019582	CD74	ENSG00000106701	FSD1L	-0.616	0	0
ENSG00000019582	CD74	ENSG00000106723	SPIN1	-0.582	0	0
ENSG00000019582	CD74	ENSG00000108175	ZMIZ1	-0.601	0	0
ENSG00000019582	CD74	ENSG00000110987	BCL7A	-0.608	0	0
ENSG00000019582	CD74	ENSG00000112182	BACH2	-0.597	0	0
ENSG00000019582	CD74	ENSG00000112305	SMAP1	-0.571	0	0
ENSG00000019582	CD74	ENSG00000112406	HECA	-0.572	0	0
ENSG00000019582	CD74	ENSG00000113161	HMGCR	-0.626	0	0
ENSG00000019582	CD74	ENSG00000113657	DPYSL3	-0.573	0	0
ENSG00000019582	CD74	ENSG00000113758	DBN1	-0.596	0	0
ENSG00000019582	CD74	ENSG00000114268	PFKFB4	-0.618	0	0
ENSG00000019582	CD74	ENSG00000114520	SNX4	-0.596	0	0
ENSG00000019582	CD74	ENSG00000114541	FRMD4B	-0.575	0	0
ENSG00000019582	CD74	ENSG00000114554	PLXNA1	-0.595	0	0
ENSG00000019582	CD74	ENSG00000115091	ACTR3	-0.628	0	0
ENSG00000019582	CD74	ENSG00000115963	RND3	-0.613	0	0
ENSG00000019582	CD74	ENSG00000116273	PHF13	-0.603	0	0
ENSG00000019582	CD74	ENSG00000117362	APH1A	-0.627	0	0
ENSG00000019582	CD74	ENSG00000121989	ACVR2A	-0.623	0	0
ENSG00000019582	CD74	ENSG00000122550	KLHL7	-0.626	0	0
ENSG00000019582	CD74	ENSG00000122643	NT5C3A	-0.627	0	0
ENSG00000019582	CD74	ENSG00000123444	KBTBD4	-0.588	0	0
ENSG00000019582	CD74	ENSG00000124217	MOCS3	-0.581	0	0
ENSG00000019582	CD74	ENSG00000125266	EFNB2	-0.575	0	0
ENSG00000019582	CD74	ENSG00000125898	FAM110A	-0.576	0	0
ENSG00000019582	CD74	ENSG00000126947	ARMCX1	-0.574	0	0
ENSG00000019582	CD74	ENSG00000126970	ZC4H2	-0.639	0	0
ENSG00000019582	CD74	ENSG00000127241	MASP1	-0.574	0	0
ENSG00000019582	CD74	ENSG00000127334	DYRK2	-0.591	0	0
ENSG00000019582	CD74	ENSG00000127399	LRRC61	-0.573	0	0
ENSG00000019582	CD74	ENSG00000128346	C22orf23	-0.574	0	0
ENSG00000019582	CD74	ENSG00000129197	RPAIN	-0.582	0	0
ENSG00000019582	CD74	ENSG00000129480	DTD2	-0.603	0	0
ENSG00000019582	CD74	ENSG00000130508	PXDN	-0.607	0	0
ENSG00000019582	CD74	ENSG00000131043	AAR2	-0.58	0	0
ENSG00000019582	CD74	ENSG00000132003	ZSWIM4	-0.604	0	0
ENSG00000019582	CD74	ENSG00000132016	C19orf57	-0.576	0	0
ENSG00000019582	CD74	ENSG00000132405	TBC1D14	-0.578	0	0
ENSG00000019582	CD74	ENSG00000133216	EPHB2	-0.594	0	0
ENSG00000019582	CD74	ENSG00000134198	TSPAN2	-0.572	0	0
ENSG00000019582	CD74	ENSG00000134323	MYCN	-0.588	0	0
ENSG00000019582	CD74	ENSG00000134717	BTF3L4	-0.629	0	0
ENSG00000019582	CD74	ENSG00000134824	FADS2	-0.614	0	0
ENSG00000019582	CD74	ENSG00000135503	ACVR1B	-0.579	0	0
ENSG00000019582	CD74	ENSG00000136261	BZW2	-0.594	0	0
ENSG00000019582	CD74	ENSG00000136379	ABHD17C	-0.593	0	0
ENSG00000019582	CD74	ENSG00000136425	CIB2	-0.579	0	0
ENSG00000019582	CD74	ENSG00000137285	TUBB2B	-0.58	0	0
ENSG00000019582	CD74	ENSG00000137500	CCDC90B	-0.581	0	0
ENSG00000019582	CD74	ENSG00000137571	SLCO5A1	-0.587	0	0
ENSG00000019582	CD74	ENSG00000137942	FNBP1L	-0.614	0	0
ENSG00000019582	CD74	ENSG00000138413	IDH1	-0.638	0	0
ENSG00000019582	CD74	ENSG00000138785	INTS12	-0.59	0	0
ENSG00000019582	CD74	ENSG00000140557	ST8SIA2	-0.59	0	0
ENSG00000019582	CD74	ENSG00000141858	SAMD1	-0.573	0	0
ENSG00000019582	CD74	ENSG00000142449	FBN3	-0.598	0	0
ENSG00000019582	CD74	ENSG00000143061	IGSF3	-0.583	0	0
ENSG00000019582	CD74	ENSG00000143067	ZNF697	-0.604	0	0
ENSG00000019582	CD74	ENSG00000143147	GPR161	-0.61	0	0
ENSG00000019582	CD74	ENSG00000143155	TIPRL	-0.576	0	0
ENSG00000019582	CD74	ENSG00000143324	XPR1	-0.603	0	0
ENSG00000019582	CD74	ENSG00000143797	MBOAT2	-0.606	0	0
ENSG00000019582	CD74	ENSG00000146425	DYNLT1	-0.577	0	0
ENSG00000019582	CD74	ENSG00000147100	SLC16A2	-0.579	0	0
ENSG00000019582	CD74	ENSG00000147180	ZNF711	-0.61	0	0
ENSG00000019582	CD74	ENSG00000149313	AASDHPPT	-0.578	0	0
ENSG00000019582	CD74	ENSG00000151458	ANKRD50	-0.607	0	0
ENSG00000019582	CD74	ENSG00000153048	CARHSP1	-0.572	0	0
ENSG00000019582	CD74	ENSG00000153975	ZUFSP	-0.579	0	0
ENSG00000019582	CD74	ENSG00000154545	MAGED4	-0.574	0	0
ENSG00000019582	CD74	ENSG00000154548	SRSF12	-0.62	0	0
ENSG00000019582	CD74	ENSG00000155330	C16orf87	-0.592	0	0
ENSG00000019582	CD74	ENSG00000155893	PXYLP1	-0.571	0	0
ENSG00000019582	CD74	ENSG00000156136	DCK	-0.577	0	0
ENSG00000019582	CD74	ENSG00000156587	UBE2L6	-0.579	0	0
ENSG00000019582	CD74	ENSG00000157851	DPYSL5	-0.599	0	0
ENSG00000019582	CD74	ENSG00000160007	ARHGAP35	-0.589	0	0
ENSG00000019582	CD74	ENSG00000160233	LRRC3	-0.608	0	0
ENSG00000019582	CD74	ENSG00000160293	VAV2	-0.576	0	0
ENSG00000019582	CD74	ENSG00000160325	CACFD1	-0.591	0	0
ENSG00000019582	CD74	ENSG00000162959	MEMO1	-0.617	0	0
ENSG00000019582	CD74	ENSG00000164221	CCDC112	-0.58	0	0
ENSG00000019582	CD74	ENSG00000164916	FOXK1	-0.595	0	0
ENSG00000019582	CD74	ENSG00000165030	NFIL3	-0.582	0	0
ENSG00000019582	CD74	ENSG00000165323	FAT3	-0.581	0	0
ENSG00000019582	CD74	ENSG00000166188	ZNF319	-0.597	0	0
ENSG00000019582	CD74	ENSG00000167394	ZNF668	-0.576	0	0
ENSG00000019582	CD74	ENSG00000167470	MIDN	-0.626	0	0
ENSG00000019582	CD74	ENSG00000167552	TUBA1A	-0.574	0	0
ENSG00000019582	CD74	ENSG00000167720	SRR	-0.597	0	0
ENSG00000019582	CD74	ENSG00000169131	ZNF354A	-0.594	0	0
ENSG00000019582	CD74	ENSG00000169184	MN1	-0.574	0	0
ENSG00000019582	CD74	ENSG00000169951	ZNF764	-0.623	0	0
ENSG00000019582	CD74	ENSG00000170004	CHD3	-0.578	0	0
ENSG00000019582	CD74	ENSG00000170468	C14orf169	-0.59	0	0
ENSG00000019582	CD74	ENSG00000171791	BCL2	-0.576	0	0
ENSG00000019582	CD74	ENSG00000171843	MLLT3	-0.581	0	0
ENSG00000019582	CD74	ENSG00000172239	PAIP1	-0.6	0	0
ENSG00000019582	CD74	ENSG00000172315	TP53RK	-0.615	0	0
ENSG00000019582	CD74	ENSG00000173457	PPP1R14B	-0.578	0	0
ENSG00000019582	CD74	ENSG00000173846	PLK3	-0.573	0	0
ENSG00000019582	CD74	ENSG00000175130	MARCKSL1	-0.571	0	0
ENSG00000019582	CD74	ENSG00000175175	PPM1E	-0.573	0	0
ENSG00000019582	CD74	ENSG00000175183	CSRP2	-0.576	0	0
ENSG00000019582	CD74	ENSG00000176887	SOX11	-0.616	0	0
ENSG00000019582	CD74	ENSG00000177051	FBXO46	-0.594	0	0
ENSG00000019582	CD74	ENSG00000177710	SLC35G5	-0.578	0	0
ENSG00000019582	CD74	ENSG00000177868	SVBP	-0.579	0	0
ENSG00000019582	CD74	ENSG00000178927	C17orf62	-0.596	0	0
ENSG00000019582	CD74	ENSG00000179222	MAGED1	-0.609	0	0
ENSG00000019582	CD74	ENSG00000180543	TSPYL5	-0.615	0	0
ENSG00000019582	CD74	ENSG00000181104	F2R	-0.624	0	0
ENSG00000019582	CD74	ENSG00000181350	LRRC75A	-0.577	0	0
ENSG00000019582	CD74	ENSG00000181588	MEX3D	-0.604	0	0
ENSG00000019582	CD74	ENSG00000182831	C16orf72	-0.616	0	0
ENSG00000019582	CD74	ENSG00000183161	FANCF	-0.625	0	0
ENSG00000019582	CD74	ENSG00000183615	FAM167B	-0.572	0	0
ENSG00000019582	CD74	ENSG00000183655	KLHL25	-0.574	0	0
ENSG00000019582	CD74	ENSG00000184009	ACTG1	-0.609	0	0
ENSG00000019582	CD74	ENSG00000184194	GPR173	-0.605	0	0
ENSG00000019582	CD74	ENSG00000184486	POU3F2	-0.574	0	0
ENSG00000019582	CD74	ENSG00000184517	ZFP1	-0.577	0	0
ENSG00000019582	CD74	ENSG00000185630	PBX1	-0.616	0	0
ENSG00000019582	CD74	ENSG00000185730	ZNF696	-0.574	0	0
ENSG00000019582	CD74	ENSG00000185942	NKAIN3	-0.573	0	0
ENSG00000019582	CD74	ENSG00000187243	MAGED4B	-0.574	0	0
ENSG00000019582	CD74	ENSG00000187323	DCC	-0.576	0	0
ENSG00000019582	CD74	ENSG00000187815	ZFP69	-0.574	0	0
ENSG00000019582	CD74	ENSG00000187838	TMEM256-PLSCR3	-0.574	0	0
ENSG00000019582	CD74	ENSG00000188070	C11orf95	-0.585	0	0
ENSG00000019582	CD74	ENSG00000189159	HN1	-0.581	0	0
ENSG00000019582	CD74	ENSG00000189339	SLC35E2B	-0.585	0	0
ENSG00000019582	CD74	ENSG00000189369	GSPT2	-0.608	0	0
ENSG00000019582	CD74	ENSG00000196275	GTF2IRD2	-0.577	0	0
ENSG00000019582	CD74	ENSG00000196357	ZNF565	-0.604	0	0
ENSG00000019582	CD74	ENSG00000196470	SIAH1	-0.6	0	0
ENSG00000019582	CD74	ENSG00000196526	AFAP1	-0.58	0	0
ENSG00000019582	CD74	ENSG00000197093	GAL3ST4	-0.575	0	0
ENSG00000019582	CD74	ENSG00000197119	SLC25A29	-0.577	0	0
ENSG00000019582	CD74	ENSG00000197122	SRC	-0.61	0	0
ENSG00000019582	CD74	ENSG00000197183	NOL4L	-0.571	0	0
ENSG00000019582	CD74	ENSG00000198324	FAM109A	-0.577	0	0
ENSG00000019582	CD74	ENSG00000198420	TCAF1	-0.588	0	0
ENSG00000019582	CD74	ENSG00000198742	SMURF1	-0.618	0	0
ENSG00000019582	CD74	ENSG00000198914	POU3F3	-0.576	0	0
ENSG00000019582	CD74	ENSG00000204420	C6orf25	-0.581	0	0
ENSG00000019582	CD74	ENSG00000204580	DDR1	-0.588	0	0
ENSG00000019582	CD74	ENSG00000204624	PTCHD2	-0.571	0	0
ENSG00000019582	CD74	ENSG00000206395	DDAH2	-0.578	0	0
ENSG00000019582	CD74	ENSG00000212747	FAM127C	-0.609	0	0
ENSG00000019582	CD74	ENSG00000212916	MAP10	-0.583	0	0
ENSG00000019582	CD74	ENSG00000213420	GPC2	-0.625	0	0
ENSG00000019582	CD74	ENSG00000213563	C8orf82	-0.577	0	0
ENSG00000019582	CD74	ENSG00000213923	CSNK1E	-0.601	0	0
ENSG00000019582	CD74	ENSG00000215397	SCRT2	-0.574	0	0
ENSG00000019582	CD74	ENSG00000221926	TRIM16	-0.606	0	0
ENSG00000019582	CD74	ENSG00000226634	DDAH2	-0.575	0	0
ENSG00000019582	CD74	ENSG00000228128	DDAH2	-0.573	0	0
ENSG00000019582	CD74	ENSG00000229998	PPP1R18	-0.577	0	0
ENSG00000019582	CD74	ENSG00000241697	TMEFF1	-0.588	0	0
ENSG00000019582	CD74	ENSG00000253251	CTC-534A2.2	-0.584	0	0
ENSG00000019582	CD74	ENSG00000258947	TUBB3	-0.575	0	0
ENSG00000019582	CD74	ENSG00000259956	RBM15B	-0.641	0	0
ENSG00000019582	CD74	ENSG00000261717	RP11-77K12.1	-0.575	0	0
ENSG00000019582	CD74	ENSG00000272398	CD24	-0.572	0	0
ENSG00000019582	CD74	ENSG00000274443	C8orf89	-0.572	0	0
ENSG00000019582	CD74	ENSG00000280479	CACFD1	-0.588	0	0
ENSG00000019582	CD74	ENSG00000281289	LSS	-0.601	0	0
ENSG00000019582	CD74	ENSG00000281766	AC255560.1	-0.572	0	0
ENSG00000019582	CD74	ENSG00000282873	BCL7A	-0.607	0	0
ENSG00000019582	CD74	ENSG00000282908	FAT3	-0.581	0	0
ENSG00000020256	ZFP64	ENSG00000021574	SPAST	0.642	0	0
ENSG00000020256	ZFP64	ENSG00000044524	EPHA3	0.639	0	0
ENSG00000020256	ZFP64	ENSG00000049860	HEXB	-0.632	0	0
ENSG00000020256	ZFP64	ENSG00000053438	NNAT	0.619	0	0
ENSG00000020256	ZFP64	ENSG00000064547	LPAR2	0.639	0	0
ENSG00000020256	ZFP64	ENSG00000066382	MPPED2	0.635	0	0
ENSG00000020256	ZFP64	ENSG00000067141	NEO1	0.64	0	0
ENSG00000020256	ZFP64	ENSG00000067445	TRO	0.638	0	0
ENSG00000020256	ZFP64	ENSG00000070444	MNT	0.628	0	0
ENSG00000020256	ZFP64	ENSG00000070759	TESK2	-0.63	0	0
ENSG00000020256	ZFP64	ENSG00000071054	MAP4K4	0.645	0	0
ENSG00000020256	ZFP64	ENSG00000072401	UBE2D1	0.644	0	0
ENSG00000020256	ZFP64	ENSG00000073536	NLE1	0.639	0	0
ENSG00000020256	ZFP64	ENSG00000073711	PPP2R3A	0.641	0	0
ENSG00000020256	ZFP64	ENSG00000075223	SEMA3C	0.626	0	0
ENSG00000020256	ZFP64	ENSG00000075240	GRAMD4	0.633	0	0
ENSG00000020256	ZFP64	ENSG00000075461	CACNG4	0.631	0	0
ENSG00000020256	ZFP64	ENSG00000076604	TRAF4	0.643	0	0
ENSG00000020256	ZFP64	ENSG00000077279	DCX	0.632	0	0
ENSG00000020256	ZFP64	ENSG00000077380	DYNC1I2	0.635	0	0
ENSG00000020256	ZFP64	ENSG00000078114	NEBL	-0.587	0	0
ENSG00000020256	ZFP64	ENSG00000078699	CBFA2T2	0.634	0	0
ENSG00000020256	ZFP64	ENSG00000080845	DLGAP4	0.633	0	0
ENSG00000020256	ZFP64	ENSG00000082146	STRADB	0.625	0	0
ENSG00000020256	ZFP64	ENSG00000082701	GSK3B	0.64	0	0
ENSG00000020256	ZFP64	ENSG00000085552	IGSF9	0.638	0	0
ENSG00000020256	ZFP64	ENSG00000086015	MAST2	0.621	0	0
ENSG00000020256	ZFP64	ENSG00000087076	HSD17B14	-0.63	0	0
ENSG00000020256	ZFP64	ENSG00000087266	SH3BP2	0.631	0	0
ENSG00000020256	ZFP64	ENSG00000089351	GRAMD1A	0.63	0	0
ENSG00000020256	ZFP64	ENSG00000089639	GMIP	0.637	0	0
ENSG00000020256	ZFP64	ENSG00000090020	SLC9A1	-0.636	0	0
ENSG00000020256	ZFP64	ENSG00000091482	SMPX	-0.601	0	0
ENSG00000020256	ZFP64	ENSG00000092850	TEKT2	0.635	0	0
ENSG00000020256	ZFP64	ENSG00000100271	TTLL1	0.626	0	0
ENSG00000020256	ZFP64	ENSG00000100362	PVALB	-0.62	0	0
ENSG00000020256	ZFP64	ENSG00000100473	COCH	0.63	0	0
ENSG00000020256	ZFP64	ENSG00000101236	RNF24	0.63	0	0
ENSG00000020256	ZFP64	ENSG00000101367	MAPRE1	0.644	0	0
ENSG00000020256	ZFP64	ENSG00000101928	MOSPD1	0.641	0	0
ENSG00000020256	ZFP64	ENSG00000102302	FGD1	0.637	0	0
ENSG00000020256	ZFP64	ENSG00000102996	MMP15	0.634	0	0
ENSG00000020256	ZFP64	ENSG00000103160	HSDL1	0.635	0	0
ENSG00000020256	ZFP64	ENSG00000103175	WFDC1	-0.613	0	0
ENSG00000020256	ZFP64	ENSG00000103460	TOX3	0.641	0	0
ENSG00000020256	ZFP64	ENSG00000103490	PYCARD	-0.627	0	0
ENSG00000020256	ZFP64	ENSG00000103642	LACTB	0.634	0	0
ENSG00000020256	ZFP64	ENSG00000103653	CSK	0.628	0	0
ENSG00000020256	ZFP64	ENSG00000103855	CD276	0.642	0	0
ENSG00000020256	ZFP64	ENSG00000105357	MYH14	-0.632	0	0
ENSG00000020256	ZFP64	ENSG00000105426	PTPRS	0.642	0	0
ENSG00000020256	ZFP64	ENSG00000105443	CYTH2	0.641	0	0
ENSG00000020256	ZFP64	ENSG00000105655	ISYNA1	0.636	0	0
ENSG00000020256	ZFP64	ENSG00000105676	ARMC6	0.639	0	0
ENSG00000020256	ZFP64	ENSG00000105711	SCN1B	-0.631	0	0
ENSG00000020256	ZFP64	ENSG00000105855	ITGB8	0.639	0	0
ENSG00000020256	ZFP64	ENSG00000105928	DFNA5	0.63	0	0
ENSG00000020256	ZFP64	ENSG00000106012	IQCE	0.624	0	0
ENSG00000020256	ZFP64	ENSG00000106351	AGFG2	-0.611	0	0
ENSG00000020256	ZFP64	ENSG00000106443	PHF14	0.642	0	0
ENSG00000020256	ZFP64	ENSG00000106701	FSD1L	0.644	0	0
ENSG00000020256	ZFP64	ENSG00000106723	SPIN1	0.638	0	0
ENSG00000020256	ZFP64	ENSG00000107104	KANK1	-0.579	0	0
ENSG00000020256	ZFP64	ENSG00000108175	ZMIZ1	0.635	0	0
ENSG00000020256	ZFP64	ENSG00000108828	VAT1	0.636	0	0
ENSG00000020256	ZFP64	ENSG00000110987	BCL7A	0.639	0	0
ENSG00000020256	ZFP64	ENSG00000111727	HCFC2	0.62	0	0
ENSG00000020256	ZFP64	ENSG00000111801	BTN3A3	-0.582	0	0
ENSG00000020256	ZFP64	ENSG00000112182	BACH2	0.638	0	0
ENSG00000020256	ZFP64	ENSG00000112245	PTP4A1	0.638	0	0
ENSG00000020256	ZFP64	ENSG00000112305	SMAP1	0.629	0	0
ENSG00000020256	ZFP64	ENSG00000113161	HMGCR	0.645	0	0
ENSG00000020256	ZFP64	ENSG00000113532	ST8SIA4	0.63	0	0
ENSG00000020256	ZFP64	ENSG00000113657	DPYSL3	0.632	0	0
ENSG00000020256	ZFP64	ENSG00000113758	DBN1	0.641	0	0
ENSG00000020256	ZFP64	ENSG00000114268	PFKFB4	0.635	0	0
ENSG00000020256	ZFP64	ENSG00000114473	IQCG	0.635	0	0
ENSG00000020256	ZFP64	ENSG00000114520	SNX4	0.635	0	0
ENSG00000020256	ZFP64	ENSG00000114541	FRMD4B	0.639	0	0
ENSG00000020256	ZFP64	ENSG00000114554	PLXNA1	0.642	0	0
ENSG00000020256	ZFP64	ENSG00000115091	ACTR3	0.645	0	0
ENSG00000020256	ZFP64	ENSG00000115457	IGFBP2	0.627	0	0
ENSG00000020256	ZFP64	ENSG00000115963	RND3	0.645	0	0
ENSG00000020256	ZFP64	ENSG00000116273	PHF13	0.643	0	0
ENSG00000020256	ZFP64	ENSG00000117362	APH1A	0.641	0	0
ENSG00000020256	ZFP64	ENSG00000119682	AREL1	0.63	0	0
ENSG00000020256	ZFP64	ENSG00000121989	ACVR2A	0.644	0	0
ENSG00000020256	ZFP64	ENSG00000122359	ANXA11	-0.633	0	0
ENSG00000020256	ZFP64	ENSG00000122550	KLHL7	0.641	0	0
ENSG00000020256	ZFP64	ENSG00000122643	NT5C3A	0.641	0	0
ENSG00000020256	ZFP64	ENSG00000123329	ARHGAP9	-0.626	0	0
ENSG00000020256	ZFP64	ENSG00000123444	KBTBD4	0.629	0	0
ENSG00000020256	ZFP64	ENSG00000124217	MOCS3	0.638	0	0
ENSG00000020256	ZFP64	ENSG00000125266	EFNB2	0.633	0	0
ENSG00000020256	ZFP64	ENSG00000125898	FAM110A	0.635	0	0
ENSG00000020256	ZFP64	ENSG00000126947	ARMCX1	0.621	0	0
ENSG00000020256	ZFP64	ENSG00000126970	ZC4H2	0.651	0	0
ENSG00000020256	ZFP64	ENSG00000127334	DYRK2	0.641	0	0
ENSG00000020256	ZFP64	ENSG00000127399	LRRC61	0.636	0	0
ENSG00000020256	ZFP64	ENSG00000128346	C22orf23	0.624	0	0
ENSG00000020256	ZFP64	ENSG00000129480	DTD2	0.643	0	0
ENSG00000020256	ZFP64	ENSG00000130508	PXDN	0.641	0	0
ENSG00000020256	ZFP64	ENSG00000131037	EPS8L1	0.635	0	0
ENSG00000020256	ZFP64	ENSG00000131043	AAR2	0.638	0	0
ENSG00000020256	ZFP64	ENSG00000132003	ZSWIM4	0.64	0	0
ENSG00000020256	ZFP64	ENSG00000132405	TBC1D14	0.632	0	0
ENSG00000020256	ZFP64	ENSG00000133216	EPHB2	0.64	0	0
ENSG00000020256	ZFP64	ENSG00000134198	TSPAN2	0.636	0	0
ENSG00000020256	ZFP64	ENSG00000134323	MYCN	0.637	0	0
ENSG00000020256	ZFP64	ENSG00000134369	NAV1	0.639	0	0
ENSG00000020256	ZFP64	ENSG00000134717	BTF3L4	0.646	0	0
ENSG00000020256	ZFP64	ENSG00000134769	DTNA	-0.607	0	0
ENSG00000020256	ZFP64	ENSG00000134824	FADS2	0.643	0	0
ENSG00000020256	ZFP64	ENSG00000135503	ACVR1B	0.634	0	0
ENSG00000020256	ZFP64	ENSG00000135525	MAP7	-0.622	0	0
ENSG00000020256	ZFP64	ENSG00000136156	ITM2B	-0.6	0	0
ENSG00000020256	ZFP64	ENSG00000136261	BZW2	0.64	0	0
ENSG00000020256	ZFP64	ENSG00000136379	ABHD17C	0.642	0	0
ENSG00000020256	ZFP64	ENSG00000136425	CIB2	0.641	0	0
ENSG00000020256	ZFP64	ENSG00000136448	NMT1	-0.629	0	0
ENSG00000020256	ZFP64	ENSG00000137040	RANBP6	0.631	0	0
ENSG00000020256	ZFP64	ENSG00000137285	TUBB2B	0.631	0	0
ENSG00000020256	ZFP64	ENSG00000137500	CCDC90B	0.637	0	0
ENSG00000020256	ZFP64	ENSG00000137571	SLCO5A1	0.638	0	0
ENSG00000020256	ZFP64	ENSG00000137942	FNBP1L	0.636	0	0
ENSG00000020256	ZFP64	ENSG00000138193	PLCE1	0.637	0	0
ENSG00000020256	ZFP64	ENSG00000138413	IDH1	0.648	0	0
ENSG00000020256	ZFP64	ENSG00000138785	INTS12	0.632	0	0
ENSG00000020256	ZFP64	ENSG00000139977	NAA30	0.632	0	0
ENSG00000020256	ZFP64	ENSG00000140557	ST8SIA2	0.639	0	0
ENSG00000020256	ZFP64	ENSG00000141068	KSR1	0.626	0	0
ENSG00000020256	ZFP64	ENSG00000142449	FBN3	0.641	0	0
ENSG00000020256	ZFP64	ENSG00000143028	SYPL2	-0.597	0	0
ENSG00000020256	ZFP64	ENSG00000143036	SLC44A3	-0.589	0	0
ENSG00000020256	ZFP64	ENSG00000143061	IGSF3	0.64	0	0
ENSG00000020256	ZFP64	ENSG00000143067	ZNF697	0.641	0	0
ENSG00000020256	ZFP64	ENSG00000143147	GPR161	0.643	0	0
ENSG00000020256	ZFP64	ENSG00000143155	TIPRL	0.634	0	0
ENSG00000020256	ZFP64	ENSG00000143324	XPR1	0.641	0	0
ENSG00000020256	ZFP64	ENSG00000143797	MBOAT2	0.644	0	0
ENSG00000020256	ZFP64	ENSG00000144057	ST6GAL2	0.627	0	0
ENSG00000020256	ZFP64	ENSG00000144191	CNGA3	0.629	0	0
ENSG00000020256	ZFP64	ENSG00000144452	ABCA12	0.629	0	0
ENSG00000020256	ZFP64	ENSG00000146376	ARHGAP18	0.631	0	0
ENSG00000020256	ZFP64	ENSG00000146425	DYNLT1	0.635	0	0
ENSG00000020256	ZFP64	ENSG00000146535	GNA12	0.64	0	0
ENSG00000020256	ZFP64	ENSG00000147100	SLC16A2	0.638	0	0
ENSG00000020256	ZFP64	ENSG00000147180	ZNF711	0.633	0	0
ENSG00000020256	ZFP64	ENSG00000147432	CHRNB3	-0.576	0	0
ENSG00000020256	ZFP64	ENSG00000147799	ARHGAP39	0.619	0	0
ENSG00000020256	ZFP64	ENSG00000147889	CDKN2A	-0.613	0	0
ENSG00000020256	ZFP64	ENSG00000148120	C9orf3	-0.614	0	0
ENSG00000020256	ZFP64	ENSG00000148154	UGCG	0.636	0	0
ENSG00000020256	ZFP64	ENSG00000149313	AASDHPPT	0.637	0	0
ENSG00000020256	ZFP64	ENSG00000151458	ANKRD50	0.644	0	0
ENSG00000020256	ZFP64	ENSG00000151474	FRMD4A	0.631	0	0
ENSG00000020256	ZFP64	ENSG00000153048	CARHSP1	0.635	0	0
ENSG00000020256	ZFP64	ENSG00000153975	ZUFSP	0.63	0	0
ENSG00000020256	ZFP64	ENSG00000154545	MAGED4	0.632	0	0
ENSG00000020256	ZFP64	ENSG00000154548	SRSF12	0.645	0	0
ENSG00000020256	ZFP64	ENSG00000155096	AZIN1	0.638	0	0
ENSG00000020256	ZFP64	ENSG00000155330	C16orf87	0.642	0	0
ENSG00000020256	ZFP64	ENSG00000155893	PXYLP1	0.638	0	0
ENSG00000020256	ZFP64	ENSG00000156136	DCK	0.637	0	0
ENSG00000020256	ZFP64	ENSG00000156587	UBE2L6	0.637	0	0
ENSG00000020256	ZFP64	ENSG00000157833	GAREML	0.641	0	0
ENSG00000020256	ZFP64	ENSG00000157851	DPYSL5	0.64	0	0
ENSG00000020256	ZFP64	ENSG00000158813	EDA	0.636	0	0
ENSG00000020256	ZFP64	ENSG00000160007	ARHGAP35	0.638	0	0
ENSG00000020256	ZFP64	ENSG00000160233	LRRC3	0.64	0	0
ENSG00000020256	ZFP64	ENSG00000160293	VAV2	0.636	0	0
ENSG00000020256	ZFP64	ENSG00000160325	CACFD1	0.631	0	0
ENSG00000020256	ZFP64	ENSG00000160685	ZBTB7B	-0.604	0	0
ENSG00000020256	ZFP64	ENSG00000160808	MYL3	-0.626	0	0
ENSG00000020256	ZFP64	ENSG00000162377	COA7	0.62	0	0
ENSG00000020256	ZFP64	ENSG00000162458	FBLIM1	0.634	0	0
ENSG00000020256	ZFP64	ENSG00000162552	WNT4	0.621	0	0
ENSG00000020256	ZFP64	ENSG00000162931	TRIM17	-0.622	0	0
ENSG00000020256	ZFP64	ENSG00000162959	MEMO1	0.642	0	0
ENSG00000020256	ZFP64	ENSG00000163431	LMOD1	-0.631	0	0
ENSG00000020256	ZFP64	ENSG00000163590	PPM1L	0.619	0	0
ENSG00000020256	ZFP64	ENSG00000164221	CCDC112	0.627	0	0
ENSG00000020256	ZFP64	ENSG00000164402	44082	-0.642	0	0
ENSG00000020256	ZFP64	ENSG00000164916	FOXK1	0.642	0	0
ENSG00000020256	ZFP64	ENSG00000165092	ALDH1A1	-0.611	0	0
ENSG00000020256	ZFP64	ENSG00000165323	FAT3	0.632	0	0
ENSG00000020256	ZFP64	ENSG00000166188	ZNF319	0.635	0	0
ENSG00000020256	ZFP64	ENSG00000166503	RP11-382A20.3	0.633	0	0
ENSG00000020256	ZFP64	ENSG00000167394	ZNF668	0.634	0	0
ENSG00000020256	ZFP64	ENSG00000167434	CA4	-0.632	0	0
ENSG00000020256	ZFP64	ENSG00000167470	MIDN	0.643	0	0
ENSG00000020256	ZFP64	ENSG00000167552	TUBA1A	0.625	0	0
ENSG00000020256	ZFP64	ENSG00000167720	SRR	0.64	0	0
ENSG00000020256	ZFP64	ENSG00000168724	DNAJC21	0.609	0	0
ENSG00000020256	ZFP64	ENSG00000168772	CXXC4	0.634	0	0
ENSG00000020256	ZFP64	ENSG00000169131	ZNF354A	0.63	0	0
ENSG00000020256	ZFP64	ENSG00000169184	MN1	0.637	0	0
ENSG00000020256	ZFP64	ENSG00000169951	ZNF764	0.638	0	0
ENSG00000020256	ZFP64	ENSG00000170004	CHD3	0.62	0	0
ENSG00000020256	ZFP64	ENSG00000170276	HSPB2	-0.586	0	0
ENSG00000020256	ZFP64	ENSG00000170468	C14orf169	0.638	0	0
ENSG00000020256	ZFP64	ENSG00000171208	NETO2	0.632	0	0
ENSG00000020256	ZFP64	ENSG00000171310	CHST11	0.619	0	0
ENSG00000020256	ZFP64	ENSG00000171791	BCL2	0.635	0	0
ENSG00000020256	ZFP64	ENSG00000171843	MLLT3	0.637	0	0
ENSG00000020256	ZFP64	ENSG00000172239	PAIP1	0.645	0	0
ENSG00000020256	ZFP64	ENSG00000172315	TP53RK	0.643	0	0
ENSG00000020256	ZFP64	ENSG00000172830	SSH3	-0.613	0	0
ENSG00000020256	ZFP64	ENSG00000173166	RAPH1	0.63	0	0
ENSG00000020256	ZFP64	ENSG00000173457	PPP1R14B	0.632	0	0
ENSG00000020256	ZFP64	ENSG00000174791	RIN1	-0.619	0	0
ENSG00000020256	ZFP64	ENSG00000175073	VCPIP1	0.621	0	0
ENSG00000020256	ZFP64	ENSG00000175130	MARCKSL1	0.634	0	0
ENSG00000020256	ZFP64	ENSG00000175175	PPM1E	0.63	0	0
ENSG00000020256	ZFP64	ENSG00000175183	CSRP2	0.635	0	0
ENSG00000020256	ZFP64	ENSG00000175894	TSPEAR	0.61	0	0
ENSG00000020256	ZFP64	ENSG00000176046	NUPR1	-0.633	0	0
ENSG00000020256	ZFP64	ENSG00000176887	SOX11	0.643	0	0
ENSG00000020256	ZFP64	ENSG00000177051	FBXO46	0.637	0	0
ENSG00000020256	ZFP64	ENSG00000177710	SLC35G5	0.636	0	0
ENSG00000020256	ZFP64	ENSG00000177868	SVBP	0.622	0	0
ENSG00000020256	ZFP64	ENSG00000178927	C17orf62	0.641	0	0
ENSG00000020256	ZFP64	ENSG00000179071	CCDC89	-0.59	0	0
ENSG00000020256	ZFP64	ENSG00000179222	MAGED1	0.643	0	0
ENSG00000020256	ZFP64	ENSG00000179455	MKRN3	0.638	0	0
ENSG00000020256	ZFP64	ENSG00000180543	TSPYL5	0.645	0	0
ENSG00000020256	ZFP64	ENSG00000180891	CUEDC1	0.62	0	0
ENSG00000020256	ZFP64	ENSG00000181036	FCRL6	-0.601	0	0
ENSG00000020256	ZFP64	ENSG00000181104	F2R	0.644	0	0
ENSG00000020256	ZFP64	ENSG00000181350	LRRC75A	0.638	0	0
ENSG00000020256	ZFP64	ENSG00000181588	MEX3D	0.64	0	0
ENSG00000020256	ZFP64	ENSG00000182175	RGMA	0.636	0	0
ENSG00000020256	ZFP64	ENSG00000182359	KBTBD3	-0.635	0	0
ENSG00000020256	ZFP64	ENSG00000182831	C16orf72	0.645	0	0
ENSG00000020256	ZFP64	ENSG00000183161	FANCF	0.644	0	0
ENSG00000020256	ZFP64	ENSG00000183615	FAM167B	0.623	0	0
ENSG00000020256	ZFP64	ENSG00000183831	ANKRD45	0.624	0	0
ENSG00000020256	ZFP64	ENSG00000184009	ACTG1	0.642	0	0
ENSG00000020256	ZFP64	ENSG00000184194	GPR173	0.63	0	0
ENSG00000020256	ZFP64	ENSG00000184206	GOLGA6L4	0.611	0	0
ENSG00000020256	ZFP64	ENSG00000184486	POU3F2	0.638	0	0
ENSG00000020256	ZFP64	ENSG00000184517	ZFP1	0.628	0	0
ENSG00000020256	ZFP64	ENSG00000185630	PBX1	0.645	0	0
ENSG00000020256	ZFP64	ENSG00000185730	ZNF696	0.632	0	0
ENSG00000020256	ZFP64	ENSG00000185942	NKAIN3	0.641	0	0
ENSG00000020256	ZFP64	ENSG00000187243	MAGED4B	0.631	0	0
ENSG00000020256	ZFP64	ENSG00000187323	DCC	0.643	0	0
ENSG00000020256	ZFP64	ENSG00000187922	LCN10	-0.612	0	0
ENSG00000020256	ZFP64	ENSG00000188070	C11orf95	0.633	0	0
ENSG00000020256	ZFP64	ENSG00000188322	SBK1	0.615	0	0
ENSG00000020256	ZFP64	ENSG00000189159	HN1	0.632	0	0
ENSG00000020256	ZFP64	ENSG00000189339	SLC35E2B	0.622	0	0
ENSG00000020256	ZFP64	ENSG00000189369	GSPT2	0.641	0	0
ENSG00000020256	ZFP64	ENSG00000196275	GTF2IRD2	0.631	0	0
ENSG00000020256	ZFP64	ENSG00000196357	ZNF565	0.639	0	0
ENSG00000020256	ZFP64	ENSG00000196470	SIAH1	0.633	0	0
ENSG00000020256	ZFP64	ENSG00000196476	C20orf96	0.636	0	0
ENSG00000020256	ZFP64	ENSG00000196526	AFAP1	0.628	0	0
ENSG00000020256	ZFP64	ENSG00000197119	SLC25A29	0.628	0	0
ENSG00000020256	ZFP64	ENSG00000197122	SRC	0.642	0	0
ENSG00000020256	ZFP64	ENSG00000198324	FAM109A	0.637	0	0
ENSG00000020256	ZFP64	ENSG00000198420	TCAF1	0.635	0	0
ENSG00000020256	ZFP64	ENSG00000198742	SMURF1	0.644	0	0
ENSG00000020256	ZFP64	ENSG00000204580	DDR1	0.64	0	0
ENSG00000020256	ZFP64	ENSG00000205336	ADGRG1	0.631	0	0
ENSG00000020256	ZFP64	ENSG00000205352	PRR13	-0.634	0	0
ENSG00000020256	ZFP64	ENSG00000206395	DDAH2	0.639	0	0
ENSG00000020256	ZFP64	ENSG00000212747	FAM127C	0.64	0	0
ENSG00000020256	ZFP64	ENSG00000212916	MAP10	0.63	0	0
ENSG00000020256	ZFP64	ENSG00000213420	GPC2	0.644	0	0
ENSG00000020256	ZFP64	ENSG00000213923	CSNK1E	0.628	0	0
ENSG00000020256	ZFP64	ENSG00000221926	TRIM16	0.643	0	0
ENSG00000020256	ZFP64	ENSG00000228128	DDAH2	0.636	0	0
ENSG00000020256	ZFP64	ENSG00000230708	HLA-DPB1	-0.623	0	0
ENSG00000020256	ZFP64	ENSG00000241697	TMEFF1	0.641	0	0
ENSG00000020256	ZFP64	ENSG00000253251	CTC-534A2.2	0.634	0	0
ENSG00000020256	ZFP64	ENSG00000254445	HSPB2-C11orf52	-0.603	0	0
ENSG00000020256	ZFP64	ENSG00000259956	RBM15B	0.646	0	0
ENSG00000020256	ZFP64	ENSG00000261717	RP11-77K12.1	0.64	0	0
ENSG00000020256	ZFP64	ENSG00000272398	CD24	0.637	0	0
ENSG00000020256	ZFP64	ENSG00000274665	PVALB	-0.62	0	0
ENSG00000020256	ZFP64	ENSG00000275565	ALOX5	-0.578	0	0
ENSG00000020256	ZFP64	ENSG00000280479	CACFD1	0.63	0	0
ENSG00000020256	ZFP64	ENSG00000281289	LSS	0.634	0	0
ENSG00000020256	ZFP64	ENSG00000281766	AC255560.1	0.637	0	0
ENSG00000020256	ZFP64	ENSG00000282873	BCL7A	0.638	0	0
ENSG00000020256	ZFP64	ENSG00000282908	FAT3	0.632	0	0
ENSG00000021574	SPAST	ENSG00000044524	EPHA3	0.614	0	0
ENSG00000021574	SPAST	ENSG00000049860	HEXB	-0.621	0	0
ENSG00000021574	SPAST	ENSG00000064547	LPAR2	0.612	0	0
ENSG00000021574	SPAST	ENSG00000066382	MPPED2	0.618	0	0
ENSG00000021574	SPAST	ENSG00000067141	NEO1	0.62	0	0
ENSG00000021574	SPAST	ENSG00000067445	TRO	0.62	0	0
ENSG00000021574	SPAST	ENSG00000070444	MNT	0.616	0	0
ENSG00000021574	SPAST	ENSG00000070759	TESK2	-0.61	0	0
ENSG00000021574	SPAST	ENSG00000071054	MAP4K4	0.621	0	0
ENSG00000021574	SPAST	ENSG00000071246	VASH1	0.62	0	0
ENSG00000021574	SPAST	ENSG00000072401	UBE2D1	0.636	0	0
ENSG00000021574	SPAST	ENSG00000073536	NLE1	0.607	0	0
ENSG00000021574	SPAST	ENSG00000073711	PPP2R3A	0.624	0	0
ENSG00000021574	SPAST	ENSG00000075223	SEMA3C	0.611	0	0
ENSG00000021574	SPAST	ENSG00000075240	GRAMD4	0.622	0	0
ENSG00000021574	SPAST	ENSG00000075461	CACNG4	0.615	0	0
ENSG00000021574	SPAST	ENSG00000076604	TRAF4	0.618	0	0
ENSG00000021574	SPAST	ENSG00000077063	CTTNBP2	0.609	0	0
ENSG00000021574	SPAST	ENSG00000077279	DCX	0.619	0	0
ENSG00000021574	SPAST	ENSG00000077380	DYNC1I2	0.627	0	0
ENSG00000021574	SPAST	ENSG00000078018	MAP2	0.604	0	0
ENSG00000021574	SPAST	ENSG00000078699	CBFA2T2	0.621	0	0
ENSG00000021574	SPAST	ENSG00000079462	PAFAH1B3	0.619	0	0
ENSG00000021574	SPAST	ENSG00000080845	DLGAP4	0.619	0	0
ENSG00000021574	SPAST	ENSG00000082146	STRADB	0.616	0	0
ENSG00000021574	SPAST	ENSG00000082701	GSK3B	0.623	0	0
ENSG00000021574	SPAST	ENSG00000085871	MGST2	-0.595	0	0
ENSG00000021574	SPAST	ENSG00000086015	MAST2	0.618	0	0
ENSG00000021574	SPAST	ENSG00000087076	HSD17B14	-0.612	0	0
ENSG00000021574	SPAST	ENSG00000087266	SH3BP2	0.62	0	0
ENSG00000021574	SPAST	ENSG00000089351	GRAMD1A	0.619	0	0
ENSG00000021574	SPAST	ENSG00000089639	GMIP	0.616	0	0
ENSG00000021574	SPAST	ENSG00000090020	SLC9A1	-0.615	0	0
ENSG00000021574	SPAST	ENSG00000092850	TEKT2	0.609	0	0
ENSG00000021574	SPAST	ENSG00000100271	TTLL1	0.62	0	0
ENSG00000021574	SPAST	ENSG00000100362	PVALB	-0.585	0	0
ENSG00000021574	SPAST	ENSG00000100473	COCH	0.611	0	0
ENSG00000021574	SPAST	ENSG00000101160	CTSZ	-0.582	0	0
ENSG00000021574	SPAST	ENSG00000101236	RNF24	0.621	0	0
ENSG00000021574	SPAST	ENSG00000101367	MAPRE1	0.626	0	0
ENSG00000021574	SPAST	ENSG00000101928	MOSPD1	0.625	0	0
ENSG00000021574	SPAST	ENSG00000102230	PCYT1B	0.61	0	0
ENSG00000021574	SPAST	ENSG00000102302	FGD1	0.619	0	0
ENSG00000021574	SPAST	ENSG00000102996	MMP15	0.613	0	0
ENSG00000021574	SPAST	ENSG00000103044	HAS3	0.615	0	0
ENSG00000021574	SPAST	ENSG00000103160	HSDL1	0.626	0	0
ENSG00000021574	SPAST	ENSG00000103460	TOX3	0.61	0	0
ENSG00000021574	SPAST	ENSG00000103490	PYCARD	-0.602	0	0
ENSG00000021574	SPAST	ENSG00000103642	LACTB	0.624	0	0
ENSG00000021574	SPAST	ENSG00000103653	CSK	0.618	0	0
ENSG00000021574	SPAST	ENSG00000103855	CD276	0.623	0	0
ENSG00000021574	SPAST	ENSG00000105357	MYH14	-0.606	0	0
ENSG00000021574	SPAST	ENSG00000105426	PTPRS	0.624	0	0
ENSG00000021574	SPAST	ENSG00000105443	CYTH2	0.619	0	0
ENSG00000021574	SPAST	ENSG00000105676	ARMC6	0.62	0	0
ENSG00000021574	SPAST	ENSG00000105711	SCN1B	-0.595	0	0
ENSG00000021574	SPAST	ENSG00000105855	ITGB8	0.606	0	0
ENSG00000021574	SPAST	ENSG00000105928	DFNA5	0.623	0	0
ENSG00000021574	SPAST	ENSG00000106012	IQCE	0.619	0	0
ENSG00000021574	SPAST	ENSG00000106351	AGFG2	-0.589	0	0
ENSG00000021574	SPAST	ENSG00000106443	PHF14	0.619	0	0
ENSG00000021574	SPAST	ENSG00000106524	ANKMY2	0.607	0	0
ENSG00000021574	SPAST	ENSG00000106701	FSD1L	0.629	0	0
ENSG00000021574	SPAST	ENSG00000106723	SPIN1	0.624	0	0
ENSG00000021574	SPAST	ENSG00000108061	SHOC2	0.614	0	0
ENSG00000021574	SPAST	ENSG00000108175	ZMIZ1	0.623	0	0
ENSG00000021574	SPAST	ENSG00000108828	VAT1	0.611	0	0
ENSG00000021574	SPAST	ENSG00000109193	SULT1E1	0.602	0	0
ENSG00000021574	SPAST	ENSG00000110987	BCL7A	0.628	0	0
ENSG00000021574	SPAST	ENSG00000111727	HCFC2	0.612	0	0
ENSG00000021574	SPAST	ENSG00000112182	BACH2	0.627	0	0
ENSG00000021574	SPAST	ENSG00000112245	PTP4A1	0.611	0	0
ENSG00000021574	SPAST	ENSG00000112305	SMAP1	0.622	0	0
ENSG00000021574	SPAST	ENSG00000112406	HECA	0.611	0	0
ENSG00000021574	SPAST	ENSG00000113161	HMGCR	0.634	0	0
ENSG00000021574	SPAST	ENSG00000113532	ST8SIA4	0.61	0	0
ENSG00000021574	SPAST	ENSG00000113657	DPYSL3	0.615	0	0
ENSG00000021574	SPAST	ENSG00000113758	DBN1	0.612	0	0
ENSG00000021574	SPAST	ENSG00000114268	PFKFB4	0.629	0	0
ENSG00000021574	SPAST	ENSG00000114473	IQCG	0.614	0	0
ENSG00000021574	SPAST	ENSG00000114520	SNX4	0.627	0	0
ENSG00000021574	SPAST	ENSG00000114541	FRMD4B	0.618	0	0
ENSG00000021574	SPAST	ENSG00000114554	PLXNA1	0.62	0	0
ENSG00000021574	SPAST	ENSG00000115091	ACTR3	0.638	0	0
ENSG00000021574	SPAST	ENSG00000115963	RND3	0.621	0	0
ENSG00000021574	SPAST	ENSG00000116141	MARK1	0.62	0	0
ENSG00000021574	SPAST	ENSG00000116273	PHF13	0.617	0	0
ENSG00000021574	SPAST	ENSG00000117362	APH1A	0.634	0	0
ENSG00000021574	SPAST	ENSG00000119682	AREL1	0.617	0	0
ENSG00000021574	SPAST	ENSG00000121064	SCPEP1	-0.605	0	0
ENSG00000021574	SPAST	ENSG00000121989	ACVR2A	0.634	0	0
ENSG00000021574	SPAST	ENSG00000122359	ANXA11	-0.624	0	0
ENSG00000021574	SPAST	ENSG00000122550	KLHL7	0.638	0	0
ENSG00000021574	SPAST	ENSG00000122643	NT5C3A	0.632	0	0
ENSG00000021574	SPAST	ENSG00000123329	ARHGAP9	-0.596	0	0
ENSG00000021574	SPAST	ENSG00000123444	KBTBD4	0.624	0	0
ENSG00000021574	SPAST	ENSG00000124217	MOCS3	0.619	0	0
ENSG00000021574	SPAST	ENSG00000125266	EFNB2	0.608	0	0
ENSG00000021574	SPAST	ENSG00000125898	FAM110A	0.613	0	0
ENSG00000021574	SPAST	ENSG00000125945	ZNF436	0.608	0	0
ENSG00000021574	SPAST	ENSG00000126947	ARMCX1	0.617	0	0
ENSG00000021574	SPAST	ENSG00000126970	ZC4H2	0.646	0	0
ENSG00000021574	SPAST	ENSG00000127241	MASP1	0.617	0	0
ENSG00000021574	SPAST	ENSG00000127334	DYRK2	0.617	0	0
ENSG00000021574	SPAST	ENSG00000127399	LRRC61	0.609	0	0
ENSG00000021574	SPAST	ENSG00000128346	C22orf23	0.62	0	0
ENSG00000021574	SPAST	ENSG00000129480	DTD2	0.617	0	0
ENSG00000021574	SPAST	ENSG00000130508	PXDN	0.612	0	0
ENSG00000021574	SPAST	ENSG00000131037	EPS8L1	0.609	0	0
ENSG00000021574	SPAST	ENSG00000131043	AAR2	0.622	0	0
ENSG00000021574	SPAST	ENSG00000131711	MAP1B	0.621	0	0
ENSG00000021574	SPAST	ENSG00000132003	ZSWIM4	0.612	0	0
ENSG00000021574	SPAST	ENSG00000132405	TBC1D14	0.624	0	0
ENSG00000021574	SPAST	ENSG00000133216	EPHB2	0.609	0	0
ENSG00000021574	SPAST	ENSG00000134198	TSPAN2	0.619	0	0
ENSG00000021574	SPAST	ENSG00000134323	MYCN	0.606	0	0
ENSG00000021574	SPAST	ENSG00000134369	NAV1	0.615	0	0
ENSG00000021574	SPAST	ENSG00000134717	BTF3L4	0.637	0	0
ENSG00000021574	SPAST	ENSG00000134824	FADS2	0.619	0	0
ENSG00000021574	SPAST	ENSG00000135503	ACVR1B	0.626	0	0
ENSG00000021574	SPAST	ENSG00000135525	MAP7	-0.598	0	0
ENSG00000021574	SPAST	ENSG00000136261	BZW2	0.614	0	0
ENSG00000021574	SPAST	ENSG00000136379	ABHD17C	0.624	0	0
ENSG00000021574	SPAST	ENSG00000136425	CIB2	0.613	0	0
ENSG00000021574	SPAST	ENSG00000136448	NMT1	-0.617	0	0
ENSG00000021574	SPAST	ENSG00000136997	MYC	0.614	0	0
ENSG00000021574	SPAST	ENSG00000137040	RANBP6	0.625	0	0
ENSG00000021574	SPAST	ENSG00000137285	TUBB2B	0.619	0	0
ENSG00000021574	SPAST	ENSG00000137500	CCDC90B	0.621	0	0
ENSG00000021574	SPAST	ENSG00000137571	SLCO5A1	0.624	0	0
ENSG00000021574	SPAST	ENSG00000137942	FNBP1L	0.625	0	0
ENSG00000021574	SPAST	ENSG00000138193	PLCE1	0.612	0	0
ENSG00000021574	SPAST	ENSG00000138413	IDH1	0.644	0	0
ENSG00000021574	SPAST	ENSG00000138622	HCN4	0.605	0	0
ENSG00000021574	SPAST	ENSG00000138670	RASGEF1B	0.601	0	0
ENSG00000021574	SPAST	ENSG00000138785	INTS12	0.626	0	0
ENSG00000021574	SPAST	ENSG00000139977	NAA30	0.624	0	0
ENSG00000021574	SPAST	ENSG00000140557	ST8SIA2	0.621	0	0
ENSG00000021574	SPAST	ENSG00000141068	KSR1	0.613	0	0
ENSG00000021574	SPAST	ENSG00000141622	RNF165	0.614	0	0
ENSG00000021574	SPAST	ENSG00000142449	FBN3	0.613	0	0
ENSG00000021574	SPAST	ENSG00000143061	IGSF3	0.62	0	0
ENSG00000021574	SPAST	ENSG00000143067	ZNF697	0.622	0	0
ENSG00000021574	SPAST	ENSG00000143147	GPR161	0.623	0	0
ENSG00000021574	SPAST	ENSG00000143155	TIPRL	0.626	0	0
ENSG00000021574	SPAST	ENSG00000143324	XPR1	0.626	0	0
ENSG00000021574	SPAST	ENSG00000143797	MBOAT2	0.62	0	0
ENSG00000021574	SPAST	ENSG00000144057	ST6GAL2	0.607	0	0
ENSG00000021574	SPAST	ENSG00000144191	CNGA3	0.603	0	0
ENSG00000021574	SPAST	ENSG00000144452	ABCA12	0.615	0	0
ENSG00000021574	SPAST	ENSG00000146376	ARHGAP18	0.609	0	0
ENSG00000021574	SPAST	ENSG00000146425	DYNLT1	0.62	0	0
ENSG00000021574	SPAST	ENSG00000146535	GNA12	0.612	0	0
ENSG00000021574	SPAST	ENSG00000147100	SLC16A2	0.623	0	0
ENSG00000021574	SPAST	ENSG00000147180	ZNF711	0.625	0	0
ENSG00000021574	SPAST	ENSG00000147799	ARHGAP39	0.607	0	0
ENSG00000021574	SPAST	ENSG00000147889	CDKN2A	-0.578	0	0
ENSG00000021574	SPAST	ENSG00000148120	C9orf3	-0.594	0	0
ENSG00000021574	SPAST	ENSG00000148154	UGCG	0.622	0	0
ENSG00000021574	SPAST	ENSG00000149313	AASDHPPT	0.625	0	0
ENSG00000021574	SPAST	ENSG00000151458	ANKRD50	0.622	0	0
ENSG00000021574	SPAST	ENSG00000151474	FRMD4A	0.614	0	0
ENSG00000021574	SPAST	ENSG00000153975	ZUFSP	0.622	0	0
ENSG00000021574	SPAST	ENSG00000154545	MAGED4	0.612	0	0
ENSG00000021574	SPAST	ENSG00000154548	SRSF12	0.63	0	0
ENSG00000021574	SPAST	ENSG00000155096	AZIN1	0.622	0	0
ENSG00000021574	SPAST	ENSG00000155330	C16orf87	0.619	0	0
ENSG00000021574	SPAST	ENSG00000155893	PXYLP1	0.614	0	0
ENSG00000021574	SPAST	ENSG00000156136	DCK	0.628	0	0
ENSG00000021574	SPAST	ENSG00000156587	UBE2L6	0.621	0	0
ENSG00000021574	SPAST	ENSG00000157168	NRG1	0.613	0	0
ENSG00000021574	SPAST	ENSG00000157833	GAREML	0.612	0	0
ENSG00000021574	SPAST	ENSG00000157851	DPYSL5	0.621	0	0
ENSG00000021574	SPAST	ENSG00000158813	EDA	0.614	0	0
ENSG00000021574	SPAST	ENSG00000160007	ARHGAP35	0.623	0	0
ENSG00000021574	SPAST	ENSG00000160233	LRRC3	0.623	0	0
ENSG00000021574	SPAST	ENSG00000160293	VAV2	0.611	0	0
ENSG00000021574	SPAST	ENSG00000160325	CACFD1	0.62	0	0
ENSG00000021574	SPAST	ENSG00000160685	ZBTB7B	-0.578	0	0
ENSG00000021574	SPAST	ENSG00000160808	MYL3	-0.62	0	0
ENSG00000021574	SPAST	ENSG00000161682	FAM171A2	0.607	0	0
[truncated: 18,831 more rows]
