# Supplementary material for: Conserved paradoxical relationships among the evolutionary, structural and expressional features of KRAB zinc-finger proteins reveal their special functional characteristics
Source: BMC Mol Cell Biol. 2021 Jan 22;22:7. doi: 10.1186/s12860-021-00346-w (PMC7821633; doi:10.1186/s12860-021-00346-w)
Supplement: Supplementary file 9 — Additional file 9. The protein-protein interaction network of human KZFPs and the expression of baits and preys in each sample. [file 12860_2021_346_MOESM9_ESM.xlsx]

## Sheet: Sheet1
Additional file 9. The protein-protein interaction network of human KZFPs and the expression of baits and preys in each sample (related to Figure S7&S8 in Additional file 1).
Note: Both, both of them are expressed; Bait, only bait is expressed; Prey, only prey is expressed; Both not, both of them are not expressed; NA, the expression information of prey is unknown.
Bait_Ensembl Gene ID	Bait_GeneName	Prey_Ensembl Gene ID	Prey_GeneName	Source	Early embryo development (1-cell -> Mural trophectoderm)					Early embryo development (2-cell -> ICM)			Endoderm differentiation (ESCs -> HIOs)			Endoderm differentiation (ESCs -> Pancreatic cells)					Endoderm differentiation (ESCs -> Foregut)						Mesoderm differentiation (ESCs -> Endothelial cells)					Mesoderm differentiation (ESCs -> Cardiomyocytes)				Mesoderm differentiation (ESCs -> Cardiomyocytes)											Ectoderm differentiation (ESCs -> FB/MNs)
					1-cell	2, 4, 8-cell	Morula	Inner cell mass	Mural trophectoderm	2-cell	8-cell	Inner cell mass	H9 ESCs	Definitive endoderm	Human intestinal organoids	H9 ESCs	Definitive endoderm	Pancreatic progenitors cells	Pancreatic alpha cells	Pancreatic beta cells	H7 ESCs	Anterior primitive streak	Definitive endoderm	Anterior foregut	Midgut/hindgut	Posterior foregut	H1 ESCs	Mesoderm committed cells	Early vascular progenitor cells	Late vascular progenitor cells	Endothelial cells	H3 ESCs	Mesoderm progenitors	Cardiac progenitors	Cardiomyocytes	H7 ESCs	Differentiation day 1	Differentiation day 2	Primitive mesoderm	Cardiac mesoderm	Differentiation day 5	Differentiation day 6	Differentiation day 8	Differentiation day 10	Differentiation day 15	Cardiomyocytes	H9 ESCs	Primitive neuroepithelial cells	Forebrain (differentiation day 17)
ENSG00000005801	ZNF195	ENSG00000092841	MYL6	Trono data	Both	Both	Both	Both	Both	Both	Both	Both	Both	Both	Both	Both	Both	Both	Both	Both	Both	Both	Both	Both	Both	Both	Both	Both	Both	Both	Both	Both	Both	Both	Both	Both	Both	Both	Both	Both	Both	Both	Both	Both	Both	Both	Both	Both	Both
ENSG00000005801	ZNF195	ENSG00000105197	TIMM50	Trono data	Both	Both	Both	Both	Both	Both	Both	Both	Both	Both	Both	Both	Both	Both	Both	Both	Both	Both	Both	Both	Both	Both	Both	Both	Both	Both	Both	Both	Both	Both	Both	Both	Both	Both	Both	Both	Both	Both	Both	Both	Both	Both	Both	Both	Both
ENSG00000005801	ZNF195	ENSG00000112208	BAG2	Trono data	Both	Both	Both	Both	Both	Both	Both	Both	Both	Both	Both	Both	Both	Both	Both	Both	Both	Both	Both	Both	Both	Both	Both	Both	Both	Both	Both	Both	Both	Both	Both	Both	Both	Both	Both	Both	Both	Both	Both	Both	Both	Both	Both	Both	Both
ENSG00000005801	ZNF195	ENSG00000130726	KAP1	Trono data	Both	Both	Both	Both	Both	Both	Both	Both	Both	Both	Both	Both	Both	Both	Both	Both	Both	Both	Both	Both	Both	Both	Both	Both	Both	Both	Both	Both	Both	Both	Both	Both	Both	Both	Both	Both	Both	Both	Both	Both	Both	Both	Both	Both	Both
ENSG00000005801	ZNF195	ENSG00000168439	STIP1	Trono data	Both	Both	Both	Both	Both	Both	Both	Both	Both	Both	Both	Both	Both	Both	Both	Both	Both	Both	Both	Both	Both	Both	Both	Both	Both	Both	Both	Both	Both	Both	Both	Both	Both	Both	Both	Both	Both	Both	Both	Both	Both	Both	Both	Both	Both
ENSG00000006194	ZNF263	ENSG00000077097	TOP2B	Hughes data	Both	Both	Both	Both	Both	Prey	Both	Both	Both	Both	Both	Both	Both	Both	Both	Both	Both	Both	Both	Both	Both	Both	Both	Both	Both	Both	Both	Both	Both	Both	Both	Both	Both	Both	Both	Both	Both	Both	Both	Both	Both	Both	Both	Both	Both
ENSG00000006194	ZNF263	ENSG00000088986	DYNLL1	Hughes data	Both	Both	Both	Both	Both	Prey	Both	Both	Both	Both	Both	Both	Both	Both	Both	Both	Both	Both	Both	Both	Both	Both	Both	Both	Both	Both	Both	Both	Both	Both	Both	Both	Both	Both	Both	Both	Both	Both	Both	Both	Both	Both	Both	Both	Both
ENSG00000006194	ZNF263	ENSG00000108561	C1QBP	Hughes data	Both	Both	Both	Both	Both	Prey	Both	Both	Both	Both	Both	Both	Both	Both	Both	Both	Both	Both	Both	Both	Both	Both	Both	Both	Both	Both	Both	Both	Both	Both	Both	Both	Both	Both	Both	Both	Both	Both	Both	Both	Both	Both	Both	Both	Both
ENSG00000006194	ZNF263	ENSG00000110104	CCDC86	Hughes data	Both	Both	Both	Both	Both	Prey	Both	Both	Both	Both	Both	Both	Both	Both	Both	Both	Both	Both	Both	Both	Both	Both	Both	Both	Both	Both	Both	Both	Both	Both	Both	Both	Both	Both	Both	Both	Both	Both	Both	Both	Both	Both	Both	Both	Both
ENSG00000006194	ZNF263	ENSG00000121413	ZSCAN18	Hughes data	Both	Both	Both	Both	Both	Prey	Both	Both	Both	Both	Both	Both	Both	Both	Both	Both	Both	Both	Both	Both	Both	Both	Both	Both	Both	Both	Both	Both	Both	Both	Both	Both	Both	Both	Both	Both	Both	Both	Both	Both	Both	Both	Both	Both	Both
ENSG00000006194	ZNF263	ENSG00000130726	KAP1	Hughes data	Both	Both	Both	Both	Both	Prey	Both	Both	Both	Both	Both	Both	Both	Both	Both	Both	Both	Both	Both	Both	Both	Both	Both	Both	Both	Both	Both	Both	Both	Both	Both	Both	Both	Both	Both	Both	Both	Both	Both	Both	Both	Both	Both	Both	Both
ENSG00000006194	ZNF263	ENSG00000137309	HMGA1	Hughes data	Both	Both	Both	Both	Both	Prey	Both	Both	Both	Both	Both	Both	Both	Both	Both	Both	Both	Both	Both	Both	Both	Both	Both	Both	Both	Both	Both	Both	Both	Both	Both	Both	Both	Both	Both	Both	Both	Both	Both	Both	Both	Both	Both	Both	Both
ENSG00000006194	ZNF263	ENSG00000140632	GLYR1	Hughes data	Both	Both	Both	Both	Both	Prey	Both	Both	Both	Both	Both	Both	Both	Both	Both	Both	Both	Both	Both	Both	Both	Both	Both	Both	Both	Both	Both	Both	Both	Both	Both	Both	Both	Both	Both	Both	Both	Both	Both	Both	Both	Both	Both	Both	Both
ENSG00000006194	ZNF263	ENSG00000171222	SCAND1	Hughes data	Both	Both	Both	Both	Both	Prey	Both	Both	Both	Both	Both	Both	Both	Both	Both	Both	Both	Both	Both	Both	Both	Both	Both	Both	Both	Both	Both	Both	Both	Both	Both	Both	Both	Both	Both	Both	Both	Both	Both	Both	Both	Both	Bait	Bait	Bait
ENSG00000006194	ZNF263	ENSG00000172466	ZNF24	Hughes data	Both	Both	Both	Both	Both	Prey	Both	Both	Both	Both	Both	Both	Both	Both	Both	Both	Both	Both	Both	Both	Both	Both	Both	Both	Both	Both	Both	Both	Both	Both	Both	Both	Both	Both	Both	Both	Both	Both	Both	Both	Both	Both	Both	Both	Both
ENSG00000006194	ZNF263	ENSG00000184897	H1FX	Hughes data	Both	Both	Both	Both	Both	Prey	Both	Both	Both	Both	Both	Both	Both	Both	Both	Both	Both	Both	Both	Both	Both	Both	Both	Both	Both	Both	Both	Both	Both	Both	Both	Both	Both	Both	Both	Both	Both	Both	Both	Both	Both	Both	Both	Both	Both
ENSG00000006194	ZNF263	ENSG00000189060	H1F0	Hughes data	Both	Both	Both	Both	Both	Prey	Both	Both	Both	Both	Both	Both	Both	Both	Both	Both	Both	Both	Both	Both	Both	Both	Both	Both	Both	Both	Both	Both	Both	Both	Both	Both	Both	Both	Both	Both	Both	Both	Both	Both	Both	Both	Both	Both	Both
ENSG00000006194	ZNF263	ENSG00000204628	GNB2L1	Hughes data	Both	Both	Both	Both	Both	Prey	Both	Both	Both	Both	Both	Both	Both	Both	Both	Both	Both	Both	Both	Both	Both	Both	Both	Both	Both	Both	Both	Both	Both	Both	Both	Both	Both	Both	Both	Both	Both	Both	Both	Both	Both	Both	Both	Both	Both
ENSG00000018869	ZNF582	ENSG00000005156	LIG3	Hughes data	Both	Both	Both	Both	Both	Both	Both	Both	Both	Both	Both	Both	Both	Both	Both	Prey	Both	Both	Both	Both	Both	Both	Both	Both	Both	Both	Both	Both	Both	Both	Both	Both	Both	Both	Both	Both	Both	Both	Both	Both	Both	Both	Both	Both	Both
ENSG00000018869	ZNF582	ENSG00000011243	AKAP8L	Hughes data	Both	Both	Both	Both	Both	Both	Both	Both	Both	Both	Both	Both	Both	Both	Both	Prey	Both	Both	Both	Both	Both	Both	Both	Both	Both	Both	Both	Both	Both	Both	Both	Both	Both	Both	Both	Both	Both	Both	Both	Both	Both	Both	Both	Both	Both
ENSG00000018869	ZNF582	ENSG00000070814	TCOF1	Hughes data	Both	Both	Both	Both	Both	Both	Both	Both	Both	Both	Both	Both	Both	Both	Both	Prey	Both	Both	Both	Both	Both	Both	Both	Both	Both	Both	Both	Both	Both	Both	Both	Both	Both	Both	Both	Both	Both	Both	Both	Both	Both	Both	Both	Both	Both
ENSG00000018869	ZNF582	ENSG00000086758	HUWE1	Hughes data	Both	Both	Both	Both	Both	Both	Both	Both	Both	Both	Both	Both	Both	Both	Both	Prey	Both	Both	Both	Both	Both	Both	Both	Both	Both	Both	Both	Both	Both	Both	Both	Both	Both	Both	Both	Both	Both	Both	Both	Both	Both	Both	Both	Both	Both
ENSG00000018869	ZNF582	ENSG00000088205	DDX18	Hughes data	Both	Both	Both	Both	Both	Both	Both	Both	Both	Both	Both	Both	Both	Both	Both	Prey	Both	Both	Both	Both	Both	Both	Both	Both	Both	Both	Both	Both	Both	Both	Both	Both	Both	Both	Both	Both	Both	Both	Both	Both	Both	Both	Both	Both	Both
ENSG00000018869	ZNF582	ENSG00000088986	DYNLL1	Hughes data	Both	Both	Both	Both	Both	Both	Both	Both	Both	Both	Both	Both	Both	Both	Both	Prey	Both	Both	Both	Both	Both	Both	Both	Both	Both	Both	Both	Both	Both	Both	Both	Both	Both	Both	Both	Both	Both	Both	Both	Both	Both	Both	Both	Both	Both
ENSG00000018869	ZNF582	ENSG00000103423	DNAJA3	Hughes data	Both	Both	Both	Both	Both	Both	Both	Both	Both	Both	Both	Both	Both	Both	Both	Prey	Both	Both	Both	Both	Both	Both	Both	Both	Both	Both	Both	Bait	Bait	Bait	Both	Both	Both	Both	Both	Both	Both	Both	Both	Both	Bait	Both	Both	Both	Both
ENSG00000018869	ZNF582	ENSG00000105993	DNAJB6	Hughes data	Both	Both	Both	Both	Both	Both	Both	Both	Both	Both	Both	Both	Both	Both	Both	Prey	Both	Both	Both	Both	Both	Both	Both	Both	Both	Both	Both	Both	Both	Both	Both	Both	Both	Both	Both	Both	Both	Both	Both	Both	Both	Both	Both	Both	Both
ENSG00000018869	ZNF582	ENSG00000108561	C1QBP	Hughes data	Both	Both	Both	Both	Both	Both	Both	Both	Both	Both	Both	Both	Both	Both	Both	Prey	Both	Both	Both	Both	Both	Both	Both	Both	Both	Both	Both	Both	Both	Both	Both	Both	Both	Both	Both	Both	Both	Both	Both	Both	Both	Both	Both	Both	Both
ENSG00000018869	ZNF582	ENSG00000125817	CENPB	Hughes data	Both	Both	Both	Both	Both	Bait	Both	Both	Both	Both	Both	Both	Both	Both	Both	Prey	Both	Both	Both	Both	Both	Both	Both	Both	Both	Both	Both	Both	Both	Bait	Both	Both	Both	Both	Both	Both	Both	Both	Both	Both	Both	Both	Both	Both	Both
ENSG00000018869	ZNF582	ENSG00000130726	KAP1	Hughes data	Both	Both	Both	Both	Both	Both	Both	Both	Both	Both	Both	Both	Both	Both	Both	Prey	Both	Both	Both	Both	Both	Both	Both	Both	Both	Both	Both	Both	Both	Both	Both	Both	Both	Both	Both	Both	Both	Both	Both	Both	Both	Both	Both	Both	Both
ENSG00000018869	ZNF582	ENSG00000137309	HMGA1	Hughes data	Both	Both	Both	Both	Both	Both	Both	Both	Both	Both	Both	Both	Both	Both	Both	Prey	Both	Both	Both	Both	Both	Both	Both	Both	Both	Both	Both	Both	Both	Both	Both	Both	Both	Both	Both	Both	Both	Both	Both	Both	Both	Both	Both	Both	Both
ENSG00000018869	ZNF582	ENSG00000147010	SH3KBP1	Hughes data	Both	Both	Both	Both	Both	Both	Both	Both	Both	Both	Both	Both	Both	Both	Both	Prey	Both	Both	Both	Both	Both	Both	Both	Both	Both	Both	Both	Both	Both	Both	Both	Both	Both	Both	Both	Both	Both	Both	Both	Both	Both	Both	Both	Both	Both
ENSG00000018869	ZNF582	ENSG00000158941	CCAR2	Hughes data	Both	Both	Both	Both	Both	Both	Both	Both	Both	Both	Both	Both	Both	Both	Both	Prey	Both	Both	Both	Both	Both	Both	Both	Both	Both	Both	Both	Both	Both	Both	Both	Both	Both	Both	Both	Both	Both	Both	Both	Both	Both	Both	Both	Both	Both
ENSG00000018869	ZNF582	ENSG00000164733	CTSB	Hughes data	Both	Both	Both	Both	Both	Both	Both	Both	Both	Both	Both	Both	Both	Both	Both	Prey	Both	Both	Both	Both	Both	Both	Both	Both	Both	Both	Both	Both	Both	Both	Both	Both	Both	Both	Both	Both	Both	Both	Both	Both	Both	Both	Both	Both	Both
ENSG00000018869	ZNF582	ENSG00000169957	ZNF768	Hughes data	Both	Both	Both	Both	Both	Both	Bait	Bait	Both	Both	Both	Both	Both	Both	Both	Prey	Both	Both	Both	Both	Both	Both	Both	Both	Both	Both	Both	Both	Both	Both	Both	Both	Both	Both	Both	Both	Both	Both	Both	Both	Both	Both	Both	Both	Both
ENSG00000018869	ZNF582	ENSG00000184897	H1FX	Hughes data	Both	Both	Both	Both	Both	Both	Both	Both	Both	Both	Both	Both	Both	Both	Both	Prey	Both	Both	Both	Both	Both	Both	Both	Both	Both	Both	Both	Both	Both	Both	Both	Both	Both	Both	Both	Both	Both	Both	Both	Both	Both	Both	Both	Both	Both
ENSG00000018869	ZNF582	ENSG00000197714	ZNF460	Hughes data	Both	Both	Both	Both	Both	Both	Both	Both	Both	Both	Both	Both	Bait	Both	Bait	Both not	Both	Both	Both	Both	Both	Both	Both	Both	Both	Both	Both	Both	Both	Both	Both	Both	Both	Both	Both	Both	Both	Both	Both	Both	Both	Both	Both	Both	Both
ENSG00000018869	ZNF582	ENSG00000204628	GNB2L1	Hughes data	Both	Both	Both	Both	Both	Both	Both	Both	Both	Both	Both	Both	Both	Both	Both	Prey	Both	Both	Both	Both	Both	Both	Both	Both	Both	Both	Both	Both	Both	Both	Both	Both	Both	Both	Both	Both	Both	Both	Both	Both	Both	Both	Both	Both	Both
ENSG00000075407	ZNF37A	ENSG00000001497	LAS1L	Hughes data	Both	Both	Both	Both	Both	Both	Both	Both	Both	Both	Both	Both	Both	Both	Both	Both	Both	Both	Both	Both	Both	Both	Both	Both	Both	Both	Both	Both	Both	Both	Both	Both	Both	Both	Both	Both	Both	Both	Both	Both	Both	Both	Both	Both	Both
ENSG00000075407	ZNF37A	ENSG00000011243	AKAP8L	Hughes data	Both	Both	Both	Both	Both	Both	Both	Both	Both	Both	Both	Both	Both	Both	Both	Both	Both	Both	Both	Both	Both	Both	Both	Both	Both	Both	Both	Both	Both	Both	Both	Both	Both	Both	Both	Both	Both	Both	Both	Both	Both	Both	Both	Both	Both
ENSG00000075407	ZNF37A	ENSG00000102226	USP11	Hughes data	Both	Both	Both	Both	Both	Both	Both	Both	Both	Both	Both	Both	Both	Both	Both	Both	Both	Both	Both	Both	Both	Both	Both	Both	Both	Both	Both	Both	Both	Both	Both	Both	Both	Both	Both	Both	Both	Both	Both	Both	Both	Both	Both	Both	Both
ENSG00000075407	ZNF37A	ENSG00000103423	DNAJA3	Hughes data	Both	Both	Both	Both	Both	Both	Both	Both	Both	Both	Both	Both	Both	Both	Both	Both	Both	Both	Both	Both	Both	Both	Both	Both	Both	Both	Both	Bait	Bait	Bait	Both	Both	Both	Both	Both	Both	Both	Both	Both	Both	Bait	Both	Both	Both	Both
ENSG00000075407	ZNF37A	ENSG00000105993	DNAJB6	Hughes data	Both	Both	Both	Both	Both	Both	Both	Both	Both	Both	Both	Both	Both	Both	Both	Both	Both	Both	Both	Both	Both	Both	Both	Both	Both	Both	Both	Both	Both	Both	Both	Both	Both	Both	Both	Both	Both	Both	Both	Both	Both	Both	Both	Both	Both
ENSG00000075407	ZNF37A	ENSG00000108561	C1QBP	Hughes data	Both	Both	Both	Both	Both	Both	Both	Both	Both	Both	Both	Both	Both	Both	Both	Both	Both	Both	Both	Both	Both	Both	Both	Both	Both	Both	Both	Both	Both	Both	Both	Both	Both	Both	Both	Both	Both	Both	Both	Both	Both	Both	Both	Both	Both
ENSG00000075407	ZNF37A	ENSG00000124459	ZNF45	Hughes data	Both	Both	Both	Both	Both	Both	Both	Both	Both	Both	Both	Both	Both	Both	Bait	Both	Both	Both	Both	Both	Both	Both	Both	Both	Both	Both	Both	Both	Both	Both	Both	Both	Both	Both	Both	Both	Both	Both	Both	Both	Both	Both	Both	Both	Both
ENSG00000075407	ZNF37A	ENSG00000130726	KAP1	Hughes data	Both	Both	Both	Both	Both	Both	Both	Both	Both	Both	Both	Both	Both	Both	Both	Both	Both	Both	Both	Both	Both	Both	Both	Both	Both	Both	Both	Both	Both	Both	Both	Both	Both	Both	Both	Both	Both	Both	Both	Both	Both	Both	Both	Both	Both
ENSG00000075407	ZNF37A	ENSG00000131115	ZNF227	Hughes data	Both	Both	Both	Both	Both	Both	Both	Both	Both	Both	Both	Both	Both	Both	Bait	Bait	Both	Both	Both	Both	Both	Both	Both	Both	Both	Both	Both	Both	Both	Both	Both	Both	Both	Both	Both	Both	Both	Both	Both	Both	Both	Both	Both	Both	Both
ENSG00000075407	ZNF37A	ENSG00000137309	HMGA1	Hughes data	Both	Both	Both	Both	Both	Both	Both	Both	Both	Both	Both	Both	Both	Both	Both	Both	Both	Both	Both	Both	Both	Both	Both	Both	Both	Both	Both	Both	Both	Both	Both	Both	Both	Both	Both	Both	Both	Both	Both	Both	Both	Both	Both	Both	Both
ENSG00000075407	ZNF37A	ENSG00000141456	PELP1	Hughes data	Both	Both	Both	Both	Both	Both	Both	Both	Both	Both	Both	Both	Both	Both	Both	Both	Both	Both	Both	Both	Both	Both	Both	Both	Both	Both	Both	Both	Both	Both	Both	Both	Both	Both	Both	Both	Both	Both	Both	Both	Both	Both	Both	Both	Both
ENSG00000075407	ZNF37A	ENSG00000160789	LMNA	Hughes data	Both	Both	Both	Both	Both	Both	Both	Both	Both	Both	Both	Both	Both	Both	Both	Both	Both	Both	Both	Both	Both	Both	Both	Both	Both	Both	Both	Both	Both	Both	Both	Both	Both	Both	Both	Both	Both	Both	Both	Both	Both	Both	Both	Both	Both
ENSG00000075407	ZNF37A	ENSG00000167635	ZNF146	Hughes data	Both	Both	Both	Both	Both	Both	Both	Both	Both	Both	Both	Both	Both	Both	Both	Both	Both	Both	Both	Both	Both	Both	Both	Both	Both	Both	Both	Both	Both	Both	Both	Both	Both	Both	Both	Both	Both	Both	Both	Both	Both	Both	Both	Both	Both
ENSG00000075407	ZNF37A	ENSG00000196081	ZNF724P	Hughes data	Both	Both	Both	Both	Both	Both	Both	Both	Both	Both	Both	Both	Both	Both	Both	Both	Both	Both	Both	Both	Both	Both	Both	Both	Both	Both	Both	Both	Both	Both	Both	Both	Both	Both	Both	Both	Both	Both	Both	Both	Both	Both	Both	Both	Both
ENSG00000075407	ZNF37A	ENSG00000196646	ZNF136	Hughes data	Both	Both	Both	Both	Both	Both	Both	Both	Both	Both	Both	Both	Both	Both	Both	Both	Both	Both	Both	Both	Both	Both	Both	Both	Both	Both	Both	Both	Both	Both	Both	Both	Both	Both	Both	Both	Both	Both	Both	Both	Both	Both	Both	Both	Both
ENSG00000075407	ZNF37A	ENSG00000197714	ZNF460	Hughes data	Both	Both	Both	Both	Both	Both	Both	Both	Both	Both	Both	Both	Bait	Both	Bait	Bait	Both	Both	Both	Both	Both	Both	Both	Both	Both	Both	Both	Both	Both	Both	Both	Both	Both	Both	Both	Both	Both	Both	Both	Both	Both	Both	Both	Both	Both
ENSG00000075407	ZNF37A	ENSG00000204628	GNB2L1	Hughes data	Both	Both	Both	Both	Both	Both	Both	Both	Both	Both	Both	Both	Both	Both	Both	Both	Both	Both	Both	Both	Both	Both	Both	Both	Both	Both	Both	Both	Both	Both	Both	Both	Both	Both	Both	Both	Both	Both	Both	Both	Both	Both	Both	Both	Both
ENSG00000075407	ZNF37A	ENSG00000205903	ZNF316	Hughes data	Both	Both	Both	Both	Both	Bait	Both	Bait	Both	Both	Both	Both	Both	Both	Both	Both	Both	Both	Both	Both	Both	Both	Both	Both	Both	Both	Both	Both	Both	Both	Both	Both	Both	Both	Both	Both	Both	Both	Both	Both	Both	Both	Both	Both	Both
ENSG00000075407	ZNF37A	ENSG00000263002	ZNF234	Hughes data	Both	Both	Both	Both	Both	Both	Both	Both	Both	Both	Both	Both	Both	Both	Both	Both	Both	Both	Both	Both	Both	Both	Both	Both	Both	Both	Both	Both	Both	Both	Both	Both	Both	Both	Both	Both	Both	Both	Both	Both	Both	Both	Both	Both	Both
ENSG00000083812	ZNF324	ENSG00000088986	DYNLL1	Hughes data	Both	Both	Both	Both	Both	Both	Both	Both	Both	Both	Both	Both	Both	Both	Prey	Both	Both	Both	Both	Both	Both	Both	Both	Both	Both	Both	Both	Both	Both	Both	Both	Both	Both	Both	Both	Both	Both	Both	Both	Both	Both	Both	Both	Both	Both
ENSG00000083812	ZNF324	ENSG00000108561	C1QBP	Hughes data	Both	Both	Both	Both	Both	Both	Both	Both	Both	Both	Both	Both	Both	Both	Prey	Both	Both	Both	Both	Both	Both	Both	Both	Both	Both	Both	Both	Both	Both	Both	Both	Both	Both	Both	Both	Both	Both	Both	Both	Both	Both	Both	Both	Both	Both
ENSG00000083812	ZNF324	ENSG00000113569	NUP155	Hughes data	Both	Both	Both	Both	Both	Both	Both	Both	Both	Both	Both	Both	Both	Both	Prey	Both	Both	Both	Both	Both	Both	Both	Both	Both	Both	Both	Both	Both	Both	Both	Both	Both	Both	Both	Both	Both	Both	Both	Both	Both	Both	Both	Both	Both	Both
ENSG00000083812	ZNF324	ENSG00000130726	KAP1	Hughes data	Both	Both	Both	Both	Both	Both	Both	Both	Both	Both	Both	Both	Both	Both	Prey	Both	Both	Both	Both	Both	Both	Both	Both	Both	Both	Both	Both	Both	Both	Both	Both	Both	Both	Both	Both	Both	Both	Both	Both	Both	Both	Both	Both	Both	Both
ENSG00000083812	ZNF324	ENSG00000137807	KIF23	Hughes data	Both	Both	Both	Both	Both	Both	Both	Both	Both	Both	Both	Both	Both	Both	Both not	Both	Both	Both	Both	Both	Both	Both	Both	Both	Both	Both	Both	Both	Both	Both	Both	Both	Both	Both	Both	Both	Both	Both	Both	Both	Both	Both	Both	Both	Both
ENSG00000083812	ZNF324	ENSG00000183421	RIPK4	Hughes data	Both	Both	Both	Both	Both	Both	Both	Both	Both	Both	Both	Both	Both	Both	Prey	Both	Both	Both	Both	Both	Both	Both	Both	Both	Both	Both	Bait	Both	Both	Bait	Both	Both	Both	Both	Both	Both	Both	Both	Both	Both	Both	Both	Both	Both	Both
ENSG00000083812	ZNF324	ENSG00000204628	GNB2L1	Hughes data	Both	Both	Both	Both	Both	Both	Both	Both	Both	Both	Both	Both	Both	Both	Prey	Both	Both	Both	Both	Both	Both	Both	Both	Both	Both	Both	Both	Both	Both	Both	Both	Both	Both	Both	Both	Both	Both	Both	Both	Both	Both	Both	Both	Both	Both
ENSG00000083817	ZNF416	ENSG00000094916	CBX5	Trono data	Both	Both	Both	Both	Both	Both	Both	Both	Both	Both	Both	Both	Both	Both	Prey	Prey	Both	Both	Both	Both	Both	Both	Both	Both	Both	Both	Both	Both	Both	Both	Both	Both	Both	Both	Both	Both	Both	Both	Both	Both	Both	Both	Both	Both	Both
ENSG00000083817	ZNF416	ENSG00000105568	PPP2R1A	Trono data	Both	Both	Both	Both	Both	Both	Both	Both	Both	Both	Both	Both	Both	Both	Prey	Prey	Both	Both	Both	Both	Both	Both	Both	Both	Both	Both	Both	Both	Both	Both	Both	Both	Both	Both	Both	Both	Both	Both	Both	Both	Both	Both	Both	Both	Both
ENSG00000083817	ZNF416	ENSG00000108468	CBX1	Trono data	Both	Both	Both	Both	Both	Both	Both	Both	Both	Both	Both	Both	Both	Both	Prey	Prey	Both	Both	Both	Both	Both	Both	Both	Both	Both	Both	Both	Both	Both	Both	Both	Both	Both	Both	Both	Both	Both	Both	Both	Both	Both	Both	Both	Both	Both
ENSG00000083817	ZNF416	ENSG00000112208	BAG2	Trono data	Both	Both	Both	Both	Both	Both	Both	Both	Both	Both	Both	Both	Both	Both	Prey	Prey	Both	Both	Both	Both	Both	Both	Both	Both	Both	Both	Both	Both	Both	Both	Both	Both	Both	Both	Both	Both	Both	Both	Both	Both	Both	Both	Both	Both	Both
ENSG00000083817	ZNF416	ENSG00000122565	CBX3	Trono data	Both	Both	Both	Both	Both	Both	Both	Both	Both	Both	Both	Both	Both	Both	Prey	Prey	Both	Both	Both	Both	Both	Both	Both	Both	Both	Both	Both	Both	Both	Both	Both	Both	Both	Both	Both	Both	Both	Both	Both	Both	Both	Both	Both	Both	Both
ENSG00000083817	ZNF416	ENSG00000122779	TRIM24	Trono data	Both	Both	Both	Both	Both	Both	Both	Both	Both	Both	Both	Both	Both	Both	Prey	Prey	Both	Both	Both	Both	Both	Both	Both	Both	Both	Both	Both	Both	Both	Both	Both	Both	Both	Both	Both	Both	Both	Both	Both	Both	Both	Both	Both	Both	Both
ENSG00000083817	ZNF416	ENSG00000124486	USP9X	Trono data	Both	Both	Both	Both	Both	Both	Both	Both	Both	Both	Both	Both	Both	Both	Prey	Prey	Both	Both	Both	Both	Both	Both	Both	Both	Both	Both	Both	Both	Both	Both	Both	Both	Both	Both	Both	Both	Both	Both	Both	Both	Both	Both	Both	Both	Both
ENSG00000083817	ZNF416	ENSG00000130726	KAP1	Trono data	Both	Both	Both	Both	Both	Both	Both	Both	Both	Both	Both	Both	Both	Both	Prey	Prey	Both	Both	Both	Both	Both	Both	Both	Both	Both	Both	Both	Both	Both	Both	Both	Both	Both	Both	Both	Both	Both	Both	Both	Both	Both	Both	Both	Both	Both
ENSG00000083817	ZNF416	ENSG00000133704	IPO8	Trono data	Both	Both	Both	Both	Both	Both	Both	Both	Both	Both	Both	Both	Both	Both	Both not	Prey	Both	Both	Both	Both	Both	Both	Both	Both	Both	Both	Both	Both	Both	Both	Both	Both	Both	Both	Both	Both	Both	Both	Both	Both	Both	Both	Both	Both	Both
ENSG00000083817	ZNF416	ENSG00000167986	DDB1	Trono data	Both	Both	Both	Both	Both	Both	Both	Both	Both	Both	Both	Both	Both	Both	Prey	Prey	Both	Both	Both	Both	Both	Both	Both	Both	Both	Both	Both	Both	Both	Both	Both	Both	Both	Both	Both	Both	Both	Both	Both	Both	Both	Both	Both	Both	Both
ENSG00000083817	ZNF416	ENSG00000197323	TRIM33	Trono data	Both	Both	Both	Both	Both	Both	Both	Both	Both	Both	Both	Both	Both	Both	Prey	Prey	Both	Both	Both	Both	Both	Both	Both	Both	Both	Both	Both	Both	Both	Both	Both	Both	Both	Both	Both	Both	Both	Both	Both	Both	Both	Both	Both	Both	Both
ENSG00000083817	ZNF416	ENSG00000214160	ALG3	Trono data	Both	Both	Both	Both	Both	Both	Both	Both	Both	Both	Both	Both	Both	Both	Prey	Prey	Both	Both	Both	Both	Both	Both	Both	Both	Both	Both	Both	Both	Both	Both	Both	Both	Both	Both	Both	Both	Both	Both	Both	Both	Both	Both	Both	Both	Both
ENSG00000083844	ZNF264	ENSG00000001497	LAS1L	Hughes data	Both	Both	Both	Both	Both	Both	Both	Both	Both	Both	Both	Both	Both	Both	Both	Both	Both	Both	Both	Both	Both	Both	Both	Both	Both	Both	Both	Both	Both	Both	Both	Both	Both	Both	Both	Both	Both	Both	Both	Both	Both	Both	Both	Both	Both
ENSG00000083844	ZNF264	ENSG00000005156	LIG3	Hughes data	Both	Both	Both	Both	Both	Both	Both	Both	Both	Both	Both	Both	Both	Both	Both	Both	Both	Both	Both	Both	Both	Both	Both	Both	Both	Both	Both	Both	Both	Both	Both	Both	Both	Both	Both	Both	Both	Both	Both	Both	Both	Both	Both	Both	Both
ENSG00000083844	ZNF264	ENSG00000006712	PAF1	Hughes data	Both	Both	Both	Both	Both	Both	Both	Both	Both	Both	Both	Both	Both	Both	Both	Both	Both	Both	Both	Both	Both	Both	Both	Both	Both	Both	Both	Both	Both	Both	Both	Both	Both	Both	Both	Both	Both	Both	Both	Both	Both	Both	Both	Both	Both
ENSG00000083844	ZNF264	ENSG00000035928	RFC1	Hughes data	Both	Both	Both	Both	Both	Both	Both	Both	Both	Both	Both	Both	Both	Both	Both	Both	Both	Both	Both	Both	Both	Both	Both	Both	Both	Both	Both	Both	Both	Both	Both	Both	Both	Both	Both	Both	Both	Both	Both	Both	Both	Both	Both	Both	Both
ENSG00000083844	ZNF264	ENSG00000070814	TCOF1	Hughes data	Both	Both	Both	Both	Both	Both	Both	Both	Both	Both	Both	Both	Both	Both	Both	Both	Both	Both	Both	Both	Both	Both	Both	Both	Both	Both	Both	Both	Both	Both	Both	Both	Both	Both	Both	Both	Both	Both	Both	Both	Both	Both	Both	Both	Both
ENSG00000083844	ZNF264	ENSG00000077097	TOP2B	Hughes data	Both	Both	Both	Both	Both	Both	Both	Both	Both	Both	Both	Both	Both	Both	Both	Both	Both	Both	Both	Both	Both	Both	Both	Both	Both	Both	Both	Both	Both	Both	Both	Both	Both	Both	Both	Both	Both	Both	Both	Both	Both	Both	Both	Both	Both
ENSG00000083844	ZNF264	ENSG00000086189	DIMT1	Hughes data	Both	Both	Both	Both	Both	Both	Both	Both	Both	Both	Both	Both	Both	Both	Bait	Both	Both	Both	Both	Both	Both	Both	Both	Both	Both	Both	Both	Both	Both	Both	Both	Both	Both	Both	Both	Both	Both	Both	Both	Both	Both	Both	Both	Both	Both
ENSG00000083844	ZNF264	ENSG00000088205	DDX18	Hughes data	Both	Both	Both	Both	Both	Both	Both	Both	Both	Both	Both	Both	Both	Both	Both	Both	Both	Both	Both	Both	Both	Both	Both	Both	Both	Both	Both	Both	Both	Both	Both	Both	Both	Both	Both	Both	Both	Both	Both	Both	Both	Both	Both	Both	Both
ENSG00000083844	ZNF264	ENSG00000088325	TPX2	Hughes data	Both	Both	Both	Both	Both	Both	Both	Both	Both	Both	Both	Both	Both	Both	Both	Both	Both	Both	Both	Both	Both	Both	Both	Both	Both	Both	Both	Both	Both	Both	Both	Both	Both	Both	Both	Both	Both	Both	Both	Both	Both	Both	Both	Both	Both
ENSG00000083844	ZNF264	ENSG00000088986	DYNLL1	Hughes data	Both	Both	Both	Both	Both	Both	Both	Both	Both	Both	Both	Both	Both	Both	Both	Both	Both	Both	Both	Both	Both	Both	Both	Both	Both	Both	Both	Both	Both	Both	Both	Both	Both	Both	Both	Both	Both	Both	Both	Both	Both	Both	Both	Both	Both
ENSG00000083844	ZNF264	ENSG00000103423	DNAJA3	Hughes data	Both	Both	Both	Both	Both	Both	Both	Both	Both	Both	Both	Both	Both	Both	Both	Both	Both	Both	Both	Both	Both	Both	Both	Both	Both	Both	Both	Bait	Bait	Bait	Both	Both	Both	Both	Both	Both	Both	Both	Both	Both	Bait	Both	Both	Both	Both
ENSG00000083844	ZNF264	ENSG00000105993	DNAJB6	Hughes data	Both	Both	Both	Both	Both	Both	Both	Both	Both	Both	Both	Both	Both	Both	Both	Both	Both	Both	Both	Both	Both	Both	Both	Both	Both	Both	Both	Both	Both	Both	Both	Both	Both	Both	Both	Both	Both	Both	Both	Both	Both	Both	Both	Both	Both
ENSG00000083844	ZNF264	ENSG00000108312	UBTF	Hughes data	Both	Both	Both	Both	Both	Both	Both	Both	Both	Both	Both	Both	Both	Both	Both	Both	Both	Both	Both	Both	Both	Both	Both	Both	Both	Both	Both	Both	Both	Both	Both	Both	Both	Both	Both	Both	Both	Both	Both	Both	Both	Both	Both	Both	Both
ENSG00000083844	ZNF264	ENSG00000108561	C1QBP	Hughes data	Both	Both	Both	Both	Both	Both	Both	Both	Both	Both	Both	Both	Both	Both	Both	Both	Both	Both	Both	Both	Both	Both	Both	Both	Both	Both	Both	Both	Both	Both	Both	Both	Both	Both	Both	Both	Both	Both	Both	Both	Both	Both	Both	Both	Both
ENSG00000083844	ZNF264	ENSG00000109534	GAR1	Hughes data	Both	Both	Both	Both	Both	Both	Both	Both	Both	Both	Both	Both	Both	Both	Both	Bait	Both	Both	Both	Both	Both	Both	Both	Both	Both	Both	Both	Both	Both	Both	Both	Both	Both	Both	Both	Both	Both	Both	Both	Both	Both	Both	Both	Both	Both
ENSG00000083844	ZNF264	ENSG00000112851	ERBB2IP	Hughes data	Both	Both	Both	Both	Both	Both	Both	Both	Both	Both	Both	Both	Both	Both	Bait	Both	Both	Both	Both	Both	Both	Both	Both	Both	Both	Both	Both	Both	Both	Both	Both	Both	Both	Both	Both	Both	Both	Both	Both	Both	Both	Both	Both	Both	Both
ENSG00000083844	ZNF264	ENSG00000121058	COIL	Hughes data	Both	Both	Both	Both	Both	Both	Both	Both	Both	Both	Both	Both	Both	Both	Both	Both	Both	Both	Both	Both	Both	Both	Both	Both	Both	Both	Both	Both	Both	Both	Both	Both	Both	Both	Both	Both	Both	Both	Both	Both	Both	Both	Both	Both	Both
ENSG00000083844	ZNF264	ENSG00000130726	KAP1	Hughes data	Both	Both	Both	Both	Both	Both	Both	Both	Both	Both	Both	Both	Both	Both	Both	Both	Both	Both	Both	Both	Both	Both	Both	Both	Both	Both	Both	Both	Both	Both	Both	Both	Both	Both	Both	Both	Both	Both	Both	Both	Both	Both	Both	Both	Both
ENSG00000083844	ZNF264	ENSG00000132485	ZRANB2	Hughes data	Both	Both	Both	Both	Both	Both	Both	Both	Both	Both	Both	Both	Both	Both	Both	Both	Both	Both	Both	Both	Both	Both	Both	Both	Both	Both	Both	Both	Both	Both	Both	Both	Both	Both	Both	Both	Both	Both	Both	Both	Both	Both	Both	Both	Both
ENSG00000083844	ZNF264	ENSG00000136485	DCAF7	Hughes data	Both	Both	Both	Both	Both	Both	Both	Both	Both	Both	Both	Both	Both	Both	Both	Both	Both	Both	Both	Both	Both	Both	Both	Both	Both	Both	Both	Both	Both	Both	Both	Both	Both	Both	Both	Both	Both	Both	Both	Both	Both	Both	Both	Both	Both
ENSG00000083844	ZNF264	ENSG00000137309	HMGA1	Hughes data	Both	Both	Both	Both	Both	Both	Both	Both	Both	Both	Both	Both	Both	Both	Both	Both	Both	Both	Both	Both	Both	Both	Both	Both	Both	Both	Both	Both	Both	Both	Both	Both	Both	Both	Both	Both	Both	Both	Both	Both	Both	Both	Both	Both	Both
ENSG00000083844	ZNF264	ENSG00000140395	WDR61	Hughes data	Both	Both	Both	Both	Both	Both	Both	Both	Both	Both	Both	Both	Both	Both	Both	Both	Both	Both	Both	Both	Both	Both	Both	Both	Both	Both	Both	Both	Both	Both	Both	Both	Both	Both	Both	Both	Both	Both	Both	Both	Both	Both	Both	Both	Both
ENSG00000083844	ZNF264	ENSG00000140632	GLYR1	Hughes data	Both	Both	Both	Both	Both	Both	Both	Both	Both	Both	Both	Both	Both	Both	Both	Both	Both	Both	Both	Both	Both	Both	Both	Both	Both	Both	Both	Both	Both	Both	Both	Both	Both	Both	Both	Both	Both	Both	Both	Both	Both	Both	Both	Both	Both
ENSG00000083844	ZNF264	ENSG00000141456	PELP1	Hughes data	Both	Both	Both	Both	Both	Both	Both	Both	Both	Both	Both	Both	Both	Both	Both	Both	Both	Both	Both	Both	Both	Both	Both	Both	Both	Both	Both	Both	Both	Both	Both	Both	Both	Both	Both	Both	Both	Both	Both	Both	Both	Both	Both	Both	Both
ENSG00000083844	ZNF264	ENSG00000159692	CTBP1	Hughes data	Both	Both	Both	Both	Both	Both	Both	Both	Both	Both	Both	Both	Both	Both	Both	Both	Both	Both	Both	Both	Both	Both	Both	Both	Both	Both	Both	Both	Both	Both	Both	Both	Both	Both	Both	Both	Both	Both	Both	Both	Both	Both	Both	Both	Both
ENSG00000083844	ZNF264	ENSG00000160208	RRP1B	Hughes data	Both	Both	Both	Both	Both	Both	Both	Both	Both	Both	Both	Both	Both	Both	Both	Both	Both	Both	Both	Both	Both	Both	Both	Both	Both	Both	Both	Both	Both	Both	Both	Both	Both	Both	Both	Both	Both	Both	Both	Both	Both	Both	Both	Both	Both
ENSG00000083844	ZNF264	ENSG00000160789	LMNA	Hughes data	Both	Both	Both	Both	Both	Both	Both	Both	Both	Both	Both	Both	Both	Both	Both	Both	Both	Both	Both	Both	Both	Both	Both	Both	Both	Both	Both	Both	Both	Both	Both	Both	Both	Both	Both	Both	Both	Both	Both	Both	Both	Both	Both	Both	Both
ENSG00000083844	ZNF264	ENSG00000164733	CTSB	Hughes data	Both	Both	Both	Both	Both	Both	Both	Both	Both	Both	Both	Both	Both	Both	Both	Both	Both	Both	Both	Both	Both	Both	Both	Both	Both	Both	Both	Both	Both	Both	Both	Both	Both	Both	Both	Both	Both	Both	Both	Both	Both	Both	Both	Both	Both
ENSG00000083844	ZNF264	ENSG00000186432	KPNA4	Hughes data	Both	Both	Both	Both	Both	Both	Both	Both	Both	Both	Both	Both	Both	Both	Both	Both	Both	Both	Both	Both	Both	Both	Both	Both	Both	Both	Both	Both	Both	Both	Both	Both	Both	Both	Both	Both	Both	Both	Both	Both	Both	Both	Both	Both	Both
ENSG00000083844	ZNF264	ENSG00000204628	GNB2L1	Hughes data	Both	Both	Both	Both	Both	Both	Both	Both	Both	Both	Both	Both	Both	Both	Both	Both	Both	Both	Both	Both	Both	Both	Both	Both	Both	Both	Both	Both	Both	Both	Both	Both	Both	Both	Both	Both	Both	Both	Both	Both	Both	Both	Both	Both	Both
ENSG00000083844	ZNF264	ENSG00000213619	NDUFS3	Hughes data	Both	Both	Both	Both	Both	Both	Both	Both	Both	Both	Both	Both	Both	Both	Both	Both	Both	Both	Both	Both	Both	Both	Both	Both	Both	Both	Both	Both	Both	Both	Both	Both	Both	Both	Both	Both	Both	Both	Both	Both	Both	Both	Both	Both	Both
ENSG00000083844	ZNF264	ENSG00000240694	PNMA2	Hughes data	Both	Both	Both	Both	Both	Bait	Both	Both	Both	Both	Both	Both	Both	Both	Both	Both	Both	Both	Both	Both	Both	Both	Both	Both	Both	Both	Both	Both	Both	Bait	Both	Both	Both	Both	Both	Both	Both	Both	Both	Both	Both	Both	Both	Both	Both
ENSG00000083844	ZNF264	ENSG00000276043	UHRF1	Hughes data	Both	Both	Both	Both	Both	Both	Both	Both	Both	Both	Both	Both	Both	Both	Both	Bait	Both	Both	Both	Both	Both	Both	Both	Both	Both	Both	Both	Both	Both	Both	Both	Both	Both	Both	Both	Both	Both	Both	Both	Both	Both	Both	Both	Both	Both
ENSG00000083844	ZNF264	ENSG00000278053	DDX52	Hughes data	Both	Both	Both	Both	Both	Both	Both	Both	Both	Both	Both	Both	Both	Both	Both	Both	Both	Both	Both	Both	Both	Both	Both	Both	Both	Both	Both	Both	Both	Both	Both	Both	Both	Both	Both	Both	Both	Both	Both	Both	Both	Both	Both	Both	Both
ENSG00000085644	ZNF213	ENSG00000005156	LIG3	Hughes data	Both	Both	Both	Both	Both	Both	Prey	Both	Both	Both	Both	Both	Both	Both	Both	Both	Both	Both	Both	Both	Both	Both	Both	Both	Both	Both	Both	Both	Both	Both	Both	Both	Both	Both	Both	Both	Both	Both	Both	Both	Both	Both	Both	Both	Both
ENSG00000085644	ZNF213	ENSG00000006712	PAF1	Hughes data	Both	Both	Both	Both	Both	Both	Prey	Both	Both	Both	Both	Both	Both	Both	Both	Both	Both	Both	Both	Both	Both	Both	Both	Both	Both	Both	Both	Both	Both	Both	Both	Both	Both	Both	Both	Both	Both	Both	Both	Both	Both	Both	Both	Both	Both
ENSG00000085644	ZNF213	ENSG00000035928	RFC1	Hughes data	Both	Both	Both	Both	Both	Both	Prey	Both	Both	Both	Both	Both	Both	Both	Both	Both	Both	Both	Both	Both	Both	Both	Both	Both	Both	Both	Both	Both	Both	Both	Both	Both	Both	Both	Both	Both	Both	Both	Both	Both	Both	Both	Both	Both	Both
ENSG00000085644	ZNF213	ENSG00000047188	YTHDC2	Hughes data	Both	Both	Both	Both	Both	Both	Prey	Both	Both	Both	Both	Both	Both	Both	Both	Both	Both	Both	Both	Both	Both	Both	Both	Both	Both	Both	Both	Both	Both	Both	Both	Both	Both	Both	Both	Both	Both	Both	Both	Both	Both	Both	Both	Both	Both
ENSG00000085644	ZNF213	ENSG00000070814	TCOF1	Hughes data	Both	Both	Both	Both	Both	Both	Prey	Both	Both	Both	Both	Both	Both	Both	Both	Both	Both	Both	Both	Both	Both	Both	Both	Both	Both	Both	Both	Both	Both	Both	Both	Both	Both	Both	Both	Both	Both	Both	Both	Both	Both	Both	Both	Both	Both
ENSG00000085644	ZNF213	ENSG00000076003	MCM6	Hughes data	Both	Both	Both	Both	Both	Both	Prey	Both	Both	Both	Both	Both	Both	Both	Bait	Both	Both	Both	Both	Both	Both	Both	Both	Both	Both	Both	Both	Both	Both	Both	Both	Both	Both	Both	Both	Both	Both	Both	Both	Both	Both	Both	Both	Both	Both
ENSG00000085644	ZNF213	ENSG00000077097	TOP2B	Hughes data	Both	Both	Both	Both	Both	Both	Prey	Both	Both	Both	Both	Both	Both	Both	Both	Both	Both	Both	Both	Both	Both	Both	Both	Both	Both	Both	Both	Both	Both	Both	Both	Both	Both	Both	Both	Both	Both	Both	Both	Both	Both	Both	Both	Both	Both
ENSG00000085644	ZNF213	ENSG00000088205	DDX18	Hughes data	Both	Both	Both	Both	Both	Both	Prey	Both	Both	Both	Both	Both	Both	Both	Both	Both	Both	Both	Both	Both	Both	Both	Both	Both	Both	Both	Both	Both	Both	Both	Both	Both	Both	Both	Both	Both	Both	Both	Both	Both	Both	Both	Both	Both	Both
ENSG00000085644	ZNF213	ENSG00000088325	TPX2	Hughes data	Both	Both	Both	Both	Both	Both	Prey	Both	Both	Both	Both	Both	Both	Both	Both	Both	Both	Both	Both	Both	Both	Both	Both	Both	Both	Both	Both	Both	Both	Both	Both	Both	Both	Both	Both	Both	Both	Both	Both	Both	Both	Both	Both	Both	Both
ENSG00000085644	ZNF213	ENSG00000102753	KPNA3	Hughes data	Both	Both	Both	Both	Both	Both	Prey	Both	Both	Both	Both	Both	Both	Both	Both	Both	Both	Both	Both	Both	Both	Both	Both	Both	Both	Both	Both	Both	Both	Both	Both	Both	Both	Both	Both	Both	Both	Both	Both	Both	Both	Both	Both	Both	Both
ENSG00000085644	ZNF213	ENSG00000103423	DNAJA3	Hughes data	Both	Both	Both	Both	Both	Both	Prey	Both	Both	Both	Both	Both	Both	Both	Both	Both	Both	Both	Both	Both	Both	Both	Both	Both	Both	Both	Both	Bait	Bait	Bait	Both	Both	Both	Both	Both	Both	Both	Both	Both	Both	Bait	Both	Both	Both	Both
ENSG00000085644	ZNF213	ENSG00000103550	KNOP1	Hughes data	Both	Both	Both	Both	Both	Both	Prey	Both	Both	Both	Both	Both	Both	Both	Both	Both	Both	Both	Both	Both	Both	Both	Both	Both	Both	Both	Both	Both	Both	Both	Both	Both	Both	Both	Both	Both	Both	Both	Both	Both	Both	Both	Both	Both	Both
ENSG00000085644	ZNF213	ENSG00000105447	GRWD1	Hughes data	Both	Both	Both	Both	Both	Both	Prey	Both	Both	Both	Both	Both	Both	Both	Both	Both	Both	Both	Both	Both	Both	Both	Both	Both	Both	Both	Both	Both	Both	Both	Both	Both	Both	Both	Both	Both	Both	Both	Both	Both	Both	Both	Both	Both	Both
ENSG00000085644	ZNF213	ENSG00000107625	DDX50	Hughes data	Both	Both	Both	Both	Both	Both	Prey	Both	Both	Both	Both	Both	Both	Both	Both	Both	Both	Both	Both	Both	Both	Both	Both	Both	Both	Both	Both	Both	Both	Both	Both	Both	Both	Both	Both	Both	Both	Both	Both	Both	Both	Both	Both	Both	Both
ENSG00000085644	ZNF213	ENSG00000107882	SUFU	Hughes data; Trono data	Both	Both	Both	Both	Both	Both	Prey	Both	Both	Both	Both	Both	Both	Both	Bait	Bait	Both	Both	Both	Both	Both	Both	Both	Both	Both	Both	Both	Both	Both	Both	Both	Both	Both	Both	Both	Both	Both	Both	Both	Both	Both	Both	Both	Both	Both
ENSG00000085644	ZNF213	ENSG00000108312	UBTF	Hughes data	Both	Both	Both	Both	Both	Both	Prey	Both	Both	Both	Both	Both	Both	Both	Both	Both	Both	Both	Both	Both	Both	Both	Both	Both	Both	Both	Both	Both	Both	Both	Both	Both	Both	Both	Both	Both	Both	Both	Both	Both	Both	Both	Both	Both	Both
ENSG00000085644	ZNF213	ENSG00000108561	C1QBP	Hughes data	Both	Both	Both	Both	Both	Both	Prey	Both	Both	Both	Both	Both	Both	Both	Both	Both	Both	Both	Both	Both	Both	Both	Both	Both	Both	Both	Both	Both	Both	Both	Both	Both	Both	Both	Both	Both	Both	Both	Both	Both	Both	Both	Both	Both	Both
ENSG00000085644	ZNF213	ENSG00000109534	GAR1	Hughes data	Both	Both	Both	Both	Both	Both	Prey	Both	Both	Both	Both	Both	Both	Both	Both	Bait	Both	Both	Both	Both	Both	Both	Both	Both	Both	Both	Both	Both	Both	Both	Both	Both	Both	Both	Both	Both	Both	Both	Both	Both	Both	Both	Both	Both	Both
ENSG00000085644	ZNF213	ENSG00000109906	ZBTB16	Hughes data	Both	Both	Both	Both	Both	Both	Prey	Both	Both	Both	Both	Bait	Bait	Both	Both	Both	Both	Bait	Both	Both	Both	Both	Both	Both	Both	Both	Both	Both	Both	Both	Both	Both	Both	Both	Both	Both	Both	Both	Both	Both	Both	Both	Both	Both	Both
ENSG00000085644	ZNF213	ENSG00000110104	CCDC86	Hughes data	Both	Both	Both	Both	Both	Both	Prey	Both	Both	Both	Both	Both	Both	Both	Both	Both	Both	Both	Both	Both	Both	Both	Both	Both	Both	Both	Both	Both	Both	Both	Both	Both	Both	Both	Both	Both	Both	Both	Both	Both	Both	Both	Both	Both	Both
ENSG00000085644	ZNF213	ENSG00000111726	CMAS	Hughes data	Both	Both	Both	Both	Both	Both	Prey	Both	Both	Both	Both	Both	Both	Both	Both	Both	Both	Both	Both	Both	Both	Both	Both	Both	Both	Both	Both	Both	Both	Both	Both	Both	Both	Both	Both	Both	Both	Both	Both	Both	Both	Both	Both	Both	Both
ENSG00000085644	ZNF213	ENSG00000112118	MCM3	Trono data	Both	Both	Both	Both	Both	Both	Prey	Both	Both	Both	Both	Both	Both	Both	Both	Both	Both	Both	Both	Both	Both	Both	Both	Both	Both	Both	Both	Both	Both	Both	Both	Both	Both	Both	Both	Both	Both	Both	Both	Both	Both	Both	Both	Both	Both
ENSG00000085644	ZNF213	ENSG00000113575	PPP2CA	Hughes data	Both	Both	Both	Both	Both	Both	Prey	Both	Both	Both	Both	Both	Both	Both	Both	Both	Both	Both	Both	Both	Both	Both	Both	Both	Both	Both	Both	Both	Both	Both	Both	Both	Both	Both	Both	Both	Both	Both	Both	Both	Both	Both	Both	Both	Both
ENSG00000085644	ZNF213	ENSG00000116478	HDAC1	Hughes data	Both	Both	Both	Both	Both	Both	Prey	Both	Both	Both	Both	Both	Both	Both	Both	Both	Both	Both	Both	Both	Both	Both	Both	Both	Both	Both	Both	Both	Both	Both	Both	Both	Both	Both	Both	Both	Both	Both	Both	Both	Both	Both	Both	Both	Both
ENSG00000085644	ZNF213	ENSG00000116560	SFPQ	Trono data	Both	Both	Both	Both	Both	Both	Prey	Both	Both	Both	Both	Both	Both	Both	Both	Both	Both	Both	Both	Both	Both	Both	Both	Both	Both	Both	Both	Both	Both	Both	Both	Both	Both	Both	Both	Both	Both	Both	Both	Both	Both	Both	Both	Both	Both
ENSG00000085644	ZNF213	ENSG00000121390	PSPC1	Trono data	Both	Both	Both	Both	Both	Both	Prey	Both	Both	Both	Both	Both	Both	Both	Both	Both	Both	Both	Both	Both	Both	Both	Both	Both	Both	Both	Both	Both	Both	Both	Both	Both	Both	Both	Both	Both	Both	Both	Both	Both	Both	Both	Both	Both	Both
ENSG00000085644	ZNF213	ENSG00000121413	ZSCAN18	Hughes data	Both	Both	Both	Both	Both	Both	Prey	Both	Both	Both	Both	Both	Both	Both	Both	Both	Both	Both	Both	Both	Both	Both	Both	Both	Both	Both	Both	Both	Both	Both	Both	Both	Both	Both	Both	Both	Both	Both	Both	Both	Both	Both	Both	Both	Both
ENSG00000085644	ZNF213	ENSG00000126457	PRMT1	Trono data	Both	Both	Both	Both	Both	Both	Prey	Both	Both	Both	Both	Both	Both	Both	Both	Both	Both	Both	Both	Both	Both	Both	Both	Both	Both	Both	Both	Both	Both	Both	Both	Both	Both	Both	Both	Both	Both	Both	Both	Both	Both	Both	Both	Both	Both
ENSG00000085644	ZNF213	ENSG00000130726	KAP1	Hughes data	Both	Both	Both	Both	Both	Both	Prey	Both	Both	Both	Both	Both	Both	Both	Both	Both	Both	Both	Both	Both	Both	Both	Both	Both	Both	Both	Both	Both	Both	Both	Both	Both	Both	Both	Both	Both	Both	Both	Both	Both	Both	Both	Both	Both	Both
ENSG00000085644	ZNF213	ENSG00000132485	ZRANB2	Hughes data	Both	Both	Both	Both	Both	Both	Prey	Both	Both	Both	Both	Both	Both	Both	Both	Both	Both	Both	Both	Both	Both	Both	Both	Both	Both	Both	Both	Both	Both	Both	Both	Both	Both	Both	Both	Both	Both	Both	Both	Both	Both	Both	Both	Both	Both
ENSG00000085644	ZNF213	ENSG00000137309	HMGA1	Hughes data	Both	Both	Both	Both	Both	Both	Prey	Both	Both	Both	Both	Both	Both	Both	Both	Both	Both	Both	Both	Both	Both	Both	Both	Both	Both	Both	Both	Both	Both	Both	Both	Both	Both	Both	Both	Both	Both	Both	Both	Both	Both	Both	Both	Both	Both
ENSG00000085644	ZNF213	ENSG00000137807	KIF23	Hughes data	Both	Both	Both	Both	Both	Both	Prey	Both	Both	Both	Both	Both	Both	Both	Bait	Both	Both	Both	Both	Both	Both	Both	Both	Both	Both	Both	Both	Both	Both	Both	Both	Both	Both	Both	Both	Both	Both	Both	Both	Both	Both	Both	Both	Both	Both
ENSG00000085644	ZNF213	ENSG00000140632	GLYR1	Hughes data	Both	Both	Both	Both	Both	Both	Prey	Both	Both	Both	Both	Both	Both	Both	Both	Both	Both	Both	Both	Both	Both	Both	Both	Both	Both	Both	Both	Both	Both	Both	Both	Both	Both	Both	Both	Both	Both	Both	Both	Both	Both	Both	Both	Both	Both
ENSG00000085644	ZNF213	ENSG00000147140	NONO	Trono data	Both	Both	Both	Both	Both	Both	Prey	Both	Both	Both	Both	Both	Both	Both	Both	Both	Both	Both	Both	Both	Both	Both	Both	Both	Both	Both	Both	Both	Both	Both	Both	Both	Both	Both	Both	Both	Both	Both	Both	Both	Both	Both	Both	Both	Both
ENSG00000085644	ZNF213	ENSG00000153207	AHCTF1	Hughes data	Both	Both	Both	Both	Both	Both	Prey	Both	Both	Both	Both	Both	Both	Both	Both	Both	Both	Both	Both	Both	Both	Both	Both	Both	Both	Both	Both	Both	Both	Both	Both	Both	Both	Both	Both	Both	Both	Both	Both	Both	Both	Both	Both	Both	Both
ENSG00000085644	ZNF213	ENSG00000158941	CCAR2	Trono data	Both	Both	Both	Both	Both	Both	Prey	Both	Both	Both	Both	Both	Both	Both	Both	Both	Both	Both	Both	Both	Both	Both	Both	Both	Both	Both	Both	Both	Both	Both	Both	Both	Both	Both	Both	Both	Both	Both	Both	Both	Both	Both	Both	Both	Both
ENSG00000085644	ZNF213	ENSG00000160208	RRP1B	Hughes data	Both	Both	Both	Both	Both	Both	Prey	Both	Both	Both	Both	Both	Both	Both	Both	Both	Both	Both	Both	Both	Both	Both	Both	Both	Both	Both	Both	Both	Both	Both	Both	Both	Both	Both	Both	Both	Both	Both	Both	Both	Both	Both	Both	Both	Both
ENSG00000085644	ZNF213	ENSG00000162129	CLPB	Trono data	Both	Both	Both	Both	Both	Both	Prey	Both	Both	Both	Both	Both	Both	Both	Both	Both	Both	Both	Both	Both	Both	Both	Both	Both	Both	Both	Both	Both	Both	Both	Both	Both	Both	Both	Both	Both	Both	Both	Both	Both	Both	Both	Both	Both	Both
ENSG00000085644	ZNF213	ENSG00000162923	WDR26	Hughes data	Both	Both	Both	Both	Both	Both	Prey	Both	Both	Both	Both	Both	Both	Both	Both	Both	Both	Both	Both	Both	Both	Both	Both	Both	Both	Both	Both	Both	Both	Both	Both	Both	Both	Both	Both	Both	Both	Both	Both	Both	Both	Both	Both	Both	Both
ENSG00000085644	ZNF213	ENSG00000171222	SCAND1	Hughes data	Both	Both	Both	Both	Both	Both	Prey	Both	Both	Both	Both	Both	Both	Both	Both	Both	Both	Both	Both	Both	Both	Both	Both	Both	Both	Both	Both	Both	Both	Both	Both	Both	Both	Both	Both	Both	Both	Both	Both	Both	Both	Both	Bait	Bait	Bait
ENSG00000085644	ZNF213	ENSG00000172466	ZNF24	Hughes data; Trono data	Both	Both	Both	Both	Both	Both	Prey	Both	Both	Both	Both	Both	Both	Both	Both	Both	Both	Both	Both	Both	Both	Both	Both	Both	Both	Both	Both	Both	Both	Both	Both	Both	Both	Both	Both	Both	Both	Both	Both	Both	Both	Both	Both	Both	Both
ENSG00000085644	ZNF213	ENSG00000183010	PYCR1	Trono data	Both	Both	Both	Both	Both	Both	Prey	Both	Both	Both	Both	Both	Both	Both	Both	Both	Both	Both	Both	Both	Both	Both	Both	Both	Both	Both	Both	Both	Both	Both	Both	Both	Both	Both	Both	Both	Both	Both	Both	Both	Both	Both	Both	Both	Both
ENSG00000085644	ZNF213	ENSG00000184897	H1FX	Hughes data	Both	Both	Both	Both	Both	Both	Prey	Both	Both	Both	Both	Both	Both	Both	Both	Both	Both	Both	Both	Both	Both	Both	Both	Both	Both	Both	Both	Both	Both	Both	Both	Both	Both	Both	Both	Both	Both	Both	Both	Both	Both	Both	Both	Both	Both
ENSG00000085644	ZNF213	ENSG00000186432	KPNA4	Hughes data	Both	Both	Both	Both	Both	Both	Prey	Both	Both	Both	Both	Both	Both	Both	Both	Both	Both	Both	Both	Both	Both	Both	Both	Both	Both	Both	Both	Both	Both	Both	Both	Both	Both	Both	Both	Both	Both	Both	Both	Both	Both	Both	Both	Both	Both
ENSG00000085644	ZNF213	ENSG00000198901	PRC1	Hughes data	Both	Both	Both	Both	Both	Both	Prey	Both	Both	Both	Both	Both	Both	Both	Both	Both	Both	Both	Both	Both	Both	Both	Both	Both	Both	Both	Both	Both	Both	Both	Both	Both	Both	Both	Both	Both	Both	Both	Both	Both	Both	Both	Both	Both	Both
ENSG00000085644	ZNF213	ENSG00000204628	GNB2L1	Hughes data	Both	Both	Both	Both	Both	Both	Prey	Both	Both	Both	Both	Both	Both	Both	Both	Both	Both	Both	Both	Both	Both	Both	Both	Both	Both	Both	Both	Both	Both	Both	Both	Both	Both	Both	Both	Both	Both	Both	Both	Both	Both	Both	Both	Both	Both
ENSG00000085644	ZNF213	ENSG00000215301	DDX3X	Trono data	Both	Both	Both	Both	Both	Both	Prey	Both	Both	Both	Both	Both	Both	Both	Both	Both	Both	Both	Both	Both	Both	Both	Both	Both	Both	Both	Both	Both	Both	Both	Both	Both	Both	Both	Both	Both	Both	Both	Both	Both	Both	Both	Both	Both	Both
ENSG00000085644	ZNF213	ENSG00000278053	DDX52	Hughes data	Both	Both	Both	Both	Both	Both	Prey	Both	Both	Both	Both	Both	Both	Both	Both	Both	Both	Both	Both	Both	Both	Both	Both	Both	Both	Both	Both	Both	Both	Both	Both	Both	Both	Both	Both	Both	Both	Both	Both	Both	Both	Both	Both	Both	Both
ENSG00000096654	ZNF184	ENSG00000047188	YTHDC2	Hughes data	Both	Both	Both	Both	Both	Both	Both	Both	Both	Both	Both	Both	Both	Both	Prey	Prey	Both	Both	Both	Both	Both	Both	Both	Both	Both	Both	Both	Both	Both	Both	Both	Both	Both	Both	Both	Both	Both	Both	Both	Both	Both	Both	Both	Both	Both
ENSG00000096654	ZNF184	ENSG00000047634	SCML1	Hughes data	Both	Both	Both	Both	Both	Both	Both	Both	Both	Both	Both	Both	Both	Both	Prey	Prey	Both	Both	Both	Both	Both	Both	Both	Both	Both	Both	Both	Both	Both	Both	Both	Both	Both	Both	Both	Both	Both	Both	Both	Both	Both	Both	Both	Both	Both
ENSG00000096654	ZNF184	ENSG00000070814	TCOF1	Hughes data	Both	Both	Both	Both	Both	Both	Both	Both	Both	Both	Both	Both	Both	Both	Prey	Prey	Both	Both	Both	Both	Both	Both	Both	Both	Both	Both	Both	Both	Both	Both	Both	Both	Both	Both	Both	Both	Both	Both	Both	Both	Both	Both	Both	Both	Both
ENSG00000096654	ZNF184	ENSG00000088205	DDX18	Hughes data	Both	Both	Both	Both	Both	Both	Both	Both	Both	Both	Both	Both	Both	Both	Prey	Prey	Both	Both	Both	Both	Both	Both	Both	Both	Both	Both	Both	Both	Both	Both	Both	Both	Both	Both	Both	Both	Both	Both	Both	Both	Both	Both	Both	Both	Both
ENSG00000096654	ZNF184	ENSG00000102738	MRPS31	Hughes data	Both	Both	Both	Both	Both	Both	Both	Both	Both	Both	Both	Both	Both	Both	Prey	Prey	Both	Both	Both	Both	Both	Both	Both	Both	Both	Both	Both	Both	Both	Both	Both	Both	Both	Both	Both	Both	Both	Both	Both	Both	Both	Both	Both	Both	Both
ENSG00000096654	ZNF184	ENSG00000103550	KNOP1	Hughes data	Both	Both	Both	Both	Both	Both	Both	Both	Both	Both	Both	Both	Both	Both	Prey	Prey	Both	Both	Both	Both	Both	Both	Both	Both	Both	Both	Both	Both	Both	Both	Both	Both	Both	Both	Both	Both	Both	Both	Both	Both	Both	Both	Both	Both	Both
ENSG00000096654	ZNF184	ENSG00000105993	DNAJB6	Hughes data	Both	Both	Both	Both	Both	Both	Both	Both	Both	Both	Both	Both	Both	Both	Prey	Prey	Both	Both	Both	Both	Both	Both	Both	Both	Both	Both	Both	Both	Both	Both	Both	Both	Both	Both	Both	Both	Both	Both	Both	Both	Both	Both	Both	Both	Both
ENSG00000096654	ZNF184	ENSG00000107625	DDX50	Hughes data	Both	Both	Both	Both	Both	Both	Both	Both	Both	Both	Both	Both	Both	Both	Prey	Prey	Both	Both	Both	Both	Both	Both	Both	Both	Both	Both	Both	Both	Both	Both	Both	Both	Both	Both	Both	Both	Both	Both	Both	Both	Both	Both	Both	Both	Both
ENSG00000096654	ZNF184	ENSG00000108561	C1QBP	Hughes data	Both	Both	Both	Both	Both	Both	Both	Both	Both	Both	Both	Both	Both	Both	Prey	Prey	Both	Both	Both	Both	Both	Both	Both	Both	Both	Both	Both	Both	Both	Both	Both	Both	Both	Both	Both	Both	Both	Both	Both	Both	Both	Both	Both	Both	Both
ENSG00000096654	ZNF184	ENSG00000110104	CCDC86	Hughes data	Both	Both	Both	Both	Both	Both	Both	Both	Both	Both	Both	Both	Both	Both	Prey	Prey	Both	Both	Both	Both	Both	Both	Both	Both	Both	Both	Both	Both	Both	Both	Both	Both	Both	Both	Both	Both	Both	Both	Both	Both	Both	Both	Both	Both	Both
ENSG00000096654	ZNF184	ENSG00000125817	CENPB	Hughes data	Both	Both	Both	Both	Both	Bait	Both	Both	Both	Both	Both	Both	Both	Both	Prey	Prey	Both	Both	Both	Both	Both	Both	Both	Both	Both	Both	Both	Both	Both	Bait	Both	Both	Both	Both	Both	Both	Both	Both	Both	Both	Both	Both	Both	Both	Both
ENSG00000096654	ZNF184	ENSG00000129347	KRI1	Hughes data	Both	Both	Both	Both	Both	Both	Both	Both	Both	Both	Both	Both	Both	Both	Prey	Prey	Both	Both	Both	Both	Both	Both	Both	Both	Both	Both	Both	Both	Both	Both	Both	Both	Both	Both	Both	Both	Both	Both	Both	Both	Both	Both	Both	Both	Both
ENSG00000096654	ZNF184	ENSG00000130726	KAP1	Hughes data	Both	Both	Both	Both	Both	Both	Both	Both	Both	Both	Both	Both	Both	Both	Prey	Prey	Both	Both	Both	Both	Both	Both	Both	Both	Both	Both	Both	Both	Both	Both	Both	Both	Both	Both	Both	Both	Both	Both	Both	Both	Both	Both	Both	Both	Both
ENSG00000096654	ZNF184	ENSG00000130810	PPAN	Hughes data	Both	Both	Both	Both	Both	Both	Both	Both	Both	Both	Both	Both	Both	Both	Prey	Prey	Both	Both	Both	Both	Both	Both	Both	Both	Both	Both	Both	Both	Both	Both	Both	Both	Both	Both	Both	Both	Both	Both	Both	Both	Both	Both	Both	Both	Both
ENSG00000096654	ZNF184	ENSG00000132676	DAP3	Hughes data	Both	Both	Both	Both	Both	Both	Both	Both	Both	Both	Both	Both	Both	Both	Prey	Prey	Both	Both	Both	Both	Both	Both	Both	Both	Both	Both	Both	Both	Both	Both	Both	Both	Both	Both	Both	Both	Both	Both	Both	Both	Both	Both	Both	Both	Both
ENSG00000096654	ZNF184	ENSG00000135972	MRPS9	Hughes data	Both	Both	Both	Both	Both	Both	Both	Both	Both	Both	Both	Both	Both	Both	Prey	Prey	Both	Both	Both	Both	Both	Both	Both	Both	Both	Both	Both	Both	Both	Both	Both	Both	Both	Both	Both	Both	Both	Both	Both	Both	Both	Both	Both	Both	Both
ENSG00000096654	ZNF184	ENSG00000140632	GLYR1	Hughes data	Both	Both	Both	Both	Both	Both	Both	Both	Both	Both	Both	Both	Both	Both	Prey	Prey	Both	Both	Both	Both	Both	Both	Both	Both	Both	Both	Both	Both	Both	Both	Both	Both	Both	Both	Both	Both	Both	Both	Both	Both	Both	Both	Both	Both	Both
ENSG00000096654	ZNF184	ENSG00000160208	RRP1B	Hughes data	Both	Both	Both	Both	Both	Both	Both	Both	Both	Both	Both	Both	Both	Both	Prey	Prey	Both	Both	Both	Both	Both	Both	Both	Both	Both	Both	Both	Both	Both	Both	Both	Both	Both	Both	Both	Both	Both	Both	Both	Both	Both	Both	Both	Both	Both
ENSG00000096654	ZNF184	ENSG00000181610	MRPS23	Hughes data	Both	Both	Both	Both	Both	Both	Both	Both	Both	Both	Both	Both	Both	Both	Prey	Prey	Both	Both	Both	Both	Both	Both	Both	Both	Both	Both	Both	Both	Both	Both	Both	Both	Both	Both	Both	Both	Both	Both	Both	Both	Both	Both	Both	Both	Both
ENSG00000096654	ZNF184	ENSG00000184897	H1FX	Hughes data	Both	Both	Both	Both	Both	Both	Both	Both	Both	Both	Both	Both	Both	Both	Prey	Prey	Both	Both	Both	Both	Both	Both	Both	Both	Both	Both	Both	Both	Both	Both	Both	Both	Both	Both	Both	Both	Both	Both	Both	Both	Both	Both	Both	Both	Both
ENSG00000096654	ZNF184	ENSG00000197714	ZNF460	Hughes data	Both	Both	Both	Both	Both	Both	Both	Both	Both	Both	Both	Both	Bait	Both	Both not	Both not	Both	Both	Both	Both	Both	Both	Both	Both	Both	Both	Both	Both	Both	Both	Both	Both	Both	Both	Both	Both	Both	Both	Both	Both	Both	Both	Both	Both	Both
ENSG00000096654	ZNF184	ENSG00000204628	GNB2L1	Hughes data	Both	Both	Both	Both	Both	Both	Both	Both	Both	Both	Both	Both	Both	Both	Prey	Prey	Both	Both	Both	Both	Both	Both	Both	Both	Both	Both	Both	Both	Both	Both	Both	Both	Both	Both	Both	Both	Both	Both	Both	Both	Both	Both	Both	Both	Both
ENSG00000096654	ZNF184	ENSG00000240694	PNMA2	Hughes data	Both	Both	Both	Both	Both	Bait	Both	Both	Both	Both	Both	Both	Both	Both	Prey	Prey	Both	Both	Both	Both	Both	Both	Both	Both	Both	Both	Both	Both	Both	Bait	Both	Both	Both	Both	Both	Both	Both	Both	Both	Both	Both	Both	Both	Both	Both
ENSG00000096654	ZNF184	ENSG00000243207	PPAN-P2RY11	Hughes data	Both	Both	Both	Both	Both	Bait	Bait	Both	Bait	Bait	Both	Bait	Bait	Bait	Both not	Both not	Both	Both	Both	Both	Both	Both	Both	Both	Both	Both	Both	Bait	Both	Bait	Both	Both	Both	Both	Both	Both	Both	Bait	Both	Both	Both	Both	Bait	Bait	Bait
ENSG00000096654	ZNF184	ENSG00000276043	UHRF1	Hughes data	Both	Both	Both	Both	Both	Both	Both	Both	Both	Both	Both	Both	Both	Both	Prey	Both not	Both	Both	Both	Both	Both	Both	Both	Both	Both	Both	Both	Both	Both	Both	Both	Both	Both	Both	Both	Both	Both	Both	Both	Both	Both	Both	Both	Both	Both
ENSG00000096654	ZNF184	ENSG00000278053	DDX52	Hughes data	Both	Both	Both	Both	Both	Both	Both	Both	Both	Both	Both	Both	Both	Both	Prey	Prey	Both	Both	Both	Both	Both	Both	Both	Both	Both	Both	Both	Both	Both	Both	Both	Both	Both	Both	Both	Both	Both	Both	Both	Both	Both	Both	Both	Both	Both
ENSG00000105136	ZNF419	ENSG00000001497	LAS1L	Hughes data	Both	Both	Both	Both	Both	Both	Both	Both	Both	Both	Both	Both	Both	Both	Both	Both	Both	Both	Both	Both	Both	Both	Both	Both	Both	Both	Both	Both	Both	Both	Both	Both	Both	Both	Both	Both	Both	Both	Both	Both	Both	Both	Both	Both	Both
ENSG00000105136	ZNF419	ENSG00000004142	POLDIP2	Hughes data	Both	Both	Both	Both	Both	Both	Both	Both	Both	Both	Both	Both	Both	Both	Both	Both	Both	Both	Both	Both	Both	Both	Both	Both	Both	Both	Both	Both	Both	Both	Both	Both	Both	Both	Both	Both	Both	Both	Both	Both	Both	Both	Both	Both	Both
ENSG00000105136	ZNF419	ENSG00000004975	DVL2	Hughes data	Both	Both	Both	Both	Both	Both	Both	Both	Both	Both	Both	Both	Both	Both	Bait	Both	Both	Both	Both	Both	Both	Both	Both	Both	Both	Both	Both	Both	Both	Both	Both	Both	Both	Both	Both	Both	Both	Both	Both	Both	Both	Both	Both	Both	Both
ENSG00000105136	ZNF419	ENSG00000006712	PAF1	Hughes data	Both	Both	Both	Both	Both	Both	Both	Both	Both	Both	Both	Both	Both	Both	Both	Both	Both	Both	Both	Both	Both	Both	Both	Both	Both	Both	Both	Both	Both	Both	Both	Both	Both	Both	Both	Both	Both	Both	Both	Both	Both	Both	Both	Both	Both
ENSG00000105136	ZNF419	ENSG00000047188	YTHDC2	Hughes data	Both	Both	Both	Both	Both	Both	Both	Both	Both	Both	Both	Both	Both	Both	Both	Both	Both	Both	Both	Both	Both	Both	Both	Both	Both	Both	Both	Both	Both	Both	Both	Both	Both	Both	Both	Both	Both	Both	Both	Both	Both	Both	Both	Both	Both
ENSG00000105136	ZNF419	ENSG00000047634	SCML1	Hughes data	Both	Both	Both	Both	Both	Both	Both	Both	Both	Both	Both	Both	Both	Both	Both	Both	Both	Both	Both	Both	Both	Both	Both	Both	Both	Both	Both	Both	Both	Both	Both	Both	Both	Both	Both	Both	Both	Both	Both	Both	Both	Both	Both	Both	Both
ENSG00000105136	ZNF419	ENSG00000055130	CUL1	Hughes data	Both	Both	Both	Both	Both	Both	Both	Both	Both	Both	Both	Both	Both	Both	Both	Both	Both	Both	Both	Both	Both	Both	Both	Both	Both	Both	Both	Both	Both	Both	Both	Both	Both	Both	Both	Both	Both	Both	Both	Both	Both	Both	Both	Both	Both
ENSG00000105136	ZNF419	ENSG00000070770	CSNK2A2	Trono data	Both	Both	Both	Both	Both	Both	Both	Both	Both	Both	Both	Both	Both	Both	Both	Both	Both	Both	Both	Both	Both	Both	Both	Both	Both	Both	Both	Both	Both	Both	Both	Both	Both	Both	Both	Both	Both	Both	Both	Both	Both	Both	Both	Both	Both
ENSG00000105136	ZNF419	ENSG00000070814	TCOF1	Hughes data	Both	Both	Both	Both	Both	Both	Both	Both	Both	Both	Both	Both	Both	Both	Both	Both	Both	Both	Both	Both	Both	Both	Both	Both	Both	Both	Both	Both	Both	Both	Both	Both	Both	Both	Both	Both	Both	Both	Both	Both	Both	Both	Both	Both	Both
ENSG00000105136	ZNF419	ENSG00000076003	MCM6	Hughes data	Both	Both	Both	Both	Both	Both	Both	Both	Both	Both	Both	Both	Both	Both	Bait	Both	Both	Both	Both	Both	Both	Both	Both	Both	Both	Both	Both	Both	Both	Both	Both	Both	Both	Both	Both	Both	Both	Both	Both	Both	Both	Both	Both	Both	Both
ENSG00000105136	ZNF419	ENSG00000086758	HUWE1	Hughes data	Both	Both	Both	Both	Both	Both	Both	Both	Both	Both	Both	Both	Both	Both	Both	Both	Both	Both	Both	Both	Both	Both	Both	Both	Both	Both	Both	Both	Both	Both	Both	Both	Both	Both	Both	Both	Both	Both	Both	Both	Both	Both	Both	Both	Both
ENSG00000105136	ZNF419	ENSG00000087077	TRIP6	Hughes data	Both	Both	Both	Both	Both	Both	Bait	Both	Both	Both	Both	Both	Both	Both	Both	Both	Both	Both	Both	Both	Both	Both	Both	Both	Both	Both	Both	Both	Both	Bait	Both	Both	Both	Both	Both	Both	Both	Both	Both	Both	Both	Both	Both	Both	Both
ENSG00000105136	ZNF419	ENSG00000088205	DDX18	Hughes data	Both	Both	Both	Both	Both	Both	Both	Both	Both	Both	Both	Both	Both	Both	Both	Both	Both	Both	Both	Both	Both	Both	Both	Both	Both	Both	Both	Both	Both	Both	Both	Both	Both	Both	Both	Both	Both	Both	Both	Both	Both	Both	Both	Both	Both
ENSG00000105136	ZNF419	ENSG00000088986	DYNLL1	Hughes data	Both	Both	Both	Both	Both	Both	Both	Both	Both	Both	Both	Both	Both	Both	Both	Both	Both	Both	Both	Both	Both	Both	Both	Both	Both	Both	Both	Both	Both	Both	Both	Both	Both	Both	Both	Both	Both	Both	Both	Both	Both	Both	Both	Both	Both
ENSG00000105136	ZNF419	ENSG00000102226	USP11	Hughes data	Both	Both	Both	Both	Both	Both	Both	Both	Both	Both	Both	Both	Both	Both	Both	Both	Both	Both	Both	Both	Both	Both	Both	Both	Both	Both	Both	Both	Both	Both	Both	Both	Both	Both	Both	Both	Both	Both	Both	Both	Both	Both	Both	Both	Both
ENSG00000105136	ZNF419	ENSG00000102393	GLA	Trono data	Both	Both	Both	Both	Both	Both	Both	Both	Both	Both	Both	Both	Both	Both	Both	Both	Both	Both	Both	Both	Both	Both	Both	Both	Both	Both	Both	Both	Both	Both	Both	Both	Both	Both	Both	Both	Both	Both	Both	Both	Both	Both	Both	Both	Both
ENSG00000105136	ZNF419	ENSG00000102753	KPNA3	Hughes data	Both	Both	Both	Both	Both	Both	Both	Both	Both	Both	Both	Both	Both	Both	Both	Both	Both	Both	Both	Both	Both	Both	Both	Both	Both	Both	Both	Both	Both	Both	Both	Both	Both	Both	Both	Both	Both	Both	Both	Both	Both	Both	Both	Both	Both
ENSG00000105136	ZNF419	ENSG00000105447	GRWD1	Hughes data	Both	Both	Both	Both	Both	Both	Both	Both	Both	Both	Both	Both	Both	Both	Both	Both	Both	Both	Both	Both	Both	Both	Both	Both	Both	Both	Both	Both	Both	Both	Both	Both	Both	Both	Both	Both	Both	Both	Both	Both	Both	Both	Both	Both	Both
ENSG00000105136	ZNF419	ENSG00000105732	ZNF574	Hughes data	Both	Both	Both	Both	Both	Both	Both	Both	Both	Both	Both	Both	Both	Both	Bait	Bait	Both	Both	Both	Both	Both	Both	Both	Both	Both	Both	Both	Both	Both	Both	Both	Both	Both	Both	Both	Both	Both	Both	Both	Both	Both	Both	Both	Both	Both
ENSG00000105136	ZNF419	ENSG00000105993	DNAJB6	Hughes data	Both	Both	Both	Both	Both	Both	Both	Both	Both	Both	Both	Both	Both	Both	Both	Both	Both	Both	Both	Both	Both	Both	Both	Both	Both	Both	Both	Both	Both	Both	Both	Both	Both	Both	Both	Both	Both	Both	Both	Both	Both	Both	Both	Both	Both
ENSG00000105136	ZNF419	ENSG00000108312	UBTF	Hughes data	Both	Both	Both	Both	Both	Both	Both	Both	Both	Both	Both	Both	Both	Both	Both	Both	Both	Both	Both	Both	Both	Both	Both	Both	Both	Both	Both	Both	Both	Both	Both	Both	Both	Both	Both	Both	Both	Both	Both	Both	Both	Both	Both	Both	Both
ENSG00000105136	ZNF419	ENSG00000108561	C1QBP	Hughes data	Both	Both	Both	Both	Both	Both	Both	Both	Both	Both	Both	Both	Both	Both	Both	Both	Both	Both	Both	Both	Both	Both	Both	Both	Both	Both	Both	Both	Both	Both	Both	Both	Both	Both	Both	Both	Both	Both	Both	Both	Both	Both	Both	Both	Both
ENSG00000105136	ZNF419	ENSG00000110075	PPP6R3	Hughes data	Both	Both	Both	Both	Both	Both	Both	Both	Both	Both	Both	Both	Both	Both	Both	Both	Both	Both	Both	Both	Both	Both	Both	Both	Both	Both	Both	Both	Both	Both	Both	Both	Both	Both	Both	Both	Both	Both	Both	Both	Both	Both	Both	Both	Both
ENSG00000105136	ZNF419	ENSG00000113569	NUP155	Hughes data	Both	Both	Both	Both	Both	Both	Both	Both	Both	Both	Both	Both	Both	Both	Both	Both	Both	Both	Both	Both	Both	Both	Both	Both	Both	Both	Both	Both	Both	Both	Both	Both	Both	Both	Both	Both	Both	Both	Both	Both	Both	Both	Both	Both	Both
ENSG00000105136	ZNF419	ENSG00000113575	PPP2CA	Hughes data	Both	Both	Both	Both	Both	Both	Both	Both	Both	Both	Both	Both	Both	Both	Both	Both	Both	Both	Both	Both	Both	Both	Both	Both	Both	Both	Both	Both	Both	Both	Both	Both	Both	Both	Both	Both	Both	Both	Both	Both	Both	Both	Both	Both	Both
ENSG00000105136	ZNF419	ENSG00000116478	HDAC1	Hughes data	Both	Both	Both	Both	Both	Both	Both	Both	Both	Both	Both	Both	Both	Both	Both	Both	Both	Both	Both	Both	Both	Both	Both	Both	Both	Both	Both	Both	Both	Both	Both	Both	Both	Both	Both	Both	Both	Both	Both	Both	Both	Both	Both	Both	Both
ENSG00000105136	ZNF419	ENSG00000120694	HSPH1	Hughes data	Both	Both	Both	Both	Both	Both	Both	Both	Both	Both	Both	Both	Both	Both	Both	Both	Both	Both	Both	Both	Both	Both	Both	Both	Both	Both	Both	Both	Both	Both	Both	Both	Both	Both	Both	Both	Both	Both	Both	Both	Both	Both	Both	Both	Both
ENSG00000105136	ZNF419	ENSG00000121741	ZMYM2	Hughes data	Both	Both	Both	Both	Both	Both	Both	Both	Both	Both	Both	Both	Both	Both	Both	Both	Both	Both	Both	Both	Both	Both	Both	Both	Both	Both	Both	Both	Both	Both	Both	Both	Both	Both	Both	Both	Both	Both	Both	Both	Both	Both	Both	Both	Both
ENSG00000105136	ZNF419	ENSG00000122565	CBX3	Trono data	Both	Both	Both	Both	Both	Both	Both	Both	Both	Both	Both	Both	Both	Both	Both	Both	Both	Both	Both	Both	Both	Both	Both	Both	Both	Both	Both	Both	Both	Both	Both	Both	Both	Both	Both	Both	Both	Both	Both	Both	Both	Both	Both	Both	Both
ENSG00000105136	ZNF419	ENSG00000124459	ZNF45	Hughes data	Both	Both	Both	Both	Both	Both	Both	Both	Both	Both	Both	Both	Both	Both	Bait	Both	Both	Both	Both	Both	Both	Both	Both	Both	Both	Both	Both	Both	Both	Both	Both	Both	Both	Both	Both	Both	Both	Both	Both	Both	Both	Both	Both	Both	Both
ENSG00000105136	ZNF419	ENSG00000125817	CENPB	Hughes data	Both	Both	Both	Both	Both	Bait	Both	Both	Both	Both	Both	Both	Both	Both	Both	Both	Both	Both	Both	Both	Both	Both	Both	Both	Both	Both	Both	Both	Both	Bait	Both	Both	Both	Both	Both	Both	Both	Both	Both	Both	Both	Both	Both	Both	Both
ENSG00000105136	ZNF419	ENSG00000130726	KAP1	Hughes data; Trono data	Both	Both	Both	Both	Both	Both	Both	Both	Both	Both	Both	Both	Both	Both	Both	Both	Both	Both	Both	Both	Both	Both	Both	Both	Both	Both	Both	Both	Both	Both	Both	Both	Both	Both	Both	Both	Both	Both	Both	Both	Both	Both	Both	Both	Both
ENSG00000105136	ZNF419	ENSG00000131115	ZNF227	Hughes data	Both	Both	Both	Both	Both	Both	Both	Both	Both	Both	Both	Both	Both	Both	Bait	Bait	Both	Both	Both	Both	Both	Both	Both	Both	Both	Both	Both	Both	Both	Both	Both	Both	Both	Both	Both	Both	Both	Both	Both	Both	Both	Both	Both	Both	Both
ENSG00000105136	ZNF419	ENSG00000132485	ZRANB2	Hughes data	Both	Both	Both	Both	Both	Both	Both	Both	Both	Both	Both	Both	Both	Both	Both	Both	Both	Both	Both	Both	Both	Both	Both	Both	Both	Both	Both	Both	Both	Both	Both	Both	Both	Both	Both	Both	Both	Both	Both	Both	Both	Both	Both	Both	Both
ENSG00000105136	ZNF419	ENSG00000133704	IPO8	Trono data	Both	Both	Both	Both	Both	Both	Both	Both	Both	Both	Both	Both	Both	Both	Bait	Both	Both	Both	Both	Both	Both	Both	Both	Both	Both	Both	Both	Both	Both	Both	Both	Both	Both	Both	Both	Both	Both	Both	Both	Both	Both	Both	Both	Both	Both
ENSG00000105136	ZNF419	ENSG00000135269	TES	Hughes data	Both	Both	Both	Both	Both	Both	Both	Both	Both	Both	Both	Both	Both	Both	Both	Both	Both	Both	Both	Both	Both	Both	Both	Both	Both	Both	Both	Both	Both	Both	Both	Both	Both	Both	Both	Both	Both	Both	Both	Both	Both	Both	Both	Both	Both
ENSG00000105136	ZNF419	ENSG00000136485	DCAF7	Hughes data	Both	Both	Both	Both	Both	Both	Both	Both	Both	Both	Both	Both	Both	Both	Both	Both	Both	Both	Both	Both	Both	Both	Both	Both	Both	Both	Both	Both	Both	Both	Both	Both	Both	Both	Both	Both	Both	Both	Both	Both	Both	Both	Both	Both	Both
ENSG00000105136	ZNF419	ENSG00000137309	HMGA1	Hughes data	Both	Both	Both	Both	Both	Both	Both	Both	Both	Both	Both	Both	Both	Both	Both	Both	Both	Both	Both	Both	Both	Both	Both	Both	Both	Both	Both	Both	Both	Both	Both	Both	Both	Both	Both	Both	Both	Both	Both	Both	Both	Both	Both	Both	Both
ENSG00000105136	ZNF419	ENSG00000140395	WDR61	Hughes data	Both	Both	Both	Both	Both	Both	Both	Both	Both	Both	Both	Both	Both	Both	Both	Both	Both	Both	Both	Both	Both	Both	Both	Both	Both	Both	Both	Both	Both	Both	Both	Both	Both	Both	Both	Both	Both	Both	Both	Both	Both	Both	Both	Both	Both
ENSG00000105136	ZNF419	ENSG00000147010	SH3KBP1	Hughes data	Both	Both	Both	Both	Both	Both	Both	Both	Both	Both	Both	Both	Both	Both	Both	Both	Both	Both	Both	Both	Both	Both	Both	Both	Both	Both	Both	Both	Both	Both	Both	Both	Both	Both	Both	Both	Both	Both	Both	Both	Both	Both	Both	Both	Both
ENSG00000105136	ZNF419	ENSG00000149923	PPP4C	Hughes data	Both	Both	Both	Both	Both	Both	Both	Both	Both	Both	Both	Both	Both	Both	Both	Both	Both	Both	Both	Both	Both	Both	Both	Both	Both	Both	Both	Both	Both	Both	Both	Both	Both	Both	Both	Both	Both	Both	Both	Both	Both	Both	Both	Both	Both
ENSG00000105136	ZNF419	ENSG00000158941	CCAR2	Hughes data	Both	Both	Both	Both	Both	Both	Both	Both	Both	Both	Both	Both	Both	Both	Both	Both	Both	Both	Both	Both	Both	Both	Both	Both	Both	Both	Both	Both	Both	Both	Both	Both	Both	Both	Both	Both	Both	Both	Both	Both	Both	Both	Both	Both	Both
ENSG00000105136	ZNF419	ENSG00000160208	RRP1B	Hughes data	Both	Both	Both	Both	Both	Both	Both	Both	Both	Both	Both	Both	Both	Both	Both	Both	Both	Both	Both	Both	Both	Both	Both	Both	Both	Both	Both	Both	Both	Both	Both	Both	Both	Both	Both	Both	Both	Both	Both	Both	Both	Both	Both	Both	Both
ENSG00000105136	ZNF419	ENSG00000162408	NOL9	Hughes data	Both	Both	Both	Both	Both	Both	Both	Both	Both	Both	Both	Both	Both	Both	Both	Both	Both	Both	Both	Both	Both	Both	Both	Both	Both	Both	Both	Both	Both	Both	Both	Both	Both	Both	Both	Both	Both	Both	Both	Both	Both	Both	Both	Both	Both
ENSG00000105136	ZNF419	ENSG00000162923	WDR26	Hughes data	Both	Both	Both	Both	Both	Both	Both	Both	Both	Both	Both	Both	Both	Both	Both	Both	Both	Both	Both	Both	Both	Both	Both	Both	Both	Both	Both	Both	Both	Both	Both	Both	Both	Both	Both	Both	Both	Both	Both	Both	Both	Both	Both	Both	Both
ENSG00000105136	ZNF419	ENSG00000165916	PSMC3	Hughes data	Both	Both	Both	Both	Both	Both	Both	Both	Both	Both	Both	Both	Both	Both	Both	Both	Both	Both	Both	Both	Both	Both	Both	Both	Both	Both	Both	Both	Both	Both	Both	Both	Both	Both	Both	Both	Both	Both	Both	Both	Both	Both	Both	Both	Both
ENSG00000105136	ZNF419	ENSG00000172466	ZNF24	Hughes data	Both	Both	Both	Both	Both	Both	Both	Both	Both	Both	Both	Both	Both	Both	Both	Both	Both	Both	Both	Both	Both	Both	Both	Both	Both	Both	Both	Both	Both	Both	Both	Both	Both	Both	Both	Both	Both	Both	Both	Both	Both	Both	Both	Both	Both
ENSG00000105136	ZNF419	ENSG00000184897	H1FX	Hughes data	Both	Both	Both	Both	Both	Both	Both	Both	Both	Both	Both	Both	Both	Both	Both	Both	Both	Both	Both	Both	Both	Both	Both	Both	Both	Both	Both	Both	Both	Both	Both	Both	Both	Both	Both	Both	Both	Both	Both	Both	Both	Both	Both	Both	Both
ENSG00000105136	ZNF419	ENSG00000187555	USP7	Hughes data	Both	Both	Both	Both	Both	Both	Both	Both	Both	Both	Both	Both	Both	Both	Both	Both	Both	Both	Both	Both	Both	Both	Both	Both	Both	Both	Both	Both	Both	Both	Both	Both	Both	Both	Both	Both	Both	Both	Both	Both	Both	Both	Both	Both	Both
ENSG00000105136	ZNF419	ENSG00000189060	H1F0	Hughes data	Both	Both	Both	Both	Both	Both	Both	Both	Both	Both	Both	Both	Both	Both	Both	Both	Both	Both	Both	Both	Both	Both	Both	Both	Both	Both	Both	Both	Both	Both	Both	Both	Both	Both	Both	Both	Both	Both	Both	Both	Both	Both	Both	Both	Both
ENSG00000105136	ZNF419	ENSG00000197312	DDI2	Trono data	Both	Both	Both	Both	Both	Both	Both	Both	Both	Both	Both	Both	Both	Both	Both	Both	Both	Both	Both	Both	Both	Both	Both	Both	Both	Both	Both	Both	Both	Both	Both	Both	Both	Both	Both	Both	Both	Both	Both	Both	Both	Both	Both	Both	Both
ENSG00000105136	ZNF419	ENSG00000197714	ZNF460	Hughes data	Both	Both	Both	Both	Both	Both	Both	Both	Both	Both	Both	Both	Bait	Both	Bait	Bait	Both	Both	Both	Both	Both	Both	Both	Both	Both	Both	Both	Both	Both	Both	Both	Both	Both	Both	Both	Both	Both	Both	Both	Both	Both	Both	Both	Both	Both
ENSG00000105136	ZNF419	ENSG00000198730	CTR9	Hughes data	Both	Both	Both	Both	Both	Both	Both	Both	Both	Both	Both	Both	Both	Both	Both	Both	Both	Both	Both	Both	Both	Both	Both	Both	Both	Both	Both	Both	Both	Both	Both	Both	Both	Both	Both	Both	Both	Both	Both	Both	Both	Both	Both	Both	Both
ENSG00000105136	ZNF419	ENSG00000204628	GNB2L1	Hughes data	Both	Both	Both	Both	Both	Both	Both	Both	Both	Both	Both	Both	Both	Both	Both	Both	Both	Both	Both	Both	Both	Both	Both	Both	Both	Both	Both	Both	Both	Both	Both	Both	Both	Both	Both	Both	Both	Both	Both	Both	Both	Both	Both	Both	Both
ENSG00000105136	ZNF419	ENSG00000205339	IPO7	Trono data	Both	Both	Both	Both	Both	Both	Both	Both	Both	Both	Both	Both	Both	Both	Both	Both	Both	Both	Both	Both	Both	Both	Both	Both	Both	Both	Both	Both	Both	Both	Both	Both	Both	Both	Both	Both	Both	Both	Both	Both	Both	Both	Both	Both	Both
ENSG00000105136	ZNF419	ENSG00000205903	ZNF316	Hughes data	Both	Both	Both	Both	Both	Bait	Both	Bait	Both	Both	Both	Both	Both	Both	Both	Both	Both	Both	Both	Both	Both	Both	Both	Both	Both	Both	Both	Both	Both	Both	Both	Both	Both	Both	Both	Both	Both	Both	Both	Both	Both	Both	Both	Both	Both
ENSG00000105136	ZNF419	ENSG00000237071	TRIM27	Hughes data	Bait	Both	Both	Both	Both	Bait	Bait	Bait	Both	Both	Both	Bait	Bait	Bait	Bait	Bait	Both	Both	Both	Both	Bait	Both	Both	Bait	Bait	Bait	Both	Both	Both	Both	Both	Bait	Bait	Both	Bait	Bait	Bait	Both	Bait	Both	Bait	Bait	Both	Both	Both
ENSG00000105136	ZNF419	ENSG00000240694	PNMA2	Hughes data	Both	Both	Both	Both	Both	Bait	Both	Both	Both	Both	Both	Both	Both	Both	Both	Both	Both	Both	Both	Both	Both	Both	Both	Both	Both	Both	Both	Both	Both	Bait	Both	Both	Both	Both	Both	Both	Both	Both	Both	Both	Both	Both	Both	Both	Both
ENSG00000105136	ZNF419	ENSG00000272602	ZNF595	Hughes data	Both	Both	Both	Both	Both	Both	Both	Both	Both	Both	Both	Both	Both	Both	Both	Both	Both	Both	Both	Both	Both	Both	Both	Both	Both	Both	Both	Both	Both	Both	Both	Both	Both	Both	Both	Both	Both	Both	Both	Both	Both	Both	Both	Both	Both
ENSG00000105136	ZNF419	ENSG00000276043	UHRF1	Hughes data	Both	Both	Both	Both	Both	Both	Both	Both	Both	Both	Both	Both	Both	Both	Both	Bait	Both	Both	Both	Both	Both	Both	Both	Both	Both	Both	Both	Both	Both	Both	Both	Both	Both	Both	Both	Both	Both	Both	Both	Both	Both	Both	Both	Both	Both
ENSG00000105497	ZNF175	ENSG00000030066	NUP160	Hughes data	Both	Both	Both	Both	Both	Prey	Both	Both	Both	Both	Both	Both	Both	Both	Both	Prey	Both	Both	Both	Both	Both	Both	Both	Both	Both	Both	Both	Both	Both	Both	Both	Both	Both	Both	Both	Both	Both	Both	Both	Both	Both	Both	Both	Both	Both
ENSG00000105497	ZNF175	ENSG00000047410	TPR	Hughes data	Both	Both	Both	Both	Both	Prey	Both	Both	Both	Both	Both	Both	Both	Both	Both	Prey	Both	Both	Both	Both	Both	Both	Both	Both	Both	Both	Both	Both	Both	Both	Both	Both	Both	Both	Both	Both	Both	Both	Both	Both	Both	Both	Both	Both	Both
ENSG00000105497	ZNF175	ENSG00000076003	MCM6	Hughes data	Both	Both	Both	Both	Both	Prey	Both	Both	Both	Both	Both	Both	Both	Both	Bait	Prey	Both	Both	Both	Both	Both	Both	Both	Both	Both	Both	Both	Both	Both	Both	Both	Both	Both	Both	Both	Both	Both	Both	Both	Both	Both	Both	Both	Both	Both
ENSG00000105497	ZNF175	ENSG00000088986	DYNLL1	Hughes data	Both	Both	Both	Both	Both	Prey	Both	Both	Both	Both	Both	Both	Both	Both	Both	Prey	Both	Both	Both	Both	Both	Both	Both	Both	Both	Both	Both	Both	Both	Both	Both	Both	Both	Both	Both	Both	Both	Both	Both	Both	Both	Both	Both	Both	Both
ENSG00000105497	ZNF175	ENSG00000108344	PSMD3	Hughes data	Both	Both	Both	Both	Both	Prey	Both	Both	Both	Both	Both	Both	Both	Both	Both	Prey	Both	Both	Both	Both	Both	Both	Both	Both	Both	Both	Both	Both	Both	Both	Both	Both	Both	Both	Both	Both	Both	Both	Both	Both	Both	Both	Both	Both	Both
ENSG00000105497	ZNF175	ENSG00000108561	C1QBP	Hughes data	Both	Both	Both	Both	Both	Prey	Both	Both	Both	Both	Both	Both	Both	Both	Both	Prey	Both	Both	Both	Both	Both	Both	Both	Both	Both	Both	Both	Both	Both	Both	Both	Both	Both	Both	Both	Both	Both	Both	Both	Both	Both	Both	Both	Both	Both
ENSG00000105497	ZNF175	ENSG00000110075	PPP6R3	Hughes data	Both	Both	Both	Both	Both	Prey	Both	Both	Both	Both	Both	Both	Both	Both	Both	Prey	Both	Both	Both	Both	Both	Both	Both	Both	Both	Both	Both	Both	Both	Both	Both	Both	Both	Both	Both	Both	Both	Both	Both	Both	Both	Both	Both	Both	Both
ENSG00000105497	ZNF175	ENSG00000116478	HDAC1	Hughes data	Both	Both	Both	Both	Both	Prey	Both	Both	Both	Both	Both	Both	Both	Both	Both	Prey	Both	Both	Both	Both	Both	Both	Both	Both	Both	Both	Both	Both	Both	Both	Both	Both	Both	Both	Both	Both	Both	Both	Both	Both	Both	Both	Both	Both	Both
ENSG00000105497	ZNF175	ENSG00000120694	HSPH1	Hughes data	Both	Both	Both	Both	Both	Prey	Both	Both	Both	Both	Both	Both	Both	Both	Both	Prey	Both	Both	Both	Both	Both	Both	Both	Both	Both	Both	Both	Both	Both	Both	Both	Both	Both	Both	Both	Both	Both	Both	Both	Both	Both	Both	Both	Both	Both
ENSG00000105497	ZNF175	ENSG00000125817	CENPB	Hughes data	Both	Both	Both	Both	Both	Both not	Both	Both	Both	Both	Both	Both	Both	Both	Both	Prey	Both	Both	Both	Both	Both	Both	Both	Both	Both	Both	Both	Both	Both	Bait	Both	Both	Both	Both	Both	Both	Both	Both	Both	Both	Both	Both	Both	Both	Both
ENSG00000105497	ZNF175	ENSG00000126254	RBM42	Hughes data	Both	Both	Both	Both	Both	Prey	Both	Both	Both	Both	Both	Both	Both	Both	Both	Prey	Both	Both	Both	Both	Both	Both	Both	Both	Both	Both	Both	Both	Both	Both	Both	Both	Both	Both	Both	Both	Both	Both	Both	Both	Both	Both	Both	Both	Both
ENSG00000105497	ZNF175	ENSG00000130726	KAP1	Hughes data	Both	Both	Both	Both	Both	Prey	Both	Both	Both	Both	Both	Both	Both	Both	Both	Prey	Both	Both	Both	Both	Both	Both	Both	Both	Both	Both	Both	Both	Both	Both	Both	Both	Both	Both	Both	Both	Both	Both	Both	Both	Both	Both	Both	Both	Both
ENSG00000105497	ZNF175	ENSG00000140395	WDR61	Hughes data	Both	Both	Both	Both	Both	Prey	Both	Both	Both	Both	Both	Both	Both	Both	Both	Prey	Both	Both	Both	Both	Both	Both	Both	Both	Both	Both	Both	Both	Both	Both	Both	Both	Both	Both	Both	Both	Both	Both	Both	Both	Both	Both	Both	Both	Both
ENSG00000105497	ZNF175	ENSG00000142453	CARM1	Hughes data	Both	Both	Both	Both	Both	Prey	Both	Both	Both	Both	Both	Both	Both	Both	Both	Prey	Both	Both	Both	Both	Both	Both	Both	Both	Both	Both	Both	Both	Both	Both	Both	Both	Both	Both	Both	Both	Both	Both	Both	Both	Both	Both	Both	Both	Both
ENSG00000105497	ZNF175	ENSG00000145703	IQGAP2	Hughes data	Both	Both	Both	Both	Both	Prey	Both	Both	Both	Both	Both	Both	Both	Both	Both	Both not	Both	Both	Both	Both	Both	Both	Both	Both	Both	Both	Both	Both	Both	Both	Both	Both	Both	Both	Both	Both	Both	Both	Both	Both	Both	Both	Both	Both	Both
ENSG00000105497	ZNF175	ENSG00000158941	CCAR2	Hughes data	Both	Both	Both	Both	Both	Prey	Both	Both	Both	Both	Both	Both	Both	Both	Both	Prey	Both	Both	Both	Both	Both	Both	Both	Both	Both	Both	Both	Both	Both	Both	Both	Both	Both	Both	Both	Both	Both	Both	Both	Both	Both	Both	Both	Both	Both
ENSG00000105497	ZNF175	ENSG00000160208	RRP1B	Hughes data	Both	Both	Both	Both	Both	Prey	Both	Both	Both	Both	Both	Both	Both	Both	Both	Prey	Both	Both	Both	Both	Both	Both	Both	Both	Both	Both	Both	Both	Both	Both	Both	Both	Both	Both	Both	Both	Both	Both	Both	Both	Both	Both	Both	Both	Both
ENSG00000105497	ZNF175	ENSG00000197714	ZNF460	Hughes data	Both	Both	Both	Both	Both	Prey	Both	Both	Both	Both	Both	Both	Bait	Both	Bait	Both not	Both	Both	Both	Both	Both	Both	Both	Both	Both	Both	Both	Both	Both	Both	Both	Both	Both	Both	Both	Both	Both	Both	Both	Both	Both	Both	Both	Both	Both
ENSG00000105497	ZNF175	ENSG00000204628	GNB2L1	Hughes data	Both	Both	Both	Both	Both	Prey	Both	Both	Both	Both	Both	Both	Both	Both	Both	Prey	Both	Both	Both	Both	Both	Both	Both	Both	Both	Both	Both	Both	Both	Both	Both	Both	Both	Both	Both	Both	Both	Both	Both	Both	Both	Both	Both	Both	Both
ENSG00000105497	ZNF175	ENSG00000263002	ZNF234	Hughes data	Both	Both	Both	Both	Both	Prey	Both	Both	Both	Both	Both	Both	Both	Both	Both	Prey	Both	Both	Both	Both	Both	Both	Both	Both	Both	Both	Both	Both	Both	Both	Both	Both	Both	Both	Both	Both	Both	Both	Both	Both	Both	Both	Both	Both	Both
ENSG00000105497	ZNF175	ENSG00000276043	UHRF1	Hughes data	Both	Both	Both	Both	Both	Prey	Both	Both	Both	Both	Both	Both	Both	Both	Both	Both not	Both	Both	Both	Both	Both	Both	Both	Both	Both	Both	Both	Both	Both	Both	Both	Both	Both	Both	Both	Both	Both	Both	Both	Both	Both	Both	Both	Both	Both
ENSG00000117010	ZNF684	ENSG00000005156	LIG3	Hughes data	Both	Both	Both	Both	Both	Both	Both	Both	Both	Both	Both	Both	Both	Both	Both	Both	Both	Both	Both	Both	Both	Both	Both	Both	Both	Both	Both	Both	Both	Both	Both	Both	Both	Both	Both	Both	Both	Both	Both	Both	Both	Both	Both	Both	Both
ENSG00000117010	ZNF684	ENSG00000070814	TCOF1	Hughes data	Both	Both	Both	Both	Both	Both	Both	Both	Both	Both	Both	Both	Both	Both	Both	Both	Both	Both	Both	Both	Both	Both	Both	Both	Both	Both	Both	Both	Both	Both	Both	Both	Both	Both	Both	Both	Both	Both	Both	Both	Both	Both	Both	Both	Both
ENSG00000117010	ZNF684	ENSG00000078674	PCM1	Hughes data	Both	Both	Both	Both	Both	Both	Both	Both	Both	Both	Both	Both	Both	Both	Both	Both	Both	Both	Both	Both	Both	Both	Both	Both	Both	Both	Both	Both	Both	Both	Both	Both	Both	Both	Both	Both	Both	Both	Both	Both	Both	Both	Both	Both	Both
ENSG00000117010	ZNF684	ENSG00000088205	DDX18	Hughes data	Both	Both	Both	Both	Both	Both	Both	Both	Both	Both	Both	Both	Both	Both	Both	Both	Both	Both	Both	Both	Both	Both	Both	Both	Both	Both	Both	Both	Both	Both	Both	Both	Both	Both	Both	Both	Both	Both	Both	Both	Both	Both	Both	Both	Both
ENSG00000117010	ZNF684	ENSG00000088325	TPX2	Hughes data	Both	Both	Both	Both	Both	Both	Both	Both	Both	Both	Both	Both	Both	Both	Both	Both	Both	Both	Both	Both	Both	Both	Both	Both	Both	Both	Both	Both	Both	Both	Both	Both	Both	Both	Both	Both	Both	Both	Both	Both	Both	Both	Both	Both	Both
ENSG00000117010	ZNF684	ENSG00000088986	DYNLL1	Hughes data	Both	Both	Both	Both	Both	Both	Both	Both	Both	Both	Both	Both	Both	Both	Both	Both	Both	Both	Both	Both	Both	Both	Both	Both	Both	Both	Both	Both	Both	Both	Both	Both	Both	Both	Both	Both	Both	Both	Both	Both	Both	Both	Both	Both	Both
ENSG00000117010	ZNF684	ENSG00000090263	MRPS33	Hughes data	Both	Both	Both	Both	Both	Both	Both	Both	Both	Both	Both	Both	Both	Both	Both	Both	Both	Both	Both	Both	Both	Both	Both	Both	Both	Both	Both	Both	Both	Both	Both	Both	Both	Both	Both	Both	Both	Both	Both	Both	Both	Both	Both	Both	Both
ENSG00000117010	ZNF684	ENSG00000100836	PABPN1	Hughes data	Both	Both	Both	Both	Both	Both	Both	Both	Both	Both	Both	Both	Both	Both	Both	Both	Both	Both	Both	Both	Both	Both	Both	Both	Both	Both	Both	Both	Both	Both	Both	Both	Both	Both	Both	Both	Both	Both	Both	Both	Both	Both	Both	Both	Both
ENSG00000117010	ZNF684	ENSG00000102738	MRPS31	Hughes data	Both	Both	Both	Both	Both	Both	Both	Both	Both	Both	Both	Both	Both	Both	Both	Both	Both	Both	Both	Both	Both	Both	Both	Both	Both	Both	Both	Both	Both	Both	Both	Both	Both	Both	Both	Both	Both	Both	Both	Both	Both	Both	Both	Both	Both
ENSG00000117010	ZNF684	ENSG00000103423	DNAJA3	Hughes data	Both	Both	Both	Both	Both	Both	Both	Both	Both	Both	Both	Both	Both	Both	Both	Both	Both	Both	Both	Both	Both	Both	Both	Both	Both	Both	Both	Bait	Bait	Bait	Both	Both	Both	Both	Both	Both	Both	Both	Both	Both	Bait	Both	Both	Both	Both
ENSG00000117010	ZNF684	ENSG00000103550	KNOP1	Hughes data	Both	Both	Both	Both	Both	Both	Both	Both	Both	Both	Both	Both	Both	Both	Both	Both	Both	Both	Both	Both	Both	Both	Both	Both	Both	Both	Both	Both	Both	Both	Both	Both	Both	Both	Both	Both	Both	Both	Both	Both	Both	Both	Both	Both	Both
ENSG00000117010	ZNF684	ENSG00000105447	GRWD1	Hughes data	Both	Both	Both	Both	Both	Both	Both	Both	Both	Both	Both	Both	Both	Both	Both	Both	Both	Both	Both	Both	Both	Both	Both	Both	Both	Both	Both	Both	Both	Both	Both	Both	Both	Both	Both	Both	Both	Both	Both	Both	Both	Both	Both	Both	Both
ENSG00000117010	ZNF684	ENSG00000105671	DDX49	Hughes data	Both	Both	Both	Both	Both	Both	Both	Both	Both	Both	Both	Both	Both	Both	Both	Both	Both	Both	Both	Both	Both	Both	Both	Both	Both	Both	Both	Both	Both	Both	Both	Both	Both	Both	Both	Both	Both	Both	Both	Both	Both	Both	Both	Both	Both
ENSG00000117010	ZNF684	ENSG00000107625	DDX50	Hughes data	Both	Both	Both	Both	Both	Both	Both	Both	Both	Both	Both	Both	Both	Both	Both	Both	Both	Both	Both	Both	Both	Both	Both	Both	Both	Both	Both	Both	Both	Both	Both	Both	Both	Both	Both	Both	Both	Both	Both	Both	Both	Both	Both	Both	Both
ENSG00000117010	ZNF684	ENSG00000108312	UBTF	Hughes data	Both	Both	Both	Both	Both	Both	Both	Both	Both	Both	Both	Both	Both	Both	Both	Both	Both	Both	Both	Both	Both	Both	Both	Both	Both	Both	Both	Both	Both	Both	Both	Both	Both	Both	Both	Both	Both	Both	Both	Both	Both	Both	Both	Both	Both
ENSG00000117010	ZNF684	ENSG00000108561	C1QBP	Hughes data	Both	Both	Both	Both	Both	Both	Both	Both	Both	Both	Both	Both	Both	Both	Both	Both	Both	Both	Both	Both	Both	Both	Both	Both	Both	Both	Both	Both	Both	Both	Both	Both	Both	Both	Both	Both	Both	Both	Both	Both	Both	Both	Both	Both	Both
ENSG00000117010	ZNF684	ENSG00000109534	GAR1	Hughes data	Both	Both	Both	Both	Both	Both	Both	Both	Both	Both	Both	Both	Both	Both	Both	Bait	Both	Both	Both	Both	Both	Both	Both	Both	Both	Both	Both	Both	Both	Both	Both	Both	Both	Both	Both	Both	Both	Both	Both	Both	Both	Both	Both	Both	Both
ENSG00000117010	ZNF684	ENSG00000110104	CCDC86	Hughes data	Both	Both	Both	Both	Both	Both	Both	Both	Both	Both	Both	Both	Both	Both	Both	Both	Both	Both	Both	Both	Both	Both	Both	Both	Both	Both	Both	Both	Both	Both	Both	Both	Both	Both	Both	Both	Both	Both	Both	Both	Both	Both	Both	Both	Both
ENSG00000117010	ZNF684	ENSG00000111615	KRR1	Hughes data	Both	Both	Both	Both	Both	Both	Both	Both	Both	Both	Both	Both	Both	Both	Both	Both	Both	Both	Both	Both	Both	Both	Both	Both	Both	Both	Both	Both	Both	Both	Both	Both	Both	Both	Both	Both	Both	Both	Both	Both	Both	Both	Both	Both	Both
ENSG00000117010	ZNF684	ENSG00000111726	CMAS	Hughes data	Both	Both	Both	Both	Both	Both	Both	Both	Both	Both	Both	Both	Both	Both	Both	Both	Both	Both	Both	Both	Both	Both	Both	Both	Both	Both	Both	Both	Both	Both	Both	Both	Both	Both	Both	Both	Both	Both	Both	Both	Both	Both	Both	Both	Both
ENSG00000117010	ZNF684	ENSG00000111845	PAK1IP1	Hughes data	Both	Both	Both	Both	Both	Both	Both	Both	Both	Both	Both	Both	Both	Both	Both	Both	Both	Both	Both	Both	Both	Both	Both	Both	Both	Both	Both	Both	Both	Both	Both	Both	Both	Both	Both	Both	Both	Both	Both	Both	Both	Both	Both	Both	Both
ENSG00000117010	ZNF684	ENSG00000113575	PPP2CA	Hughes data	Both	Both	Both	Both	Both	Both	Both	Both	Both	Both	Both	Both	Both	Both	Both	Both	Both	Both	Both	Both	Both	Both	Both	Both	Both	Both	Both	Both	Both	Both	Both	Both	Both	Both	Both	Both	Both	Both	Both	Both	Both	Both	Both	Both	Both
ENSG00000117010	ZNF684	ENSG00000126254	RBM42	Hughes data	Both	Both	Both	Both	Both	Both	Both	Both	Both	Both	Both	Both	Both	Both	Both	Both	Both	Both	Both	Both	Both	Both	Both	Both	Both	Both	Both	Both	Both	Both	Both	Both	Both	Both	Both	Both	Both	Both	Both	Both	Both	Both	Both	Both	Both
ENSG00000117010	ZNF684	ENSG00000129347	KRI1	Hughes data	Both	Both	Both	Both	Both	Both	Both	Both	Both	Both	Both	Both	Both	Both	Both	Both	Both	Both	Both	Both	Both	Both	Both	Both	Both	Both	Both	Both	Both	Both	Both	Both	Both	Both	Both	Both	Both	Both	Both	Both	Both	Both	Both	Both	Both
ENSG00000117010	ZNF684	ENSG00000130726	KAP1	Hughes data	Both	Both	Both	Both	Both	Both	Both	Both	Both	Both	Both	Both	Both	Both	Both	Both	Both	Both	Both	Both	Both	Both	Both	Both	Both	Both	Both	Both	Both	Both	Both	Both	Both	Both	Both	Both	Both	Both	Both	Both	Both	Both	Both	Both	Both
ENSG00000117010	ZNF684	ENSG00000130810	PPAN	Hughes data	Both	Both	Both	Both	Both	Both	Both	Both	Both	Both	Both	Both	Both	Both	Both	Both	Both	Both	Both	Both	Both	Both	Both	Both	Both	Both	Both	Both	Both	Both	Both	Both	Both	Both	Both	Both	Both	Both	Both	Both	Both	Both	Both	Both	Both
ENSG00000117010	ZNF684	ENSG00000132676	DAP3	Hughes data	Both	Both	Both	Both	Both	Both	Both	Both	Both	Both	Both	Both	Both	Both	Both	Both	Both	Both	Both	Both	Both	Both	Both	Both	Both	Both	Both	Both	Both	Both	Both	Both	Both	Both	Both	Both	Both	Both	Both	Both	Both	Both	Both	Both	Both
ENSG00000117010	ZNF684	ENSG00000135972	MRPS9	Hughes data	Both	Both	Both	Both	Both	Both	Both	Both	Both	Both	Both	Both	Both	Both	Both	Both	Both	Both	Both	Both	Both	Both	Both	Both	Both	Both	Both	Both	Both	Both	Both	Both	Both	Both	Both	Both	Both	Both	Both	Both	Both	Both	Both	Both	Both
ENSG00000117010	ZNF684	ENSG00000137309	HMGA1	Hughes data	Both	Both	Both	Both	Both	Both	Both	Both	Both	Both	Both	Both	Both	Both	Both	Both	Both	Both	Both	Both	Both	Both	Both	Both	Both	Both	Both	Both	Both	Both	Both	Both	Both	Both	Both	Both	Both	Both	Both	Both	Both	Both	Both	Both	Both
ENSG00000117010	ZNF684	ENSG00000137807	KIF23	Hughes data	Both	Both	Both	Both	Both	Both	Both	Both	Both	Both	Both	Both	Both	Both	Bait	Both	Both	Both	Both	Both	Both	Both	Both	Both	Both	Both	Both	Both	Both	Both	Both	Both	Both	Both	Both	Both	Both	Both	Both	Both	Both	Both	Both	Both	Both
ENSG00000117010	ZNF684	ENSG00000140632	GLYR1	Hughes data	Both	Both	Both	Both	Both	Both	Both	Both	Both	Both	Both	Both	Both	Both	Both	Both	Both	Both	Both	Both	Both	Both	Both	Both	Both	Both	Both	Both	Both	Both	Both	Both	Both	Both	Both	Both	Both	Both	Both	Both	Both	Both	Both	Both	Both
ENSG00000117010	ZNF684	ENSG00000160208	RRP1B	Hughes data	Both	Both	Both	Both	Both	Both	Both	Both	Both	Both	Both	Both	Both	Both	Both	Both	Both	Both	Both	Both	Both	Both	Both	Both	Both	Both	Both	Both	Both	Both	Both	Both	Both	Both	Both	Both	Both	Both	Both	Both	Both	Both	Both	Both	Both
ENSG00000117010	ZNF684	ENSG00000181610	MRPS23	Hughes data	Both	Both	Both	Both	Both	Both	Both	Both	Both	Both	Both	Both	Both	Both	Both	Both	Both	Both	Both	Both	Both	Both	Both	Both	Both	Both	Both	Both	Both	Both	Both	Both	Both	Both	Both	Both	Both	Both	Both	Both	Both	Both	Both	Both	Both
ENSG00000117010	ZNF684	ENSG00000184897	H1FX	Hughes data	Both	Both	Both	Both	Both	Both	Both	Both	Both	Both	Both	Both	Both	Both	Both	Both	Both	Both	Both	Both	Both	Both	Both	Both	Both	Both	Both	Both	Both	Both	Both	Both	Both	Both	Both	Both	Both	Both	Both	Both	Both	Both	Both	Both	Both
ENSG00000117010	ZNF684	ENSG00000186432	KPNA4	Hughes data	Both	Both	Both	Both	Both	Both	Both	Both	Both	Both	Both	Both	Both	Both	Both	Both	Both	Both	Both	Both	Both	Both	Both	Both	Both	Both	Both	Both	Both	Both	Both	Both	Both	Both	Both	Both	Both	Both	Both	Both	Both	Both	Both	Both	Both
ENSG00000117010	ZNF684	ENSG00000189060	H1F0	Hughes data	Both	Both	Both	Both	Both	Both	Both	Both	Both	Both	Both	Both	Both	Both	Both	Both	Both	Both	Both	Both	Both	Both	Both	Both	Both	Both	Both	Both	Both	Both	Both	Both	Both	Both	Both	Both	Both	Both	Both	Both	Both	Both	Both	Both	Both
ENSG00000117010	ZNF684	ENSG00000189298	ZKSCAN3	Hughes data	Both	Both	Both	Both	Both	Both	Bait	Both	Both	Both	Both	Both	Both	Both	Both	Both	Both	Both	Both	Both	Both	Both	Both	Both	Both	Both	Both	Both	Both	Both	Both	Both	Both	Both	Both	Both	Both	Both	Both	Both	Both	Both	Both	Both	Both
ENSG00000117010	ZNF684	ENSG00000198604	BAZ1A	Hughes data	Both	Both	Both	Both	Both	Both	Both	Both	Both	Both	Both	Both	Both	Both	Both	Both	Both	Both	Both	Both	Both	Both	Both	Both	Both	Both	Both	Both	Both	Both	Both	Both	Both	Both	Both	Both	Both	Both	Both	Both	Both	Both	Both	Both	Both
ENSG00000117010	ZNF684	ENSG00000198901	PRC1	Hughes data	Both	Both	Both	Both	Both	Both	Both	Both	Both	Both	Both	Both	Both	Both	Both	Both	Both	Both	Both	Both	Both	Both	Both	Both	Both	Both	Both	Both	Both	Both	Both	Both	Both	Both	Both	Both	Both	Both	Both	Both	Both	Both	Both	Both	Both
ENSG00000117010	ZNF684	ENSG00000204628	GNB2L1	Hughes data	Both	Both	Both	Both	Both	Both	Both	Both	Both	Both	Both	Both	Both	Both	Both	Both	Both	Both	Both	Both	Both	Both	Both	Both	Both	Both	Both	Both	Both	Both	Both	Both	Both	Both	Both	Both	Both	Both	Both	Both	Both	Both	Both	Both	Both
ENSG00000117010	ZNF684	ENSG00000237071	TRIM27	Hughes data	Bait	Both	Both	Both	Both	Bait	Bait	Bait	Both	Both	Both	Bait	Bait	Bait	Bait	Bait	Both	Both	Both	Both	Bait	Both	Both	Bait	Bait	Bait	Both	Both	Both	Both	Both	Bait	Bait	Both	Bait	Bait	Bait	Both	Bait	Both	Bait	Bait	Both	Both	Both
ENSG00000117010	ZNF684	ENSG00000243207	PPAN-P2RY11	Hughes data	Both	Both	Both	Both	Both	Bait	Bait	Both	Bait	Bait	Both	Bait	Bait	Bait	Bait	Bait	Both	Both	Both	Both	Both	Both	Both	Both	Both	Both	Both	Bait	Both	Bait	Both	Both	Both	Both	Both	Both	Both	Bait	Both	Both	Both	Both	Bait	Bait	Bait
ENSG00000117010	ZNF684	ENSG00000276043	UHRF1	Hughes data	Both	Both	Both	Both	Both	Both	Both	Both	Both	Both	Both	Both	Both	Both	Both	Bait	Both	Both	Both	Both	Both	Both	Both	Both	Both	Both	Both	Both	Both	Both	Both	Both	Both	Both	Both	Both	Both	Both	Both	Both	Both	Both	Both	Both	Both
ENSG00000117010	ZNF684	ENSG00000278053	DDX52	Hughes data	Both	Both	Both	Both	Both	Both	Both	Both	Both	Both	Both	Both	Both	Both	Both	Both	Both	Both	Both	Both	Both	Both	Both	Both	Both	Both	Both	Both	Both	Both	Both	Both	Both	Both	Both	Both	Both	Both	Both	Both	Both	Both	Both	Both	Both
ENSG00000121406	ZNF549	ENSG00000005156	LIG3	Hughes data	Both	Both	Both	Both	Both	Both	Both	Both	Both	Both	Both	Both	Both	Both	Both	Both	Both	Both	Both	Both	Both	Both	Both	Both	Both	Both	Both	Both	Both	Both	Both	Both	Both	Both	Both	Both	Both	Both	Both	Both	Both	Both	Both	Both	Both
ENSG00000121406	ZNF549	ENSG00000006712	PAF1	Hughes data	Both	Both	Both	Both	Both	Both	Both	Both	Both	Both	Both	Both	Both	Both	Both	Both	Both	Both	Both	Both	Both	Both	Both	Both	Both	Both	Both	Both	Both	Both	Both	Both	Both	Both	Both	Both	Both	Both	Both	Both	Both	Both	Both	Both	Both
ENSG00000121406	ZNF549	ENSG00000011243	AKAP8L	Hughes data	Both	Both	Both	Both	Both	Both	Both	Both	Both	Both	Both	Both	Both	Both	Both	Both	Both	Both	Both	Both	Both	Both	Both	Both	Both	Both	Both	Both	Both	Both	Both	Both	Both	Both	Both	Both	Both	Both	Both	Both	Both	Both	Both	Both	Both
ENSG00000121406	ZNF549	ENSG00000030066	NUP160	Hughes data	Both	Both	Both	Both	Both	Both	Both	Both	Both	Both	Both	Both	Both	Both	Both	Both	Both	Both	Both	Both	Both	Both	Both	Both	Both	Both	Both	Both	Both	Both	Both	Both	Both	Both	Both	Both	Both	Both	Both	Both	Both	Both	Both	Both	Both
ENSG00000121406	ZNF549	ENSG00000047634	SCML1	Hughes data	Both	Both	Both	Both	Both	Both	Both	Both	Both	Both	Both	Both	Both	Both	Both	Both	Both	Both	Both	Both	Both	Both	Both	Both	Both	Both	Both	Both	Both	Both	Both	Both	Both	Both	Both	Both	Both	Both	Both	Both	Both	Both	Both	Both	Both
ENSG00000121406	ZNF549	ENSG00000067369	TP53BP1	Hughes data	Both	Both	Both	Both	Both	Both	Both	Both	Both	Both	Both	Both	Both	Both	Both	Both	Both	Both	Both	Both	Both	Both	Both	Both	Both	Both	Both	Both	Both	Both	Both	Both	Both	Both	Both	Both	Both	Both	Both	Both	Both	Both	Both	Both	Both
ENSG00000121406	ZNF549	ENSG00000070814	TCOF1	Hughes data	Both	Both	Both	Both	Both	Both	Both	Both	Both	Both	Both	Both	Both	Both	Both	Both	Both	Both	Both	Both	Both	Both	Both	Both	Both	Both	Both	Both	Both	Both	Both	Both	Both	Both	Both	Both	Both	Both	Both	Both	Both	Both	Both	Both	Both
ENSG00000121406	ZNF549	ENSG00000077097	TOP2B	Hughes data	Both	Both	Both	Both	Both	Both	Both	Both	Both	Both	Both	Both	Both	Both	Both	Both	Both	Both	Both	Both	Both	Both	Both	Both	Both	Both	Both	Both	Both	Both	Both	Both	Both	Both	Both	Both	Both	Both	Both	Both	Both	Both	Both	Both	Both
ENSG00000121406	ZNF549	ENSG00000088986	DYNLL1	Hughes data	Both	Both	Both	Both	Both	Both	Both	Both	Both	Both	Both	Both	Both	Both	Both	Both	Both	Both	Both	Both	Both	Both	Both	Both	Both	Both	Both	Both	Both	Both	Both	Both	Both	Both	Both	Both	Both	Both	Both	Both	Both	Both	Both	Both	Both
ENSG00000121406	ZNF549	ENSG00000100030	MAPK1	Hughes data	Both	Both	Both	Both	Both	Both	Both	Both	Both	Both	Both	Both	Both	Both	Both	Both	Both	Both	Both	Both	Both	Both	Both	Both	Both	Both	Both	Both	Both	Both	Both	Both	Both	Both	Both	Both	Both	Both	Both	Both	Both	Both	Both	Both	Both
ENSG00000121406	ZNF549	ENSG00000105993	DNAJB6	Hughes data	Both	Both	Both	Both	Both	Both	Both	Both	Both	Both	Both	Both	Both	Both	Both	Both	Both	Both	Both	Both	Both	Both	Both	Both	Both	Both	Both	Both	Both	Both	Both	Both	Both	Both	Both	Both	Both	Both	Both	Both	Both	Both	Both	Both	Both
ENSG00000121406	ZNF549	ENSG00000108312	UBTF	Hughes data	Both	Both	Both	Both	Both	Both	Both	Both	Both	Both	Both	Both	Both	Both	Both	Both	Both	Both	Both	Both	Both	Both	Both	Both	Both	Both	Both	Both	Both	Both	Both	Both	Both	Both	Both	Both	Both	Both	Both	Both	Both	Both	Both	Both	Both
ENSG00000121406	ZNF549	ENSG00000108561	C1QBP	Hughes data	Both	Both	Both	Both	Both	Both	Both	Both	Both	Both	Both	Both	Both	Both	Both	Both	Both	Both	Both	Both	Both	Both	Both	Both	Both	Both	Both	Both	Both	Both	Both	Both	Both	Both	Both	Both	Both	Both	Both	Both	Both	Both	Both	Both	Both
ENSG00000121406	ZNF549	ENSG00000110104	CCDC86	Hughes data	Both	Both	Both	Both	Both	Both	Both	Both	Both	Both	Both	Both	Both	Both	Both	Both	Both	Both	Both	Both	Both	Both	Both	Both	Both	Both	Both	Both	Both	Both	Both	Both	Both	Both	Both	Both	Both	Both	Both	Both	Both	Both	Both	Both	Both
ENSG00000121406	ZNF549	ENSG00000116871	MAP7D1	Hughes data	Both	Both	Both	Both	Both	Both	Both	Both	Both	Both	Both	Both	Both	Both	Both	Both	Both	Both	Both	Both	Both	Both	Both	Both	Both	Both	Both	Both	Both	Both	Both	Both	Both	Both	Both	Both	Both	Both	Both	Both	Both	Both	Both	Both	Both
ENSG00000121406	ZNF549	ENSG00000120694	HSPH1	Hughes data	Both	Both	Both	Both	Both	Both	Both	Both	Both	Both	Both	Both	Both	Both	Both	Both	Both	Both	Both	Both	Both	Both	Both	Both	Both	Both	Both	Both	Both	Both	Both	Both	Both	Both	Both	Both	Both	Both	Both	Both	Both	Both	Both	Both	Both
ENSG00000121406	ZNF549	ENSG00000121741	ZMYM2	Hughes data	Both	Both	Both	Both	Both	Both	Both	Both	Both	Both	Both	Both	Both	Both	Both	Both	Both	Both	Both	Both	Both	Both	Both	Both	Both	Both	Both	Both	Both	Both	Both	Both	Both	Both	Both	Both	Both	Both	Both	Both	Both	Both	Both	Both	Both
ENSG00000121406	ZNF549	ENSG00000122565	CBX3	Trono data	Both	Both	Both	Both	Both	Both	Both	Both	Both	Both	Both	Both	Both	Both	Both	Both	Both	Both	Both	Both	Both	Both	Both	Both	Both	Both	Both	Both	Both	Both	Both	Both	Both	Both	Both	Both	Both	Both	Both	Both	Both	Both	Both	Both	Both
ENSG00000121406	ZNF549	ENSG00000125817	CENPB	Hughes data; Trono data	Both	Both	Both	Both	Both	Bait	Both	Both	Both	Both	Both	Both	Both	Both	Both	Both	Both	Both	Both	Both	Both	Both	Both	Both	Both	Both	Both	Both	Both	Bait	Both	Both	Both	Both	Both	Both	Both	Both	Both	Both	Both	Both	Both	Both	Both
ENSG00000121406	ZNF549	ENSG00000130726	KAP1	Hughes data; Trono data	Both	Both	Both	Both	Both	Both	Both	Both	Both	Both	Both	Both	Both	Both	Both	Both	Both	Both	Both	Both	Both	Both	Both	Both	Both	Both	Both	Both	Both	Both	Both	Both	Both	Both	Both	Both	Both	Both	Both	Both	Both	Both	Both	Both	Both
ENSG00000121406	ZNF549	ENSG00000133704	IPO8	Trono data	Both	Both	Both	Both	Both	Both	Both	Both	Both	Both	Both	Both	Both	Both	Bait	Both	Both	Both	Both	Both	Both	Both	Both	Both	Both	Both	Both	Both	Both	Both	Both	Both	Both	Both	Both	Both	Both	Both	Both	Both	Both	Both	Both	Both	Both
ENSG00000121406	ZNF549	ENSG00000136485	DCAF7	Hughes data	Both	Both	Both	Both	Both	Both	Both	Both	Both	Both	Both	Both	Both	Both	Both	Both	Both	Both	Both	Both	Both	Both	Both	Both	Both	Both	Both	Both	Both	Both	Both	Both	Both	Both	Both	Both	Both	Both	Both	Both	Both	Both	Both	Both	Both
ENSG00000121406	ZNF549	ENSG00000137309	HMGA1	Hughes data	Both	Both	Both	Both	Both	Both	Both	Both	Both	Both	Both	Both	Both	Both	Both	Both	Both	Both	Both	Both	Both	Both	Both	Both	Both	Both	Both	Both	Both	Both	Both	Both	Both	Both	Both	Both	Both	Both	Both	Both	Both	Both	Both	Both	Both
ENSG00000121406	ZNF549	ENSG00000141456	PELP1	Hughes data	Both	Both	Both	Both	Both	Both	Both	Both	Both	Both	Both	Both	Both	Both	Both	Both	Both	Both	Both	Both	Both	Both	Both	Both	Both	Both	Both	Both	Both	Both	Both	Both	Both	Both	Both	Both	Both	Both	Both	Both	Both	Both	Both	Both	Both
ENSG00000121406	ZNF549	ENSG00000142453	CARM1	Hughes data	Both	Both	Both	Both	Both	Both	Both	Both	Both	Both	Both	Both	Both	Both	Both	Both	Both	Both	Both	Both	Both	Both	Both	Both	Both	Both	Both	Both	Both	Both	Both	Both	Both	Both	Both	Both	Both	Both	Both	Both	Both	Both	Both	Both	Both
ENSG00000121406	ZNF549	ENSG00000148308	GTF3C5	Hughes data	Both	Both	Both	Both	Both	Both	Both	Both	Both	Both	Both	Both	Both	Both	Both	Both	Both	Both	Both	Both	Both	Both	Both	Both	Both	Both	Both	Both	Both	Both	Both	Both	Both	Both	Both	Both	Both	Both	Both	Both	Both	Both	Both	Both	Both
ENSG00000121406	ZNF549	ENSG00000158941	CCAR2	Hughes data	Both	Both	Both	Both	Both	Both	Both	Both	Both	Both	Both	Both	Both	Both	Both	Both	Both	Both	Both	Both	Both	Both	Both	Both	Both	Both	Both	Both	Both	Both	Both	Both	Both	Both	Both	Both	Both	Both	Both	Both	Both	Both	Both	Both	Both
ENSG00000121406	ZNF549	ENSG00000159692	CTBP1	Hughes data	Both	Both	Both	Both	Both	Both	Both	Both	Both	Both	Both	Both	Both	Both	Both	Both	Both	Both	Both	Both	Both	Both	Both	Both	Both	Both	Both	Both	Both	Both	Both	Both	Both	Both	Both	Both	Both	Both	Both	Both	Both	Both	Both	Both	Both
ENSG00000121406	ZNF549	ENSG00000160789	LMNA	Hughes data	Both	Both	Both	Both	Both	Both	Both	Both	Both	Both	Both	Both	Both	Both	Both	Both	Both	Both	Both	Both	Both	Both	Both	Both	Both	Both	Both	Both	Both	Both	Both	Both	Both	Both	Both	Both	Both	Both	Both	Both	Both	Both	Both	Both	Both
ENSG00000121406	ZNF549	ENSG00000184897	H1FX	Hughes data	Both	Both	Both	Both	Both	Both	Both	Both	Both	Both	Both	Both	Both	Both	Both	Both	Both	Both	Both	Both	Both	Both	Both	Both	Both	Both	Both	Both	Both	Both	Both	Both	Both	Both	Both	Both	Both	Both	Both	Both	Both	Both	Both	Both	Both
ENSG00000121406	ZNF549	ENSG00000189060	H1F0	Trono data	Both	Both	Both	Both	Both	Both	Both	Both	Both	Both	Both	Both	Both	Both	Both	Both	Both	Both	Both	Both	Both	Both	Both	Both	Both	Both	Both	Both	Both	Both	Both	Both	Both	Both	Both	Both	Both	Both	Both	Both	Both	Both	Both	Both	Both
ENSG00000121406	ZNF549	ENSG00000196081	ZNF724P	Hughes data	Both	Both	Both	Both	Both	Both	Both	Both	Both	Both	Both	Both	Both	Both	Both	Both	Both	Both	Both	Both	Both	Both	Both	Both	Both	Both	Both	Both	Both	Both	Both	Both	Both	Both	Both	Both	Both	Both	Both	Both	Both	Both	Both	Both	Both
ENSG00000121406	ZNF549	ENSG00000196646	ZNF136	Hughes data	Both	Both	Both	Both	Both	Both	Both	Both	Both	Both	Both	Both	Both	Both	Both	Both	Both	Both	Both	Both	Both	Both	Both	Both	Both	Both	Both	Both	Both	Both	Both	Both	Both	Both	Both	Both	Both	Both	Both	Both	Both	Both	Both	Both	Both
ENSG00000121406	ZNF549	ENSG00000197312	DDI2	Trono data	Both	Both	Both	Both	Both	Both	Both	Both	Both	Both	Both	Both	Both	Both	Both	Both	Both	Both	Both	Both	Both	Both	Both	Both	Both	Both	Both	Both	Both	Both	Both	Both	Both	Both	Both	Both	Both	Both	Both	Both	Both	Both	Both	Both	Both
ENSG00000121406	ZNF549	ENSG00000197714	ZNF460	Hughes data	Both	Both	Both	Both	Both	Both	Both	Both	Both	Both	Both	Both	Bait	Both	Bait	Bait	Both	Both	Both	Both	Both	Both	Both	Both	Both	Both	Both	Both	Both	Both	Both	Both	Both	Both	Both	Both	Both	Both	Both	Both	Both	Both	Both	Both	Both
ENSG00000121406	ZNF549	ENSG00000204628	GNB2L1	Hughes data	Both	Both	Both	Both	Both	Both	Both	Both	Both	Both	Both	Both	Both	Both	Both	Both	Both	Both	Both	Both	Both	Both	Both	Both	Both	Both	Both	Both	Both	Both	Both	Both	Both	Both	Both	Both	Both	Both	Both	Both	Both	Both	Both	Both	Both
ENSG00000121406	ZNF549	ENSG00000240694	PNMA2	Hughes data	Both	Both	Both	Both	Both	Bait	Both	Both	Both	Both	Both	Both	Both	Both	Both	Both	Both	Both	Both	Both	Both	Both	Both	Both	Both	Both	Both	Both	Both	Bait	Both	Both	Both	Both	Both	Both	Both	Both	Both	Both	Both	Both	Both	Both	Both
ENSG00000121406	ZNF549	ENSG00000263002	ZNF234	Hughes data	Both	Both	Both	Both	Both	Both	Both	Both	Both	Both	Both	Both	Both	Both	Both	Both	Both	Both	Both	Both	Both	Both	Both	Both	Both	Both	Both	Both	Both	Both	Both	Both	Both	Both	Both	Both	Both	Both	Both	Both	Both	Both	Both	Both	Both
ENSG00000121406	ZNF549	ENSG00000276043	UHRF1	Hughes data	Both	Both	Both	Both	Both	Both	Both	Both	Both	Both	Both	Both	Both	Both	Both	Bait	Both	Both	Both	Both	Both	Both	Both	Both	Both	Both	Both	Both	Both	Both	Both	Both	Both	Both	Both	Both	Both	Both	Both	Both	Both	Both	Both	Both	Both
ENSG00000121417	ZNF211	ENSG00000004478	FKBP4	Trono data	Both	Both	Both	Both	Both	Both	Both	Both	Both	Both	Both	Both	Both	Both	Both	Both	Both	Both	Both	Both	Both	Both	Both	Both	Both	Both	Both	Both	Both	Both	Both	Both	Both	Both	Both	Both	Both	Both	Both	Both	Both	Both	Both	Both	Both
ENSG00000121417	ZNF211	ENSG00000069345	DNAJA2	Trono data	Both	Both	Both	Both	Both	Both	Both	Both	Both	Both	Both	Both	Both	Both	Both	Both	Both	Both	Both	Both	Both	Both	Both	Both	Both	Both	Both	Both	Both	Both	Both	Both	Both	Both	Both	Both	Both	Both	Both	Both	Both	Both	Both	Both	Both
ENSG00000121417	ZNF211	ENSG00000092094	OSGEP	Trono data	Both	Both	Both	Both	Both	Both	Both	Both	Both	Both	Both	Both	Both	Both	Both	Both	Both	Both	Both	Both	Both	Both	Both	Both	Both	Both	Both	Both	Both	Both	Both	Both	Both	Both	Both	Both	Both	Both	Both	Both	Both	Both	Both	Both	Both
ENSG00000121417	ZNF211	ENSG00000094916	CBX5	Trono data	Both	Both	Both	Both	Both	Both	Both	Both	Both	Both	Both	Both	Both	Both	Both	Both	Both	Both	Both	Both	Both	Both	Both	Both	Both	Both	Both	Both	Both	Both	Both	Both	Both	Both	Both	Both	Both	Both	Both	Both	Both	Both	Both	Both	Both
ENSG00000121417	ZNF211	ENSG00000103266	STUB1	Trono data	Both	Both	Both	Both	Both	Both	Both	Both	Both	Both	Both	Both	Both	Both	Both	Both	Both	Both	Both	Both	Both	Both	Both	Both	Both	Both	Both	Both	Both	Both	Both	Both	Both	Both	Both	Both	Both	Both	Both	Both	Both	Both	Both	Both	Both
ENSG00000121417	ZNF211	ENSG00000104517	UBR5	Trono data	Both	Both	Both	Both	Both	Both	Both	Both	Both	Both	Both	Both	Both	Both	Both	Both	Both	Both	Both	Both	Both	Both	Both	Both	Both	Both	Both	Both	Both	Both	Both	Both	Both	Both	Both	Both	Both	Both	Both	Both	Both	Both	Both	Both	Both
ENSG00000121417	ZNF211	ENSG00000109971	HSPA8	Trono data	Both	Both	Both	Both	Both	Both	Both	Both	Both	Both	Both	Both	Both	Both	Both	Both	Both	Both	Both	Both	Both	Both	Both	Both	Both	Both	Both	Both	Both	Both	Both	Both	Both	Both	Both	Both	Both	Both	Both	Both	Both	Both	Both	Both	Both
ENSG00000121417	ZNF211	ENSG00000112208	BAG2	Trono data	Both	Both	Both	Both	Both	Both	Both	Both	Both	Both	Both	Both	Both	Both	Both	Both	Both	Both	Both	Both	Both	Both	Both	Both	Both	Both	Both	Both	Both	Both	Both	Both	Both	Both	Both	Both	Both	Both	Both	Both	Both	Both	Both	Both	Both
ENSG00000121417	ZNF211	ENSG00000115464	USP34	Trono data	Both	Both	Both	Both	Both	Both	Both	Both	Both	Both	Both	Both	Both	Both	Both	Both	Both	Both	Both	Both	Both	Both	Both	Both	Both	Both	Both	Both	Both	Both	Both	Both	Both	Both	Both	Both	Both	Both	Both	Both	Both	Both	Both	Both	Both
ENSG00000121417	ZNF211	ENSG00000122565	CBX3	Trono data	Both	Both	Both	Both	Both	Both	Both	Both	Both	Both	Both	Both	Both	Both	Both	Both	Both	Both	Both	Both	Both	Both	Both	Both	Both	Both	Both	Both	Both	Both	Both	Both	Both	Both	Both	Both	Both	Both	Both	Both	Both	Both	Both	Both	Both
ENSG00000121417	ZNF211	ENSG00000130726	KAP1	Trono data	Both	Both	Both	Both	Both	Both	Both	Both	Both	Both	Both	Both	Both	Both	Both	Both	Both	Both	Both	Both	Both	Both	Both	Both	Both	Both	Both	Both	Both	Both	Both	Both	Both	Both	Both	Both	Both	Both	Both	Both	Both	Both	Both	Both	Both
ENSG00000121417	ZNF211	ENSG00000132002	DNAJB1	Trono data	Both	Both	Both	Both	Both	Both	Both	Both	Both	Both	Both	Both	Both	Both	Both	Both	Both	Both	Both	Both	Both	Both	Both	Both	Both	Both	Both	Both	Both	Both	Both	Both	Both	Both	Both	Both	Both	Both	Both	Both	Both	Both	Both	Both	Both
ENSG00000121417	ZNF211	ENSG00000133704	IPO8	Trono data	Both	Both	Both	Both	Both	Both	Both	Both	Both	Both	Both	Both	Both	Both	Bait	Both	Both	Both	Both	Both	Both	Both	Both	Both	Both	Both	Both	Both	Both	Both	Both	Both	Both	Both	Both	Both	Both	Both	Both	Both	Both	Both	Both	Both	Both
ENSG00000121417	ZNF211	ENSG00000163104	SMARCAD1	Trono data	Both	Both	Both	Both	Both	Both	Both	Both	Both	Both	Both	Both	Both	Both	Both	Both	Both	Both	Both	Both	Both	Both	Both	Both	Both	Both	Both	Both	Both	Both	Both	Both	Both	Both	Both	Both	Both	Both	Both	Both	Both	Both	Both	Both	Both
ENSG00000124459	ZNF45	ENSG00000001497	LAS1L	Hughes data	Both	Both	Both	Both	Both	Both	Both	Both	Both	Both	Both	Both	Both	Both	Prey	Both	Both	Both	Both	Both	Both	Both	Both	Both	Both	Both	Both	Both	Both	Both	Both	Both	Both	Both	Both	Both	Both	Both	Both	Both	Both	Both	Both	Both	Both
ENSG00000124459	ZNF45	ENSG00000006712	PAF1	Hughes data	Both	Both	Both	Both	Both	Both	Both	Both	Both	Both	Both	Both	Both	Both	Prey	Both	Both	Both	Both	Both	Both	Both	Both	Both	Both	Both	Both	Both	Both	Both	Both	Both	Both	Both	Both	Both	Both	Both	Both	Both	Both	Both	Both	Both	Both
ENSG00000124459	ZNF45	ENSG00000011243	AKAP8L	Hughes data	Both	Both	Both	Both	Both	Both	Both	Both	Both	Both	Both	Both	Both	Both	Prey	Both	Both	Both	Both	Both	Both	Both	Both	Both	Both	Both	Both	Both	Both	Both	Both	Both	Both	Both	Both	Both	Both	Both	Both	Both	Both	Both	Both	Both	Both
ENSG00000124459	ZNF45	ENSG00000030066	NUP160	Hughes data	Both	Both	Both	Both	Both	Both	Both	Both	Both	Both	Both	Both	Both	Both	Prey	Both	Both	Both	Both	Both	Both	Both	Both	Both	Both	Both	Both	Both	Both	Both	Both	Both	Both	Both	Both	Both	Both	Both	Both	Both	Both	Both	Both	Both	Both
ENSG00000124459	ZNF45	ENSG00000047634	SCML1	Hughes data	Both	Both	Both	Both	Both	Both	Both	Both	Both	Both	Both	Both	Both	Both	Prey	Both	Both	Both	Both	Both	Both	Both	Both	Both	Both	Both	Both	Both	Both	Both	Both	Both	Both	Both	Both	Both	Both	Both	Both	Both	Both	Both	Both	Both	Both
ENSG00000124459	ZNF45	ENSG00000070814	TCOF1	Hughes data	Both	Both	Both	Both	Both	Both	Both	Both	Both	Both	Both	Both	Both	Both	Prey	Both	Both	Both	Both	Both	Both	Both	Both	Both	Both	Both	Both	Both	Both	Both	Both	Both	Both	Both	Both	Both	Both	Both	Both	Both	Both	Both	Both	Both	Both
ENSG00000124459	ZNF45	ENSG00000077232	DNAJC10	Trono data	Both	Both	Both	Both	Both	Both	Both	Both	Both	Both	Both	Both	Both	Both	Prey	Both	Both	Both	Both	Both	Both	Both	Both	Both	Both	Both	Both	Both	Both	Both	Both	Both	Both	Both	Both	Both	Both	Both	Both	Both	Both	Both	Both	Both	Both
ENSG00000124459	ZNF45	ENSG00000088986	DYNLL1	Hughes data	Both	Both	Both	Both	Both	Both	Both	Both	Both	Both	Both	Both	Both	Both	Prey	Both	Both	Both	Both	Both	Both	Both	Both	Both	Both	Both	Both	Both	Both	Both	Both	Both	Both	Both	Both	Both	Both	Both	Both	Both	Both	Both	Both	Both	Both
ENSG00000124459	ZNF45	ENSG00000094916	CBX5	Trono data	Both	Both	Both	Both	Both	Both	Both	Both	Both	Both	Both	Both	Both	Both	Prey	Both	Both	Both	Both	Both	Both	Both	Both	Both	Both	Both	Both	Both	Both	Both	Both	Both	Both	Both	Both	Both	Both	Both	Both	Both	Both	Both	Both	Both	Both
ENSG00000124459	ZNF45	ENSG00000096717	SIRT1	Trono data	Both	Both	Both	Both	Both	Both	Both	Both	Both	Both	Both	Both	Both	Both	Prey	Both	Both	Both	Both	Both	Both	Both	Both	Both	Both	Both	Both	Both	Both	Both	Both	Both	Both	Both	Both	Both	Both	Both	Both	Both	Both	Both	Both	Both	Both
ENSG00000124459	ZNF45	ENSG00000103266	STUB1	Trono data	Both	Both	Both	Both	Both	Both	Both	Both	Both	Both	Both	Both	Both	Both	Prey	Both	Both	Both	Both	Both	Both	Both	Both	Both	Both	Both	Both	Both	Both	Both	Both	Both	Both	Both	Both	Both	Both	Both	Both	Both	Both	Both	Both	Both	Both
ENSG00000124459	ZNF45	ENSG00000103423	DNAJA3	Hughes data	Both	Both	Both	Both	Both	Both	Both	Both	Both	Both	Both	Both	Both	Both	Prey	Both	Both	Both	Both	Both	Both	Both	Both	Both	Both	Both	Both	Bait	Bait	Bait	Both	Both	Both	Both	Both	Both	Both	Both	Both	Both	Bait	Both	Both	Both	Both
ENSG00000124459	ZNF45	ENSG00000104517	UBR5	Trono data	Both	Both	Both	Both	Both	Both	Both	Both	Both	Both	Both	Both	Both	Both	Prey	Both	Both	Both	Both	Both	Both	Both	Both	Both	Both	Both	Both	Both	Both	Both	Both	Both	Both	Both	Both	Both	Both	Both	Both	Both	Both	Both	Both	Both	Both
ENSG00000124459	ZNF45	ENSG00000105197	TIMM50	Trono data	Both	Both	Both	Both	Both	Both	Both	Both	Both	Both	Both	Both	Both	Both	Prey	Both	Both	Both	Both	Both	Both	Both	Both	Both	Both	Both	Both	Both	Both	Both	Both	Both	Both	Both	Both	Both	Both	Both	Both	Both	Both	Both	Both	Both	Both
ENSG00000124459	ZNF45	ENSG00000105993	DNAJB6	Hughes data	Both	Both	Both	Both	Both	Both	Both	Both	Both	Both	Both	Both	Both	Both	Prey	Both	Both	Both	Both	Both	Both	Both	Both	Both	Both	Both	Both	Both	Both	Both	Both	Both	Both	Both	Both	Both	Both	Both	Both	Both	Both	Both	Both	Both	Both
ENSG00000124459	ZNF45	ENSG00000108312	UBTF	Hughes data	Both	Both	Both	Both	Both	Both	Both	Both	Both	Both	Both	Both	Both	Both	Prey	Both	Both	Both	Both	Both	Both	Both	Both	Both	Both	Both	Both	Both	Both	Both	Both	Both	Both	Both	Both	Both	Both	Both	Both	Both	Both	Both	Both	Both	Both
ENSG00000124459	ZNF45	ENSG00000108561	C1QBP	Hughes data	Both	Both	Both	Both	Both	Both	Both	Both	Both	Both	Both	Both	Both	Both	Prey	Both	Both	Both	Both	Both	Both	Both	Both	Both	Both	Both	Both	Both	Both	Both	Both	Both	Both	Both	Both	Both	Both	Both	Both	Both	Both	Both	Both	Both	Both
ENSG00000124459	ZNF45	ENSG00000110075	PPP6R3	Hughes data	Both	Both	Both	Both	Both	Both	Both	Both	Both	Both	Both	Both	Both	Both	Prey	Both	Both	Both	Both	Both	Both	Both	Both	Both	Both	Both	Both	Both	Both	Both	Both	Both	Both	Both	Both	Both	Both	Both	Both	Both	Both	Both	Both	Both	Both
ENSG00000124459	ZNF45	ENSG00000112208	BAG2	Trono data	Both	Both	Both	Both	Both	Both	Both	Both	Both	Both	Both	Both	Both	Both	Prey	Both	Both	Both	Both	Both	Both	Both	Both	Both	Both	Both	Both	Both	Both	Both	Both	Both	Both	Both	Both	Both	Both	Both	Both	Both	Both	Both	Both	Both	Both
ENSG00000124459	ZNF45	ENSG00000115464	USP34	Trono data	Both	Both	Both	Both	Both	Both	Both	Both	Both	Both	Both	Both	Both	Both	Prey	Both	Both	Both	Both	Both	Both	Both	Both	Both	Both	Both	Both	Both	Both	Both	Both	Both	Both	Both	Both	Both	Both	Both	Both	Both	Both	Both	Both	Both	Both
ENSG00000124459	ZNF45	ENSG00000122565	CBX3	Trono data	Both	Both	Both	Both	Both	Both	Both	Both	Both	Both	Both	Both	Both	Both	Prey	Both	Both	Both	Both	Both	Both	Both	Both	Both	Both	Both	Both	Both	Both	Both	Both	Both	Both	Both	Both	Both	Both	Both	Both	Both	Both	Both	Both	Both	Both
ENSG00000124459	ZNF45	ENSG00000124459	ZNF45	Hughes data	Both	Both	Both	Both	Both	Both	Both	Both	Both	Both	Both	Both	Both	Both	Both not	Both	Both	Both	Both	Both	Both	Both	Both	Both	Both	Both	Both	Both	Both	Both	Both	Both	Both	Both	Both	Both	Both	Both	Both	Both	Both	Both	Both	Both	Both
ENSG00000124459	ZNF45	ENSG00000125817	CENPB	Hughes data	Both	Both	Both	Both	Both	Bait	Both	Both	Both	Both	Both	Both	Both	Both	Prey	Both	Both	Both	Both	Both	Both	Both	Both	Both	Both	Both	Both	Both	Both	Bait	Both	Both	Both	Both	Both	Both	Both	Both	Both	Both	Both	Both	Both	Both	Both
ENSG00000124459	ZNF45	ENSG00000130726	KAP1	Hughes data; Trono data	Both	Both	Both	Both	Both	Both	Both	Both	Both	Both	Both	Both	Both	Both	Prey	Both	Both	Both	Both	Both	Both	Both	Both	Both	Both	Both	Both	Both	Both	Both	Both	Both	Both	Both	Both	Both	Both	Both	Both	Both	Both	Both	Both	Both	Both
ENSG00000124459	ZNF45	ENSG00000131115	ZNF227	Hughes data	Both	Both	Both	Both	Both	Both	Both	Both	Both	Both	Both	Both	Both	Both	Both not	Bait	Both	Both	Both	Both	Both	Both	Both	Both	Both	Both	Both	Both	Both	Both	Both	Both	Both	Both	Both	Both	Both	Both	Both	Both	Both	Both	Both	Both	Both
ENSG00000124459	ZNF45	ENSG00000132002	DNAJB1	Trono data	Both	Both	Both	Both	Both	Both	Both	Both	Both	Both	Both	Both	Both	Both	Prey	Both	Both	Both	Both	Both	Both	Both	Both	Both	Both	Both	Both	Both	Both	Both	Both	Both	Both	Both	Both	Both	Both	Both	Both	Both	Both	Both	Both	Both	Both
ENSG00000124459	ZNF45	ENSG00000133704	IPO8	Trono data	Both	Both	Both	Both	Both	Both	Both	Both	Both	Both	Both	Both	Both	Both	Both not	Both	Both	Both	Both	Both	Both	Both	Both	Both	Both	Both	Both	Both	Both	Both	Both	Both	Both	Both	Both	Both	Both	Both	Both	Both	Both	Both	Both	Both	Both
ENSG00000124459	ZNF45	ENSG00000140395	WDR61	Hughes data	Both	Both	Both	Both	Both	Both	Both	Both	Both	Both	Both	Both	Both	Both	Prey	Both	Both	Both	Both	Both	Both	Both	Both	Both	Both	Both	Both	Both	Both	Both	Both	Both	Both	Both	Both	Both	Both	Both	Both	Both	Both	Both	Both	Both	Both
ENSG00000124459	ZNF45	ENSG00000141456	PELP1	Hughes data	Both	Both	Both	Both	Both	Both	Both	Both	Both	Both	Both	Both	Both	Both	Prey	Both	Both	Both	Both	Both	Both	Both	Both	Both	Both	Both	Both	Both	Both	Both	Both	Both	Both	Both	Both	Both	Both	Both	Both	Both	Both	Both	Both	Both	Both
ENSG00000124459	ZNF45	ENSG00000145041	DCAF1	Trono data	Both	Both	Both	Both	Both	Both	Both	Both	Both	Both	Both	Both	Both	Both	Prey	Both	Both	Both	Both	Both	Both	Both	Both	Both	Both	Both	Both	Both	Both	Both	Both	Both	Both	Both	Both	Both	Both	Both	Both	Both	Both	Both	Both	Both	Both
ENSG00000124459	ZNF45	ENSG00000162923	WDR26	Hughes data	Both	Both	Both	Both	Both	Both	Both	Both	Both	Both	Both	Both	Both	Both	Prey	Both	Both	Both	Both	Both	Both	Both	Both	Both	Both	Both	Both	Both	Both	Both	Both	Both	Both	Both	Both	Both	Both	Both	Both	Both	Both	Both	Both	Both	Both
ENSG00000124459	ZNF45	ENSG00000163104	SMARCAD1	Trono data	Both	Both	Both	Both	Both	Both	Both	Both	Both	Both	Both	Both	Both	Both	Prey	Both	Both	Both	Both	Both	Both	Both	Both	Both	Both	Both	Both	Both	Both	Both	Both	Both	Both	Both	Both	Both	Both	Both	Both	Both	Both	Both	Both	Both	Both
ENSG00000124459	ZNF45	ENSG00000164733	CTSB	Hughes data	Both	Both	Both	Both	Both	Both	Both	Both	Both	Both	Both	Both	Both	Both	Prey	Both	Both	Both	Both	Both	Both	Both	Both	Both	Both	Both	Both	Both	Both	Both	Both	Both	Both	Both	Both	Both	Both	Both	Both	Both	Both	Both	Both	Both	Both
ENSG00000124459	ZNF45	ENSG00000167986	DDB1	Trono data	Both	Both	Both	Both	Both	Both	Both	Both	Both	Both	Both	Both	Both	Both	Prey	Both	Both	Both	Both	Both	Both	Both	Both	Both	Both	Both	Both	Both	Both	Both	Both	Both	Both	Both	Both	Both	Both	Both	Both	Both	Both	Both	Both	Both	Both
ENSG00000124459	ZNF45	ENSG00000168259	DNAJC7	Trono data	Both	Both	Both	Both	Both	Both	Both	Both	Both	Both	Both	Both	Both	Both	Prey	Both	Both	Both	Both	Both	Both	Both	Both	Both	Both	Both	Both	Both	Both	Both	Both	Both	Both	Both	Both	Both	Both	Both	Both	Both	Both	Both	Both	Both	Both
ENSG00000124459	ZNF45	ENSG00000197714	ZNF460	Hughes data	Both	Both	Both	Both	Both	Both	Both	Both	Both	Both	Both	Both	Bait	Both	Both not	Bait	Both	Both	Both	Both	Both	Both	Both	Both	Both	Both	Both	Both	Both	Both	Both	Both	Both	Both	Both	Both	Both	Both	Both	Both	Both	Both	Both	Both	Both
ENSG00000124459	ZNF45	ENSG00000204628	GNB2L1	Hughes data	Both	Both	Both	Both	Both	Both	Both	Both	Both	Both	Both	Both	Both	Both	Prey	Both	Both	Both	Both	Both	Both	Both	Both	Both	Both	Both	Both	Both	Both	Both	Both	Both	Both	Both	Both	Both	Both	Both	Both	Both	Both	Both	Both	Both	Both
ENSG00000124459	ZNF45	ENSG00000237071	TRIM27	Hughes data	Bait	Both	Both	Both	Both	Bait	Bait	Bait	Both	Both	Both	Bait	Bait	Bait	Both not	Bait	Both	Both	Both	Both	Bait	Both	Both	Bait	Bait	Bait	Both	Both	Both	Both	Both	Bait	Bait	Both	Bait	Bait	Bait	Both	Bait	Both	Bait	Bait	Both	Both	Both
ENSG00000124459	ZNF45	ENSG00000240694	PNMA2	Hughes data	Both	Both	Both	Both	Both	Bait	Both	Both	Both	Both	Both	Both	Both	Both	Prey	Both	Both	Both	Both	Both	Both	Both	Both	Both	Both	Both	Both	Both	Both	Bait	Both	Both	Both	Both	Both	Both	Both	Both	Both	Both	Both	Both	Both	Both	Both
ENSG00000124459	ZNF45	ENSG00000276043	UHRF1	Hughes data	Both	Both	Both	Both	Both	Both	Both	Both	Both	Both	Both	Both	Both	Both	Prey	Bait	Both	Both	Both	Both	Both	Both	Both	Both	Both	Both	Both	Both	Both	Both	Both	Both	Both	Both	Both	Both	Both	Both	Both	Both	Both	Both	Both	Both	Both
ENSG00000125846	ZNF133	ENSG00000130726	KAP1	Trono data	Both	Both	Both	Both	Both	Both	Both	Both	Both	Both	Both	Both	Both	Both	Both	Both	Both	Both	Both	Both	Both	Both	Both	Both	Both	Both	Both	Both	Both	Both	Both	Both	Both	Both	Both	Both	Both	Both	Both	Both	Both	Both	Both	Both	Both
ENSG00000125945	ZNF436	ENSG00000001497	LAS1L	Hughes data	Both	Both	Both	Both	Both	Both	Both	Both	Both	Both	Both	Both	Prey	Both	Prey	Both	Both	Both	Both	Both	Both	Both	Both	Both	Both	Both	Both	Prey	Both	Both	Both	Both	Both	Both	Both	Prey	Both	Both	Both	Both	Both	Both	Both	Both	Both
ENSG00000125945	ZNF436	ENSG00000004975	DVL2	Hughes data	Both	Both	Both	Both	Both	Both	Both	Both	Both	Both	Both	Both	Prey	Both	Both not	Both	Both	Both	Both	Both	Both	Both	Both	Both	Both	Both	Both	Prey	Both	Both	Both	Both	Both	Both	Both	Prey	Both	Both	Both	Both	Both	Both	Both	Both	Both
ENSG00000125945	ZNF436	ENSG00000005156	LIG3	Hughes data	Both	Both	Both	Both	Both	Both	Both	Both	Both	Both	Both	Both	Prey	Both	Prey	Both	Both	Both	Both	Both	Both	Both	Both	Both	Both	Both	Both	Prey	Both	Both	Both	Both	Both	Both	Both	Prey	Both	Both	Both	Both	Both	Both	Both	Both	Both
ENSG00000125945	ZNF436	ENSG00000006712	PAF1	Hughes data	Both	Both	Both	Both	Both	Both	Both	Both	Both	Both	Both	Both	Prey	Both	Prey	Both	Both	Both	Both	Both	Both	Both	Both	Both	Both	Both	Both	Prey	Both	Both	Both	Both	Both	Both	Both	Prey	Both	Both	Both	Both	Both	Both	Both	Both	Both
ENSG00000125945	ZNF436	ENSG00000030066	NUP160	Hughes data	Both	Both	Both	Both	Both	Both	Both	Both	Both	Both	Both	Both	Prey	Both	Prey	Both	Both	Both	Both	Both	Both	Both	Both	Both	Both	Both	Both	Prey	Both	Both	Both	Both	Both	Both	Both	Prey	Both	Both	Both	Both	Both	Both	Both	Both	Both
ENSG00000125945	ZNF436	ENSG00000047410	TPR	Hughes data	Both	Both	Both	Both	Both	Both	Both	Both	Both	Both	Both	Both	Prey	Both	Prey	Both	Both	Both	Both	Both	Both	Both	Both	Both	Both	Both	Both	Prey	Both	Both	Both	Both	Both	Both	Both	Prey	Both	Both	Both	Both	Both	Both	Both	Both	Both
ENSG00000125945	ZNF436	ENSG00000070814	TCOF1	Hughes data	Both	Both	Both	Both	Both	Both	Both	Both	Both	Both	Both	Both	Prey	Both	Prey	Both	Both	Both	Both	Both	Both	Both	Both	Both	Both	Both	Both	Prey	Both	Both	Both	Both	Both	Both	Both	Prey	Both	Both	Both	Both	Both	Both	Both	Both	Both
ENSG00000125945	ZNF436	ENSG00000076003	MCM6	Hughes data	Both	Both	Both	Both	Both	Both	Both	Both	Both	Both	Both	Both	Prey	Both	Both not	Both	Both	Both	Both	Both	Both	Both	Both	Both	Both	Both	Both	Prey	Both	Both	Both	Both	Both	Both	Both	Prey	Both	Both	Both	Both	Both	Both	Both	Both	Both
ENSG00000125945	ZNF436	ENSG00000086189	DIMT1	Hughes data	Both	Both	Both	Both	Both	Both	Both	Both	Both	Both	Both	Both	Prey	Both	Both not	Both	Both	Both	Both	Both	Both	Both	Both	Both	Both	Both	Both	Prey	Both	Both	Both	Both	Both	Both	Both	Prey	Both	Both	Both	Both	Both	Both	Both	Both	Both
ENSG00000125945	ZNF436	ENSG00000087191	PSMC5	Hughes data	Both	Both	Both	Both	Both	Both	Both	Both	Both	Both	Both	Both	Prey	Both	Prey	Both	Both	Both	Both	Both	Both	Both	Both	Both	Both	Both	Both	Prey	Both	Both	Both	Both	Both	Both	Both	Prey	Both	Both	Both	Both	Both	Both	Both	Both	Both
ENSG00000125945	ZNF436	ENSG00000088205	DDX18	Hughes data	Both	Both	Both	Both	Both	Both	Both	Both	Both	Both	Both	Both	Prey	Both	Prey	Both	Both	Both	Both	Both	Both	Both	Both	Both	Both	Both	Both	Prey	Both	Both	Both	Both	Both	Both	Both	Prey	Both	Both	Both	Both	Both	Both	Both	Both	Both
ENSG00000125945	ZNF436	ENSG00000088986	DYNLL1	Hughes data	Both	Both	Both	Both	Both	Both	Both	Both	Both	Both	Both	Both	Prey	Both	Prey	Both	Both	Both	Both	Both	Both	Both	Both	Both	Both	Both	Both	Prey	Both	Both	Both	Both	Both	Both	Both	Prey	Both	Both	Both	Both	Both	Both	Both	Both	Both
ENSG00000125945	ZNF436	ENSG00000101126	ADNP	Hughes data	Both	Both	Both	Both	Both	Both	Both	Both	Both	Both	Both	Both	Prey	Both	Prey	Both	Both	Both	Both	Both	Both	Both	Both	Both	Both	Both	Both	Prey	Both	Both	Both	Both	Both	Both	Both	Prey	Both	Both	Both	Both	Both	Both	Both	Both	Both
ENSG00000125945	ZNF436	ENSG00000102226	USP11	Hughes data	Both	Both	Both	Both	Both	Both	Both	Both	Both	Both	Both	Both	Prey	Both	Prey	Both	Both	Both	Both	Both	Both	Both	Both	Both	Both	Both	Both	Prey	Both	Both	Both	Both	Both	Both	Both	Prey	Both	Both	Both	Both	Both	Both	Both	Both	Both
ENSG00000125945	ZNF436	ENSG00000102753	KPNA3	Hughes data	Both	Both	Both	Both	Both	Both	Both	Both	Both	Both	Both	Both	Prey	Both	Prey	Both	Both	Both	Both	Both	Both	Both	Both	Both	Both	Both	Both	Prey	Both	Both	Both	Both	Both	Both	Both	Prey	Both	Both	Both	Both	Both	Both	Both	Both	Both
ENSG00000125945	ZNF436	ENSG00000103423	DNAJA3	Hughes data	Both	Both	Both	Both	Both	Both	Both	Both	Both	Both	Both	Both	Prey	Both	Prey	Both	Both	Both	Both	Both	Both	Both	Both	Both	Both	Both	Both	Both not	Bait	Bait	Both	Both	Both	Both	Both	Prey	Both	Both	Both	Both	Bait	Both	Both	Both	Both
ENSG00000125945	ZNF436	ENSG00000103550	KNOP1	Hughes data	Both	Both	Both	Both	Both	Both	Both	Both	Both	Both	Both	Both	Prey	Both	Prey	Both	Both	Both	Both	Both	Both	Both	Both	Both	Both	Both	Both	Prey	Both	Both	Both	Both	Both	Both	Both	Prey	Both	Both	Both	Both	Both	Both	Both	Both	Both
ENSG00000125945	ZNF436	ENSG00000105447	GRWD1	Hughes data	Both	Both	Both	Both	Both	Both	Both	Both	Both	Both	Both	Both	Prey	Both	Prey	Both	Both	Both	Both	Both	Both	Both	Both	Both	Both	Both	Both	Prey	Both	Both	Both	Both	Both	Both	Both	Prey	Both	Both	Both	Both	Both	Both	Both	Both	Both
ENSG00000125945	ZNF436	ENSG00000105993	DNAJB6	Hughes data	Both	Both	Both	Both	Both	Both	Both	Both	Both	Both	Both	Both	Prey	Both	Prey	Both	Both	Both	Both	Both	Both	Both	Both	Both	Both	Both	Both	Prey	Both	Both	Both	Both	Both	Both	Both	Prey	Both	Both	Both	Both	Both	Both	Both	Both	Both
ENSG00000125945	ZNF436	ENSG00000107625	DDX50	Hughes data	Both	Both	Both	Both	Both	Both	Both	Both	Both	Both	Both	Both	Prey	Both	Prey	Both	Both	Both	Both	Both	Both	Both	Both	Both	Both	Both	Both	Prey	Both	Both	Both	Both	Both	Both	Both	Prey	Both	Both	Both	Both	Both	Both	Both	Both	Both
ENSG00000125945	ZNF436	ENSG00000108312	UBTF	Hughes data	Both	Both	Both	Both	Both	Both	Both	Both	Both	Both	Both	Both	Prey	Both	Prey	Both	Both	Both	Both	Both	Both	Both	Both	Both	Both	Both	Both	Prey	Both	Both	Both	Both	Both	Both	Both	Prey	Both	Both	Both	Both	Both	Both	Both	Both	Both
ENSG00000125945	ZNF436	ENSG00000108561	C1QBP	Hughes data	Both	Both	Both	Both	Both	Both	Both	Both	Both	Both	Both	Both	Prey	Both	Prey	Both	Both	Both	Both	Both	Both	Both	Both	Both	Both	Both	Both	Prey	Both	Both	Both	Both	Both	Both	Both	Prey	Both	Both	Both	Both	Both	Both	Both	Both	Both
ENSG00000125945	ZNF436	ENSG00000109534	GAR1	Hughes data	Both	Both	Both	Both	Both	Both	Both	Both	Both	Both	Both	Both	Prey	Both	Prey	Bait	Both	Both	Both	Both	Both	Both	Both	Both	Both	Both	Both	Prey	Both	Both	Both	Both	Both	Both	Both	Prey	Both	Both	Both	Both	Both	Both	Both	Both	Both
ENSG00000125945	ZNF436	ENSG00000110075	PPP6R3	Hughes data	Both	Both	Both	Both	Both	Both	Both	Both	Both	Both	Both	Both	Prey	Both	Prey	Both	Both	Both	Both	Both	Both	Both	Both	Both	Both	Both	Both	Prey	Both	Both	Both	Both	Both	Both	Both	Prey	Both	Both	Both	Both	Both	Both	Both	Both	Both
ENSG00000125945	ZNF436	ENSG00000111615	KRR1	Hughes data	Both	Both	Both	Both	Both	Both	Both	Both	Both	Both	Both	Both	Prey	Both	Prey	Both	Both	Both	Both	Both	Both	Both	Both	Both	Both	Both	Both	Prey	Both	Both	Both	Both	Both	Both	Both	Prey	Both	Both	Both	Both	Both	Both	Both	Both	Both
ENSG00000125945	ZNF436	ENSG00000111642	CHD4	Hughes data	Both	Both	Both	Both	Both	Both	Both	Both	Both	Both	Both	Both	Prey	Both	Prey	Both	Both	Both	Both	Both	Both	Both	Both	Both	Both	Both	Both	Prey	Both	Both	Both	Both	Both	Both	Both	Prey	Both	Both	Both	Both	Both	Both	Both	Both	Both
ENSG00000125945	ZNF436	ENSG00000111726	CMAS	Hughes data	Both	Both	Both	Both	Both	Both	Both	Both	Both	Both	Both	Both	Prey	Both	Prey	Both	Both	Both	Both	Both	Both	Both	Both	Both	Both	Both	Both	Prey	Both	Both	Both	Both	Both	Both	Both	Prey	Both	Both	Both	Both	Both	Both	Both	Both	Both
ENSG00000125945	ZNF436	ENSG00000113569	NUP155	Hughes data	Both	Both	Both	Both	Both	Both	Both	Both	Both	Both	Both	Both	Prey	Both	Prey	Both	Both	Both	Both	Both	Both	Both	Both	Both	Both	Both	Both	Prey	Both	Both	Both	Both	Both	Both	Both	Prey	Both	Both	Both	Both	Both	Both	Both	Both	Both
ENSG00000125945	ZNF436	ENSG00000120694	HSPH1	Hughes data	Both	Both	Both	Both	Both	Both	Both	Both	Both	Both	Both	Both	Prey	Both	Prey	Both	Both	Both	Both	Both	Both	Both	Both	Both	Both	Both	Both	Prey	Both	Both	Both	Both	Both	Both	Both	Prey	Both	Both	Both	Both	Both	Both	Both	Both	Both
ENSG00000125945	ZNF436	ENSG00000120784	ZFP30	Hughes data	Both	Both	Both	Both	Both	Both	Both	Both	Both	Both	Both	Both	Prey	Both	Prey	Both	Both	Both	Both	Both	Both	Both	Both	Both	Both	Both	Both	Prey	Both	Both	Both	Both	Both	Both	Both	Prey	Both	Both	Both	Both	Both	Both	Both	Both	Both
ENSG00000125945	ZNF436	ENSG00000121058	COIL	Hughes data	Both	Both	Both	Both	Both	Both	Both	Both	Both	Both	Both	Both	Prey	Both	Prey	Both	Both	Both	Both	Both	Both	Both	Both	Both	Both	Both	Both	Prey	Both	Both	Both	Both	Both	Both	Both	Prey	Both	Both	Both	Both	Both	Both	Both	Both	Both
ENSG00000125945	ZNF436	ENSG00000130726	KAP1	Hughes data	Both	Both	Both	Both	Both	Both	Both	Both	Both	Both	Both	Both	Prey	Both	Prey	Both	Both	Both	Both	Both	Both	Both	Both	Both	Both	Both	Both	Prey	Both	Both	Both	Both	Both	Both	Both	Prey	Both	Both	Both	Both	Both	Both	Both	Both	Both
ENSG00000125945	ZNF436	ENSG00000130810	PPAN	Hughes data	Both	Both	Both	Both	Both	Both	Both	Both	Both	Both	Both	Both	Prey	Both	Prey	Both	Both	Both	Both	Both	Both	Both	Both	Both	Both	Both	Both	Prey	Both	Both	Both	Both	Both	Both	Both	Prey	Both	Both	Both	Both	Both	Both	Both	Both	Both
ENSG00000125945	ZNF436	ENSG00000132182	NUP210	Hughes data	Both	Both	Both	Both	Both	Both	Both	Both	Both	Both	Both	Both	Prey	Both	Prey	Both	Both	Both	Both	Both	Both	Both	Both	Both	Both	Both	Both	Prey	Both	Both	Both	Both	Both	Both	Both	Prey	Both	Both	Both	Both	Both	Both	Both	Both	Both
ENSG00000125945	ZNF436	ENSG00000132485	ZRANB2	Hughes data	Both	Both	Both	Both	Both	Both	Both	Both	Both	Both	Both	Both	Prey	Both	Prey	Both	Both	Both	Both	Both	Both	Both	Both	Both	Both	Both	Both	Prey	Both	Both	Both	Both	Both	Both	Both	Prey	Both	Both	Both	Both	Both	Both	Both	Both	Both
ENSG00000125945	ZNF436	ENSG00000135269	TES	Hughes data	Both	Both	Both	Both	Both	Both	Both	Both	Both	Both	Both	Both	Prey	Both	Prey	Both	Both	Both	Both	Both	Both	Both	Both	Both	Both	Both	Both	Prey	Both	Both	Both	Both	Both	Both	Both	Prey	Both	Both	Both	Both	Both	Both	Both	Both	Both
ENSG00000125945	ZNF436	ENSG00000136485	DCAF7	Hughes data	Both	Both	Both	Both	Both	Both	Both	Both	Both	Both	Both	Both	Prey	Both	Prey	Both	Both	Both	Both	Both	Both	Both	Both	Both	Both	Both	Both	Prey	Both	Both	Both	Both	Both	Both	Both	Prey	Both	Both	Both	Both	Both	Both	Both	Both	Both
ENSG00000125945	ZNF436	ENSG00000136891	TEX10	Hughes data	Both	Both	Both	Both	Both	Both	Both	Both	Both	Both	Both	Both	Prey	Both	Prey	Both	Both	Both	Both	Both	Both	Both	Both	Both	Both	Both	Both	Prey	Both	Both	Both	Both	Both	Both	Both	Prey	Both	Both	Both	Both	Both	Both	Both	Both	Both
ENSG00000125945	ZNF436	ENSG00000137309	HMGA1	Hughes data	Both	Both	Both	Both	Both	Both	Both	Both	Both	Both	Both	Both	Prey	Both	Prey	Both	Both	Both	Both	Both	Both	Both	Both	Both	Both	Both	Both	Prey	Both	Both	Both	Both	Both	Both	Both	Prey	Both	Both	Both	Both	Both	Both	Both	Both	Both
ENSG00000125945	ZNF436	ENSG00000137807	KIF23	Hughes data	Both	Both	Both	Both	Both	Both	Both	Both	Both	Both	Both	Both	Prey	Both	Both not	Both	Both	Both	Both	Both	Both	Both	Both	Both	Both	Both	Both	Prey	Both	Both	Both	Both	Both	Both	Both	Prey	Both	Both	Both	Both	Both	Both	Both	Both	Both
ENSG00000125945	ZNF436	ENSG00000140395	WDR61	Hughes data	Both	Both	Both	Both	Both	Both	Both	Both	Both	Both	Both	Both	Prey	Both	Prey	Both	Both	Both	Both	Both	Both	Both	Both	Both	Both	Both	Both	Prey	Both	Both	Both	Both	Both	Both	Both	Prey	Both	Both	Both	Both	Both	Both	Both	Both	Both
ENSG00000125945	ZNF436	ENSG00000140632	GLYR1	Hughes data	Both	Both	Both	Both	Both	Both	Both	Both	Both	Both	Both	Both	Prey	Both	Prey	Both	Both	Both	Both	Both	Both	Both	Both	Both	Both	Both	Both	Prey	Both	Both	Both	Both	Both	Both	Both	Prey	Both	Both	Both	Both	Both	Both	Both	Both	Both
ENSG00000125945	ZNF436	ENSG00000141456	PELP1	Hughes data	Both	Both	Both	Both	Both	Both	Both	Both	Both	Both	Both	Both	Prey	Both	Prey	Both	Both	Both	Both	Both	Both	Both	Both	Both	Both	Both	Both	Prey	Both	Both	Both	Both	Both	Both	Both	Prey	Both	Both	Both	Both	Both	Both	Both	Both	Both
ENSG00000125945	ZNF436	ENSG00000142453	CARM1	Hughes data	Both	Both	Both	Both	Both	Both	Both	Both	Both	Both	Both	Both	Prey	Both	Prey	Both	Both	Both	Both	Both	Both	Both	Both	Both	Both	Both	Both	Prey	Both	Both	Both	Both	Both	Both	Both	Prey	Both	Both	Both	Both	Both	Both	Both	Both	Both
ENSG00000125945	ZNF436	ENSG00000145349	CAMK2D	Hughes data	Both	Both	Both	Both	Both	Both	Bait	Both	Both	Both	Both	Both	Prey	Both	Prey	Both	Both	Both	Both	Both	Both	Both	Both	Both	Both	Both	Both	Prey	Both	Both	Both	Both	Both	Both	Both	Prey	Both	Both	Both	Both	Both	Both	Both	Both	Both
ENSG00000125945	ZNF436	ENSG00000155561	NUP205	Hughes data	Both	Both	Both	Both	Both	Both	Both	Both	Both	Both	Both	Both	Prey	Both	Prey	Both	Both	Both	Both	Both	Both	Both	Both	Both	Both	Both	Both	Prey	Both	Both	Both	Both	Both	Both	Both	Prey	Both	Both	Both	Both	Both	Both	Both	Both	Both
ENSG00000125945	ZNF436	ENSG00000158941	CCAR2	Hughes data	Both	Both	Both	Both	Both	Both	Both	Both	Both	Both	Both	Both	Prey	Both	Prey	Both	Both	Both	Both	Both	Both	Both	Both	Both	Both	Both	Both	Prey	Both	Both	Both	Both	Both	Both	Both	Prey	Both	Both	Both	Both	Both	Both	Both	Both	Both
ENSG00000125945	ZNF436	ENSG00000160208	RRP1B	Hughes data	Both	Both	Both	Both	Both	Both	Both	Both	Both	Both	Both	Both	Prey	Both	Prey	Both	Both	Both	Both	Both	Both	Both	Both	Both	Both	Both	Both	Prey	Both	Both	Both	Both	Both	Both	Both	Prey	Both	Both	Both	Both	Both	Both	Both	Both	Both
ENSG00000125945	ZNF436	ENSG00000160789	LMNA	Hughes data	Both	Both	Both	Both	Both	Both	Both	Both	Both	Both	Both	Both	Prey	Both	Prey	Both	Both	Both	Both	Both	Both	Both	Both	Both	Both	Both	Both	Prey	Both	Both	Both	Both	Both	Both	Both	Prey	Both	Both	Both	Both	Both	Both	Both	Both	Both
ENSG00000125945	ZNF436	ENSG00000162408	NOL9	Hughes data	Both	Both	Both	Both	Both	Both	Both	Both	Both	Both	Both	Both	Prey	Both	Prey	Both	Both	Both	Both	Both	Both	Both	Both	Both	Both	Both	Both	Prey	Both	Both	Both	Both	Both	Both	Both	Prey	Both	Both	Both	Both	Both	Both	Both	Both	Both
ENSG00000125945	ZNF436	ENSG00000162923	WDR26	Hughes data	Both	Both	Both	Both	Both	Both	Both	Both	Both	Both	Both	Both	Prey	Both	Prey	Both	Both	Both	Both	Both	Both	Both	Both	Both	Both	Both	Both	Prey	Both	Both	Both	Both	Both	Both	Both	Prey	Both	Both	Both	Both	Both	Both	Both	Both	Both
ENSG00000125945	ZNF436	ENSG00000165916	PSMC3	Hughes data	Both	Both	Both	Both	Both	Both	Both	Both	Both	Both	Both	Both	Prey	Both	Prey	Both	Both	Both	Both	Both	Both	Both	Both	Both	Both	Both	Both	Prey	Both	Both	Both	Both	Both	Both	Both	Prey	Both	Both	Both	Both	Both	Both	Both	Both	Both
ENSG00000125945	ZNF436	ENSG00000184897	H1FX	Hughes data	Both	Both	Both	Both	Both	Both	Both	Both	Both	Both	Both	Both	Prey	Both	Prey	Both	Both	Both	Both	Both	Both	Both	Both	Both	Both	Both	Both	Prey	Both	Both	Both	Both	Both	Both	Both	Prey	Both	Both	Both	Both	Both	Both	Both	Both	Both
ENSG00000125945	ZNF436	ENSG00000186432	KPNA4	Hughes data	Both	Both	Both	Both	Both	Both	Both	Both	Both	Both	Both	Both	Prey	Both	Prey	Both	Both	Both	Both	Both	Both	Both	Both	Both	Both	Both	Both	Prey	Both	Both	Both	Both	Both	Both	Both	Prey	Both	Both	Both	Both	Both	Both	Both	Both	Both
ENSG00000125945	ZNF436	ENSG00000187555	USP7	Hughes data	Both	Both	Both	Both	Both	Both	Both	Both	Both	Both	Both	Both	Prey	Both	Prey	Both	Both	Both	Both	Both	Both	Both	Both	Both	Both	Both	Both	Prey	Both	Both	Both	Both	Both	Both	Both	Prey	Both	Both	Both	Both	Both	Both	Both	Both	Both
ENSG00000125945	ZNF436	ENSG00000189060	H1F0	Hughes data	Both	Both	Both	Both	Both	Both	Both	Both	Both	Both	Both	Both	Prey	Both	Prey	Both	Both	Both	Both	Both	Both	Both	Both	Both	Both	Both	Both	Prey	Both	Both	Both	Both	Both	Both	Both	Prey	Both	Both	Both	Both	Both	Both	Both	Both	Both
ENSG00000125945	ZNF436	ENSG00000196591	HDAC2	Hughes data	Both	Both	Both	Both	Both	Both	Both	Both	Both	Both	Both	Both	Prey	Both	Prey	Both	Both	Both	Both	Both	Both	Both	Both	Both	Both	Both	Both	Prey	Both	Both	Both	Both	Both	Both	Both	Prey	Both	Both	Both	Both	Both	Both	Both	Both	Both
ENSG00000125945	ZNF436	ENSG00000198830	HMGN2	Hughes data	Both	Both	Both	Both	Both	Both	Both	Both	Both	Both	Both	Both	Prey	Both	Prey	Both	Both	Both	Both	Both	Both	Both	Both	Both	Both	Both	Both	Prey	Both	Both	Both	Both	Both	Both	Both	Prey	Both	Both	Both	Both	Both	Both	Both	Both	Both
ENSG00000125945	ZNF436	ENSG00000204628	GNB2L1	Hughes data	Both	Both	Both	Both	Both	Both	Both	Both	Both	Both	Both	Both	Prey	Both	Prey	Both	Both	Both	Both	Both	Both	Both	Both	Both	Both	Both	Both	Prey	Both	Both	Both	Both	Both	Both	Both	Prey	Both	Both	Both	Both	Both	Both	Both	Both	Both
ENSG00000125945	ZNF436	ENSG00000213619	NDUFS3	Hughes data	Both	Both	Both	Both	Both	Both	Both	Both	Both	Both	Both	Both	Prey	Both	Prey	Both	Both	Both	Both	Both	Both	Both	Both	Both	Both	Both	Both	Prey	Both	Both	Both	Both	Both	Both	Both	Prey	Both	Both	Both	Both	Both	Both	Both	Both	Both
ENSG00000125945	ZNF436	ENSG00000237071	TRIM27	Hughes data	Bait	Both	Both	Both	Both	Bait	Bait	Bait	Both	Both	Both	Bait	Both not	Bait	Both not	Bait	Both	Both	Both	Both	Bait	Both	Both	Bait	Bait	Bait	Both	Prey	Both	Both	Both	Bait	Bait	Both	Bait	Both not	Bait	Both	Bait	Both	Bait	Bait	Both	Both	Both
ENSG00000125945	ZNF436	ENSG00000240694	PNMA2	Hughes data	Both	Both	Both	Both	Both	Bait	Both	Both	Both	Both	Both	Both	Prey	Both	Prey	Both	Both	Both	Both	Both	Both	Both	Both	Both	Both	Both	Both	Prey	Both	Bait	Both	Both	Both	Both	Both	Prey	Both	Both	Both	Both	Both	Both	Both	Both	Both
ENSG00000125945	ZNF436	ENSG00000243207	PPAN-P2RY11	Hughes data	Both	Both	Both	Both	Both	Bait	Bait	Both	Bait	Bait	Both	Bait	Both not	Bait	Both not	Bait	Both	Both	Both	Both	Both	Both	Both	Both	Both	Both	Both	Both not	Both	Bait	Both	Both	Both	Both	Both	Prey	Both	Bait	Both	Both	Both	Both	Bait	Bait	Bait
ENSG00000125945	ZNF436	ENSG00000274287	SCRIB	Hughes data	Both	Both	Both	Both	Both	Both	Both	Both	Both	Both	Both	Both	Prey	Both	Both not	Bait	Both	Both	Both	Both	Both	Both	Both	Both	Both	Both	Both	Both not	Bait	Bait	Both	Both	Both	Both	Both	Prey	Both	Both	Both	Both	Both	Both	Both	Both	Both
ENSG00000125945	ZNF436	ENSG00000276043	UHRF1	Hughes data	Both	Both	Both	Both	Both	Both	Both	Both	Both	Both	Both	Both	Prey	Both	Prey	Bait	Both	Both	Both	Both	Both	Both	Both	Both	Both	Both	Both	Prey	Both	Both	Both	Both	Both	Both	Both	Prey	Both	Both	Both	Both	Both	Both	Both	Both	Both
ENSG00000125945	ZNF436	ENSG00000278053	DDX52	Hughes data	Both	Both	Both	Both	Both	Both	Both	Both	Both	Both	Both	Both	Prey	Both	Prey	Both	Both	Both	Both	Both	Both	Both	Both	Both	Both	Both	Both	Prey	Both	Both	Both	Both	Both	Both	Both	Prey	Both	Both	Both	Both	Both	Both	Both	Both	Both
ENSG00000127081	ZNF484	ENSG00000125817	CENPB	Trono data	Both	Both	Both	Both	Both	Bait	Both	Both	Both	Both	Both	Both	Both	Both	Prey	Both	Both	Both	Both	Both	Both	Both	Both	Both	Both	Both	Both	Both	Both	Bait	Both	Both	Both	Both	Both	Both	Both	Both	Both	Both	Both	Both	Both	Both	Both
ENSG00000127081	ZNF484	ENSG00000130726	KAP1	Trono data	Both	Both	Both	Both	Both	Both	Both	Both	Both	Both	Both	Both	Both	Both	Prey	Both	Both	Both	Both	Both	Both	Both	Both	Both	Both	Both	Both	Both	Both	Both	Both	Both	Both	Both	Both	Both	Both	Both	Both	Both	Both	Both	Both	Both	Both
ENSG00000127081	ZNF484	ENSG00000133704	IPO8	Trono data	Both	Both	Both	Both	Both	Both	Both	Both	Both	Both	Both	Both	Both	Both	Both not	Both	Both	Both	Both	Both	Both	Both	Both	Both	Both	Both	Both	Both	Both	Both	Both	Both	Both	Both	Both	Both	Both	Both	Both	Both	Both	Both	Both	Both	Both
ENSG00000127081	ZNF484	ENSG00000205339	IPO7	Trono data	Both	Both	Both	Both	Both	Both	Both	Both	Both	Both	Both	Both	Both	Both	Prey	Both	Both	Both	Both	Both	Both	Both	Both	Both	Both	Both	Both	Both	Both	Both	Both	Both	Both	Both	Both	Both	Both	Both	Both	Both	Both	Both	Both	Both	Both
ENSG00000130544	ZNF557	ENSG00000070770	CSNK2A2	Trono data	Both	Both	Both	Both	Both	Both	Both	Both	Both	Both	Both	Both	Both	Both	Both	Both	Both	Both	Both	Both	Both	Both	Both	Both	Both	Both	Both	Both	Both	Both	Both	Both	Both	Both	Both	Both	Both	Both	Both	Both	Both	Both	Both	Both	Both
ENSG00000130544	ZNF557	ENSG00000092148	HECTD1	Trono data	Both	Both	Both	Both	Both	Both	Both	Both	Both	Both	Both	Both	Both	Both	Both	Both	Both	Both	Both	Both	Both	Both	Both	Both	Both	Both	Both	Both	Both	Both	Both	Both	Both	Both	Both	Both	Both	Both	Both	Both	Both	Both	Both	Both	Both
ENSG00000130544	ZNF557	ENSG00000094916	CBX5	Trono data	Both	Both	Both	Both	Both	Both	Both	Both	Both	Both	Both	Both	Both	Both	Both	Both	Both	Both	Both	Both	Both	Both	Both	Both	Both	Both	Both	Both	Both	Both	Both	Both	Both	Both	Both	Both	Both	Both	Both	Both	Both	Both	Both	Both	Both
ENSG00000130544	ZNF557	ENSG00000104695	PPP2CB	Trono data	Both	Both	Both	Both	Both	Both	Both	Both	Both	Both	Both	Both	Both	Both	Both	Both	Both	Both	Both	Both	Both	Both	Both	Both	Both	Both	Both	Both	Both	Both	Both	Both	Both	Both	Both	Both	Both	Both	Both	Both	Both	Both	Both	Both	Both
ENSG00000130544	ZNF557	ENSG00000108424	KPNB1	Trono data	Both	Both	Both	Both	Both	Both	Both	Both	Both	Both	Both	Both	Both	Both	Both	Both	Both	Both	Both	Both	Both	Both	Both	Both	Both	Both	Both	Both	Both	Both	Both	Both	Both	Both	Both	Both	Both	Both	Both	Both	Both	Both	Both	Both	Both
ENSG00000130544	ZNF557	ENSG00000108468	CBX1	Trono data	Both	Both	Both	Both	Both	Both	Both	Both	Both	Both	Both	Both	Both	Both	Both	Both	Both	Both	Both	Both	Both	Both	Both	Both	Both	Both	Both	Both	Both	Both	Both	Both	Both	Both	Both	Both	Both	Both	Both	Both	Both	Both	Both	Both	Both
ENSG00000130544	ZNF557	ENSG00000120333	MRPS14	Trono data	Both	Both	Both	Both	Both	Both	Both	Both	Both	Both	Both	Both	Both	Both	Both	Both	Both	Both	Both	Both	Both	Both	Both	Both	Both	Both	Both	Both	Both	Both	Both	Both	Both	Both	Both	Both	Both	Both	Both	Both	Both	Both	Both	Both	Both
ENSG00000130544	ZNF557	ENSG00000122565	CBX3	Trono data	Both	Both	Both	Both	Both	Both	Both	Both	Both	Both	Both	Both	Both	Both	Both	Both	Both	Both	Both	Both	Both	Both	Both	Both	Both	Both	Both	Both	Both	Both	Both	Both	Both	Both	Both	Both	Both	Both	Both	Both	Both	Both	Both	Both	Both
ENSG00000130544	ZNF557	ENSG00000130726	KAP1	Trono data	Both	Both	Both	Both	Both	Both	Both	Both	Both	Both	Both	Both	Both	Both	Both	Both	Both	Both	Both	Both	Both	Both	Both	Both	Both	Both	Both	Both	Both	Both	Both	Both	Both	Both	Both	Both	Both	Both	Both	Both	Both	Both	Both	Both	Both
ENSG00000130544	ZNF557	ENSG00000133704	IPO8	Trono data	Both	Both	Both	Both	Both	Both	Both	Both	Both	Both	Both	Both	Both	Both	Bait	Both	Both	Both	Both	Both	Both	Both	Both	Both	Both	Both	Both	Both	Both	Both	Both	Both	Both	Both	Both	Both	Both	Both	Both	Both	Both	Both	Both	Both	Both
ENSG00000130544	ZNF557	ENSG00000135972	MRPS9	Trono data	Both	Both	Both	Both	Both	Both	Both	Both	Both	Both	Both	Both	Both	Both	Both	Both	Both	Both	Both	Both	Both	Both	Both	Both	Both	Both	Both	Both	Both	Both	Both	Both	Both	Both	Both	Both	Both	Both	Both	Both	Both	Both	Both	Both	Both
ENSG00000130544	ZNF557	ENSG00000182481	KPNA2	Trono data	Both	Both	Both	Both	Both	Both	Both	Both	Both	Both	Both	Both	Both	Both	Both	Both	Both	Both	Both	Both	Both	Both	Both	Both	Both	Both	Both	Both	Both	Both	Both	Both	Both	Both	Both	Both	Both	Both	Both	Both	Both	Both	Both	Both	Both
ENSG00000130544	ZNF557	ENSG00000205339	IPO7	Trono data	Both	Both	Both	Both	Both	Both	Both	Both	Both	Both	Both	Both	Both	Both	Both	Both	Both	Both	Both	Both	Both	Both	Both	Both	Both	Both	Both	Both	Both	Both	Both	Both	Both	Both	Both	Both	Both	Both	Both	Both	Both	Both	Both	Both	Both
ENSG00000130684	ZNF337	ENSG00000101266	CSNK2A1	Trono data	Both	Both	Both	Both	Both	Both	Both	Both	Both	Both	Both	Both	Both	Both	Both	Both	Both	Both	Both	Both	Both	Both	Both	Both	Both	Both	Both	Both	Both	Both	Both	Both	Both	Both	Both	Both	Both	Both	Both	Both	Both	Both	Both	Both	Both
ENSG00000130684	ZNF337	ENSG00000122565	CBX3	Trono data	Both	Both	Both	Both	Both	Both	Both	Both	Both	Both	Both	Both	Both	Both	Both	Both	Both	Both	Both	Both	Both	Both	Both	Both	Both	Both	Both	Both	Both	Both	Both	Both	Both	Both	Both	Both	Both	Both	Both	Both	Both	Both	Both	Both	Both
ENSG00000130684	ZNF337	ENSG00000130726	KAP1	Trono data	Both	Both	Both	Both	Both	Both	Both	Both	Both	Both	Both	Both	Both	Both	Both	Both	Both	Both	Both	Both	Both	Both	Both	Both	Both	Both	Both	Both	Both	Both	Both	Both	Both	Both	Both	Both	Both	Both	Both	Both	Both	Both	Both	Both	Both
ENSG00000130684	ZNF337	ENSG00000133704	IPO8	Trono data	Both	Both	Both	Both	Both	Both	Both	Both	Both	Both	Both	Both	Both	Both	Bait	Both	Both	Both	Both	Both	Both	Both	Both	Both	Both	Both	Both	Both	Both	Both	Both	Both	Both	Both	Both	Both	Both	Both	Both	Both	Both	Both	Both	Both	Both
ENSG00000130684	ZNF337	ENSG00000163104	SMARCAD1	Trono data	Both	Both	Both	Both	Both	Both	Both	Both	Both	Both	Both	Both	Both	Both	Both	Both	Both	Both	Both	Both	Both	Both	Both	Both	Both	Both	Both	Both	Both	Both	Both	Both	Both	Both	Both	Both	Both	Both	Both	Both	Both	Both	Both	Both	Both
ENSG00000130684	ZNF337	ENSG00000175334	BANF1	Trono data	Both	Both	Both	Both	Both	Both	Both	Both	Both	Both	Both	Both	Both	Both	Both	Both	Both	Both	Both	Both	Both	Both	Both	Both	Both	Both	Both	Both	Both	Both	Both	Both	Both	Both	Both	Both	Both	Both	Both	Both	Both	Both	Both	Both	Both
ENSG00000130684	ZNF337	ENSG00000182481	KPNA2	Trono data	Both	Both	Both	Both	Both	Both	Both	Both	Both	Both	Both	Both	Both	Both	Both	Both	Both	Both	Both	Both	Both	Both	Both	Both	Both	Both	Both	Both	Both	Both	Both	Both	Both	Both	Both	Both	Both	Both	Both	Both	Both	Both	Both	Both	Both
ENSG00000130684	ZNF337	ENSG00000205339	IPO7	Trono data	Both	Both	Both	Both	Both	Both	Both	Both	Both	Both	Both	Both	Both	Both	Both	Both	Both	Both	Both	Both	Both	Both	Both	Both	Both	Both	Both	Both	Both	Both	Both	Both	Both	Both	Both	Both	Both	Both	Both	Both	Both	Both	Both	Both	Both
ENSG00000130803	ZNF317	ENSG00000004975	DVL2	Hughes data	Both	Both	Both	Both	Both	Both	Both	Both	Both	Both	Both	Both	Both	Both	Bait	Both	Both	Both	Both	Both	Both	Both	Both	Both	Both	Both	Both	Both	Both	Both	Both	Both	Both	Both	Both	Both	Both	Both	Both	Both	Both	Both	Both	Both	Both
ENSG00000130803	ZNF317	ENSG00000030066	NUP160	Hughes data	Both	Both	Both	Both	Both	Both	Both	Both	Both	Both	Both	Both	Both	Both	Both	Both	Both	Both	Both	Both	Both	Both	Both	Both	Both	Both	Both	Both	Both	Both	Both	Both	Both	Both	Both	Both	Both	Both	Both	Both	Both	Both	Both	Both	Both
ENSG00000130803	ZNF317	ENSG00000047410	TPR	Hughes data	Both	Both	Both	Both	Both	Both	Both	Both	Both	Both	Both	Both	Both	Both	Both	Both	Both	Both	Both	Both	Both	Both	Both	Both	Both	Both	Both	Both	Both	Both	Both	Both	Both	Both	Both	Both	Both	Both	Both	Both	Both	Both	Both	Both	Both
ENSG00000130803	ZNF317	ENSG00000070814	TCOF1	Hughes data	Both	Both	Both	Both	Both	Both	Both	Both	Both	Both	Both	Both	Both	Both	Both	Both	Both	Both	Both	Both	Both	Both	Both	Both	Both	Both	Both	Both	Both	Both	Both	Both	Both	Both	Both	Both	Both	Both	Both	Both	Both	Both	Both	Both	Both
ENSG00000130803	ZNF317	ENSG00000076003	MCM6	Hughes data	Both	Both	Both	Both	Both	Both	Both	Both	Both	Both	Both	Both	Both	Both	Bait	Both	Both	Both	Both	Both	Both	Both	Both	Both	Both	Both	Both	Both	Both	Both	Both	Both	Both	Both	Both	Both	Both	Both	Both	Both	Both	Both	Both	Both	Both
ENSG00000130803	ZNF317	ENSG00000086758	HUWE1	Hughes data	Both	Both	Both	Both	Both	Both	Both	Both	Both	Both	Both	Both	Both	Both	Both	Both	Both	Both	Both	Both	Both	Both	Both	Both	Both	Both	Both	Both	Both	Both	Both	Both	Both	Both	Both	Both	Both	Both	Both	Both	Both	Both	Both	Both	Both
ENSG00000130803	ZNF317	ENSG00000088986	DYNLL1	Hughes data	Both	Both	Both	Both	Both	Both	Both	Both	Both	Both	Both	Both	Both	Both	Both	Both	Both	Both	Both	Both	Both	Both	Both	Both	Both	Both	Both	Both	Both	Both	Both	Both	Both	Both	Both	Both	Both	Both	Both	Both	Both	Both	Both	Both	Both
ENSG00000130803	ZNF317	ENSG00000100030	MAPK1	Hughes data	Both	Both	Both	Both	Both	Both	Both	Both	Both	Both	Both	Both	Both	Both	Both	Both	Both	Both	Both	Both	Both	Both	Both	Both	Both	Both	Both	Both	Both	Both	Both	Both	Both	Both	Both	Both	Both	Both	Both	Both	Both	Both	Both	Both	Both
ENSG00000130803	ZNF317	ENSG00000102753	KPNA3	Hughes data	Both	Both	Both	Both	Both	Both	Both	Both	Both	Both	Both	Both	Both	Both	Both	Both	Both	Both	Both	Both	Both	Both	Both	Both	Both	Both	Both	Both	Both	Both	Both	Both	Both	Both	Both	Both	Both	Both	Both	Both	Both	Both	Both	Both	Both
ENSG00000130803	ZNF317	ENSG00000103423	DNAJA3	Hughes data	Both	Both	Both	Both	Both	Both	Both	Both	Both	Both	Both	Both	Both	Both	Both	Both	Both	Both	Both	Both	Both	Both	Both	Both	Both	Both	Both	Bait	Bait	Bait	Both	Both	Both	Both	Both	Both	Both	Both	Both	Both	Bait	Both	Both	Both	Both
ENSG00000130803	ZNF317	ENSG00000104812	GYS1	Hughes data	Both	Both	Both	Both	Both	Both	Both	Both	Both	Both	Both	Both	Both	Both	Both	Bait	Both	Both	Both	Both	Both	Both	Both	Both	Both	Both	Both	Both	Both	Both	Both	Both	Both	Both	Both	Both	Both	Both	Both	Both	Both	Both	Both	Both	Both
ENSG00000130803	ZNF317	ENSG00000105447	GRWD1	Hughes data	Both	Both	Both	Both	Both	Both	Both	Both	Both	Both	Both	Both	Both	Both	Both	Both	Both	Both	Both	Both	Both	Both	Both	Both	Both	Both	Both	Both	Both	Both	Both	Both	Both	Both	Both	Both	Both	Both	Both	Both	Both	Both	Both	Both	Both
ENSG00000130803	ZNF317	ENSG00000108561	C1QBP	Hughes data	Both	Both	Both	Both	Both	Both	Both	Both	Both	Both	Both	Both	Both	Both	Both	Both	Both	Both	Both	Both	Both	Both	Both	Both	Both	Both	Both	Both	Both	Both	Both	Both	Both	Both	Both	Both	Both	Both	Both	Both	Both	Both	Both	Both	Both
ENSG00000130803	ZNF317	ENSG00000109534	GAR1	Hughes data	Both	Both	Both	Both	Both	Both	Both	Both	Both	Both	Both	Both	Both	Both	Both	Bait	Both	Both	Both	Both	Both	Both	Both	Both	Both	Both	Both	Both	Both	Both	Both	Both	Both	Both	Both	Both	Both	Both	Both	Both	Both	Both	Both	Both	Both
ENSG00000130803	ZNF317	ENSG00000110075	PPP6R3	Hughes data	Both	Both	Both	Both	Both	Both	Both	Both	Both	Both	Both	Both	Both	Both	Both	Both	Both	Both	Both	Both	Both	Both	Both	Both	Both	Both	Both	Both	Both	Both	Both	Both	Both	Both	Both	Both	Both	Both	Both	Both	Both	Both	Both	Both	Both
ENSG00000130803	ZNF317	ENSG00000113569	NUP155	Hughes data	Both	Both	Both	Both	Both	Both	Both	Both	Both	Both	Both	Both	Both	Both	Both	Both	Both	Both	Both	Both	Both	Both	Both	Both	Both	Both	Both	Both	Both	Both	Both	Both	Both	Both	Both	Both	Both	Both	Both	Both	Both	Both	Both	Both	Both
ENSG00000130803	ZNF317	ENSG00000130726	KAP1	Hughes data	Both	Both	Both	Both	Both	Both	Both	Both	Both	Both	Both	Both	Both	Both	Both	Both	Both	Both	Both	Both	Both	Both	Both	Both	Both	Both	Both	Both	Both	Both	Both	Both	Both	Both	Both	Both	Both	Both	Both	Both	Both	Both	Both	Both	Both
ENSG00000130803	ZNF317	ENSG00000136485	DCAF7	Hughes data	Both	Both	Both	Both	Both	Both	Both	Both	Both	Both	Both	Both	Both	Both	Both	Both	Both	Both	Both	Both	Both	Both	Both	Both	Both	Both	Both	Both	Both	Both	Both	Both	Both	Both	Both	Both	Both	Both	Both	Both	Both	Both	Both	Both	Both
ENSG00000130803	ZNF317	ENSG00000137309	HMGA1	Hughes data	Both	Both	Both	Both	Both	Both	Both	Both	Both	Both	Both	Both	Both	Both	Both	Both	Both	Both	Both	Both	Both	Both	Both	Both	Both	Both	Both	Both	Both	Both	Both	Both	Both	Both	Both	Both	Both	Both	Both	Both	Both	Both	Both	Both	Both
ENSG00000130803	ZNF317	ENSG00000142453	CARM1	Hughes data	Both	Both	Both	Both	Both	Both	Both	Both	Both	Both	Both	Both	Both	Both	Both	Both	Both	Both	Both	Both	Both	Both	Both	Both	Both	Both	Both	Both	Both	Both	Both	Both	Both	Both	Both	Both	Both	Both	Both	Both	Both	Both	Both	Both	Both
ENSG00000130803	ZNF317	ENSG00000147044	CASK	Hughes data	Both	Both	Both	Both	Both	Both	Both	Both	Both	Both	Both	Both	Both	Both	Both	Both	Both	Both	Both	Both	Both	Both	Both	Both	Both	Both	Both	Both	Both	Both	Both	Both	Both	Both	Both	Both	Both	Both	Both	Both	Both	Both	Both	Both	Both
ENSG00000130803	ZNF317	ENSG00000149923	PPP4C	Hughes data	Both	Both	Both	Both	Both	Both	Both	Both	Both	Both	Both	Both	Both	Both	Both	Both	Both	Both	Both	Both	Both	Both	Both	Both	Both	Both	Both	Both	Both	Both	Both	Both	Both	Both	Both	Both	Both	Both	Both	Both	Both	Both	Both	Both	Both
ENSG00000130803	ZNF317	ENSG00000158941	CCAR2	Hughes data	Both	Both	Both	Both	Both	Both	Both	Both	Both	Both	Both	Both	Both	Both	Both	Both	Both	Both	Both	Both	Both	Both	Both	Both	Both	Both	Both	Both	Both	Both	Both	Both	Both	Both	Both	Both	Both	Both	Both	Both	Both	Both	Both	Both	Both
ENSG00000130803	ZNF317	ENSG00000162923	WDR26	Hughes data	Both	Both	Both	Both	Both	Both	Both	Both	Both	Both	Both	Both	Both	Both	Both	Both	Both	Both	Both	Both	Both	Both	Both	Both	Both	Both	Both	Both	Both	Both	Both	Both	Both	Both	Both	Both	Both	Both	Both	Both	Both	Both	Both	Both	Both
ENSG00000130803	ZNF317	ENSG00000165916	PSMC3	Hughes data	Both	Both	Both	Both	Both	Both	Both	Both	Both	Both	Both	Both	Both	Both	Both	Both	Both	Both	Both	Both	Both	Both	Both	Both	Both	Both	Both	Both	Both	Both	Both	Both	Both	Both	Both	Both	Both	Both	Both	Both	Both	Both	Both	Both	Both
ENSG00000130803	ZNF317	ENSG00000168096	ANKS3	Hughes data	Both	Both	Both	Both	Both	Both	Both	Both	Both	Both	Both	Both	Both	Both	Both	Both	Both	Both	Both	Both	Both	Both	Both	Both	Both	Both	Both	Both	Both	Both	Both	Both	Both	Both	Both	Both	Both	Both	Both	Both	Both	Both	Both	Both	Both
ENSG00000130803	ZNF317	ENSG00000177432	NAP1L5	Hughes data	Both	Both	Both	Both	Both	Bait	Both	Both	Both	Both	Both	Both	Both	Both	Both	Both	Both	Both	Both	Both	Both	Both	Both	Both	Both	Both	Both	Both	Both	Both	Both	Both	Both	Both	Both	Both	Both	Both	Both	Both	Both	Both	Both	Both	Both
ENSG00000130803	ZNF317	ENSG00000187555	USP7	Hughes data	Both	Both	Both	Both	Both	Both	Both	Both	Both	Both	Both	Both	Both	Both	Both	Both	Both	Both	Both	Both	Both	Both	Both	Both	Both	Both	Both	Both	Both	Both	Both	Both	Both	Both	Both	Both	Both	Both	Both	Both	Both	Both	Both	Both	Both
ENSG00000130803	ZNF317	ENSG00000196591	HDAC2	Hughes data	Both	Both	Both	Both	Both	Both	Both	Both	Both	Both	Both	Both	Both	Both	Both	Both	Both	Both	Both	Both	Both	Both	Both	Both	Both	Both	Both	Both	Both	Both	Both	Both	Both	Both	Both	Both	Both	Both	Both	Both	Both	Both	Both	Both	Both
ENSG00000130803	ZNF317	ENSG00000198901	PRC1	Hughes data	Both	Both	Both	Both	Both	Both	Both	Both	Both	Both	Both	Both	Both	Both	Both	Both	Both	Both	Both	Both	Both	Both	Both	Both	Both	Both	Both	Both	Both	Both	Both	Both	Both	Both	Both	Both	Both	Both	Both	Both	Both	Both	Both	Both	Both
ENSG00000130803	ZNF317	ENSG00000204628	GNB2L1	Hughes data	Both	Both	Both	Both	Both	Both	Both	Both	Both	Both	Both	Both	Both	Both	Both	Both	Both	Both	Both	Both	Both	Both	Both	Both	Both	Both	Both	Both	Both	Both	Both	Both	Both	Both	Both	Both	Both	Both	Both	Both	Both	Both	Both	Both	Both
ENSG00000130803	ZNF317	ENSG00000206560	ANKRD28	Hughes data	Both	Both	Both	Both	Both	Both	Both	Both	Both	Both	Both	Both	Both	Both	Both	Both	Both	Both	Both	Both	Both	Both	Both	Both	Both	Both	Both	Both	Both	Both	Both	Both	Both	Both	Both	Both	Both	Both	Both	Both	Both	Both	Both	Both	Both
ENSG00000130803	ZNF317	ENSG00000213619	NDUFS3	Hughes data	Both	Both	Both	Both	Both	Both	Both	Both	Both	Both	Both	Both	Both	Both	Both	Both	Both	Both	Both	Both	Both	Both	Both	Both	Both	Both	Both	Both	Both	Both	Both	Both	Both	Both	Both	Both	Both	Both	Both	Both	Both	Both	Both	Both	Both
ENSG00000130803	ZNF317	ENSG00000237071	TRIM27	Hughes data	Bait	Both	Both	Both	Both	Bait	Bait	Bait	Both	Both	Both	Bait	Bait	Bait	Bait	Bait	Both	Both	Both	Both	Bait	Both	Both	Bait	Bait	Bait	Both	Both	Both	Both	Both	Bait	Bait	Both	Bait	Bait	Bait	Both	Bait	Both	Bait	Bait	Both	Both	Both
ENSG00000130803	ZNF317	ENSG00000240694	PNMA2	Hughes data	Both	Both	Both	Both	Both	Bait	Both	Both	Both	Both	Both	Both	Both	Both	Both	Both	Both	Both	Both	Both	Both	Both	Both	Both	Both	Both	Both	Both	Both	Bait	Both	Both	Both	Both	Both	Both	Both	Both	Both	Both	Both	Both	Both	Both	Both
ENSG00000130803	ZNF317	ENSG00000274287	SCRIB	Hughes data	Both	Both	Both	Both	Both	Both	Both	Both	Both	Both	Both	Both	Both	Both	Bait	Bait	Both	Both	Both	Both	Both	Both	Both	Both	Both	Both	Both	Bait	Bait	Bait	Both	Both	Both	Both	Both	Both	Both	Both	Both	Both	Both	Both	Both	Both	Both
ENSG00000130803	ZNF317	ENSG00000276043	UHRF1	Hughes data	Both	Both	Both	Both	Both	Both	Both	Both	Both	Both	Both	Both	Both	Both	Both	Bait	Both	Both	Both	Both	Both	Both	Both	Both	Both	Both	Both	Both	Both	Both	Both	Both	Both	Both	Both	Both	Both	Both	Both	Both	Both	Both	Both	Both	Both
ENSG00000130818	ZNF426	ENSG00000094916	CBX5	Trono data	Both	Both	Both	Both	Both	Both	Both	Both	Both	Both	Both	Both	Both	Both	Both	Both	Both	Both	Both	Both	Both	Both	Both	Both	Both	Both	Both	Both	Both	Both	Both	Both	Both	Both	Both	Both	Both	Both	Both	Both	Both	Both	Both	Both	Both
ENSG00000130818	ZNF426	ENSG00000105640	RPL18A	Trono data	Both	Both	Both	Both	Both	Both	Both	Both	Both	Both	Both	Both	Both	Both	Both	Both	Both	Both	Both	Both	Both	Both	Both	Both	Both	Both	Both	Both	Both	Both	Both	Both	Both	Both	Both	Both	Both	Both	Both	Both	Both	Both	Both	Both	Both
ENSG00000130818	ZNF426	ENSG00000122565	CBX3	Trono data	Both	Both	Both	Both	Both	Both	Both	Both	Both	Both	Both	Both	Both	Both	Both	Both	Both	Both	Both	Both	Both	Both	Both	Both	Both	Both	Both	Both	Both	Both	Both	Both	Both	Both	Both	Both	Both	Both	Both	Both	Both	Both	Both	Both	Both
ENSG00000130818	ZNF426	ENSG00000130726	KAP1	Trono data	Both	Both	Both	Both	Both	Both	Both	Both	Both	Both	Both	Both	Both	Both	Both	Both	Both	Both	Both	Both	Both	Both	Both	Both	Both	Both	Both	Both	Both	Both	Both	Both	Both	Both	Both	Both	Both	Both	Both	Both	Both	Both	Both	Both	Both
ENSG00000130818	ZNF426	ENSG00000214866	DCDC2C	Trono data	Both	Both	Bait	Bait	Bait	Both	Both	Bait	Bait	Bait	Bait	Bait	Bait	Bait	Bait	Bait	Bait	Bait	Bait	Bait	Bait	Bait	Bait	Bait	Bait	Bait	Bait	Bait	Bait	Bait	Bait	Both	Both	Both	Both	Both	Bait	Both	Both	Bait	Both	Bait	Bait	Bait	Bait
ENSG00000130844	ZNF331	ENSG00000001497	LAS1L	Hughes data	Both	Both	Both	Both	Both	Both	Both	Both	Both	Both	Both	Both	Both	Both	Both	Both	Both	Both	Both	Both	Both	Both	Both	Both	Both	Both	Both	Both	Both	Both	Both	Both	Both	Both	Both	Both	Both	Both	Both	Both	Both	Both	Both	Both	Both
ENSG00000130844	ZNF331	ENSG00000004142	POLDIP2	Hughes data	Both	Both	Both	Both	Both	Both	Both	Both	Both	Both	Both	Both	Both	Both	Both	Both	Both	Both	Both	Both	Both	Both	Both	Both	Both	Both	Both	Both	Both	Both	Both	Both	Both	Both	Both	Both	Both	Both	Both	Both	Both	Both	Both	Both	Both
ENSG00000130844	ZNF331	ENSG00000011243	AKAP8L	Hughes data	Both	Both	Both	Both	Both	Both	Both	Both	Both	Both	Both	Both	Both	Both	Both	Both	Both	Both	Both	Both	Both	Both	Both	Both	Both	Both	Both	Both	Both	Both	Both	Both	Both	Both	Both	Both	Both	Both	Both	Both	Both	Both	Both	Both	Both
ENSG00000130844	ZNF331	ENSG00000013375	PGM3	Hughes data	Both	Both	Both	Both	Both	Both	Both	Both	Both	Both	Both	Both	Both	Both	Both	Both	Both	Both	Both	Both	Both	Both	Both	Both	Both	Both	Both	Both	Both	Both	Both	Both	Both	Both	Both	Both	Both	Both	Both	Both	Both	Both	Both	Both	Both
ENSG00000130844	ZNF331	ENSG00000030066	NUP160	Hughes data	Both	Both	Both	Both	Both	Both	Both	Both	Both	Both	Both	Both	Both	Both	Both	Both	Both	Both	Both	Both	Both	Both	Both	Both	Both	Both	Both	Both	Both	Both	Both	Both	Both	Both	Both	Both	Both	Both	Both	Both	Both	Both	Both	Both	Both
ENSG00000130844	ZNF331	ENSG00000055130	CUL1	Hughes data	Both	Both	Both	Both	Both	Both	Both	Both	Both	Both	Both	Both	Both	Both	Both	Both	Both	Both	Both	Both	Both	Both	Both	Both	Both	Both	Both	Both	Both	Both	Both	Both	Both	Both	Both	Both	Both	Both	Both	Both	Both	Both	Both	Both	Both
ENSG00000130844	ZNF331	ENSG00000075856	SART3	Hughes data	Both	Both	Both	Both	Both	Both	Both	Both	Both	Both	Both	Both	Both	Both	Both	Both	Both	Both	Both	Both	Both	Both	Both	Both	Both	Both	Both	Both	Both	Both	Both	Both	Both	Both	Both	Both	Both	Both	Both	Both	Both	Both	Both	Both	Both
ENSG00000130844	ZNF331	ENSG00000076003	MCM6	Hughes data	Both	Both	Both	Both	Both	Both	Both	Both	Both	Both	Both	Both	Both	Both	Bait	Both	Both	Both	Both	Both	Both	Both	Both	Both	Both	Both	Both	Both	Both	Both	Both	Both	Both	Both	Both	Both	Both	Both	Both	Both	Both	Both	Both	Both	Both
ENSG00000130844	ZNF331	ENSG00000086758	HUWE1	Hughes data	Both	Both	Both	Both	Both	Both	Both	Both	Both	Both	Both	Both	Both	Both	Both	Both	Both	Both	Both	Both	Both	Both	Both	Both	Both	Both	Both	Both	Both	Both	Both	Both	Both	Both	Both	Both	Both	Both	Both	Both	Both	Both	Both	Both	Both
ENSG00000130844	ZNF331	ENSG00000088986	DYNLL1	Hughes data	Both	Both	Both	Both	Both	Both	Both	Both	Both	Both	Both	Both	Both	Both	Both	Both	Both	Both	Both	Both	Both	Both	Both	Both	Both	Both	Both	Both	Both	Both	Both	Both	Both	Both	Both	Both	Both	Both	Both	Both	Both	Both	Both	Both	Both
ENSG00000130844	ZNF331	ENSG00000100030	MAPK1	Hughes data	Both	Both	Both	Both	Both	Both	Both	Both	Both	Both	Both	Both	Both	Both	Both	Both	Both	Both	Both	Both	Both	Both	Both	Both	Both	Both	Both	Both	Both	Both	Both	Both	Both	Both	Both	Both	Both	Both	Both	Both	Both	Both	Both	Both	Both
ENSG00000130844	ZNF331	ENSG00000102226	USP11	Hughes data	Both	Both	Both	Both	Both	Both	Both	Both	Both	Both	Both	Both	Both	Both	Both	Both	Both	Both	Both	Both	Both	Both	Both	Both	Both	Both	Both	Both	Both	Both	Both	Both	Both	Both	Both	Both	Both	Both	Both	Both	Both	Both	Both	Both	Both
ENSG00000130844	ZNF331	ENSG00000102753	KPNA3	Hughes data	Both	Both	Both	Both	Both	Both	Both	Both	Both	Both	Both	Both	Both	Both	Both	Both	Both	Both	Both	Both	Both	Both	Both	Both	Both	Both	Both	Both	Both	Both	Both	Both	Both	Both	Both	Both	Both	Both	Both	Both	Both	Both	Both	Both	Both
ENSG00000130844	ZNF331	ENSG00000103423	DNAJA3	Hughes data	Both	Both	Both	Both	Both	Both	Both	Both	Both	Both	Both	Both	Both	Both	Both	Both	Both	Both	Both	Both	Both	Both	Both	Both	Both	Both	Both	Bait	Bait	Bait	Both	Both	Both	Both	Both	Both	Both	Both	Both	Both	Bait	Both	Both	Both	Both
ENSG00000130844	ZNF331	ENSG00000104812	GYS1	Hughes data	Both	Both	Both	Both	Both	Both	Both	Both	Both	Both	Both	Both	Both	Both	Both	Bait	Both	Both	Both	Both	Both	Both	Both	Both	Both	Both	Both	Both	Both	Both	Both	Both	Both	Both	Both	Both	Both	Both	Both	Both	Both	Both	Both	Both	Both
ENSG00000130844	ZNF331	ENSG00000105447	GRWD1	Hughes data	Both	Both	Both	Both	Both	Both	Both	Both	Both	Both	Both	Both	Both	Both	Both	Both	Both	Both	Both	Both	Both	Both	Both	Both	Both	Both	Both	Both	Both	Both	Both	Both	Both	Both	Both	Both	Both	Both	Both	Both	Both	Both	Both	Both	Both
ENSG00000130844	ZNF331	ENSG00000105993	DNAJB6	Hughes data	Both	Both	Both	Both	Both	Both	Both	Both	Both	Both	Both	Both	Both	Both	Both	Both	Both	Both	Both	Both	Both	Both	Both	Both	Both	Both	Both	Both	Both	Both	Both	Both	Both	Both	Both	Both	Both	Both	Both	Both	Both	Both	Both	Both	Both
ENSG00000130844	ZNF331	ENSG00000108091	CCDC6	Hughes data	Both	Both	Both	Both	Both	Both	Both	Both	Both	Both	Both	Both	Both	Both	Both	Both	Both	Both	Both	Both	Both	Both	Both	Both	Both	Both	Both	Both	Both	Both	Both	Both	Both	Both	Both	Both	Both	Both	Both	Both	Both	Both	Both	Both	Both
ENSG00000130844	ZNF331	ENSG00000108561	C1QBP	Hughes data	Both	Both	Both	Both	Both	Both	Both	Both	Both	Both	Both	Both	Both	Both	Both	Both	Both	Both	Both	Both	Both	Both	Both	Both	Both	Both	Both	Both	Both	Both	Both	Both	Both	Both	Both	Both	Both	Both	Both	Both	Both	Both	Both	Both	Both
ENSG00000130844	ZNF331	ENSG00000110075	PPP6R3	Hughes data	Both	Both	Both	Both	Both	Both	Both	Both	Both	Both	Both	Both	Both	Both	Both	Both	Both	Both	Both	Both	Both	Both	Both	Both	Both	Both	Both	Both	Both	Both	Both	Both	Both	Both	Both	Both	Both	Both	Both	Both	Both	Both	Both	Both	Both
ENSG00000130844	ZNF331	ENSG00000113569	NUP155	Hughes data	Both	Both	Both	Both	Both	Both	Both	Both	Both	Both	Both	Both	Both	Both	Both	Both	Both	Both	Both	Both	Both	Both	Both	Both	Both	Both	Both	Both	Both	Both	Both	Both	Both	Both	Both	Both	Both	Both	Both	Both	Both	Both	Both	Both	Both
ENSG00000130844	ZNF331	ENSG00000121058	COIL	Hughes data	Both	Both	Both	Both	Both	Both	Both	Both	Both	Both	Both	Both	Both	Both	Both	Both	Both	Both	Both	Both	Both	Both	Both	Both	Both	Both	Both	Both	Both	Both	Both	Both	Both	Both	Both	Both	Both	Both	Both	Both	Both	Both	Both	Both	Both
ENSG00000130844	ZNF331	ENSG00000125817	CENPB	Hughes data	Both	Both	Both	Both	Both	Bait	Both	Both	Both	Both	Both	Both	Both	Both	Both	Both	Both	Both	Both	Both	Both	Both	Both	Both	Both	Both	Both	Both	Both	Bait	Both	Both	Both	Both	Both	Both	Both	Both	Both	Both	Both	Both	Both	Both	Both
ENSG00000130844	ZNF331	ENSG00000130726	KAP1	Hughes data	Both	Both	Both	Both	Both	Both	Both	Both	Both	Both	Both	Both	Both	Both	Both	Both	Both	Both	Both	Both	Both	Both	Both	Both	Both	Both	Both	Both	Both	Both	Both	Both	Both	Both	Both	Both	Both	Both	Both	Both	Both	Both	Both	Both	Both
ENSG00000130844	ZNF331	ENSG00000135269	TES	Hughes data	Both	Both	Both	Both	Both	Both	Both	Both	Both	Both	Both	Both	Both	Both	Both	Both	Both	Both	Both	Both	Both	Both	Both	Both	Both	Both	Both	Both	Both	Both	Both	Both	Both	Both	Both	Both	Both	Both	Both	Both	Both	Both	Both	Both	Both
ENSG00000130844	ZNF331	ENSG00000136485	DCAF7	Hughes data	Both	Both	Both	Both	Both	Both	Both	Both	Both	Both	Both	Both	Both	Both	Both	Both	Both	Both	Both	Both	Both	Both	Both	Both	Both	Both	Both	Both	Both	Both	Both	Both	Both	Both	Both	Both	Both	Both	Both	Both	Both	Both	Both	Both	Both
ENSG00000130844	ZNF331	ENSG00000137309	HMGA1	Hughes data	Both	Both	Both	Both	Both	Both	Both	Both	Both	Both	Both	Both	Both	Both	Both	Both	Both	Both	Both	Both	Both	Both	Both	Both	Both	Both	Both	Both	Both	Both	Both	Both	Both	Both	Both	Both	Both	Both	Both	Both	Both	Both	Both	Both	Both
ENSG00000130844	ZNF331	ENSG00000149923	PPP4C	Hughes data	Both	Both	Both	Both	Both	Both	Both	Both	Both	Both	Both	Both	Both	Both	Both	Both	Both	Both	Both	Both	Both	Both	Both	Both	Both	Both	Both	Both	Both	Both	Both	Both	Both	Both	Both	Both	Both	Both	Both	Both	Both	Both	Both	Both	Both
ENSG00000130844	ZNF331	ENSG00000154229	PRKCA	Hughes data	Both	Both	Both	Both	Both	Both	Both	Both	Both	Both	Both	Both	Both	Both	Both	Both	Both	Both	Both	Both	Both	Both	Both	Both	Both	Both	Both	Both	Both	Both	Both	Both	Both	Both	Both	Both	Both	Both	Both	Both	Both	Both	Both	Both	Both
ENSG00000130844	ZNF331	ENSG00000155561	NUP205	Hughes data	Both	Both	Both	Both	Both	Both	Both	Both	Both	Both	Both	Both	Both	Both	Both	Both	Both	Both	Both	Both	Both	Both	Both	Both	Both	Both	Both	Both	Both	Both	Both	Both	Both	Both	Both	Both	Both	Both	Both	Both	Both	Both	Both	Both	Both
ENSG00000130844	ZNF331	ENSG00000160789	LMNA	Hughes data	Both	Both	Both	Both	Both	Both	Both	Both	Both	Both	Both	Both	Both	Both	Both	Both	Both	Both	Both	Both	Both	Both	Both	Both	Both	Both	Both	Both	Both	Both	Both	Both	Both	Both	Both	Both	Both	Both	Both	Both	Both	Both	Both	Both	Both
ENSG00000130844	ZNF331	ENSG00000162923	WDR26	Hughes data	Both	Both	Both	Both	Both	Both	Both	Both	Both	Both	Both	Both	Both	Both	Both	Both	Both	Both	Both	Both	Both	Both	Both	Both	Both	Both	Both	Both	Both	Both	Both	Both	Both	Both	Both	Both	Both	Both	Both	Both	Both	Both	Both	Both	Both
ENSG00000130844	ZNF331	ENSG00000175029	CTBP2	Hughes data	Both	Both	Both	Both	Both	Both	Both	Both	Both	Both	Both	Both	Both	Both	Both	Both	Both	Both	Both	Both	Both	Both	Both	Both	Both	Both	Both	Both	Both	Both	Both	Both	Both	Both	Both	Both	Both	Both	Both	Both	Both	Both	Both	Both	Both
ENSG00000130844	ZNF331	ENSG00000177885	GRB2	Hughes data	Both	Both	Both	Both	Both	Both	Both	Both	Both	Both	Both	Both	Both	Both	Both	Both	Both	Both	Both	Both	Both	Both	Both	Both	Both	Both	Both	Both	Both	Both	Both	Both	Both	Both	Both	Both	Both	Both	Both	Both	Both	Both	Both	Both	Both
ENSG00000130844	ZNF331	ENSG00000184897	H1FX	Hughes data	Both	Both	Both	Both	Both	Both	Both	Both	Both	Both	Both	Both	Both	Both	Both	Both	Both	Both	Both	Both	Both	Both	Both	Both	Both	Both	Both	Both	Both	Both	Both	Both	Both	Both	Both	Both	Both	Both	Both	Both	Both	Both	Both	Both	Both
ENSG00000130844	ZNF331	ENSG00000187555	USP7	Hughes data	Both	Both	Both	Both	Both	Both	Both	Both	Both	Both	Both	Both	Both	Both	Both	Both	Both	Both	Both	Both	Both	Both	Both	Both	Both	Both	Both	Both	Both	Both	Both	Both	Both	Both	Both	Both	Both	Both	Both	Both	Both	Both	Both	Both	Both
ENSG00000130844	ZNF331	ENSG00000196591	HDAC2	Hughes data	Both	Both	Both	Both	Both	Both	Both	Both	Both	Both	Both	Both	Both	Both	Both	Both	Both	Both	Both	Both	Both	Both	Both	Both	Both	Both	Both	Both	Both	Both	Both	Both	Both	Both	Both	Both	Both	Both	Both	Both	Both	Both	Both	Both	Both
ENSG00000130844	ZNF331	ENSG00000198901	PRC1	Hughes data	Both	Both	Both	Both	Both	Both	Both	Both	Both	Both	Both	Both	Both	Both	Both	Both	Both	Both	Both	Both	Both	Both	Both	Both	Both	Both	Both	Both	Both	Both	Both	Both	Both	Both	Both	Both	Both	Both	Both	Both	Both	Both	Both	Both	Both
ENSG00000130844	ZNF331	ENSG00000204628	GNB2L1	Hughes data	Both	Both	Both	Both	Both	Both	Both	Both	Both	Both	Both	Both	Both	Both	Both	Both	Both	Both	Both	Both	Both	Both	Both	Both	Both	Both	Both	Both	Both	Both	Both	Both	Both	Both	Both	Both	Both	Both	Both	Both	Both	Both	Both	Both	Both
ENSG00000130844	ZNF331	ENSG00000213619	NDUFS3	Hughes data	Both	Both	Both	Both	Both	Both	Both	Both	Both	Both	Both	Both	Both	Both	Both	Both	Both	Both	Both	Both	Both	Both	Both	Both	Both	Both	Both	Both	Both	Both	Both	Both	Both	Both	Both	Both	Both	Both	Both	Both	Both	Both	Both	Both	Both
ENSG00000130844	ZNF331	ENSG00000237071	TRIM27	Hughes data	Bait	Both	Both	Both	Both	Bait	Bait	Bait	Both	Both	Both	Bait	Bait	Bait	Bait	Bait	Both	Both	Both	Both	Bait	Both	Both	Bait	Bait	Bait	Both	Both	Both	Both	Both	Bait	Bait	Both	Bait	Bait	Bait	Both	Bait	Both	Bait	Bait	Both	Both	Both
ENSG00000130844	ZNF331	ENSG00000240694	PNMA2	Hughes data	Both	Both	Both	Both	Both	Bait	Both	Both	Both	Both	Both	Both	Both	Both	Both	Both	Both	Both	Both	Both	Both	Both	Both	Both	Both	Both	Both	Both	Both	Bait	Both	Both	Both	Both	Both	Both	Both	Both	Both	Both	Both	Both	Both	Both	Both
ENSG00000130844	ZNF331	ENSG00000274287	SCRIB	Hughes data	Both	Both	Both	Both	Both	Both	Both	Both	Both	Both	Both	Both	Both	Both	Bait	Bait	Both	Both	Both	Both	Both	Both	Both	Both	Both	Both	Both	Bait	Bait	Bait	Both	Both	Both	Both	Both	Both	Both	Both	Both	Both	Both	Both	Both	Both	Both
ENSG00000130844	ZNF331	ENSG00000276043	UHRF1	Hughes data	Both	Both	Both	Both	Both	Both	Both	Both	Both	Both	Both	Both	Both	Both	Both	Bait	Both	Both	Both	Both	Both	Both	Both	Both	Both	Both	Both	Both	Both	Both	Both	Both	Both	Both	Both	Both	Both	Both	Both	Both	Both	Both	Both	Both	Both
ENSG00000131845	ZNF304	ENSG00000044574	HSPA5	Trono data	Both	Both	Both	Both	Both	Both	Both	Both	Both	Both	Both	Both	Both	Both	Prey	Both	Both	Both	Both	Both	Both	Both	Both	Both	Both	Both	Both	Both	Both	Both	Both	Both	Both	Both	Both	Both	Both	Both	Both	Both	Both	Both	Both	Both	Both
ENSG00000131845	ZNF304	ENSG00000077232	DNAJC10	Trono data	Both	Both	Both	Both	Both	Both	Both	Both	Both	Both	Both	Both	Both	Both	Prey	Both	Both	Both	Both	Both	Both	Both	Both	Both	Both	Both	Both	Both	Both	Both	Both	Both	Both	Both	Both	Both	Both	Both	Both	Both	Both	Both	Both	Both	Both
ENSG00000131845	ZNF304	ENSG00000104517	UBR5	Trono data	Both	Both	Both	Both	Both	Both	Both	Both	Both	Both	Both	Both	Both	Both	Prey	Both	Both	Both	Both	Both	Both	Both	Both	Both	Both	Both	Both	Both	Both	Both	Both	Both	Both	Both	Both	Both	Both	Both	Both	Both	Both	Both	Both	Both	Both
ENSG00000131845	ZNF304	ENSG00000105568	PPP2R1A	Trono data	Both	Both	Both	Both	Both	Both	Both	Both	Both	Both	Both	Both	Both	Both	Prey	Both	Both	Both	Both	Both	Both	Both	Both	Both	Both	Both	Both	Both	Both	Both	Both	Both	Both	Both	Both	Both	Both	Both	Both	Both	Both	Both	Both	Both	Both
ENSG00000131845	ZNF304	ENSG00000117906	RCN2	Trono data	Both	Both	Both	Both	Both	Both	Both	Both	Both	Both	Both	Both	Both	Both	Prey	Both	Both	Both	Both	Both	Both	Both	Both	Both	Both	Both	Both	Both	Both	Both	Both	Both	Both	Both	Both	Both	Both	Both	Both	Both	Both	Both	Both	Both	Both
ENSG00000131845	ZNF304	ENSG00000120694	HSPH1	Trono data	Both	Both	Both	Both	Both	Both	Both	Both	Both	Both	Both	Both	Both	Both	Prey	Both	Both	Both	Both	Both	Both	Both	Both	Both	Both	Both	Both	Both	Both	Both	Both	Both	Both	Both	Both	Both	Both	Both	Both	Both	Both	Both	Both	Both	Both
ENSG00000131845	ZNF304	ENSG00000124486	USP9X	Trono data	Both	Both	Both	Both	Both	Both	Both	Both	Both	Both	Both	Both	Both	Both	Prey	Both	Both	Both	Both	Both	Both	Both	Both	Both	Both	Both	Both	Both	Both	Both	Both	Both	Both	Both	Both	Both	Both	Both	Both	Both	Both	Both	Both	Both	Both
ENSG00000131845	ZNF304	ENSG00000130726	KAP1	Trono data	Both	Both	Both	Both	Both	Both	Both	Both	Both	Both	Both	Both	Both	Both	Prey	Both	Both	Both	Both	Both	Both	Both	Both	Both	Both	Both	Both	Both	Both	Both	Both	Both	Both	Both	Both	Both	Both	Both	Both	Both	Both	Both	Both	Both	Both
ENSG00000131845	ZNF304	ENSG00000133704	IPO8	Trono data	Both	Both	Both	Both	Both	Both	Both	Both	Both	Both	Both	Both	Both	Both	Both not	Both	Both	Both	Both	Both	Both	Both	Both	Both	Both	Both	Both	Both	Both	Both	Both	Both	Both	Both	Both	Both	Both	Both	Both	Both	Both	Both	Both	Both	Both
ENSG00000131845	ZNF304	ENSG00000136731	UGGT1	Trono data	Both	Both	Both	Both	Both	Both	Both	Both	Both	Both	Both	Both	Both	Both	Prey	Both	Both	Both	Both	Both	Both	Both	Both	Both	Both	Both	Both	Both	Both	Both	Both	Both	Both	Both	Both	Both	Both	Both	Both	Both	Both	Both	Both	Both	Both
ENSG00000131845	ZNF304	ENSG00000143870	PDIA6	Trono data	Both	Both	Both	Both	Both	Both	Both	Both	Both	Both	Both	Both	Both	Both	Prey	Both	Both	Both	Both	Both	Both	Both	Both	Both	Both	Both	Both	Both	Both	Both	Both	Both	Both	Both	Both	Both	Both	Both	Both	Both	Both	Both	Both	Both	Both
ENSG00000131845	ZNF304	ENSG00000155660	PDIA4	Trono data	Both	Both	Both	Both	Both	Both	Both	Both	Both	Both	Both	Both	Both	Both	Prey	Both	Both	Both	Both	Both	Both	Both	Both	Both	Both	Both	Both	Both	Both	Both	Both	Both	Both	Both	Both	Both	Both	Both	Both	Both	Both	Both	Both	Both	Both
ENSG00000131845	ZNF304	ENSG00000164070	HSPA4L	Trono data	Both	Both	Both	Both	Both	Both	Both	Both	Both	Both	Both	Both	Both	Both	Prey	Both	Both	Both	Both	Both	Both	Both	Both	Both	Both	Both	Both	Both	Both	Both	Both	Both	Both	Both	Both	Both	Both	Both	Both	Both	Both	Both	Both	Both	Both
ENSG00000131845	ZNF304	ENSG00000166598	HSP90B1	Trono data	Both	Both	Both	Both	Both	Both	Both	Both	Both	Both	Both	Both	Both	Both	Prey	Both	Both	Both	Both	Both	Both	Both	Both	Both	Both	Both	Both	Both	Both	Both	Both	Both	Both	Both	Both	Both	Both	Both	Both	Both	Both	Both	Both	Both	Both
ENSG00000131845	ZNF304	ENSG00000167004	PDIA3	Trono data	Both	Both	Both	Both	Both	Both	Both	Both	Both	Both	Both	Both	Both	Both	Prey	Both	Both	Both	Both	Both	Both	Both	Both	Both	Both	Both	Both	Both	Both	Both	Both	Both	Both	Both	Both	Both	Both	Both	Both	Both	Both	Both	Both	Both	Both
ENSG00000131845	ZNF304	ENSG00000179218	CALR	Trono data	Both	Both	Both	Both	Both	Both	Both	Both	Both	Both	Both	Both	Both	Both	Prey	Both	Both	Both	Both	Both	Both	Both	Both	Both	Both	Both	Both	Both	Both	Both	Both	Both	Both	Both	Both	Both	Both	Both	Both	Both	Both	Both	Both	Both	Both
ENSG00000131845	ZNF304	ENSG00000185252	ZNF74	Trono data	Both	Both	Both	Both	Both	Both	Bait	Both	Both	Both	Both	Both	Both	Both	Prey	Bait	Both	Both	Both	Both	Both	Both	Both	Both	Both	Both	Both	Both	Both	Both	Both	Both	Both	Both	Both	Both	Both	Both	Both	Both	Both	Both	Both	Both	Both
ENSG00000131845	ZNF304	ENSG00000205339	IPO7	Trono data	Both	Both	Both	Both	Both	Both	Both	Both	Both	Both	Both	Both	Both	Both	Prey	Both	Both	Both	Both	Both	Both	Both	Both	Both	Both	Both	Both	Both	Both	Both	Both	Both	Both	Both	Both	Both	Both	Both	Both	Both	Both	Both	Both	Both	Both
ENSG00000131845	ZNF304	ENSG00000280682	HYOU1	Trono data	Both	Both	Both	Both	Both	Bait	Both	Both	Both	Both	Both	Both	Both	Both	Prey	Both	Both	Both	Both	Both	Both	Both	Both	Both	Both	Both	Both	Both	Both	Both	Both	Both	Both	Both	Both	Both	Both	Both	Both	Both	Both	Both	Both	Both	Both
ENSG00000131849	ZNF132	ENSG00000122565	CBX3	Trono data	Both	Both	Both	Both	Both	Both	Both	Both	Both	Both	Both	Both	Both	Both	Both	Prey	Prey	Both	Both	Both	Both	Both	Both	Both	Both	Both	Both	Both	Both	Prey	Both	Both	Both	Both	Both	Both	Both	Both	Both	Both	Both	Both	Both	Both	Both
ENSG00000131849	ZNF132	ENSG00000130726	KAP1	Trono data	Both	Both	Both	Both	Both	Both	Both	Both	Both	Both	Both	Both	Both	Both	Both	Prey	Prey	Both	Both	Both	Both	Both	Both	Both	Both	Both	Both	Both	Both	Prey	Both	Both	Both	Both	Both	Both	Both	Both	Both	Both	Both	Both	Both	Both	Both
ENSG00000132010	ZNF20	ENSG00000077232	DNAJC10	Trono data	Prey	Both	Both	Both	Both	Prey	Both	Both	Both	Both	Both	Both	Both	Both	Both	Both	Both	Both	Both	Both	Both	Both	Both	Both	Both	Both	Both	Both	Both	Both	Both	Both	Both	Both	Both	Both	Both	Both	Both	Both	Both	Both	Both	Both	Both
ENSG00000132010	ZNF20	ENSG00000094916	CBX5	Trono data	Prey	Both	Both	Both	Both	Prey	Both	Both	Both	Both	Both	Both	Both	Both	Both	Both	Both	Both	Both	Both	Both	Both	Both	Both	Both	Both	Both	Both	Both	Both	Both	Both	Both	Both	Both	Both	Both	Both	Both	Both	Both	Both	Both	Both	Both
ENSG00000132010	ZNF20	ENSG00000096717	SIRT1	Trono data	Prey	Both	Both	Both	Both	Prey	Both	Both	Both	Both	Both	Both	Both	Both	Both	Both	Both	Both	Both	Both	Both	Both	Both	Both	Both	Both	Both	Both	Both	Both	Both	Both	Both	Both	Both	Both	Both	Both	Both	Both	Both	Both	Both	Both	Both
ENSG00000132010	ZNF20	ENSG00000115464	USP34	Trono data	Prey	Both	Both	Both	Both	Prey	Both	Both	Both	Both	Both	Both	Both	Both	Both	Both	Both	Both	Both	Both	Both	Both	Both	Both	Both	Both	Both	Both	Both	Both	Both	Both	Both	Both	Both	Both	Both	Both	Both	Both	Both	Both	Both	Both	Both
ENSG00000132010	ZNF20	ENSG00000122565	CBX3	Trono data	Prey	Both	Both	Both	Both	Prey	Both	Both	Both	Both	Both	Both	Both	Both	Both	Both	Both	Both	Both	Both	Both	Both	Both	Both	Both	Both	Both	Both	Both	Both	Both	Both	Both	Both	Both	Both	Both	Both	Both	Both	Both	Both	Both	Both	Both
ENSG00000132010	ZNF20	ENSG00000123374	CDK2	Trono data	Prey	Both	Both	Both	Both	Prey	Both	Both	Both	Both	Both	Both	Both	Both	Both	Both	Both	Both	Both	Both	Both	Both	Both	Both	Both	Both	Both	Both	Both	Both	Both	Both	Both	Both	Both	Both	Both	Both	Both	Both	Both	Both	Both	Both	Both
ENSG00000132010	ZNF20	ENSG00000130726	KAP1	Trono data	Prey	Both	Both	Both	Both	Prey	Both	Both	Both	Both	Both	Both	Both	Both	Both	Both	Both	Both	Both	Both	Both	Both	Both	Both	Both	Both	Both	Both	Both	Both	Both	Both	Both	Both	Both	Both	Both	Both	Both	Both	Both	Both	Both	Both	Both
ENSG00000132010	ZNF20	ENSG00000133704	IPO8	Trono data	Prey	Both	Both	Both	Both	Prey	Both	Both	Both	Both	Both	Both	Both	Both	Bait	Both	Both	Both	Both	Both	Both	Both	Both	Both	Both	Both	Both	Both	Both	Both	Both	Both	Both	Both	Both	Both	Both	Both	Both	Both	Both	Both	Both	Both	Both
ENSG00000132010	ZNF20	ENSG00000145386	CCNA2	Trono data	Prey	Both	Both	Both	Both	Prey	Both	Both	Both	Both	Both	Both	Both	Both	Bait	Bait	Both	Both	Both	Both	Both	Both	Both	Both	Both	Both	Both	Both	Both	Both	Both	Both	Both	Both	Both	Both	Both	Both	Both	Both	Both	Both	Both	Both	Both
ENSG00000132010	ZNF20	ENSG00000163104	SMARCAD1	Trono data	Prey	Both	Both	Both	Both	Prey	Both	Both	Both	Both	Both	Both	Both	Both	Both	Both	Both	Both	Both	Both	Both	Both	Both	Both	Both	Both	Both	Both	Both	Both	Both	Both	Both	Both	Both	Both	Both	Both	Both	Both	Both	Both	Both	Both	Both
ENSG00000132010	ZNF20	ENSG00000170312	CDK1	Trono data	Prey	Both	Both	Both	Both	Prey	Both	Both	Both	Both	Both	Both	Both	Both	Both	Bait	Both	Both	Both	Both	Both	Both	Both	Both	Both	Both	Both	Both	Both	Both	Both	Both	Both	Both	Both	Both	Both	Both	Both	Both	Both	Both	Both	Both	Both
ENSG00000132010	ZNF20	ENSG00000182481	KPNA2	Trono data	Prey	Both	Both	Both	Both	Prey	Both	Both	Both	Both	Both	Both	Both	Both	Both	Both	Both	Both	Both	Both	Both	Both	Both	Both	Both	Both	Both	Both	Both	Both	Both	Both	Both	Both	Both	Both	Both	Both	Both	Both	Both	Both	Both	Both	Both
ENSG00000132010	ZNF20	ENSG00000205339	IPO7	Trono data	Prey	Both	Both	Both	Both	Prey	Both	Both	Both	Both	Both	Both	Both	Both	Both	Both	Both	Both	Both	Both	Both	Both	Both	Both	Both	Both	Both	Both	Both	Both	Both	Both	Both	Both	Both	Both	Both	Both	Both	Both	Both	Both	Both	Both	Both
ENSG00000132010	ZNF20	ENSG00000205903	ZNF316	Trono data	Prey	Both	Both	Both	Both	Both not	Both	Bait	Both	Both	Both	Both	Both	Both	Both	Both	Both	Both	Both	Both	Both	Both	Both	Both	Both	Both	Both	Both	Both	Both	Both	Both	Both	Both	Both	Both	Both	Both	Both	Both	Both	Both	Both	Both	Both
ENSG00000132010	ZNF20	ENSG00000230667	SETSIP	Trono data	Both not	Bait	Bait	Bait	Bait	Both not	Bait	Bait	Bait	Bait	Bait	Bait	Bait	Bait	Bait	Bait	Bait	Both	Both	Both	Bait	Bait	Both	Both	Both	Bait	Bait	Bait	Bait	Bait	Bait	Bait	Both	Both	Bait	Bait	Bait	Bait	Bait	Bait	Both	Bait	Bait	Bait	Bait
ENSG00000136870	ZNF189	ENSG00000001497	LAS1L	Hughes data	Both	Both	Both	Both	Both	Both	Both	Both	Both	Both	Both	Both	Both	Both	Both	Prey	Both	Both	Both	Both	Both	Both	Both	Both	Both	Both	Both	Both	Both	Both	Both	Both	Both	Both	Both	Both	Both	Both	Both	Both	Both	Both	Both	Both	Both
ENSG00000136870	ZNF189	ENSG00000004142	POLDIP2	Hughes data	Both	Both	Both	Both	Both	Both	Both	Both	Both	Both	Both	Both	Both	Both	Both	Prey	Both	Both	Both	Both	Both	Both	Both	Both	Both	Both	Both	Both	Both	Both	Both	Both	Both	Both	Both	Both	Both	Both	Both	Both	Both	Both	Both	Both	Both
ENSG00000136870	ZNF189	ENSG00000004487	KDM1A	Hughes data	Both	Both	Both	Both	Both	Both	Both	Both	Both	Both	Both	Both	Both	Both	Both	Prey	Both	Both	Both	Both	Both	Both	Both	Both	Both	Both	Both	Both	Both	Both	Both	Both	Both	Both	Both	Both	Both	Both	Both	Both	Both	Both	Both	Both	Both
ENSG00000136870	ZNF189	ENSG00000005156	LIG3	Hughes data	Both	Both	Both	Both	Both	Both	Both	Both	Both	Both	Both	Both	Both	Both	Both	Prey	Both	Both	Both	Both	Both	Both	Both	Both	Both	Both	Both	Both	Both	Both	Both	Both	Both	Both	Both	Both	Both	Both	Both	Both	Both	Both	Both	Both	Both
ENSG00000136870	ZNF189	ENSG00000006712	PAF1	Hughes data	Both	Both	Both	Both	Both	Both	Both	Both	Both	Both	Both	Both	Both	Both	Both	Prey	Both	Both	Both	Both	Both	Both	Both	Both	Both	Both	Both	Both	Both	Both	Both	Both	Both	Both	Both	Both	Both	Both	Both	Both	Both	Both	Both	Both	Both
ENSG00000136870	ZNF189	ENSG00000011243	AKAP8L	Hughes data	Both	Both	Both	Both	Both	Both	Both	Both	Both	Both	Both	Both	Both	Both	Both	Prey	Both	Both	Both	Both	Both	Both	Both	Both	Both	Both	Both	Both	Both	Both	Both	Both	Both	Both	Both	Both	Both	Both	Both	Both	Both	Both	Both	Both	Both
ENSG00000136870	ZNF189	ENSG00000030066	NUP160	Hughes data	Both	Both	Both	Both	Both	Both	Both	Both	Both	Both	Both	Both	Both	Both	Both	Prey	Both	Both	Both	Both	Both	Both	Both	Both	Both	Both	Both	Both	Both	Both	Both	Both	Both	Both	Both	Both	Both	Both	Both	Both	Both	Both	Both	Both	Both
ENSG00000136870	ZNF189	ENSG00000035928	RFC1	Hughes data	Both	Both	Both	Both	Both	Both	Both	Both	Both	Both	Both	Both	Both	Both	Both	Prey	Both	Both	Both	Both	Both	Both	Both	Both	Both	Both	Both	Both	Both	Both	Both	Both	Both	Both	Both	Both	Both	Both	Both	Both	Both	Both	Both	Both	Both
ENSG00000136870	ZNF189	ENSG00000047188	YTHDC2	Hughes data	Both	Both	Both	Both	Both	Both	Both	Both	Both	Both	Both	Both	Both	Both	Both	Prey	Both	Both	Both	Both	Both	Both	Both	Both	Both	Both	Both	Both	Both	Both	Both	Both	Both	Both	Both	Both	Both	Both	Both	Both	Both	Both	Both	Both	Both
ENSG00000136870	ZNF189	ENSG00000047634	SCML1	Hughes data	Both	Both	Both	Both	Both	Both	Both	Both	Both	Both	Both	Both	Both	Both	Both	Prey	Both	Both	Both	Both	Both	Both	Both	Both	Both	Both	Both	Both	Both	Both	Both	Both	Both	Both	Both	Both	Both	Both	Both	Both	Both	Both	Both	Both	Both
ENSG00000136870	ZNF189	ENSG00000070814	TCOF1	Hughes data	Both	Both	Both	Both	Both	Both	Both	Both	Both	Both	Both	Both	Both	Both	Both	Prey	Both	Both	Both	Both	Both	Both	Both	Both	Both	Both	Both	Both	Both	Both	Both	Both	Both	Both	Both	Both	Both	Both	Both	Both	Both	Both	Both	Both	Both
ENSG00000136870	ZNF189	ENSG00000073050	XRCC1	Hughes data	Both	Both	Both	Both	Both	Both	Both	Both	Both	Both	Both	Both	Both	Both	Both	Prey	Both	Both	Both	Both	Both	Both	Both	Both	Both	Both	Both	Both	Both	Both	Both	Both	Both	Both	Both	Both	Both	Both	Both	Both	Both	Both	Both	Both	Both
ENSG00000136870	ZNF189	ENSG00000076003	MCM6	Hughes data	Both	Both	Both	Both	Both	Both	Both	Both	Both	Both	Both	Both	Both	Both	Bait	Prey	Both	Both	Both	Both	Both	Both	Both	Both	Both	Both	Both	Both	Both	Both	Both	Both	Both	Both	Both	Both	Both	Both	Both	Both	Both	Both	Both	Both	Both
ENSG00000136870	ZNF189	ENSG00000077097	TOP2B	Hughes data	Both	Both	Both	Both	Both	Both	Both	Both	Both	Both	Both	Both	Both	Both	Both	Prey	Both	Both	Both	Both	Both	Both	Both	Both	Both	Both	Both	Both	Both	Both	Both	Both	Both	Both	Both	Both	Both	Both	Both	Both	Both	Both	Both	Both	Both
ENSG00000136870	ZNF189	ENSG00000078900	TP73	Hughes data	Both	Both	Both	Both	Both	Both	Bait	Both	Both	Both	Both	Both	Both	Both	Bait	Prey	Both	Both	Both	Both	Both	Both	Both	Both	Both	Both	Both	Both	Both	Bait	Both	Both	Both	Both	Both	Both	Both	Both	Both	Both	Both	Both	Both	Both	Both
ENSG00000136870	ZNF189	ENSG00000086758	HUWE1	Hughes data	Both	Both	Both	Both	Both	Both	Both	Both	Both	Both	Both	Both	Both	Both	Both	Prey	Both	Both	Both	Both	Both	Both	Both	Both	Both	Both	Both	Both	Both	Both	Both	Both	Both	Both	Both	Both	Both	Both	Both	Both	Both	Both	Both	Both	Both
ENSG00000136870	ZNF189	ENSG00000087191	PSMC5	Hughes data	Both	Both	Both	Both	Both	Both	Both	Both	Both	Both	Both	Both	Both	Both	Both	Prey	Both	Both	Both	Both	Both	Both	Both	Both	Both	Both	Both	Both	Both	Both	Both	Both	Both	Both	Both	Both	Both	Both	Both	Both	Both	Both	Both	Both	Both
ENSG00000136870	ZNF189	ENSG00000088205	DDX18	Hughes data	Both	Both	Both	Both	Both	Both	Both	Both	Both	Both	Both	Both	Both	Both	Both	Prey	Both	Both	Both	Both	Both	Both	Both	Both	Both	Both	Both	Both	Both	Both	Both	Both	Both	Both	Both	Both	Both	Both	Both	Both	Both	Both	Both	Both	Both
ENSG00000136870	ZNF189	ENSG00000088986	DYNLL1	Hughes data	Both	Both	Both	Both	Both	Both	Both	Both	Both	Both	Both	Both	Both	Both	Both	Prey	Both	Both	Both	Both	Both	Both	Both	Both	Both	Both	Both	Both	Both	Both	Both	Both	Both	Both	Both	Both	Both	Both	Both	Both	Both	Both	Both	Both	Both
ENSG00000136870	ZNF189	ENSG00000089902	RCOR1	Hughes data	Both	Both	Both	Both	Both	Both	Both	Both	Both	Both	Both	Both	Both	Both	Both	Prey	Both	Both	Both	Both	Both	Both	Both	Both	Both	Both	Both	Both	Both	Both	Both	Both	Both	Both	Both	Both	Both	Both	Both	Both	Both	Both	Both	Both	Both
ENSG00000136870	ZNF189	ENSG00000100030	MAPK1	Hughes data	Both	Both	Both	Both	Both	Both	Both	Both	Both	Both	Both	Both	Both	Both	Both	Prey	Both	Both	Both	Both	Both	Both	Both	Both	Both	Both	Both	Both	Both	Both	Both	Both	Both	Both	Both	Both	Both	Both	Both	Both	Both	Both	Both	Both	Both
ENSG00000136870	ZNF189	ENSG00000101126	ADNP	Hughes data	Both	Both	Both	Both	Both	Both	Both	Both	Both	Both	Both	Both	Both	Both	Both	Prey	Both	Both	Both	Both	Both	Both	Both	Both	Both	Both	Both	Both	Both	Both	Both	Both	Both	Both	Both	Both	Both	Both	Both	Both	Both	Both	Both	Both	Both
ENSG00000136870	ZNF189	ENSG00000103423	DNAJA3	Hughes data	Both	Both	Both	Both	Both	Both	Both	Both	Both	Both	Both	Both	Both	Both	Both	Prey	Both	Both	Both	Both	Both	Both	Both	Both	Both	Both	Both	Bait	Bait	Bait	Both	Both	Both	Both	Both	Both	Both	Both	Both	Both	Bait	Both	Both	Both	Both
ENSG00000136870	ZNF189	ENSG00000103550	KNOP1	Hughes data	Both	Both	Both	Both	Both	Both	Both	Both	Both	Both	Both	Both	Both	Both	Both	Prey	Both	Both	Both	Both	Both	Both	Both	Both	Both	Both	Both	Both	Both	Both	Both	Both	Both	Both	Both	Both	Both	Both	Both	Both	Both	Both	Both	Both	Both
ENSG00000136870	ZNF189	ENSG00000105447	GRWD1	Hughes data	Both	Both	Both	Both	Both	Both	Both	Both	Both	Both	Both	Both	Both	Both	Both	Prey	Both	Both	Both	Both	Both	Both	Both	Both	Both	Both	Both	Both	Both	Both	Both	Both	Both	Both	Both	Both	Both	Both	Both	Both	Both	Both	Both	Both	Both
ENSG00000136870	ZNF189	ENSG00000105993	DNAJB6	Hughes data	Both	Both	Both	Both	Both	Both	Both	Both	Both	Both	Both	Both	Both	Both	Both	Prey	Both	Both	Both	Both	Both	Both	Both	Both	Both	Both	Both	Both	Both	Both	Both	Both	Both	Both	Both	Both	Both	Both	Both	Both	Both	Both	Both	Both	Both
ENSG00000136870	ZNF189	ENSG00000106261	ZKSCAN1	Hughes data	Both	Both	Both	Both	Both	Both	Both	Both	Both	Both	Both	Both	Both	Both	Both	Prey	Both	Both	Both	Both	Both	Both	Both	Both	Both	Both	Both	Both	Both	Both	Both	Both	Both	Both	Both	Both	Both	Both	Both	Both	Both	Both	Both	Both	Both
ENSG00000136870	ZNF189	ENSG00000107625	DDX50	Hughes data	Both	Both	Both	Both	Both	Both	Both	Both	Both	Both	Both	Both	Both	Both	Both	Prey	Both	Both	Both	Both	Both	Both	Both	Both	Both	Both	Both	Both	Both	Both	Both	Both	Both	Both	Both	Both	Both	Both	Both	Both	Both	Both	Both	Both	Both
ENSG00000136870	ZNF189	ENSG00000108312	UBTF	Hughes data	Both	Both	Both	Both	Both	Both	Both	Both	Both	Both	Both	Both	Both	Both	Both	Prey	Both	Both	Both	Both	Both	Both	Both	Both	Both	Both	Both	Both	Both	Both	Both	Both	Both	Both	Both	Both	Both	Both	Both	Both	Both	Both	Both	Both	Both
ENSG00000136870	ZNF189	ENSG00000108561	C1QBP	Hughes data	Both	Both	Both	Both	Both	Both	Both	Both	Both	Both	Both	Both	Both	Both	Both	Prey	Both	Both	Both	Both	Both	Both	Both	Both	Both	Both	Both	Both	Both	Both	Both	Both	Both	Both	Both	Both	Both	Both	Both	Both	Both	Both	Both	Both	Both
ENSG00000136870	ZNF189	ENSG00000110104	CCDC86	Hughes data	Both	Both	Both	Both	Both	Both	Both	Both	Both	Both	Both	Both	Both	Both	Both	Prey	Both	Both	Both	Both	Both	Both	Both	Both	Both	Both	Both	Both	Both	Both	Both	Both	Both	Both	Both	Both	Both	Both	Both	Both	Both	Both	Both	Both	Both
ENSG00000136870	ZNF189	ENSG00000111615	KRR1	Hughes data	Both	Both	Both	Both	Both	Both	Both	Both	Both	Both	Both	Both	Both	Both	Both	Prey	Both	Both	Both	Both	Both	Both	Both	Both	Both	Both	Both	Both	Both	Both	Both	Both	Both	Both	Both	Both	Both	Both	Both	Both	Both	Both	Both	Both	Both
ENSG00000136870	ZNF189	ENSG00000111642	CHD4	Hughes data	Both	Both	Both	Both	Both	Both	Both	Both	Both	Both	Both	Both	Both	Both	Both	Prey	Both	Both	Both	Both	Both	Both	Both	Both	Both	Both	Both	Both	Both	Both	Both	Both	Both	Both	Both	Both	Both	Both	Both	Both	Both	Both	Both	Both	Both
ENSG00000136870	ZNF189	ENSG00000113569	NUP155	Hughes data	Both	Both	Both	Both	Both	Both	Both	Both	Both	Both	Both	Both	Both	Both	Both	Prey	Both	Both	Both	Both	Both	Both	Both	Both	Both	Both	Both	Both	Both	Both	Both	Both	Both	Both	Both	Both	Both	Both	Both	Both	Both	Both	Both	Both	Both
ENSG00000136870	ZNF189	ENSG00000116478	HDAC1	Hughes data	Both	Both	Both	Both	Both	Both	Both	Both	Both	Both	Both	Both	Both	Both	Both	Prey	Both	Both	Both	Both	Both	Both	Both	Both	Both	Both	Both	Both	Both	Both	Both	Both	Both	Both	Both	Both	Both	Both	Both	Both	Both	Both	Both	Both	Both
ENSG00000136870	ZNF189	ENSG00000116871	MAP7D1	Hughes data	Both	Both	Both	Both	Both	Both	Both	Both	Both	Both	Both	Both	Both	Both	Both	Prey	Both	Both	Both	Both	Both	Both	Both	Both	Both	Both	Both	Both	Both	Both	Both	Both	Both	Both	Both	Both	Both	Both	Both	Both	Both	Both	Both	Both	Both
ENSG00000136870	ZNF189	ENSG00000117625	RCOR3	Hughes data	Both	Both	Both	Both	Both	Both	Both	Both	Both	Both	Both	Both	Both	Both	Both	Prey	Both	Both	Both	Both	Both	Both	Both	Both	Both	Both	Both	Both	Both	Both	Both	Both	Both	Both	Both	Both	Both	Both	Both	Both	Both	Both	Both	Both	Both
ENSG00000136870	ZNF189	ENSG00000120694	HSPH1	Hughes data	Both	Both	Both	Both	Both	Both	Both	Both	Both	Both	Both	Both	Both	Both	Both	Prey	Both	Both	Both	Both	Both	Both	Both	Both	Both	Both	Both	Both	Both	Both	Both	Both	Both	Both	Both	Both	Both	Both	Both	Both	Both	Both	Both	Both	Both
ENSG00000136870	ZNF189	ENSG00000121741	ZMYM2	Hughes data	Both	Both	Both	Both	Both	Both	Both	Both	Both	Both	Both	Both	Both	Both	Both	Prey	Both	Both	Both	Both	Both	Both	Both	Both	Both	Both	Both	Both	Both	Both	Both	Both	Both	Both	Both	Both	Both	Both	Both	Both	Both	Both	Both	Both	Both
ENSG00000136870	ZNF189	ENSG00000125817	CENPB	Hughes data	Both	Both	Both	Both	Both	Bait	Both	Both	Both	Both	Both	Both	Both	Both	Both	Prey	Both	Both	Both	Both	Both	Both	Both	Both	Both	Both	Both	Both	Both	Bait	Both	Both	Both	Both	Both	Both	Both	Both	Both	Both	Both	Both	Both	Both	Both
ENSG00000136870	ZNF189	ENSG00000130726	KAP1	Hughes data	Both	Both	Both	Both	Both	Both	Both	Both	Both	Both	Both	Both	Both	Both	Both	Prey	Both	Both	Both	Both	Both	Both	Both	Both	Both	Both	Both	Both	Both	Both	Both	Both	Both	Both	Both	Both	Both	Both	Both	Both	Both	Both	Both	Both	Both
ENSG00000136870	ZNF189	ENSG00000130810	PPAN	Hughes data	Both	Both	Both	Both	Both	Both	Both	Both	Both	Both	Both	Both	Both	Both	Both	Prey	Both	Both	Both	Both	Both	Both	Both	Both	Both	Both	Both	Both	Both	Both	Both	Both	Both	Both	Both	Both	Both	Both	Both	Both	Both	Both	Both	Both	Both
ENSG00000136870	ZNF189	ENSG00000135972	MRPS9	Hughes data	Both	Both	Both	Both	Both	Both	Both	Both	Both	Both	Both	Both	Both	Both	Both	Prey	Both	Both	Both	Both	Both	Both	Both	Both	Both	Both	Both	Both	Both	Both	Both	Both	Both	Both	Both	Both	Both	Both	Both	Both	Both	Both	Both	Both	Both
ENSG00000136870	ZNF189	ENSG00000136485	DCAF7	Hughes data	Both	Both	Both	Both	Both	Both	Both	Both	Both	Both	Both	Both	Both	Both	Both	Prey	Both	Both	Both	Both	Both	Both	Both	Both	Both	Both	Both	Both	Both	Both	Both	Both	Both	Both	Both	Both	Both	Both	Both	Both	Both	Both	Both	Both	Both
ENSG00000136870	ZNF189	ENSG00000136891	TEX10	Hughes data	Both	Both	Both	Both	Both	Both	Both	Both	Both	Both	Both	Both	Both	Both	Both	Prey	Both	Both	Both	Both	Both	Both	Both	Both	Both	Both	Both	Both	Both	Both	Both	Both	Both	Both	Both	Both	Both	Both	Both	Both	Both	Both	Both	Both	Both
ENSG00000136870	ZNF189	ENSG00000137309	HMGA1	Hughes data	Both	Both	Both	Both	Both	Both	Both	Both	Both	Both	Both	Both	Both	Both	Both	Prey	Both	Both	Both	Both	Both	Both	Both	Both	Both	Both	Both	Both	Both	Both	Both	Both	Both	Both	Both	Both	Both	Both	Both	Both	Both	Both	Both	Both	Both
ENSG00000136870	ZNF189	ENSG00000137807	KIF23	Hughes data	Both	Both	Both	Both	Both	Both	Both	Both	Both	Both	Both	Both	Both	Both	Bait	Prey	Both	Both	Both	Both	Both	Both	Both	Both	Both	Both	Both	Both	Both	Both	Both	Both	Both	Both	Both	Both	Both	Both	Both	Both	Both	Both	Both	Both	Both
ENSG00000136870	ZNF189	ENSG00000140464	PML	Hughes data	Both	Both	Both	Both	Both	Both	Both	Both	Both	Both	Both	Both	Both	Both	Both	Prey	Both	Both	Both	Both	Both	Both	Both	Both	Both	Both	Both	Both	Both	Both	Both	Both	Both	Both	Both	Both	Both	Both	Both	Both	Both	Both	Both	Both	Both
ENSG00000136870	ZNF189	ENSG00000140632	GLYR1	Hughes data	Both	Both	Both	Both	Both	Both	Both	Both	Both	Both	Both	Both	Both	Both	Both	Prey	Both	Both	Both	Both	Both	Both	Both	Both	Both	Both	Both	Both	Both	Both	Both	Both	Both	Both	Both	Both	Both	Both	Both	Both	Both	Both	Both	Both	Both
ENSG00000136870	ZNF189	ENSG00000141456	PELP1	Hughes data	Both	Both	Both	Both	Both	Both	Both	Both	Both	Both	Both	Both	Both	Both	Both	Prey	Both	Both	Both	Both	Both	Both	Both	Both	Both	Both	Both	Both	Both	Both	Both	Both	Both	Both	Both	Both	Both	Both	Both	Both	Both	Both	Both	Both	Both
ENSG00000136870	ZNF189	ENSG00000142453	CARM1	Hughes data	Both	Both	Both	Both	Both	Both	Both	Both	Both	Both	Both	Both	Both	Both	Both	Prey	Both	Both	Both	Both	Both	Both	Both	Both	Both	Both	Both	Both	Both	Both	Both	Both	Both	Both	Both	Both	Both	Both	Both	Both	Both	Both	Both	Both	Both
ENSG00000136870	ZNF189	ENSG00000143442	POGZ	Hughes data	Both	Both	Both	Both	Both	Both	Both	Both	Both	Both	Both	Both	Both	Both	Both	Prey	Both	Both	Both	Both	Both	Both	Both	Both	Both	Both	Both	Both	Both	Both	Both	Both	Both	Both	Both	Both	Both	Both	Both	Both	Both	Both	Both	Both	Both
ENSG00000136870	ZNF189	ENSG00000148308	GTF3C5	Hughes data	Both	Both	Both	Both	Both	Both	Both	Both	Both	Both	Both	Both	Both	Both	Both	Prey	Both	Both	Both	Both	Both	Both	Both	Both	Both	Both	Both	Both	Both	Both	Both	Both	Both	Both	Both	Both	Both	Both	Both	Both	Both	Both	Both	Both	Both
ENSG00000136870	ZNF189	ENSG00000153207	AHCTF1	Hughes data	Both	Both	Both	Both	Both	Both	Both	Both	Both	Both	Both	Both	Both	Both	Both	Prey	Both	Both	Both	Both	Both	Both	Both	Both	Both	Both	Both	Both	Both	Both	Both	Both	Both	Both	Both	Both	Both	Both	Both	Both	Both	Both	Both	Both	Both
ENSG00000136870	ZNF189	ENSG00000158941	CCAR2	Hughes data	Both	Both	Both	Both	Both	Both	Both	Both	Both	Both	Both	Both	Both	Both	Both	Prey	Both	Both	Both	Both	Both	Both	Both	Both	Both	Both	Both	Both	Both	Both	Both	Both	Both	Both	Both	Both	Both	Both	Both	Both	Both	Both	Both	Both	Both
ENSG00000136870	ZNF189	ENSG00000159692	CTBP1	Hughes data	Both	Both	Both	Both	Both	Both	Both	Both	Both	Both	Both	Both	Both	Both	Both	Prey	Both	Both	Both	Both	Both	Both	Both	Both	Both	Both	Both	Both	Both	Both	Both	Both	Both	Both	Both	Both	Both	Both	Both	Both	Both	Both	Both	Both	Both
ENSG00000136870	ZNF189	ENSG00000160208	RRP1B	Hughes data	Both	Both	Both	Both	Both	Both	Both	Both	Both	Both	Both	Both	Both	Both	Both	Prey	Both	Both	Both	Both	Both	Both	Both	Both	Both	Both	Both	Both	Both	Both	Both	Both	Both	Both	Both	Both	Both	Both	Both	Both	Both	Both	Both	Both	Both
ENSG00000136870	ZNF189	ENSG00000160789	LMNA	Hughes data	Both	Both	Both	Both	Both	Both	Both	Both	Both	Both	Both	Both	Both	Both	Both	Prey	Both	Both	Both	Both	Both	Both	Both	Both	Both	Both	Both	Both	Both	Both	Both	Both	Both	Both	Both	Both	Both	Both	Both	Both	Both	Both	Both	Both	Both
ENSG00000136870	ZNF189	ENSG00000161011	SQSTM1	Hughes data	Both	Both	Both	Both	Both	Both	Both	Both	Both	Both	Both	Both	Both	Both	Both	Prey	Both	Both	Both	Both	Both	Both	Both	Both	Both	Both	Both	Both	Both	Both	Both	Both	Both	Both	Both	Both	Both	Both	Both	Both	Both	Both	Both	Both	Both
ENSG00000136870	ZNF189	ENSG00000162408	NOL9	Hughes data	Both	Both	Both	Both	Both	Both	Both	Both	Both	Both	Both	Both	Both	Both	Both	Prey	Both	Both	Both	Both	Both	Both	Both	Both	Both	Both	Both	Both	Both	Both	Both	Both	Both	Both	Both	Both	Both	Both	Both	Both	Both	Both	Both	Both	Both
ENSG00000136870	ZNF189	ENSG00000162923	WDR26	Hughes data	Both	Both	Both	Both	Both	Both	Both	Both	Both	Both	Both	Both	Both	Both	Both	Prey	Both	Both	Both	Both	Both	Both	Both	Both	Both	Both	Both	Both	Both	Both	Both	Both	Both	Both	Both	Both	Both	Both	Both	Both	Both	Both	Both	Both	Both
ENSG00000136870	ZNF189	ENSG00000165916	PSMC3	Hughes data	Both	Both	Both	Both	Both	Both	Both	Both	Both	Both	Both	Both	Both	Both	Both	Prey	Both	Both	Both	Both	Both	Both	Both	Both	Both	Both	Both	Both	Both	Both	Both	Both	Both	Both	Both	Both	Both	Both	Both	Both	Both	Both	Both	Both	Both
ENSG00000136870	ZNF189	ENSG00000166477	LEO1	Hughes data	Both	Both	Both	Both	Both	Both	Both	Both	Both	Both	Both	Both	Both	Both	Both	Prey	Both	Both	Both	Both	Both	Both	Both	Both	Both	Both	Both	Both	Both	Both	Both	Both	Both	Both	Both	Both	Both	Both	Both	Both	Both	Both	Both	Both	Both
ENSG00000136870	ZNF189	ENSG00000167635	ZNF146	Hughes data	Both	Both	Both	Both	Both	Both	Both	Both	Both	Both	Both	Both	Both	Both	Both	Prey	Both	Both	Both	Both	Both	Both	Both	Both	Both	Both	Both	Both	Both	Both	Both	Both	Both	Both	Both	Both	Both	Both	Both	Both	Both	Both	Both	Both	Both
ENSG00000136870	ZNF189	ENSG00000168264	IRF2BP2	Hughes data	Both	Both	Both	Both	Both	Both	Both	Both	Both	Both	Both	Both	Both	Both	Both	Prey	Both	Both	Both	Both	Both	Both	Both	Both	Both	Both	Both	Both	Both	Both	Both	Both	Both	Both	Both	Both	Both	Both	Both	Both	Both	Both	Both	Both	Both
ENSG00000136870	ZNF189	ENSG00000175029	CTBP2	Hughes data	Both	Both	Both	Both	Both	Both	Both	Both	Both	Both	Both	Both	Both	Both	Both	Prey	Both	Both	Both	Both	Both	Both	Both	Both	Both	Both	Both	Both	Both	Both	Both	Both	Both	Both	Both	Both	Both	Both	Both	Both	Both	Both	Both	Both	Both
ENSG00000136870	ZNF189	ENSG00000184897	H1FX	Hughes data	Both	Both	Both	Both	Both	Both	Both	Both	Both	Both	Both	Both	Both	Both	Both	Prey	Both	Both	Both	Both	Both	Both	Both	Both	Both	Both	Both	Both	Both	Both	Both	Both	Both	Both	Both	Both	Both	Both	Both	Both	Both	Both	Both	Both	Both
ENSG00000136870	ZNF189	ENSG00000189060	H1F0	Hughes data	Both	Both	Both	Both	Both	Both	Both	Both	Both	Both	Both	Both	Both	Both	Both	Prey	Both	Both	Both	Both	Both	Both	Both	Both	Both	Both	Both	Both	Both	Both	Both	Both	Both	Both	Both	Both	Both	Both	Both	Both	Both	Both	Both	Both	Both
ENSG00000136870	ZNF189	ENSG00000196081	ZNF724P	Hughes data	Both	Both	Both	Both	Both	Both	Both	Both	Both	Both	Both	Both	Both	Both	Both	Prey	Both	Both	Both	Both	Both	Both	Both	Both	Both	Both	Both	Both	Both	Both	Both	Both	Both	Both	Both	Both	Both	Both	Both	Both	Both	Both	Both	Both	Both
ENSG00000136870	ZNF189	ENSG00000198612	COPS8	Hughes data	Both	Both	Both	Both	Both	Both	Both	Both	Both	Both	Both	Both	Both	Both	Both	Prey	Both	Both	Both	Both	Both	Both	Both	Both	Both	Both	Both	Both	Both	Both	Both	Both	Both	Both	Both	Both	Both	Both	Both	Both	Both	Both	Both	Both	Both
ENSG00000136870	ZNF189	ENSG00000204628	GNB2L1	Hughes data	Both	Both	Both	Both	Both	Both	Both	Both	Both	Both	Both	Both	Both	Both	Both	Prey	Both	Both	Both	Both	Both	Both	Both	Both	Both	Both	Both	Both	Both	Both	Both	Both	Both	Both	Both	Both	Both	Both	Both	Both	Both	Both	Both	Both	Both
ENSG00000136870	ZNF189	ENSG00000205903	ZNF316	Hughes data	Both	Both	Both	Both	Both	Bait	Both	Bait	Both	Both	Both	Both	Both	Both	Both	Prey	Both	Both	Both	Both	Both	Both	Both	Both	Both	Both	Both	Both	Both	Both	Both	Both	Both	Both	Both	Both	Both	Both	Both	Both	Both	Both	Both	Both	Both
ENSG00000136870	ZNF189	ENSG00000213619	NDUFS3	Hughes data	Both	Both	Both	Both	Both	Both	Both	Both	Both	Both	Both	Both	Both	Both	Both	Prey	Both	Both	Both	Both	Both	Both	Both	Both	Both	Both	Both	Both	Both	Both	Both	Both	Both	Both	Both	Both	Both	Both	Both	Both	Both	Both	Both	Both	Both
ENSG00000136870	ZNF189	ENSG00000237071	TRIM27	Hughes data	Bait	Both	Both	Both	Both	Bait	Bait	Bait	Both	Both	Both	Bait	Bait	Bait	Bait	Both not	Both	Both	Both	Both	Bait	Both	Both	Bait	Bait	Bait	Both	Both	Both	Both	Both	Bait	Bait	Both	Bait	Bait	Bait	Both	Bait	Both	Bait	Bait	Both	Both	Both
ENSG00000136870	ZNF189	ENSG00000240694	PNMA2	Hughes data	Both	Both	Both	Both	Both	Bait	Both	Both	Both	Both	Both	Both	Both	Both	Both	Prey	Both	Both	Both	Both	Both	Both	Both	Both	Both	Both	Both	Both	Both	Bait	Both	Both	Both	Both	Both	Both	Both	Both	Both	Both	Both	Both	Both	Both	Both
ENSG00000136870	ZNF189	ENSG00000243207	PPAN-P2RY11	Hughes data	Both	Both	Both	Both	Both	Bait	Bait	Both	Bait	Bait	Both	Bait	Bait	Bait	Bait	Both not	Both	Both	Both	Both	Both	Both	Both	Both	Both	Both	Both	Bait	Both	Bait	Both	Both	Both	Both	Both	Both	Both	Bait	Both	Both	Both	Both	Bait	Bait	Bait
ENSG00000136870	ZNF189	ENSG00000274287	SCRIB	Hughes data	Both	Both	Both	Both	Both	Both	Both	Both	Both	Both	Both	Both	Both	Both	Bait	Both not	Both	Both	Both	Both	Both	Both	Both	Both	Both	Both	Both	Bait	Bait	Bait	Both	Both	Both	Both	Both	Both	Both	Both	Both	Both	Both	Both	Both	Both	Both
ENSG00000136870	ZNF189	ENSG00000276043	UHRF1	Hughes data	Both	Both	Both	Both	Both	Both	Both	Both	Both	Both	Both	Both	Both	Both	Both	Both not	Both	Both	Both	Both	Both	Both	Both	Both	Both	Both	Both	Both	Both	Both	Both	Both	Both	Both	Both	Both	Both	Both	Both	Both	Both	Both	Both	Both	Both
ENSG00000141040	ZNF287	ENSG00000122565	CBX3	Trono data	Both	Both	Both	Both	Both	Both	Both	Both	Both	Both	Both	Both	Both	Both	Both	Both	Both	Both	Both	Both	Both	Both	Both	Both	Both	Both	Both	Both	Both	Both	Both	Both	Both	Both	Both	Both	Both	Both	Both	Both	Both	Both	Both	Both	Both
ENSG00000141040	ZNF287	ENSG00000130726	KAP1	Trono data	Both	Both	Both	Both	Both	Both	Both	Both	Both	Both	Both	Both	Both	Both	Both	Both	Both	Both	Both	Both	Both	Both	Both	Both	Both	Both	Both	Both	Both	Both	Both	Both	Both	Both	Both	Both	Both	Both	Both	Both	Both	Both	Both	Both	Both
ENSG00000141040	ZNF287	ENSG00000138326	RPS24	Trono data	Both	Both	Both	Both	Both	Both	Both	Both	Both	Both	Both	Both	Both	Both	Both	Both	Both	Both	Both	Both	Both	Both	Both	Both	Both	Both	Both	Both	Both	Both	Both	Both	Both	Both	Both	Both	Both	Both	Both	Both	Both	Both	Both	Both	Both
ENSG00000141040	ZNF287	ENSG00000142945	KIF2C	Trono data	Both	Both	Both	Both	Both	Both	Both	Both	Both	Both	Both	Both	Both	Both	Bait	Both	Both	Both	Both	Both	Both	Both	Both	Both	Both	Both	Both	Both	Both	Both	Both	Both	Both	Both	Both	Both	Both	Both	Both	Both	Both	Both	Both	Both	Both
ENSG00000141040	ZNF287	ENSG00000184897	H1FX	Trono data	Both	Both	Both	Both	Both	Both	Both	Both	Both	Both	Both	Both	Both	Both	Both	Both	Both	Both	Both	Both	Both	Both	Both	Both	Both	Both	Both	Both	Both	Both	Both	Both	Both	Both	Both	Both	Both	Both	Both	Both	Both	Both	Both	Both	Both
ENSG00000141946	ZIM3	ENSG00000070814	TCOF1	Hughes data	Both	Both	Both	Both	Both	Both	Both	Prey	Both	Both	Both	Prey	Prey	Prey	Both	Prey	Prey	Prey	Both	Prey	Both	Prey	Both	Both	Both	Both	Both	Prey	Both	Prey	Prey	Both	Both	Both	Both	Both	Both	Both	Both	Both	Both	Both	Prey	Prey	Prey
ENSG00000141946	ZIM3	ENSG00000076003	MCM6	Hughes data	Both	Both	Both	Both	Both	Both	Both	Prey	Both	Both	Both	Prey	Prey	Prey	Bait	Prey	Prey	Prey	Both	Prey	Both	Prey	Both	Both	Both	Both	Both	Prey	Both	Prey	Prey	Both	Both	Both	Both	Both	Both	Both	Both	Both	Both	Both	Prey	Prey	Prey
ENSG00000141946	ZIM3	ENSG00000088205	DDX18	Hughes data	Both	Both	Both	Both	Both	Both	Both	Prey	Both	Both	Both	Prey	Prey	Prey	Both	Prey	Prey	Prey	Both	Prey	Both	Prey	Both	Both	Both	Both	Both	Prey	Both	Prey	Prey	Both	Both	Both	Both	Both	Both	Both	Both	Both	Both	Both	Prey	Prey	Prey
ENSG00000141946	ZIM3	ENSG00000094916	CBX5	Trono data	Both	Both	Both	Both	Both	Both	Both	Prey	Both	Both	Both	Prey	Prey	Prey	Both	Prey	Prey	Prey	Both	Prey	Both	Prey	Both	Both	Both	Both	Both	Prey	Both	Prey	Prey	Both	Both	Both	Both	Both	Both	Both	Both	Both	Both	Both	Prey	Prey	Prey
ENSG00000141946	ZIM3	ENSG00000100030	MAPK1	Hughes data	Both	Both	Both	Both	Both	Both	Both	Prey	Both	Both	Both	Prey	Prey	Prey	Both	Prey	Prey	Prey	Both	Prey	Both	Prey	Both	Both	Both	Both	Both	Prey	Both	Prey	Prey	Both	Both	Both	Both	Both	Both	Both	Both	Both	Both	Both	Prey	Prey	Prey
ENSG00000141946	ZIM3	ENSG00000102753	KPNA3	Hughes data	Both	Both	Both	Both	Both	Both	Both	Prey	Both	Both	Both	Prey	Prey	Prey	Both	Prey	Prey	Prey	Both	Prey	Both	Prey	Both	Both	Both	Both	Both	Prey	Both	Prey	Prey	Both	Both	Both	Both	Both	Both	Both	Both	Both	Both	Both	Prey	Prey	Prey
ENSG00000141946	ZIM3	ENSG00000108424	KPNB1	Trono data	Both	Both	Both	Both	Both	Both	Both	Prey	Both	Both	Both	Prey	Prey	Prey	Both	Prey	Prey	Prey	Both	Prey	Both	Prey	Both	Both	Both	Both	Both	Prey	Both	Prey	Prey	Both	Both	Both	Both	Both	Both	Both	Both	Both	Both	Both	Prey	Prey	Prey
ENSG00000141946	ZIM3	ENSG00000108561	C1QBP	Hughes data	Both	Both	Both	Both	Both	Both	Both	Prey	Both	Both	Both	Prey	Prey	Prey	Both	Prey	Prey	Prey	Both	Prey	Both	Prey	Both	Both	Both	Both	Both	Prey	Both	Prey	Prey	Both	Both	Both	Both	Both	Both	Both	Both	Both	Both	Both	Prey	Prey	Prey
ENSG00000141946	ZIM3	ENSG00000113569	NUP155	Hughes data	Both	Both	Both	Both	Both	Both	Both	Prey	Both	Both	Both	Prey	Prey	Prey	Both	Prey	Prey	Prey	Both	Prey	Both	Prey	Both	Both	Both	Both	Both	Prey	Both	Prey	Prey	Both	Both	Both	Both	Both	Both	Both	Both	Both	Both	Both	Prey	Prey	Prey
ENSG00000141946	ZIM3	ENSG00000120333	MRPS14	Trono data	Both	Both	Both	Both	Both	Both	Both	Prey	Both	Both	Both	Prey	Prey	Prey	Both	Prey	Prey	Prey	Both	Prey	Both	Prey	Both	Both	Both	Both	Both	Prey	Both	Prey	Prey	Both	Both	Both	Both	Both	Both	Both	Both	Both	Both	Both	Prey	Prey	Prey
ENSG00000141946	ZIM3	ENSG00000122565	CBX3	Trono data	Both	Both	Both	Both	Both	Both	Both	Prey	Both	Both	Both	Prey	Prey	Prey	Both	Prey	Prey	Prey	Both	Prey	Both	Prey	Both	Both	Both	Both	Both	Prey	Both	Prey	Prey	Both	Both	Both	Both	Both	Both	Both	Both	Both	Both	Both	Prey	Prey	Prey
ENSG00000141946	ZIM3	ENSG00000125817	CENPB	Hughes data	Both	Both	Both	Both	Both	Bait	Both	Prey	Both	Both	Both	Prey	Prey	Prey	Both	Prey	Prey	Prey	Both	Prey	Both	Prey	Both	Both	Both	Both	Both	Prey	Both	Both not	Prey	Both	Both	Both	Both	Both	Both	Both	Both	Both	Both	Both	Prey	Prey	Prey
ENSG00000141946	ZIM3	ENSG00000130726	KAP1	Hughes data; Trono data	Both	Both	Both	Both	Both	Both	Both	Prey	Both	Both	Both	Prey	Prey	Prey	Both	Prey	Prey	Prey	Both	Prey	Both	Prey	Both	Both	Both	Both	Both	Prey	Both	Prey	Prey	Both	Both	Both	Both	Both	Both	Both	Both	Both	Both	Both	Prey	Prey	Prey
ENSG00000141946	ZIM3	ENSG00000132485	ZRANB2	Hughes data	Both	Both	Both	Both	Both	Both	Both	Prey	Both	Both	Both	Prey	Prey	Prey	Both	Prey	Prey	Prey	Both	Prey	Both	Prey	Both	Both	Both	Both	Both	Prey	Both	Prey	Prey	Both	Both	Both	Both	Both	Both	Both	Both	Both	Both	Both	Prey	Prey	Prey
ENSG00000141946	ZIM3	ENSG00000133704	IPO8	Trono data	Both	Both	Both	Both	Both	Both	Both	Prey	Both	Both	Both	Prey	Prey	Prey	Bait	Prey	Prey	Prey	Both	Prey	Both	Prey	Both	Both	Both	Both	Both	Prey	Both	Prey	Prey	Both	Both	Both	Both	Both	Both	Both	Both	Both	Both	Both	Prey	Prey	Prey
ENSG00000141946	ZIM3	ENSG00000135269	TES	Hughes data	Both	Both	Both	Both	Both	Both	Both	Prey	Both	Both	Both	Prey	Prey	Prey	Both	Prey	Prey	Prey	Both	Prey	Both	Prey	Both	Both	Both	Both	Both	Prey	Both	Prey	Prey	Both	Both	Both	Both	Both	Both	Both	Both	Both	Both	Both	Prey	Prey	Prey
ENSG00000141946	ZIM3	ENSG00000135972	MRPS9	Trono data	Both	Both	Both	Both	Both	Both	Both	Prey	Both	Both	Both	Prey	Prey	Prey	Both	Prey	Prey	Prey	Both	Prey	Both	Prey	Both	Both	Both	Both	Both	Prey	Both	Prey	Prey	Both	Both	Both	Both	Both	Both	Both	Both	Both	Both	Both	Prey	Prey	Prey
ENSG00000141946	ZIM3	ENSG00000147044	CASK	Hughes data	Both	Both	Both	Both	Both	Both	Both	Prey	Both	Both	Both	Prey	Prey	Prey	Both	Prey	Prey	Prey	Both	Prey	Both	Prey	Both	Both	Both	Both	Both	Prey	Both	Prey	Prey	Both	Both	Both	Both	Both	Both	Both	Both	Both	Both	Both	Prey	Prey	Prey
ENSG00000141946	ZIM3	ENSG00000149923	PPP4C	Hughes data	Both	Both	Both	Both	Both	Both	Both	Prey	Both	Both	Both	Prey	Prey	Prey	Both	Prey	Prey	Prey	Both	Prey	Both	Prey	Both	Both	Both	Both	Both	Prey	Both	Prey	Prey	Both	Both	Both	Both	Both	Both	Both	Both	Both	Both	Both	Prey	Prey	Prey
ENSG00000141946	ZIM3	ENSG00000181610	MRPS23	Trono data	Both	Both	Both	Both	Both	Both	Both	Prey	Both	Both	Both	Prey	Prey	Prey	Both	Prey	Prey	Prey	Both	Prey	Both	Prey	Both	Both	Both	Both	Both	Prey	Both	Prey	Prey	Both	Both	Both	Both	Both	Both	Both	Both	Both	Both	Both	Prey	Prey	Prey
ENSG00000141946	ZIM3	ENSG00000182481	KPNA2	Trono data	Both	Both	Both	Both	Both	Both	Both	Prey	Both	Both	Both	Prey	Prey	Prey	Both	Prey	Prey	Prey	Both	Prey	Both	Prey	Both	Both	Both	Both	Both	Prey	Both	Prey	Prey	Both	Both	Both	Both	Both	Both	Both	Both	Both	Both	Both	Prey	Prey	Prey
ENSG00000141946	ZIM3	ENSG00000183421	RIPK4	Hughes data	Both	Both	Both	Both	Both	Both	Both	Prey	Both	Both	Both	Prey	Prey	Prey	Both	Prey	Prey	Prey	Both	Prey	Both	Prey	Both	Both	Both	Both	Bait	Prey	Both	Both not	Prey	Both	Both	Both	Both	Both	Both	Both	Both	Both	Both	Both	Prey	Prey	Prey
ENSG00000141946	ZIM3	ENSG00000186432	KPNA4	Hughes data	Both	Both	Both	Both	Both	Both	Both	Prey	Both	Both	Both	Prey	Prey	Prey	Both	Prey	Prey	Prey	Both	Prey	Both	Prey	Both	Both	Both	Both	Both	Prey	Both	Prey	Prey	Both	Both	Both	Both	Both	Both	Both	Both	Both	Both	Both	Prey	Prey	Prey
ENSG00000141946	ZIM3	ENSG00000187555	USP7	Hughes data	Both	Both	Both	Both	Both	Both	Both	Prey	Both	Both	Both	Prey	Prey	Prey	Both	Prey	Prey	Prey	Both	Prey	Both	Prey	Both	Both	Both	Both	Both	Prey	Both	Prey	Prey	Both	Both	Both	Both	Both	Both	Both	Both	Both	Both	Both	Prey	Prey	Prey
ENSG00000141946	ZIM3	ENSG00000197312	DDI2	Trono data	Both	Both	Both	Both	Both	Both	Both	Prey	Both	Both	Both	Prey	Prey	Prey	Both	Prey	Prey	Prey	Both	Prey	Both	Prey	Both	Both	Both	Both	Both	Prey	Both	Prey	Prey	Both	Both	Both	Both	Both	Both	Both	Both	Both	Both	Both	Prey	Prey	Prey
ENSG00000141946	ZIM3	ENSG00000204628	GNB2L1	Hughes data	Both	Both	Both	Both	Both	Both	Both	Prey	Both	Both	Both	Prey	Prey	Prey	Both	Prey	Prey	Prey	Both	Prey	Both	Prey	Both	Both	Both	Both	Both	Prey	Both	Prey	Prey	Both	Both	Both	Both	Both	Both	Both	Both	Both	Both	Both	Prey	Prey	Prey
ENSG00000141946	ZIM3	ENSG00000205339	IPO7	Trono data	Both	Both	Both	Both	Both	Both	Both	Prey	Both	Both	Both	Prey	Prey	Prey	Both	Prey	Prey	Prey	Both	Prey	Both	Prey	Both	Both	Both	Both	Both	Prey	Both	Prey	Prey	Both	Both	Both	Both	Both	Both	Both	Both	Both	Both	Both	Prey	Prey	Prey
ENSG00000141946	ZIM3	ENSG00000240694	PNMA2	Hughes data	Both	Both	Both	Both	Both	Bait	Both	Prey	Both	Both	Both	Prey	Prey	Prey	Both	Prey	Prey	Prey	Both	Prey	Both	Prey	Both	Both	Both	Both	Both	Prey	Both	Both not	Prey	Both	Both	Both	Both	Both	Both	Both	Both	Both	Both	Both	Prey	Prey	Prey
ENSG00000141946	ZIM3	ENSG00000276043	UHRF1	Hughes data	Both	Both	Both	Both	Both	Both	Both	Prey	Both	Both	Both	Prey	Prey	Prey	Both	Both not	Prey	Prey	Both	Prey	Both	Prey	Both	Both	Both	Both	Both	Prey	Both	Prey	Prey	Both	Both	Both	Both	Both	Both	Both	Both	Both	Both	Both	Prey	Prey	Prey
ENSG00000142065	ZFP14	ENSG00000011243	AKAP8L	Trono data	Both	Both	Both	Both	Both	Both	Both	Both	Both	Both	Both	Both	Both	Both	Both	Both	Both	Both	Both	Both	Both	Both	Both	Both	Both	Both	Both	Both	Both	Both	Both	Both	Both	Both	Both	Both	Both	Both	Both	Both	Both	Both	Both	Both	Both
ENSG00000142065	ZFP14	ENSG00000070770	CSNK2A2	Trono data	Both	Both	Both	Both	Both	Both	Both	Both	Both	Both	Both	Both	Both	Both	Both	Both	Both	Both	Both	Both	Both	Both	Both	Both	Both	Both	Both	Both	Both	Both	Both	Both	Both	Both	Both	Both	Both	Both	Both	Both	Both	Both	Both	Both	Both
ENSG00000142065	ZFP14	ENSG00000089693	MLF2	Trono data	Both	Both	Both	Both	Both	Both	Both	Both	Both	Both	Both	Both	Both	Both	Both	Both	Both	Both	Both	Both	Both	Both	Both	Both	Both	Both	Both	Both	Both	Both	Both	Both	Both	Both	Both	Both	Both	Both	Both	Both	Both	Both	Both	Both	Both
ENSG00000142065	ZFP14	ENSG00000103266	STUB1	Trono data	Both	Both	Both	Both	Both	Both	Both	Both	Both	Both	Both	Both	Both	Both	Both	Both	Both	Both	Both	Both	Both	Both	Both	Both	Both	Both	Both	Both	Both	Both	Both	Both	Both	Both	Both	Both	Both	Both	Both	Both	Both	Both	Both	Both	Both
ENSG00000142065	ZFP14	ENSG00000104517	UBR5	Trono data	Both	Both	Both	Both	Both	Both	Both	Both	Both	Both	Both	Both	Both	Both	Both	Both	Both	Both	Both	Both	Both	Both	Both	Both	Both	Both	Both	Both	Both	Both	Both	Both	Both	Both	Both	Both	Both	Both	Both	Both	Both	Both	Both	Both	Both
ENSG00000142065	ZFP14	ENSG00000104695	PPP2CB	Trono data	Both	Both	Both	Both	Both	Both	Both	Both	Both	Both	Both	Both	Both	Both	Both	Both	Both	Both	Both	Both	Both	Both	Both	Both	Both	Both	Both	Both	Both	Both	Both	Both	Both	Both	Both	Both	Both	Both	Both	Both	Both	Both	Both	Both	Both
ENSG00000142065	ZFP14	ENSG00000109971	HSPA8	Trono data	Both	Both	Both	Both	Both	Both	Both	Both	Both	Both	Both	Both	Both	Both	Both	Both	Both	Both	Both	Both	Both	Both	Both	Both	Both	Both	Both	Both	Both	Both	Both	Both	Both	Both	Both	Both	Both	Both	Both	Both	Both	Both	Both	Both	Both
ENSG00000142065	ZFP14	ENSG00000112208	BAG2	Trono data	Both	Both	Both	Both	Both	Both	Both	Both	Both	Both	Both	Both	Both	Both	Both	Both	Both	Both	Both	Both	Both	Both	Both	Both	Both	Both	Both	Both	Both	Both	Both	Both	Both	Both	Both	Both	Both	Both	Both	Both	Both	Both	Both	Both	Both
ENSG00000142065	ZFP14	ENSG00000125817	CENPB	Trono data	Both	Both	Both	Both	Both	Bait	Both	Both	Both	Both	Both	Both	Both	Both	Both	Both	Both	Both	Both	Both	Both	Both	Both	Both	Both	Both	Both	Both	Both	Bait	Both	Both	Both	Both	Both	Both	Both	Both	Both	Both	Both	Both	Both	Both	Both
ENSG00000142065	ZFP14	ENSG00000130726	KAP1	Trono data	Both	Both	Both	Both	Both	Both	Both	Both	Both	Both	Both	Both	Both	Both	Both	Both	Both	Both	Both	Both	Both	Both	Both	Both	Both	Both	Both	Both	Both	Both	Both	Both	Both	Both	Both	Both	Both	Both	Both	Both	Both	Both	Both	Both	Both
ENSG00000142065	ZFP14	ENSG00000132002	DNAJB1	Trono data	Both	Both	Both	Both	Both	Both	Both	Both	Both	Both	Both	Both	Both	Both	Both	Both	Both	Both	Both	Both	Both	Both	Both	Both	Both	Both	Both	Both	Both	Both	Both	Both	Both	Both	Both	Both	Both	Both	Both	Both	Both	Both	Both	Both	Both
ENSG00000142065	ZFP14	ENSG00000133704	IPO8	Trono data	Both	Both	Both	Both	Both	Both	Both	Both	Both	Both	Both	Both	Both	Both	Bait	Both	Both	Both	Both	Both	Both	Both	Both	Both	Both	Both	Both	Both	Both	Both	Both	Both	Both	Both	Both	Both	Both	Both	Both	Both	Both	Both	Both	Both	Both
ENSG00000142065	ZFP14	ENSG00000160789	LMNA	Trono data	Both	Both	Both	Both	Both	Both	Both	Both	Both	Both	Both	Both	Both	Both	Both	Both	Both	Both	Both	Both	Both	Both	Both	Both	Both	Both	Both	Both	Both	Both	Both	Both	Both	Both	Both	Both	Both	Both	Both	Both	Both	Both	Both	Both	Both
ENSG00000142065	ZFP14	ENSG00000163104	SMARCAD1	Trono data	Both	Both	Both	Both	Both	Both	Both	Both	Both	Both	Both	Both	Both	Both	Both	Both	Both	Both	Both	Both	Both	Both	Both	Both	Both	Both	Both	Both	Both	Both	Both	Both	Both	Both	Both	Both	Both	Both	Both	Both	Both	Both	Both	Both	Both
ENSG00000142065	ZFP14	ENSG00000224398	CSNK2B	Trono data	Both	Both	Both	Both	Both	Both	Both	Both	Both	Both	Both	Both	Both	Both	Both	Both	Both	Both	Both	Both	Both	Both	Both	Bait	Bait	Bait	Bait	Both	Both	Both	Both	Both	Both	Both	Both	Both	Both	Both	Both	Both	Both	Both	Both	Both	Both
ENSG00000142556	ZNF614	ENSG00000089693	MLF2	Trono data	Both	Both	Both	Both	Both	Both	Both	Both	Both	Both	Both	Both	Both	Both	Both	Both	Both	Both	Both	Both	Both	Both	Both	Both	Both	Both	Both	Both	Both	Both	Both	Both	Both	Both	Both	Both	Both	Both	Both	Both	Both	Both	Both	Both	Both
ENSG00000142556	ZNF614	ENSG00000094916	CBX5	Trono data	Both	Both	Both	Both	Both	Both	Both	Both	Both	Both	Both	Both	Both	Both	Both	Both	Both	Both	Both	Both	Both	Both	Both	Both	Both	Both	Both	Both	Both	Both	Both	Both	Both	Both	Both	Both	Both	Both	Both	Both	Both	Both	Both	Both	Both
ENSG00000142556	ZNF614	ENSG00000096717	SIRT1	Trono data	Both	Both	Both	Both	Both	Both	Both	Both	Both	Both	Both	Both	Both	Both	Both	Both	Both	Both	Both	Both	Both	Both	Both	Both	Both	Both	Both	Both	Both	Both	Both	Both	Both	Both	Both	Both	Both	Both	Both	Both	Both	Both	Both	Both	Both
ENSG00000142556	ZNF614	ENSG00000101266	CSNK2A1	Trono data	Both	Both	Both	Both	Both	Both	Both	Both	Both	Both	Both	Both	Both	Both	Both	Both	Both	Both	Both	Both	Both	Both	Both	Both	Both	Both	Both	Both	Both	Both	Both	Both	Both	Both	Both	Both	Both	Both	Both	Both	Both	Both	Both	Both	Both
ENSG00000142556	ZNF614	ENSG00000103266	STUB1	Trono data	Both	Both	Both	Both	Both	Both	Both	Both	Both	Both	Both	Both	Both	Both	Both	Both	Both	Both	Both	Both	Both	Both	Both	Both	Both	Both	Both	Both	Both	Both	Both	Both	Both	Both	Both	Both	Both	Both	Both	Both	Both	Both	Both	Both	Both
ENSG00000142556	ZNF614	ENSG00000104517	UBR5	Trono data	Both	Both	Both	Both	Both	Both	Both	Both	Both	Both	Both	Both	Both	Both	Both	Both	Both	Both	Both	Both	Both	Both	Both	Both	Both	Both	Both	Both	Both	Both	Both	Both	Both	Both	Both	Both	Both	Both	Both	Both	Both	Both	Both	Both	Both
ENSG00000142556	ZNF614	ENSG00000105993	DNAJB6	Trono data	Both	Both	Both	Both	Both	Both	Both	Both	Both	Both	Both	Both	Both	Both	Both	Both	Both	Both	Both	Both	Both	Both	Both	Both	Both	Both	Both	Both	Both	Both	Both	Both	Both	Both	Both	Both	Both	Both	Both	Both	Both	Both	Both	Both	Both
ENSG00000142556	ZNF614	ENSG00000109971	HSPA8	Trono data	Both	Both	Both	Both	Both	Both	Both	Both	Both	Both	Both	Both	Both	Both	Both	Both	Both	Both	Both	Both	Both	Both	Both	Both	Both	Both	Both	Both	Both	Both	Both	Both	Both	Both	Both	Both	Both	Both	Both	Both	Both	Both	Both	Both	Both
ENSG00000142556	ZNF614	ENSG00000112208	BAG2	Trono data	Both	Both	Both	Both	Both	Both	Both	Both	Both	Both	Both	Both	Both	Both	Both	Both	Both	Both	Both	Both	Both	Both	Both	Both	Both	Both	Both	Both	Both	Both	Both	Both	Both	Both	Both	Both	Both	Both	Both	Both	Both	Both	Both	Both	Both
ENSG00000142556	ZNF614	ENSG00000115241	PPM1G	Trono data	Both	Both	Both	Both	Both	Both	Both	Both	Both	Both	Both	Both	Both	Both	Both	Both	Both	Both	Both	Both	Both	Both	Both	Both	Both	Both	Both	Both	Both	Both	Both	Both	Both	Both	Both	Both	Both	Both	Both	Both	Both	Both	Both	Both	Both
ENSG00000142556	ZNF614	ENSG00000119335	SET	Trono data	Both	Both	Both	Both	Both	Both	Both	Both	Both	Both	Both	Both	Both	Both	Both	Both	Both	Both	Both	Both	Both	Both	Both	Both	Both	Both	Both	Both	Both	Both	Both	Both	Both	Both	Both	Both	Both	Both	Both	Both	Both	Both	Both	Both	Both
ENSG00000142556	ZNF614	ENSG00000120694	HSPH1	Trono data	Both	Both	Both	Both	Both	Both	Both	Both	Both	Both	Both	Both	Both	Both	Both	Both	Both	Both	Both	Both	Both	Both	Both	Both	Both	Both	Both	Both	Both	Both	Both	Both	Both	Both	Both	Both	Both	Both	Both	Both	Both	Both	Both	Both	Both
ENSG00000142556	ZNF614	ENSG00000122565	CBX3	Trono data	Both	Both	Both	Both	Both	Both	Both	Both	Both	Both	Both	Both	Both	Both	Both	Both	Both	Both	Both	Both	Both	Both	Both	Both	Both	Both	Both	Both	Both	Both	Both	Both	Both	Both	Both	Both	Both	Both	Both	Both	Both	Both	Both	Both	Both
ENSG00000142556	ZNF614	ENSG00000130726	KAP1	Trono data	Both	Both	Both	Both	Both	Both	Both	Both	Both	Both	Both	Both	Both	Both	Both	Both	Both	Both	Both	Both	Both	Both	Both	Both	Both	Both	Both	Both	Both	Both	Both	Both	Both	Both	Both	Both	Both	Both	Both	Both	Both	Both	Both	Both	Both
ENSG00000142556	ZNF614	ENSG00000132002	DNAJB1	Trono data	Both	Both	Both	Both	Both	Both	Both	Both	Both	Both	Both	Both	Both	Both	Both	Both	Both	Both	Both	Both	Both	Both	Both	Both	Both	Both	Both	Both	Both	Both	Both	Both	Both	Both	Both	Both	Both	Both	Both	Both	Both	Both	Both	Both	Both
ENSG00000142556	ZNF614	ENSG00000133704	IPO8	Trono data	Both	Both	Both	Both	Both	Both	Both	Both	Both	Both	Both	Both	Both	Both	Bait	Both	Both	Both	Both	Both	Both	Both	Both	Both	Both	Both	Both	Both	Both	Both	Both	Both	Both	Both	Both	Both	Both	Both	Both	Both	Both	Both	Both	Both	Both
ENSG00000142556	ZNF614	ENSG00000168439	STIP1	Trono data	Both	Both	Both	Both	Both	Both	Both	Both	Both	Both	Both	Both	Both	Both	Both	Both	Both	Both	Both	Both	Both	Both	Both	Both	Both	Both	Both	Both	Both	Both	Both	Both	Both	Both	Both	Both	Both	Both	Both	Both	Both	Both	Both	Both	Both
ENSG00000142556	ZNF614	ENSG00000170606	HSPA4	Trono data	Both	Both	Both	Both	Both	Both	Both	Both	Both	Both	Both	Both	Both	Both	Both	Both	Both	Both	Both	Both	Both	Both	Both	Both	Both	Both	Both	Both	Both	Both	Both	Both	Both	Both	Both	Both	Both	Both	Both	Both	Both	Both	Both	Both	Both
ENSG00000142556	ZNF614	ENSG00000182481	KPNA2	Trono data	Both	Both	Both	Both	Both	Both	Both	Both	Both	Both	Both	Both	Both	Both	Both	Both	Both	Both	Both	Both	Both	Both	Both	Both	Both	Both	Both	Both	Both	Both	Both	Both	Both	Both	Both	Both	Both	Both	Both	Both	Both	Both	Both	Both	Both
ENSG00000142556	ZNF614	ENSG00000205339	IPO7	Trono data	Both	Both	Both	Both	Both	Both	Both	Both	Both	Both	Both	Both	Both	Both	Both	Both	Both	Both	Both	Both	Both	Both	Both	Both	Both	Both	Both	Both	Both	Both	Both	Both	Both	Both	Both	Both	Both	Both	Both	Both	Both	Both	Both	Both	Both
ENSG00000146587	RBAK	ENSG00000112208	BAG2	Trono data	Both	Both	Both	Both	Both	Both	Both	Both	Both	Both	Both	Both	Both	Both	Both	Prey	Both	Both	Both	Both	Both	Both	Both	Both	Both	Both	Both	Both	Both	Both	Both	Both	Both	Both	Both	Both	Both	Both	Both	Both	Both	Both	Both	Both	Both
ENSG00000146587	RBAK	ENSG00000122565	CBX3	Trono data	Both	Both	Both	Both	Both	Both	Both	Both	Both	Both	Both	Both	Both	Both	Both	Prey	Both	Both	Both	Both	Both	Both	Both	Both	Both	Both	Both	Both	Both	Both	Both	Both	Both	Both	Both	Both	Both	Both	Both	Both	Both	Both	Both	Both	Both
ENSG00000146587	RBAK	ENSG00000130726	KAP1	Trono data	Both	Both	Both	Both	Both	Both	Both	Both	Both	Both	Both	Both	Both	Both	Both	Prey	Both	Both	Both	Both	Both	Both	Both	Both	Both	Both	Both	Both	Both	Both	Both	Both	Both	Both	Both	Both	Both	Both	Both	Both	Both	Both	Both	Both	Both
ENSG00000146587	RBAK	ENSG00000168259	DNAJC7	Trono data	Both	Both	Both	Both	Both	Both	Both	Both	Both	Both	Both	Both	Both	Both	Both	Prey	Both	Both	Both	Both	Both	Both	Both	Both	Both	Both	Both	Both	Both	Both	Both	Both	Both	Both	Both	Both	Both	Both	Both	Both	Both	Both	Both	Both	Both
ENSG00000147789	ZNF7	ENSG00000104517	UBR5	Trono data	Both	Both	Both	Both	Both	Both	Both	Both	Both	Both	Both	Both	Both	Both	Both	Both	Both	Both	Both	Both	Both	Both	Both	Both	Both	Both	Both	Both	Both	Both	Both	Both	Both	Both	Both	Both	Both	Both	Both	Both	Both	Both	Both	Both	Both
ENSG00000147789	ZNF7	ENSG00000112208	BAG2	Trono data	Both	Both	Both	Both	Both	Both	Both	Both	Both	Both	Both	Both	Both	Both	Both	Both	Both	Both	Both	Both	Both	Both	Both	Both	Both	Both	Both	Both	Both	Both	Both	Both	Both	Both	Both	Both	Both	Both	Both	Both	Both	Both	Both	Both	Both
ENSG00000147789	ZNF7	ENSG00000130726	KAP1	Trono data	Both	Both	Both	Both	Both	Both	Both	Both	Both	Both	Both	Both	Both	Both	Both	Both	Both	Both	Both	Both	Both	Both	Both	Both	Both	Both	Both	Both	Both	Both	Both	Both	Both	Both	Both	Both	Both	Both	Both	Both	Both	Both	Both	Both	Both
ENSG00000147789	ZNF7	ENSG00000133704	IPO8	Trono data	Both	Both	Both	Both	Both	Both	Both	Both	Both	Both	Both	Both	Both	Both	Bait	Both	Both	Both	Both	Both	Both	Both	Both	Both	Both	Both	Both	Both	Both	Both	Both	Both	Both	Both	Both	Both	Both	Both	Both	Both	Both	Both	Both	Both	Both
ENSG00000147789	ZNF7	ENSG00000197312	DDI2	Trono data	Both	Both	Both	Both	Both	Both	Both	Both	Both	Both	Both	Both	Both	Both	Both	Both	Both	Both	Both	Both	Both	Both	Both	Both	Both	Both	Both	Both	Both	Both	Both	Both	Both	Both	Both	Both	Both	Both	Both	Both	Both	Both	Both	Both	Both
ENSG00000147789	ZNF7	ENSG00000214160	ALG3	Trono data	Both	Both	Both	Both	Both	Both	Both	Both	Both	Both	Both	Both	Both	Both	Both	Both	Both	Both	Both	Both	Both	Both	Both	Both	Both	Both	Both	Both	Both	Both	Both	Both	Both	Both	Both	Both	Both	Both	Both	Both	Both	Both	Both	Both	Both
ENSG00000149050	ZNF214	ENSG00000006712	PAF1	Hughes data	Both	Both	Both	Both	Both	Both	Both	Both	Both	Both	Both	Both	Both	Both	Prey	Prey	Both	Both	Both	Both	Both	Both	Both	Both	Both	Both	Both	Both	Both	Both	Both	Both	Both	Both	Both	Both	Both	Both	Both	Both	Both	Both	Both	Both	Both
ENSG00000149050	ZNF214	ENSG00000011243	AKAP8L	Hughes data	Both	Both	Both	Both	Both	Both	Both	Both	Both	Both	Both	Both	Both	Both	Prey	Prey	Both	Both	Both	Both	Both	Both	Both	Both	Both	Both	Both	Both	Both	Both	Both	Both	Both	Both	Both	Both	Both	Both	Both	Both	Both	Both	Both	Both	Both
ENSG00000149050	ZNF214	ENSG00000070814	TCOF1	Hughes data	Both	Both	Both	Both	Both	Both	Both	Both	Both	Both	Both	Both	Both	Both	Prey	Prey	Both	Both	Both	Both	Both	Both	Both	Both	Both	Both	Both	Both	Both	Both	Both	Both	Both	Both	Both	Both	Both	Both	Both	Both	Both	Both	Both	Both	Both
ENSG00000149050	ZNF214	ENSG00000078900	TP73	Hughes data	Both	Both	Both	Both	Both	Both	Bait	Both	Both	Both	Both	Both	Both	Both	Both not	Prey	Both	Both	Both	Both	Both	Both	Both	Both	Both	Both	Both	Both	Both	Bait	Both	Both	Both	Both	Both	Both	Both	Both	Both	Both	Both	Both	Both	Both	Both
ENSG00000149050	ZNF214	ENSG00000086758	HUWE1	Hughes data	Both	Both	Both	Both	Both	Both	Both	Both	Both	Both	Both	Both	Both	Both	Prey	Prey	Both	Both	Both	Both	Both	Both	Both	Both	Both	Both	Both	Both	Both	Both	Both	Both	Both	Both	Both	Both	Both	Both	Both	Both	Both	Both	Both	Both	Both
ENSG00000149050	ZNF214	ENSG00000088205	DDX18	Hughes data	Both	Both	Both	Both	Both	Both	Both	Both	Both	Both	Both	Both	Both	Both	Prey	Prey	Both	Both	Both	Both	Both	Both	Both	Both	Both	Both	Both	Both	Both	Both	Both	Both	Both	Both	Both	Both	Both	Both	Both	Both	Both	Both	Both	Both	Both
ENSG00000149050	ZNF214	ENSG00000105732	ZNF574	Hughes data	Both	Both	Both	Both	Both	Both	Both	Both	Both	Both	Both	Both	Both	Both	Both not	Both not	Both	Both	Both	Both	Both	Both	Both	Both	Both	Both	Both	Both	Both	Both	Both	Both	Both	Both	Both	Both	Both	Both	Both	Both	Both	Both	Both	Both	Both
ENSG00000149050	ZNF214	ENSG00000105993	DNAJB6	Hughes data	Both	Both	Both	Both	Both	Both	Both	Both	Both	Both	Both	Both	Both	Both	Prey	Prey	Both	Both	Both	Both	Both	Both	Both	Both	Both	Both	Both	Both	Both	Both	Both	Both	Both	Both	Both	Both	Both	Both	Both	Both	Both	Both	Both	Both	Both
ENSG00000149050	ZNF214	ENSG00000108312	UBTF	Hughes data	Both	Both	Both	Both	Both	Both	Both	Both	Both	Both	Both	Both	Both	Both	Prey	Prey	Both	Both	Both	Both	Both	Both	Both	Both	Both	Both	Both	Both	Both	Both	Both	Both	Both	Both	Both	Both	Both	Both	Both	Both	Both	Both	Both	Both	Both
ENSG00000149050	ZNF214	ENSG00000108344	PSMD3	Hughes data	Both	Both	Both	Both	Both	Both	Both	Both	Both	Both	Both	Both	Both	Both	Prey	Prey	Both	Both	Both	Both	Both	Both	Both	Both	Both	Both	Both	Both	Both	Both	Both	Both	Both	Both	Both	Both	Both	Both	Both	Both	Both	Both	Both	Both	Both
ENSG00000149050	ZNF214	ENSG00000108561	C1QBP	Hughes data	Both	Both	Both	Both	Both	Both	Both	Both	Both	Both	Both	Both	Both	Both	Prey	Prey	Both	Both	Both	Both	Both	Both	Both	Both	Both	Both	Both	Both	Both	Both	Both	Both	Both	Both	Both	Both	Both	Both	Both	Both	Both	Both	Both	Both	Both
ENSG00000149050	ZNF214	ENSG00000111615	KRR1	Hughes data	Both	Both	Both	Both	Both	Both	Both	Both	Both	Both	Both	Both	Both	Both	Prey	Prey	Both	Both	Both	Both	Both	Both	Both	Both	Both	Both	Both	Both	Both	Both	Both	Both	Both	Both	Both	Both	Both	Both	Both	Both	Both	Both	Both	Both	Both
ENSG00000149050	ZNF214	ENSG00000111845	PAK1IP1	Hughes data	Both	Both	Both	Both	Both	Both	Both	Both	Both	Both	Both	Both	Both	Both	Prey	Prey	Both	Both	Both	Both	Both	Both	Both	Both	Both	Both	Both	Both	Both	Both	Both	Both	Both	Both	Both	Both	Both	Both	Both	Both	Both	Both	Both	Both	Both
ENSG00000149050	ZNF214	ENSG00000120694	HSPH1	Hughes data	Both	Both	Both	Both	Both	Both	Both	Both	Both	Both	Both	Both	Both	Both	Prey	Prey	Both	Both	Both	Both	Both	Both	Both	Both	Both	Both	Both	Both	Both	Both	Both	Both	Both	Both	Both	Both	Both	Both	Both	Both	Both	Both	Both	Both	Both
ENSG00000149050	ZNF214	ENSG00000121741	ZMYM2	Hughes data	Both	Both	Both	Both	Both	Both	Both	Both	Both	Both	Both	Both	Both	Both	Prey	Prey	Both	Both	Both	Both	Both	Both	Both	Both	Both	Both	Both	Both	Both	Both	Both	Both	Both	Both	Both	Both	Both	Both	Both	Both	Both	Both	Both	Both	Both
ENSG00000149050	ZNF214	ENSG00000125817	CENPB	Hughes data	Both	Both	Both	Both	Both	Bait	Both	Both	Both	Both	Both	Both	Both	Both	Prey	Prey	Both	Both	Both	Both	Both	Both	Both	Both	Both	Both	Both	Both	Both	Bait	Both	Both	Both	Both	Both	Both	Both	Both	Both	Both	Both	Both	Both	Both	Both
ENSG00000149050	ZNF214	ENSG00000130726	KAP1	Hughes data	Both	Both	Both	Both	Both	Both	Both	Both	Both	Both	Both	Both	Both	Both	Prey	Prey	Both	Both	Both	Both	Both	Both	Both	Both	Both	Both	Both	Both	Both	Both	Both	Both	Both	Both	Both	Both	Both	Both	Both	Both	Both	Both	Both	Both	Both
ENSG00000149050	ZNF214	ENSG00000131115	ZNF227	Hughes data	Both	Both	Both	Both	Both	Both	Both	Both	Both	Both	Both	Both	Both	Both	Both not	Both not	Both	Both	Both	Both	Both	Both	Both	Both	Both	Both	Both	Both	Both	Both	Both	Both	Both	Both	Both	Both	Both	Both	Both	Both	Both	Both	Both	Both	Both
ENSG00000149050	ZNF214	ENSG00000132485	ZRANB2	Hughes data	Both	Both	Both	Both	Both	Both	Both	Both	Both	Both	Both	Both	Both	Both	Prey	Prey	Both	Both	Both	Both	Both	Both	Both	Both	Both	Both	Both	Both	Both	Both	Both	Both	Both	Both	Both	Both	Both	Both	Both	Both	Both	Both	Both	Both	Both
ENSG00000149050	ZNF214	ENSG00000136485	DCAF7	Hughes data	Both	Both	Both	Both	Both	Both	Both	Both	Both	Both	Both	Both	Both	Both	Prey	Prey	Both	Both	Both	Both	Both	Both	Both	Both	Both	Both	Both	Both	Both	Both	Both	Both	Both	Both	Both	Both	Both	Both	Both	Both	Both	Both	Both	Both	Both
ENSG00000149050	ZNF214	ENSG00000140464	PML	Hughes data	Both	Both	Both	Both	Both	Both	Both	Both	Both	Both	Both	Both	Both	Both	Prey	Prey	Both	Both	Both	Both	Both	Both	Both	Both	Both	Both	Both	Both	Both	Both	Both	Both	Both	Both	Both	Both	Both	Both	Both	Both	Both	Both	Both	Both	Both
ENSG00000149050	ZNF214	ENSG00000158941	CCAR2	Hughes data	Both	Both	Both	Both	Both	Both	Both	Both	Both	Both	Both	Both	Both	Both	Prey	Prey	Both	Both	Both	Both	Both	Both	Both	Both	Both	Both	Both	Both	Both	Both	Both	Both	Both	Both	Both	Both	Both	Both	Both	Both	Both	Both	Both	Both	Both
ENSG00000149050	ZNF214	ENSG00000159692	CTBP1	Hughes data	Both	Both	Both	Both	Both	Both	Both	Both	Both	Both	Both	Both	Both	Both	Prey	Prey	Both	Both	Both	Both	Both	Both	Both	Both	Both	Both	Both	Both	Both	Both	Both	Both	Both	Both	Both	Both	Both	Both	Both	Both	Both	Both	Both	Both	Both
ENSG00000149050	ZNF214	ENSG00000160789	LMNA	Hughes data	Both	Both	Both	Both	Both	Both	Both	Both	Both	Both	Both	Both	Both	Both	Prey	Prey	Both	Both	Both	Both	Both	Both	Both	Both	Both	Both	Both	Both	Both	Both	Both	Both	Both	Both	Both	Both	Both	Both	Both	Both	Both	Both	Both	Both	Both
ENSG00000149050	ZNF214	ENSG00000169957	ZNF768	Hughes data	Both	Both	Both	Both	Both	Both	Bait	Bait	Both	Both	Both	Both	Both	Both	Prey	Prey	Both	Both	Both	Both	Both	Both	Both	Both	Both	Both	Both	Both	Both	Both	Both	Both	Both	Both	Both	Both	Both	Both	Both	Both	Both	Both	Both	Both	Both
ENSG00000149050	ZNF214	ENSG00000172466	ZNF24	Hughes data	Both	Both	Both	Both	Both	Both	Both	Both	Both	Both	Both	Both	Both	Both	Prey	Prey	Both	Both	Both	Both	Both	Both	Both	Both	Both	Both	Both	Both	Both	Both	Both	Both	Both	Both	Both	Both	Both	Both	Both	Both	Both	Both	Both	Both	Both
ENSG00000149050	ZNF214	ENSG00000184897	H1FX	Hughes data	Both	Both	Both	Both	Both	Both	Both	Both	Both	Both	Both	Both	Both	Both	Prey	Prey	Both	Both	Both	Both	Both	Both	Both	Both	Both	Both	Both	Both	Both	Both	Both	Both	Both	Both	Both	Both	Both	Both	Both	Both	Both	Both	Both	Both	Both
ENSG00000149050	ZNF214	ENSG00000189060	H1F0	Hughes data	Both	Both	Both	Both	Both	Both	Both	Both	Both	Both	Both	Both	Both	Both	Prey	Prey	Both	Both	Both	Both	Both	Both	Both	Both	Both	Both	Both	Both	Both	Both	Both	Both	Both	Both	Both	Both	Both	Both	Both	Both	Both	Both	Both	Both	Both
ENSG00000149050	ZNF214	ENSG00000196646	ZNF136	Hughes data	Both	Both	Both	Both	Both	Both	Both	Both	Both	Both	Both	Both	Both	Both	Prey	Prey	Both	Both	Both	Both	Both	Both	Both	Both	Both	Both	Both	Both	Both	Both	Both	Both	Both	Both	Both	Both	Both	Both	Both	Both	Both	Both	Both	Both	Both
ENSG00000149050	ZNF214	ENSG00000197714	ZNF460	Hughes data	Both	Both	Both	Both	Both	Both	Both	Both	Both	Both	Both	Both	Bait	Both	Both not	Both not	Both	Both	Both	Both	Both	Both	Both	Both	Both	Both	Both	Both	Both	Both	Both	Both	Both	Both	Both	Both	Both	Both	Both	Both	Both	Both	Both	Both	Both
ENSG00000149050	ZNF214	ENSG00000204628	GNB2L1	Hughes data	Both	Both	Both	Both	Both	Both	Both	Both	Both	Both	Both	Both	Both	Both	Prey	Prey	Both	Both	Both	Both	Both	Both	Both	Both	Both	Both	Both	Both	Both	Both	Both	Both	Both	Both	Both	Both	Both	Both	Both	Both	Both	Both	Both	Both	Both
ENSG00000149050	ZNF214	ENSG00000205903	ZNF316	Hughes data	Both	Both	Both	Both	Both	Bait	Both	Bait	Both	Both	Both	Both	Both	Both	Prey	Prey	Both	Both	Both	Both	Both	Both	Both	Both	Both	Both	Both	Both	Both	Both	Both	Both	Both	Both	Both	Both	Both	Both	Both	Both	Both	Both	Both	Both	Both
ENSG00000149050	ZNF214	ENSG00000263002	ZNF234	Hughes data	Both	Both	Both	Both	Both	Both	Both	Both	Both	Both	Both	Both	Both	Both	Prey	Prey	Both	Both	Both	Both	Both	Both	Both	Both	Both	Both	Both	Both	Both	Both	Both	Both	Both	Both	Both	Both	Both	Both	Both	Both	Both	Both	Both	Both	Both
ENSG00000149050	ZNF214	ENSG00000276043	UHRF1	Hughes data	Both	Both	Both	Both	Both	Both	Both	Both	Both	Both	Both	Both	Both	Both	Prey	Both not	Both	Both	Both	Both	Both	Both	Both	Both	Both	Both	Both	Both	Both	Both	Both	Both	Both	Both	Both	Both	Both	Both	Both	Both	Both	Both	Both	Both	Both
ENSG00000149054	ZNF215	ENSG00000092148	HECTD1	Trono data	Both	Both	Both	Both	Both	Both	Both	Both	Both	Both	Both	Both	Both	Both	Both	Prey	Both	Both	Both	Both	Both	Both	Both	Both	Both	Both	Both	Both	Both	Prey	Both	Both	Both	Both	Both	Both	Both	Both	Both	Both	Both	Both	Both	Both	Both
ENSG00000149054	ZNF215	ENSG00000096717	SIRT1	Trono data	Both	Both	Both	Both	Both	Both	Both	Both	Both	Both	Both	Both	Both	Both	Both	Prey	Both	Both	Both	Both	Both	Both	Both	Both	Both	Both	Both	Both	Both	Prey	Both	Both	Both	Both	Both	Both	Both	Both	Both	Both	Both	Both	Both	Both	Both
ENSG00000149054	ZNF215	ENSG00000103266	STUB1	Trono data	Both	Both	Both	Both	Both	Both	Both	Both	Both	Both	Both	Both	Both	Both	Both	Prey	Both	Both	Both	Both	Both	Both	Both	Both	Both	Both	Both	Both	Both	Prey	Both	Both	Both	Both	Both	Both	Both	Both	Both	Both	Both	Both	Both	Both	Both
ENSG00000149054	ZNF215	ENSG00000112208	BAG2	Trono data	Both	Both	Both	Both	Both	Both	Both	Both	Both	Both	Both	Both	Both	Both	Both	Prey	Both	Both	Both	Both	Both	Both	Both	Both	Both	Both	Both	Both	Both	Prey	Both	Both	Both	Both	Both	Both	Both	Both	Both	Both	Both	Both	Both	Both	Both
ENSG00000149054	ZNF215	ENSG00000130726	KAP1	Trono data	Both	Both	Both	Both	Both	Both	Both	Both	Both	Both	Both	Both	Both	Both	Both	Prey	Both	Both	Both	Both	Both	Both	Both	Both	Both	Both	Both	Both	Both	Prey	Both	Both	Both	Both	Both	Both	Both	Both	Both	Both	Both	Both	Both	Both	Both
ENSG00000149054	ZNF215	ENSG00000133704	IPO8	Trono data	Both	Both	Both	Both	Both	Both	Both	Both	Both	Both	Both	Both	Both	Both	Bait	Prey	Both	Both	Both	Both	Both	Both	Both	Both	Both	Both	Both	Both	Both	Prey	Both	Both	Both	Both	Both	Both	Both	Both	Both	Both	Both	Both	Both	Both	Both
ENSG00000149054	ZNF215	ENSG00000153201	RANBP2	Trono data	Both	Both	Both	Both	Both	Both	Both	Both	Both	Both	Both	Both	Both	Both	Both	Prey	Both	Both	Both	Both	Both	Both	Both	Both	Both	Both	Both	Both	Both	Prey	Both	Both	Both	Both	Both	Both	Both	Both	Both	Both	Both	Both	Both	Both	Both
ENSG00000149054	ZNF215	ENSG00000172466	ZNF24	Trono data	Both	Both	Both	Both	Both	Both	Both	Both	Both	Both	Both	Both	Both	Both	Both	Prey	Both	Both	Both	Both	Both	Both	Both	Both	Both	Both	Both	Both	Both	Prey	Both	Both	Both	Both	Both	Both	Both	Both	Both	Both	Both	Both	Both	Both	Both
ENSG00000149054	ZNF215	ENSG00000182481	KPNA2	Trono data	Both	Both	Both	Both	Both	Both	Both	Both	Both	Both	Both	Both	Both	Both	Both	Prey	Both	Both	Both	Both	Both	Both	Both	Both	Both	Both	Both	Both	Both	Prey	Both	Both	Both	Both	Both	Both	Both	Both	Both	Both	Both	Both	Both	Both	Both
ENSG00000149054	ZNF215	ENSG00000187626	ZKSCAN4	Trono data	Both	Both	Both	Both	Both	Both	Both	Bait	Both	Both	Both	Both	Both	Both	Bait	Prey	Both	Both	Both	Both	Both	Both	Both	Both	Both	Both	Both	Both	Both	Prey	Both	Both	Both	Both	Both	Both	Both	Both	Both	Both	Both	Both	Both	Both	Both
ENSG00000149054	ZNF215	ENSG00000205339	IPO7	Trono data	Both	Both	Both	Both	Both	Both	Both	Both	Both	Both	Both	Both	Both	Both	Both	Prey	Both	Both	Both	Both	Both	Both	Both	Both	Both	Both	Both	Both	Both	Prey	Both	Both	Both	Both	Both	Both	Both	Both	Both	Both	Both	Both	Both	Both	Both
ENSG00000152433	ZNF547	ENSG00000004142	POLDIP2	Hughes data	Both	Both	Both	Both	Both	Both	Both	Both	Both	Both	Both	Both	Both	Both	Prey	Both	Both	Both	Both	Both	Both	Both	Both	Both	Both	Both	Both	Both	Both	Both	Both	Both	Both	Both	Both	Both	Both	Both	Both	Both	Both	Both	Both	Both	Both
ENSG00000152433	ZNF547	ENSG00000004487	KDM1A	Hughes data	Both	Both	Both	Both	Both	Both	Both	Both	Both	Both	Both	Both	Both	Both	Prey	Both	Both	Both	Both	Both	Both	Both	Both	Both	Both	Both	Both	Both	Both	Both	Both	Both	Both	Both	Both	Both	Both	Both	Both	Both	Both	Both	Both	Both	Both
ENSG00000152433	ZNF547	ENSG00000004975	DVL2	Hughes data	Both	Both	Both	Both	Both	Both	Both	Both	Both	Both	Both	Both	Both	Both	Both not	Both	Both	Both	Both	Both	Both	Both	Both	Both	Both	Both	Both	Both	Both	Both	Both	Both	Both	Both	Both	Both	Both	Both	Both	Both	Both	Both	Both	Both	Both
ENSG00000152433	ZNF547	ENSG00000005156	LIG3	Hughes data	Both	Both	Both	Both	Both	Both	Both	Both	Both	Both	Both	Both	Both	Both	Prey	Both	Both	Both	Both	Both	Both	Both	Both	Both	Both	Both	Both	Both	Both	Both	Both	Both	Both	Both	Both	Both	Both	Both	Both	Both	Both	Both	Both	Both	Both
ENSG00000152433	ZNF547	ENSG00000006712	PAF1	Hughes data	Both	Both	Both	Both	Both	Both	Both	Both	Both	Both	Both	Both	Both	Both	Prey	Both	Both	Both	Both	Both	Both	Both	Both	Both	Both	Both	Both	Both	Both	Both	Both	Both	Both	Both	Both	Both	Both	Both	Both	Both	Both	Both	Both	Both	Both
ENSG00000152433	ZNF547	ENSG00000011243	AKAP8L	Hughes data	Both	Both	Both	Both	Both	Both	Both	Both	Both	Both	Both	Both	Both	Both	Prey	Both	Both	Both	Both	Both	Both	Both	Both	Both	Both	Both	Both	Both	Both	Both	Both	Both	Both	Both	Both	Both	Both	Both	Both	Both	Both	Both	Both	Both	Both
ENSG00000152433	ZNF547	ENSG00000030066	NUP160	Hughes data	Both	Both	Both	Both	Both	Both	Both	Both	Both	Both	Both	Both	Both	Both	Prey	Both	Both	Both	Both	Both	Both	Both	Both	Both	Both	Both	Both	Both	Both	Both	Both	Both	Both	Both	Both	Both	Both	Both	Both	Both	Both	Both	Both	Both	Both
ENSG00000152433	ZNF547	ENSG00000047410	TPR	Hughes data	Both	Both	Both	Both	Both	Both	Both	Both	Both	Both	Both	Both	Both	Both	Prey	Both	Both	Both	Both	Both	Both	Both	Both	Both	Both	Both	Both	Both	Both	Both	Both	Both	Both	Both	Both	Both	Both	Both	Both	Both	Both	Both	Both	Both	Both
ENSG00000152433	ZNF547	ENSG00000047634	SCML1	Hughes data	Both	Both	Both	Both	Both	Both	Both	Both	Both	Both	Both	Both	Both	Both	Prey	Both	Both	Both	Both	Both	Both	Both	Both	Both	Both	Both	Both	Both	Both	Both	Both	Both	Both	Both	Both	Both	Both	Both	Both	Both	Both	Both	Both	Both	Both
ENSG00000152433	ZNF547	ENSG00000070814	TCOF1	Hughes data	Both	Both	Both	Both	Both	Both	Both	Both	Both	Both	Both	Both	Both	Both	Prey	Both	Both	Both	Both	Both	Both	Both	Both	Both	Both	Both	Both	Both	Both	Both	Both	Both	Both	Both	Both	Both	Both	Both	Both	Both	Both	Both	Both	Both	Both
ENSG00000152433	ZNF547	ENSG00000075856	SART3	Hughes data	Both	Both	Both	Both	Both	Both	Both	Both	Both	Both	Both	Both	Both	Both	Prey	Both	Both	Both	Both	Both	Both	Both	Both	Both	Both	Both	Both	Both	Both	Both	Both	Both	Both	Both	Both	Both	Both	Both	Both	Both	Both	Both	Both	Both	Both
ENSG00000152433	ZNF547	ENSG00000076003	MCM6	Hughes data	Both	Both	Both	Both	Both	Both	Both	Both	Both	Both	Both	Both	Both	Both	Both not	Both	Both	Both	Both	Both	Both	Both	Both	Both	Both	Both	Both	Both	Both	Both	Both	Both	Both	Both	Both	Both	Both	Both	Both	Both	Both	Both	Both	Both	Both
ENSG00000152433	ZNF547	ENSG00000086189	DIMT1	Hughes data	Both	Both	Both	Both	Both	Both	Both	Both	Both	Both	Both	Both	Both	Both	Both not	Both	Both	Both	Both	Both	Both	Both	Both	Both	Both	Both	Both	Both	Both	Both	Both	Both	Both	Both	Both	Both	Both	Both	Both	Both	Both	Both	Both	Both	Both
ENSG00000152433	ZNF547	ENSG00000086758	HUWE1	Hughes data	Both	Both	Both	Both	Both	Both	Both	Both	Both	Both	Both	Both	Both	Both	Prey	Both	Both	Both	Both	Both	Both	Both	Both	Both	Both	Both	Both	Both	Both	Both	Both	Both	Both	Both	Both	Both	Both	Both	Both	Both	Both	Both	Both	Both	Both
ENSG00000152433	ZNF547	ENSG00000088205	DDX18	Hughes data	Both	Both	Both	Both	Both	Both	Both	Both	Both	Both	Both	Both	Both	Both	Prey	Both	Both	Both	Both	Both	Both	Both	Both	Both	Both	Both	Both	Both	Both	Both	Both	Both	Both	Both	Both	Both	Both	Both	Both	Both	Both	Both	Both	Both	Both
ENSG00000152433	ZNF547	ENSG00000088325	TPX2	Hughes data	Both	Both	Both	Both	Both	Both	Both	Both	Both	Both	Both	Both	Both	Both	Prey	Both	Both	Both	Both	Both	Both	Both	Both	Both	Both	Both	Both	Both	Both	Both	Both	Both	Both	Both	Both	Both	Both	Both	Both	Both	Both	Both	Both	Both	Both
ENSG00000152433	ZNF547	ENSG00000088986	DYNLL1	Hughes data	Both	Both	Both	Both	Both	Both	Both	Both	Both	Both	Both	Both	Both	Both	Prey	Both	Both	Both	Both	Both	Both	Both	Both	Both	Both	Both	Both	Both	Both	Both	Both	Both	Both	Both	Both	Both	Both	Both	Both	Both	Both	Both	Both	Both	Both
ENSG00000152433	ZNF547	ENSG00000100030	MAPK1	Hughes data	Both	Both	Both	Both	Both	Both	Both	Both	Both	Both	Both	Both	Both	Both	Prey	Both	Both	Both	Both	Both	Both	Both	Both	Both	Both	Both	Both	Both	Both	Both	Both	Both	Both	Both	Both	Both	Both	Both	Both	Both	Both	Both	Both	Both	Both
ENSG00000152433	ZNF547	ENSG00000102226	USP11	Hughes data	Both	Both	Both	Both	Both	Both	Both	Both	Both	Both	Both	Both	Both	Both	Prey	Both	Both	Both	Both	Both	Both	Both	Both	Both	Both	Both	Both	Both	Both	Both	Both	Both	Both	Both	Both	Both	Both	Both	Both	Both	Both	Both	Both	Both	Both
ENSG00000152433	ZNF547	ENSG00000102753	KPNA3	Hughes data	Both	Both	Both	Both	Both	Both	Both	Both	Both	Both	Both	Both	Both	Both	Prey	Both	Both	Both	Both	Both	Both	Both	Both	Both	Both	Both	Both	Both	Both	Both	Both	Both	Both	Both	Both	Both	Both	Both	Both	Both	Both	Both	Both	Both	Both
ENSG00000152433	ZNF547	ENSG00000105993	DNAJB6	Hughes data	Both	Both	Both	Both	Both	Both	Both	Both	Both	Both	Both	Both	Both	Both	Prey	Both	Both	Both	Both	Both	Both	Both	Both	Both	Both	Both	Both	Both	Both	Both	Both	Both	Both	Both	Both	Both	Both	Both	Both	Both	Both	Both	Both	Both	Both
ENSG00000152433	ZNF547	ENSG00000107882	SUFU	Hughes data	Both	Both	Both	Both	Both	Both	Both	Both	Both	Both	Both	Both	Both	Both	Both not	Bait	Both	Both	Both	Both	Both	Both	Both	Both	Both	Both	Both	Both	Both	Both	Both	Both	Both	Both	Both	Both	Both	Both	Both	Both	Both	Both	Both	Both	Both
ENSG00000152433	ZNF547	ENSG00000108312	UBTF	Hughes data	Both	Both	Both	Both	Both	Both	Both	Both	Both	Both	Both	Both	Both	Both	Prey	Both	Both	Both	Both	Both	Both	Both	Both	Both	Both	Both	Both	Both	Both	Both	Both	Both	Both	Both	Both	Both	Both	Both	Both	Both	Both	Both	Both	Both	Both
ENSG00000152433	ZNF547	ENSG00000108561	C1QBP	Hughes data	Both	Both	Both	Both	Both	Both	Both	Both	Both	Both	Both	Both	Both	Both	Prey	Both	Both	Both	Both	Both	Both	Both	Both	Both	Both	Both	Both	Both	Both	Both	Both	Both	Both	Both	Both	Both	Both	Both	Both	Both	Both	Both	Both	Both	Both
ENSG00000152433	ZNF547	ENSG00000110075	PPP6R3	Hughes data	Both	Both	Both	Both	Both	Both	Both	Both	Both	Both	Both	Both	Both	Both	Prey	Both	Both	Both	Both	Both	Both	Both	Both	Both	Both	Both	Both	Both	Both	Both	Both	Both	Both	Both	Both	Both	Both	Both	Both	Both	Both	Both	Both	Both	Both
ENSG00000152433	ZNF547	ENSG00000111642	CHD4	Hughes data	Both	Both	Both	Both	Both	Both	Both	Both	Both	Both	Both	Both	Both	Both	Prey	Both	Both	Both	Both	Both	Both	Both	Both	Both	Both	Both	Both	Both	Both	Both	Both	Both	Both	Both	Both	Both	Both	Both	Both	Both	Both	Both	Both	Both	Both
ENSG00000152433	ZNF547	ENSG00000113569	NUP155	Hughes data	Both	Both	Both	Both	Both	Both	Both	Both	Both	Both	Both	Both	Both	Both	Prey	Both	Both	Both	Both	Both	Both	Both	Both	Both	Both	Both	Both	Both	Both	Both	Both	Both	Both	Both	Both	Both	Both	Both	Both	Both	Both	Both	Both	Both	Both
ENSG00000152433	ZNF547	ENSG00000113575	PPP2CA	Hughes data	Both	Both	Both	Both	Both	Both	Both	Both	Both	Both	Both	Both	Both	Both	Prey	Both	Both	Both	Both	Both	Both	Both	Both	Both	Both	Both	Both	Both	Both	Both	Both	Both	Both	Both	Both	Both	Both	Both	Both	Both	Both	Both	Both	Both	Both
ENSG00000152433	ZNF547	ENSG00000115365	LANCL1	Hughes data	Both	Both	Both	Both	Both	Both	Both	Both	Both	Both	Both	Both	Both	Both	Both not	Both	Both	Both	Both	Both	Both	Both	Both	Both	Both	Both	Both	Both	Both	Both	Both	Both	Both	Both	Both	Both	Both	Both	Both	Both	Both	Both	Both	Both	Both
ENSG00000152433	ZNF547	ENSG00000120694	HSPH1	Hughes data	Both	Both	Both	Both	Both	Both	Both	Both	Both	Both	Both	Both	Both	Both	Prey	Both	Both	Both	Both	Both	Both	Both	Both	Both	Both	Both	Both	Both	Both	Both	Both	Both	Both	Both	Both	Both	Both	Both	Both	Both	Both	Both	Both	Both	Both
ENSG00000152433	ZNF547	ENSG00000121741	ZMYM2	Hughes data	Both	Both	Both	Both	Both	Both	Both	Both	Both	Both	Both	Both	Both	Both	Prey	Both	Both	Both	Both	Both	Both	Both	Both	Both	Both	Both	Both	Both	Both	Both	Both	Both	Both	Both	Both	Both	Both	Both	Both	Both	Both	Both	Both	Both	Both
ENSG00000152433	ZNF547	ENSG00000130726	KAP1	Hughes data	Both	Both	Both	Both	Both	Both	Both	Both	Both	Both	Both	Both	Both	Both	Prey	Both	Both	Both	Both	Both	Both	Both	Both	Both	Both	Both	Both	Both	Both	Both	Both	Both	Both	Both	Both	Both	Both	Both	Both	Both	Both	Both	Both	Both	Both
ENSG00000152433	ZNF547	ENSG00000131115	ZNF227	Hughes data	Both	Both	Both	Both	Both	Both	Both	Both	Both	Both	Both	Both	Both	Both	Both not	Bait	Both	Both	Both	Both	Both	Both	Both	Both	Both	Both	Both	Both	Both	Both	Both	Both	Both	Both	Both	Both	Both	Both	Both	Both	Both	Both	Both	Both	Both
ENSG00000152433	ZNF547	ENSG00000132485	ZRANB2	Hughes data	Both	Both	Both	Both	Both	Both	Both	Both	Both	Both	Both	Both	Both	Both	Prey	Both	Both	Both	Both	Both	Both	Both	Both	Both	Both	Both	Both	Both	Both	Both	Both	Both	Both	Both	Both	Both	Both	Both	Both	Both	Both	Both	Both	Both	Both
ENSG00000152433	ZNF547	ENSG00000136485	DCAF7	Hughes data	Both	Both	Both	Both	Both	Both	Both	Both	Both	Both	Both	Both	Both	Both	Prey	Both	Both	Both	Both	Both	Both	Both	Both	Both	Both	Both	Both	Both	Both	Both	Both	Both	Both	Both	Both	Both	Both	Both	Both	Both	Both	Both	Both	Both	Both
ENSG00000152433	ZNF547	ENSG00000137309	HMGA1	Hughes data	Both	Both	Both	Both	Both	Both	Both	Both	Both	Both	Both	Both	Both	Both	Prey	Both	Both	Both	Both	Both	Both	Both	Both	Both	Both	Both	Both	Both	Both	Both	Both	Both	Both	Both	Both	Both	Both	Both	Both	Both	Both	Both	Both	Both	Both
ENSG00000152433	ZNF547	ENSG00000137807	KIF23	Hughes data	Both	Both	Both	Both	Both	Both	Both	Both	Both	Both	Both	Both	Both	Both	Both not	Both	Both	Both	Both	Both	Both	Both	Both	Both	Both	Both	Both	Both	Both	Both	Both	Both	Both	Both	Both	Both	Both	Both	Both	Both	Both	Both	Both	Both	Both
ENSG00000152433	ZNF547	ENSG00000140395	WDR61	Hughes data	Both	Both	Both	Both	Both	Both	Both	Both	Both	Both	Both	Both	Both	Both	Prey	Both	Both	Both	Both	Both	Both	Both	Both	Both	Both	Both	Both	Both	Both	Both	Both	Both	Both	Both	Both	Both	Both	Both	Both	Both	Both	Both	Both	Both	Both
ENSG00000152433	ZNF547	ENSG00000149923	PPP4C	Hughes data	Both	Both	Both	Both	Both	Both	Both	Both	Both	Both	Both	Both	Both	Both	Prey	Both	Both	Both	Both	Both	Both	Both	Both	Both	Both	Both	Both	Both	Both	Both	Both	Both	Both	Both	Both	Both	Both	Both	Both	Both	Both	Both	Both	Both	Both
ENSG00000152433	ZNF547	ENSG00000158941	CCAR2	Hughes data	Both	Both	Both	Both	Both	Both	Both	Both	Both	Both	Both	Both	Both	Both	Prey	Both	Both	Both	Both	Both	Both	Both	Both	Both	Both	Both	Both	Both	Both	Both	Both	Both	Both	Both	Both	Both	Both	Both	Both	Both	Both	Both	Both	Both	Both
ENSG00000152433	ZNF547	ENSG00000160789	LMNA	Hughes data	Both	Both	Both	Both	Both	Both	Both	Both	Both	Both	Both	Both	Both	Both	Prey	Both	Both	Both	Both	Both	Both	Both	Both	Both	Both	Both	Both	Both	Both	Both	Both	Both	Both	Both	Both	Both	Both	Both	Both	Both	Both	Both	Both	Both	Both
ENSG00000152433	ZNF547	ENSG00000162923	WDR26	Hughes data	Both	Both	Both	Both	Both	Both	Both	Both	Both	Both	Both	Both	Both	Both	Prey	Both	Both	Both	Both	Both	Both	Both	Both	Both	Both	Both	Both	Both	Both	Both	Both	Both	Both	Both	Both	Both	Both	Both	Both	Both	Both	Both	Both	Both	Both
ENSG00000152433	ZNF547	ENSG00000164733	CTSB	Hughes data	Both	Both	Both	Both	Both	Both	Both	Both	Both	Both	Both	Both	Both	Both	Prey	Both	Both	Both	Both	Both	Both	Both	Both	Both	Both	Both	Both	Both	Both	Both	Both	Both	Both	Both	Both	Both	Both	Both	Both	Both	Both	Both	Both	Both	Both
ENSG00000152433	ZNF547	ENSG00000165916	PSMC3	Hughes data	Both	Both	Both	Both	Both	Both	Both	Both	Both	Both	Both	Both	Both	Both	Prey	Both	Both	Both	Both	Both	Both	Both	Both	Both	Both	Both	Both	Both	Both	Both	Both	Both	Both	Both	Both	Both	Both	Both	Both	Both	Both	Both	Both	Both	Both
ENSG00000152433	ZNF547	ENSG00000172466	ZNF24	Hughes data	Both	Both	Both	Both	Both	Both	Both	Both	Both	Both	Both	Both	Both	Both	Prey	Both	Both	Both	Both	Both	Both	Both	Both	Both	Both	Both	Both	Both	Both	Both	Both	Both	Both	Both	Both	Both	Both	Both	Both	Both	Both	Both	Both	Both	Both
ENSG00000152433	ZNF547	ENSG00000175029	CTBP2	Hughes data	Both	Both	Both	Both	Both	Both	Both	Both	Both	Both	Both	Both	Both	Both	Prey	Both	Both	Both	Both	Both	Both	Both	Both	Both	Both	Both	Both	Both	Both	Both	Both	Both	Both	Both	Both	Both	Both	Both	Both	Both	Both	Both	Both	Both	Both
ENSG00000152433	ZNF547	ENSG00000177885	GRB2	Hughes data	Both	Both	Both	Both	Both	Both	Both	Both	Both	Both	Both	Both	Both	Both	Prey	Both	Both	Both	Both	Both	Both	Both	Both	Both	Both	Both	Both	Both	Both	Both	Both	Both	Both	Both	Both	Both	Both	Both	Both	Both	Both	Both	Both	Both	Both
ENSG00000152433	ZNF547	ENSG00000184897	H1FX	Hughes data	Both	Both	Both	Both	Both	Both	Both	Both	Both	Both	Both	Both	Both	Both	Prey	Both	Both	Both	Both	Both	Both	Both	Both	Both	Both	Both	Both	Both	Both	Both	Both	Both	Both	Both	Both	Both	Both	Both	Both	Both	Both	Both	Both	Both	Both
ENSG00000152433	ZNF547	ENSG00000186432	KPNA4	Hughes data	Both	Both	Both	Both	Both	Both	Both	Both	Both	Both	Both	Both	Both	Both	Prey	Both	Both	Both	Both	Both	Both	Both	Both	Both	Both	Both	Both	Both	Both	Both	Both	Both	Both	Both	Both	Both	Both	Both	Both	Both	Both	Both	Both	Both	Both
ENSG00000152433	ZNF547	ENSG00000187555	USP7	Hughes data	Both	Both	Both	Both	Both	Both	Both	Both	Both	Both	Both	Both	Both	Both	Prey	Both	Both	Both	Both	Both	Both	Both	Both	Both	Both	Both	Both	Both	Both	Both	Both	Both	Both	Both	Both	Both	Both	Both	Both	Both	Both	Both	Both	Both	Both
ENSG00000152433	ZNF547	ENSG00000196081	ZNF724P	Hughes data	Both	Both	Both	Both	Both	Both	Both	Both	Both	Both	Both	Both	Both	Both	Prey	Both	Both	Both	Both	Both	Both	Both	Both	Both	Both	Both	Both	Both	Both	Both	Both	Both	Both	Both	Both	Both	Both	Both	Both	Both	Both	Both	Both	Both	Both
ENSG00000152433	ZNF547	ENSG00000196591	HDAC2	Hughes data	Both	Both	Both	Both	Both	Both	Both	Both	Both	Both	Both	Both	Both	Both	Prey	Both	Both	Both	Both	Both	Both	Both	Both	Both	Both	Both	Both	Both	Both	Both	Both	Both	Both	Both	Both	Both	Both	Both	Both	Both	Both	Both	Both	Both	Both
ENSG00000152433	ZNF547	ENSG00000197714	ZNF460	Hughes data	Both	Both	Both	Both	Both	Both	Both	Both	Both	Both	Both	Both	Bait	Both	Both not	Bait	Both	Both	Both	Both	Both	Both	Both	Both	Both	Both	Both	Both	Both	Both	Both	Both	Both	Both	Both	Both	Both	Both	Both	Both	Both	Both	Both	Both	Both
ENSG00000152433	ZNF547	ENSG00000198315	ZKSCAN8	Hughes data	Both	Both	Both	Both	Both	Both	Both	Both	Both	Both	Both	Both	Both	Both	Prey	Bait	Both	Both	Both	Both	Both	Both	Both	Both	Both	Both	Both	Both	Both	Both	Both	Both	Both	Both	Both	Both	Both	Both	Both	Both	Both	Both	Both	Both	Both
ENSG00000152433	ZNF547	ENSG00000198824	CHAMP1	Hughes data	Both	Both	Both	Both	Both	Both	Both	Both	Both	Both	Both	Both	Both	Both	Prey	Bait	Both	Both	Both	Both	Both	Both	Both	Both	Both	Both	Both	Both	Both	Both	Both	Both	Both	Both	Both	Both	Both	Both	Both	Both	Both	Both	Both	Both	Both
ENSG00000152433	ZNF547	ENSG00000198901	PRC1	Hughes data	Both	Both	Both	Both	Both	Both	Both	Both	Both	Both	Both	Both	Both	Both	Prey	Both	Both	Both	Both	Both	Both	Both	Both	Both	Both	Both	Both	Both	Both	Both	Both	Both	Both	Both	Both	Both	Both	Both	Both	Both	Both	Both	Both	Both	Both
ENSG00000152433	ZNF547	ENSG00000204524	ZNF805	Hughes data	Both	Both	Both	Both	Both	Both	Both	Both	Both	Both	Both	Both	Both	Both	Both not	Both	Both	Both	Both	Both	Both	Both	Both	Both	Both	Both	Both	Both	Both	Both	Both	Both	Both	Both	Both	Both	Both	Both	Both	Both	Both	Both	Both	Both	Both
ENSG00000152433	ZNF547	ENSG00000204628	GNB2L1	Hughes data	Both	Both	Both	Both	Both	Both	Both	Both	Both	Both	Both	Both	Both	Both	Prey	Both	Both	Both	Both	Both	Both	Both	Both	Both	Both	Both	Both	Both	Both	Both	Both	Both	Both	Both	Both	Both	Both	Both	Both	Both	Both	Both	Both	Both	Both
ENSG00000152433	ZNF547	ENSG00000205903	ZNF316	Hughes data	Both	Both	Both	Both	Both	Bait	Both	Bait	Both	Both	Both	Both	Both	Both	Prey	Both	Both	Both	Both	Both	Both	Both	Both	Both	Both	Both	Both	Both	Both	Both	Both	Both	Both	Both	Both	Both	Both	Both	Both	Both	Both	Both	Both	Both	Both
ENSG00000152433	ZNF547	ENSG00000213619	NDUFS3	Hughes data	Both	Both	Both	Both	Both	Both	Both	Both	Both	Both	Both	Both	Both	Both	Prey	Both	Both	Both	Both	Both	Both	Both	Both	Both	Both	Both	Both	Both	Both	Both	Both	Both	Both	Both	Both	Both	Both	Both	Both	Both	Both	Both	Both	Both	Both
ENSG00000152433	ZNF547	ENSG00000240694	PNMA2	Hughes data	Both	Both	Both	Both	Both	Bait	Both	Both	Both	Both	Both	Both	Both	Both	Prey	Both	Both	Both	Both	Both	Both	Both	Both	Both	Both	Both	Both	Both	Both	Bait	Both	Both	Both	Both	Both	Both	Both	Both	Both	Both	Both	Both	Both	Both	Both
ENSG00000152433	ZNF547	ENSG00000263002	ZNF234	Hughes data	Both	Both	Both	Both	Both	Both	Both	Both	Both	Both	Both	Both	Both	Both	Prey	Both	Both	Both	Both	Both	Both	Both	Both	Both	Both	Both	Both	Both	Both	Both	Both	Both	Both	Both	Both	Both	Both	Both	Both	Both	Both	Both	Both	Both	Both
ENSG00000152433	ZNF547	ENSG00000274287	SCRIB	Hughes data	Both	Both	Both	Both	Both	Both	Both	Both	Both	Both	Both	Both	Both	Both	Both not	Bait	Both	Both	Both	Both	Both	Both	Both	Both	Both	Both	Both	Bait	Bait	Bait	Both	Both	Both	Both	Both	Both	Both	Both	Both	Both	Both	Both	Both	Both	Both
ENSG00000152433	ZNF547	ENSG00000278053	DDX52	Hughes data	Both	Both	Both	Both	Both	Both	Both	Both	Both	Both	Both	Both	Both	Both	Prey	Both	Both	Both	Both	Both	Both	Both	Both	Both	Both	Both	Both	Both	Both	Both	Both	Both	Both	Both	Both	Both	Both	Both	Both	Both	Both	Both	Both	Both	Both
ENSG00000152454	ZNF256	ENSG00000130726	KAP1	Trono data	Both	Both	Both	Both	Both	Both	Both	Both	Both	Both	Both	Both	Both	Both	Prey	Prey	Both	Both	Both	Both	Both	Both	Both	Both	Both	Both	Both	Both	Both	Both	Both	Both	Both	Both	Both	Both	Both	Both	Both	Both	Both	Both	Both	Both	Both
ENSG00000154957	ZNF18	ENSG00000001497	LAS1L	Hughes data	Both	Both	Both	Both	Both	Both	Both	Both	Both	Both	Both	Both	Both	Both	Both	Both	Both	Both	Both	Both	Both	Both	Both	Both	Both	Both	Both	Both	Both	Both	Both	Both	Both	Both	Both	Both	Both	Both	Both	Both	Both	Both	Both	Both	Both
ENSG00000154957	ZNF18	ENSG00000030066	NUP160	Hughes data	Both	Both	Both	Both	Both	Both	Both	Both	Both	Both	Both	Both	Both	Both	Both	Both	Both	Both	Both	Both	Both	Both	Both	Both	Both	Both	Both	Both	Both	Both	Both	Both	Both	Both	Both	Both	Both	Both	Both	Both	Both	Both	Both	Both	Both
ENSG00000154957	ZNF18	ENSG00000047634	SCML1	Hughes data	Both	Both	Both	Both	Both	Both	Both	Both	Both	Both	Both	Both	Both	Both	Both	Both	Both	Both	Both	Both	Both	Both	Both	Both	Both	Both	Both	Both	Both	Both	Both	Both	Both	Both	Both	Both	Both	Both	Both	Both	Both	Both	Both	Both	Both
ENSG00000154957	ZNF18	ENSG00000070814	TCOF1	Hughes data	Both	Both	Both	Both	Both	Both	Both	Both	Both	Both	Both	Both	Both	Both	Both	Both	Both	Both	Both	Both	Both	Both	Both	Both	Both	Both	Both	Both	Both	Both	Both	Both	Both	Both	Both	Both	Both	Both	Both	Both	Both	Both	Both	Both	Both
ENSG00000154957	ZNF18	ENSG00000083838	ZNF446	Hughes data	Both	Both	Both	Both	Both	Both	Both	Both	Both	Both	Both	Both	Bait	Both	Bait	Both	Both	Both	Both	Both	Both	Both	Both	Both	Both	Both	Both	Bait	Both	Bait	Both	Both	Both	Both	Both	Both	Both	Both	Both	Both	Both	Both	Bait	Both	Both
ENSG00000154957	ZNF18	ENSG00000087191	PSMC5	Hughes data	Both	Both	Both	Both	Both	Both	Both	Both	Both	Both	Both	Both	Both	Both	Both	Both	Both	Both	Both	Both	Both	Both	Both	Both	Both	Both	Both	Both	Both	Both	Both	Both	Both	Both	Both	Both	Both	Both	Both	Both	Both	Both	Both	Both	Both
ENSG00000154957	ZNF18	ENSG00000102226	USP11	Hughes data	Both	Both	Both	Both	Both	Both	Both	Both	Both	Both	Both	Both	Both	Both	Both	Both	Both	Both	Both	Both	Both	Both	Both	Both	Both	Both	Both	Both	Both	Both	Both	Both	Both	Both	Both	Both	Both	Both	Both	Both	Both	Both	Both	Both	Both
ENSG00000154957	ZNF18	ENSG00000108344	PSMD3	Hughes data	Both	Both	Both	Both	Both	Both	Both	Both	Both	Both	Both	Both	Both	Both	Both	Both	Both	Both	Both	Both	Both	Both	Both	Both	Both	Both	Both	Both	Both	Both	Both	Both	Both	Both	Both	Both	Both	Both	Both	Both	Both	Both	Both	Both	Both
ENSG00000154957	ZNF18	ENSG00000108561	C1QBP	Hughes data	Both	Both	Both	Both	Both	Both	Both	Both	Both	Both	Both	Both	Both	Both	Both	Both	Both	Both	Both	Both	Both	Both	Both	Both	Both	Both	Both	Both	Both	Both	Both	Both	Both	Both	Both	Both	Both	Both	Both	Both	Both	Both	Both	Both	Both
ENSG00000154957	ZNF18	ENSG00000121413	ZSCAN18	Hughes data	Both	Both	Both	Both	Both	Both	Both	Both	Both	Both	Both	Both	Both	Both	Both	Both	Both	Both	Both	Both	Both	Both	Both	Both	Both	Both	Both	Both	Both	Both	Both	Both	Both	Both	Both	Both	Both	Both	Both	Both	Both	Both	Both	Both	Both
ENSG00000154957	ZNF18	ENSG00000130726	KAP1	Hughes data	Both	Both	Both	Both	Both	Both	Both	Both	Both	Both	Both	Both	Both	Both	Both	Both	Both	Both	Both	Both	Both	Both	Both	Both	Both	Both	Both	Both	Both	Both	Both	Both	Both	Both	Both	Both	Both	Both	Both	Both	Both	Both	Both	Both	Both
ENSG00000154957	ZNF18	ENSG00000137309	HMGA1	Hughes data	Both	Both	Both	Both	Both	Both	Both	Both	Both	Both	Both	Both	Both	Both	Both	Both	Both	Both	Both	Both	Both	Both	Both	Both	Both	Both	Both	Both	Both	Both	Both	Both	Both	Both	Both	Both	Both	Both	Both	Both	Both	Both	Both	Both	Both
ENSG00000154957	ZNF18	ENSG00000160208	RRP1B	Hughes data	Both	Both	Both	Both	Both	Both	Both	Both	Both	Both	Both	Both	Both	Both	Both	Both	Both	Both	Both	Both	Both	Both	Both	Both	Both	Both	Both	Both	Both	Both	Both	Both	Both	Both	Both	Both	Both	Both	Both	Both	Both	Both	Both	Both	Both
ENSG00000154957	ZNF18	ENSG00000165732	DDX21	Trono data	Both	Both	Both	Both	Both	Both	Both	Both	Both	Both	Both	Both	Both	Both	Both	Both	Both	Both	Both	Both	Both	Both	Both	Both	Both	Both	Both	Both	Both	Both	Both	Both	Both	Both	Both	Both	Both	Both	Both	Both	Both	Both	Both	Both	Both
ENSG00000154957	ZNF18	ENSG00000171222	SCAND1	Hughes data	Both	Both	Both	Both	Both	Both	Both	Both	Both	Both	Both	Both	Both	Both	Both	Both	Both	Both	Both	Both	Both	Both	Both	Both	Both	Both	Both	Both	Both	Both	Both	Both	Both	Both	Both	Both	Both	Both	Both	Both	Both	Both	Bait	Bait	Bait
ENSG00000154957	ZNF18	ENSG00000171490	RSL1D1	Trono data	Both	Both	Both	Both	Both	Both	Both	Both	Both	Both	Both	Both	Both	Both	Both	Both	Both	Both	Both	Both	Both	Both	Both	Both	Both	Both	Both	Both	Both	Both	Both	Both	Both	Both	Both	Both	Both	Both	Both	Both	Both	Both	Both	Both	Both
ENSG00000154957	ZNF18	ENSG00000172466	ZNF24	Hughes data	Both	Both	Both	Both	Both	Both	Both	Both	Both	Both	Both	Both	Both	Both	Both	Both	Both	Both	Both	Both	Both	Both	Both	Both	Both	Both	Both	Both	Both	Both	Both	Both	Both	Both	Both	Both	Both	Both	Both	Both	Both	Both	Both	Both	Both
ENSG00000154957	ZNF18	ENSG00000184897	H1FX	Hughes data	Both	Both	Both	Both	Both	Both	Both	Both	Both	Both	Both	Both	Both	Both	Both	Both	Both	Both	Both	Both	Both	Both	Both	Both	Both	Both	Both	Both	Both	Both	Both	Both	Both	Both	Both	Both	Both	Both	Both	Both	Both	Both	Both	Both	Both
ENSG00000154957	ZNF18	ENSG00000204628	GNB2L1	Hughes data	Both	Both	Both	Both	Both	Both	Both	Both	Both	Both	Both	Both	Both	Both	Both	Both	Both	Both	Both	Both	Both	Both	Both	Both	Both	Both	Both	Both	Both	Both	Both	Both	Both	Both	Both	Both	Both	Both	Both	Both	Both	Both	Both	Both	Both
ENSG00000154957	ZNF18	ENSG00000276043	UHRF1	Hughes data	Both	Both	Both	Both	Both	Both	Both	Both	Both	Both	Both	Both	Both	Both	Both	Bait	Both	Both	Both	Both	Both	Both	Both	Both	Both	Both	Both	Both	Both	Both	Both	Both	Both	Both	Both	Both	Both	Both	Both	Both	Both	Both	Both	Both	Both
ENSG00000159885	ZNF222	ENSG00000094916	CBX5	Trono data	Both	Both	Both	Both	Both	Both	Both	Both	Both	Both	Both	Both	Both	Both	Both	Prey	Both	Both	Both	Both	Both	Both	Both	Both	Both	Both	Both	Both	Both	Both	Both	Both	Both	Both	Both	Both	Both	Both	Both	Both	Both	Both	Both	Both	Both
ENSG00000159885	ZNF222	ENSG00000104517	UBR5	Trono data	Both	Both	Both	Both	Both	Both	Both	Both	Both	Both	Both	Both	Both	Both	Both	Prey	Both	Both	Both	Both	Both	Both	Both	Both	Both	Both	Both	Both	Both	Both	Both	Both	Both	Both	Both	Both	Both	Both	Both	Both	Both	Both	Both	Both	Both
ENSG00000159885	ZNF222	ENSG00000104695	PPP2CB	Trono data	Both	Both	Both	Both	Both	Both	Both	Both	Both	Both	Both	Both	Both	Both	Both	Prey	Both	Both	Both	Both	Both	Both	Both	Both	Both	Both	Both	Both	Both	Both	Both	Both	Both	Both	Both	Both	Both	Both	Both	Both	Both	Both	Both	Both	Both
ENSG00000159885	ZNF222	ENSG00000115241	PPM1G	Trono data	Both	Both	Both	Both	Both	Both	Both	Both	Both	Both	Both	Both	Both	Both	Both	Prey	Both	Both	Both	Both	Both	Both	Both	Both	Both	Both	Both	Both	Both	Both	Both	Both	Both	Both	Both	Both	Both	Both	Both	Both	Both	Both	Both	Both	Both
ENSG00000159885	ZNF222	ENSG00000122565	CBX3	Trono data	Both	Both	Both	Both	Both	Both	Both	Both	Both	Both	Both	Both	Both	Both	Both	Prey	Both	Both	Both	Both	Both	Both	Both	Both	Both	Both	Both	Both	Both	Both	Both	Both	Both	Both	Both	Both	Both	Both	Both	Both	Both	Both	Both	Both	Both
ENSG00000159885	ZNF222	ENSG00000130726	KAP1	Trono data	Both	Both	Both	Both	Both	Both	Both	Both	Both	Both	Both	Both	Both	Both	Both	Prey	Both	Both	Both	Both	Both	Both	Both	Both	Both	Both	Both	Both	Both	Both	Both	Both	Both	Both	Both	Both	Both	Both	Both	Both	Both	Both	Both	Both	Both
ENSG00000159885	ZNF222	ENSG00000197312	DDI2	Trono data	Both	Both	Both	Both	Both	Both	Both	Both	Both	Both	Both	Both	Both	Both	Both	Prey	Both	Both	Both	Both	Both	Both	Both	Both	Both	Both	Both	Both	Both	Both	Both	Both	Both	Both	Both	Both	Both	Both	Both	Both	Both	Both	Both	Both	Both
ENSG00000160908	ZNF394	ENSG00000030066	NUP160	Hughes data	Both	Both	Both	Both	Both	Both	Both	Both	Both	Both	Both	Both	Both	Both	Both	Both	Both	Both	Both	Both	Both	Both	Both	Both	Both	Both	Both	Both	Both	Both	Both	Both	Both	Both	Both	Both	Both	Both	Both	Both	Both	Both	Both	Both	Both
ENSG00000160908	ZNF394	ENSG00000047410	TPR	Hughes data	Both	Both	Both	Both	Both	Both	Both	Both	Both	Both	Both	Both	Both	Both	Both	Both	Both	Both	Both	Both	Both	Both	Both	Both	Both	Both	Both	Both	Both	Both	Both	Both	Both	Both	Both	Both	Both	Both	Both	Both	Both	Both	Both	Both	Both
ENSG00000160908	ZNF394	ENSG00000070814	TCOF1	Hughes data	Both	Both	Both	Both	Both	Both	Both	Both	Both	Both	Both	Both	Both	Both	Both	Both	Both	Both	Both	Both	Both	Both	Both	Both	Both	Both	Both	Both	Both	Both	Both	Both	Both	Both	Both	Both	Both	Both	Both	Both	Both	Both	Both	Both	Both
ENSG00000160908	ZNF394	ENSG00000088205	DDX18	Hughes data	Both	Both	Both	Both	Both	Both	Both	Both	Both	Both	Both	Both	Both	Both	Both	Both	Both	Both	Both	Both	Both	Both	Both	Both	Both	Both	Both	Both	Both	Both	Both	Both	Both	Both	Both	Both	Both	Both	Both	Both	Both	Both	Both	Both	Both
ENSG00000160908	ZNF394	ENSG00000088986	DYNLL1	Hughes data	Both	Both	Both	Both	Both	Both	Both	Both	Both	Both	Both	Both	Both	Both	Both	Both	Both	Both	Both	Both	Both	Both	Both	Both	Both	Both	Both	Both	Both	Both	Both	Both	Both	Both	Both	Both	Both	Both	Both	Both	Both	Both	Both	Both	Both
ENSG00000160908	ZNF394	ENSG00000100836	PABPN1	Hughes data	Both	Both	Both	Both	Both	Both	Both	Both	Both	Both	Both	Both	Both	Both	Both	Both	Both	Both	Both	Both	Both	Both	Both	Both	Both	Both	Both	Both	Both	Both	Both	Both	Both	Both	Both	Both	Both	Both	Both	Both	Both	Both	Both	Both	Both
ENSG00000160908	ZNF394	ENSG00000108344	PSMD3	Hughes data	Both	Both	Both	Both	Both	Both	Both	Both	Both	Both	Both	Both	Both	Both	Both	Both	Both	Both	Both	Both	Both	Both	Both	Both	Both	Both	Both	Both	Both	Both	Both	Both	Both	Both	Both	Both	Both	Both	Both	Both	Both	Both	Both	Both	Both
ENSG00000160908	ZNF394	ENSG00000108561	C1QBP	Hughes data	Both	Both	Both	Both	Both	Both	Both	Both	Both	Both	Both	Both	Both	Both	Both	Both	Both	Both	Both	Both	Both	Both	Both	Both	Both	Both	Both	Both	Both	Both	Both	Both	Both	Both	Both	Both	Both	Both	Both	Both	Both	Both	Both	Both	Both
ENSG00000160908	ZNF394	ENSG00000113569	NUP155	Hughes data	Both	Both	Both	Both	Both	Both	Both	Both	Both	Both	Both	Both	Both	Both	Both	Both	Both	Both	Both	Both	Both	Both	Both	Both	Both	Both	Both	Both	Both	Both	Both	Both	Both	Both	Both	Both	Both	Both	Both	Both	Both	Both	Both	Both	Both
ENSG00000160908	ZNF394	ENSG00000122359	ANXA11	Hughes data	Both	Both	Both	Both	Both	Both	Both	Both	Both	Both	Both	Both	Both	Both	Both	Both	Both	Both	Both	Both	Both	Both	Both	Both	Both	Both	Both	Both	Both	Both	Both	Both	Both	Both	Both	Both	Both	Both	Both	Both	Both	Both	Both	Both	Both
ENSG00000160908	ZNF394	ENSG00000126254	RBM42	Hughes data	Both	Both	Both	Both	Both	Both	Both	Both	Both	Both	Both	Both	Both	Both	Both	Both	Both	Both	Both	Both	Both	Both	Both	Both	Both	Both	Both	Both	Both	Both	Both	Both	Both	Both	Both	Both	Both	Both	Both	Both	Both	Both	Both	Both	Both
ENSG00000160908	ZNF394	ENSG00000130726	KAP1	Hughes data	Both	Both	Both	Both	Both	Both	Both	Both	Both	Both	Both	Both	Both	Both	Both	Both	Both	Both	Both	Both	Both	Both	Both	Both	Both	Both	Both	Both	Both	Both	Both	Both	Both	Both	Both	Both	Both	Both	Both	Both	Both	Both	Both	Both	Both
ENSG00000160908	ZNF394	ENSG00000137309	HMGA1	Hughes data	Both	Both	Both	Both	Both	Both	Both	Both	Both	Both	Both	Both	Both	Both	Both	Both	Both	Both	Both	Both	Both	Both	Both	Both	Both	Both	Both	Both	Both	Both	Both	Both	Both	Both	Both	Both	Both	Both	Both	Both	Both	Both	Both	Both	Both
ENSG00000160908	ZNF394	ENSG00000140464	PML	Hughes data	Both	Both	Both	Both	Both	Both	Both	Both	Both	Both	Both	Both	Both	Both	Both	Both	Both	Both	Both	Both	Both	Both	Both	Both	Both	Both	Both	Both	Both	Both	Both	Both	Both	Both	Both	Both	Both	Both	Both	Both	Both	Both	Both	Both	Both
ENSG00000160908	ZNF394	ENSG00000158941	CCAR2	Hughes data	Both	Both	Both	Both	Both	Both	Both	Both	Both	Both	Both	Both	Both	Both	Both	Both	Both	Both	Both	Both	Both	Both	Both	Both	Both	Both	Both	Both	Both	Both	Both	Both	Both	Both	Both	Both	Both	Both	Both	Both	Both	Both	Both	Both	Both
ENSG00000160908	ZNF394	ENSG00000160208	RRP1B	Hughes data	Both	Both	Both	Both	Both	Both	Both	Both	Both	Both	Both	Both	Both	Both	Both	Both	Both	Both	Both	Both	Both	Both	Both	Both	Both	Both	Both	Both	Both	Both	Both	Both	Both	Both	Both	Both	Both	Both	Both	Both	Both	Both	Both	Both	Both
ENSG00000160908	ZNF394	ENSG00000160789	LMNA	Hughes data	Both	Both	Both	Both	Both	Both	Both	Both	Both	Both	Both	Both	Both	Both	Both	Both	Both	Both	Both	Both	Both	Both	Both	Both	Both	Both	Both	Both	Both	Both	Both	Both	Both	Both	Both	Both	Both	Both	Both	Both	Both	Both	Both	Both	Both
ENSG00000160908	ZNF394	ENSG00000164733	CTSB	Hughes data	Both	Both	Both	Both	Both	Both	Both	Both	Both	Both	Both	Both	Both	Both	Both	Both	Both	Both	Both	Both	Both	Both	Both	Both	Both	Both	Both	Both	Both	Both	Both	Both	Both	Both	Both	Both	Both	Both	Both	Both	Both	Both	Both	Both	Both
ENSG00000160908	ZNF394	ENSG00000171222	SCAND1	Hughes data	Both	Both	Both	Both	Both	Both	Both	Both	Both	Both	Both	Both	Both	Both	Both	Both	Both	Both	Both	Both	Both	Both	Both	Both	Both	Both	Both	Both	Both	Both	Both	Both	Both	Both	Both	Both	Both	Both	Both	Both	Both	Both	Bait	Bait	Bait
ENSG00000160908	ZNF394	ENSG00000184897	H1FX	Hughes data	Both	Both	Both	Both	Both	Both	Both	Both	Both	Both	Both	Both	Both	Both	Both	Both	Both	Both	Both	Both	Both	Both	Both	Both	Both	Both	Both	Both	Both	Both	Both	Both	Both	Both	Both	Both	Both	Both	Both	Both	Both	Both	Both	Both	Both
ENSG00000160908	ZNF394	ENSG00000204628	GNB2L1	Hughes data	Both	Both	Both	Both	Both	Both	Both	Both	Both	Both	Both	Both	Both	Both	Both	Both	Both	Both	Both	Both	Both	Both	Both	Both	Both	Both	Both	Both	Both	Both	Both	Both	Both	Both	Both	Both	Both	Both	Both	Both	Both	Both	Both	Both	Both
ENSG00000160908	ZNF394	ENSG00000213619	NDUFS3	Hughes data	Both	Both	Both	Both	Both	Both	Both	Both	Both	Both	Both	Both	Both	Both	Both	Both	Both	Both	Both	Both	Both	Both	Both	Both	Both	Both	Both	Both	Both	Both	Both	Both	Both	Both	Both	Both	Both	Both	Both	Both	Both	Both	Both	Both	Both
ENSG00000160961	ZNF333	ENSG00000103266	STUB1	Trono data	Both	Both	Both	Both	Both	Both	Both	Both	Both	Both	Both	Both	Both	Both	Both	Both	Both	Both	Both	Both	Both	Both	Both	Both	Both	Both	Both	Both	Both	Both	Both	Both	Both	Both	Both	Both	Both	Both	Both	Both	Both	Both	Both	Both	Both
ENSG00000160961	ZNF333	ENSG00000108395	TRIM37	Trono data	Both	Both	Both	Both	Both	Both	Both	Both	Both	Both	Both	Both	Both	Both	Both	Both	Both	Both	Both	Both	Both	Both	Both	Both	Both	Both	Both	Both	Both	Both	Both	Both	Both	Both	Both	Both	Both	Both	Both	Both	Both	Both	Both	Both	Both
ENSG00000160961	ZNF333	ENSG00000112208	BAG2	Trono data	Both	Both	Both	Both	Both	Both	Both	Both	Both	Both	Both	Both	Both	Both	Both	Both	Both	Both	Both	Both	Both	Both	Both	Both	Both	Both	Both	Both	Both	Both	Both	Both	Both	Both	Both	Both	Both	Both	Both	Both	Both	Both	Both	Both	Both
ENSG00000160961	ZNF333	ENSG00000122565	CBX3	Trono data	Both	Both	Both	Both	Both	Both	Both	Both	Both	Both	Both	Both	Both	Both	Both	Both	Both	Both	Both	Both	Both	Both	Both	Both	Both	Both	Both	Both	Both	Both	Both	Both	Both	Both	Both	Both	Both	Both	Both	Both	Both	Both	Both	Both	Both
ENSG00000160961	ZNF333	ENSG00000122779	TRIM24	Trono data	Both	Both	Both	Both	Both	Both	Both	Both	Both	Both	Both	Both	Both	Both	Both	Both	Both	Both	Both	Both	Both	Both	Both	Both	Both	Both	Both	Both	Both	Both	Both	Both	Both	Both	Both	Both	Both	Both	Both	Both	Both	Both	Both	Both	Both
ENSG00000160961	ZNF333	ENSG00000125817	CENPB	Trono data	Both	Both	Both	Both	Both	Bait	Both	Both	Both	Both	Both	Both	Both	Both	Both	Both	Both	Both	Both	Both	Both	Both	Both	Both	Both	Both	Both	Both	Both	Bait	Both	Both	Both	Both	Both	Both	Both	Both	Both	Both	Both	Both	Both	Both	Both
ENSG00000160961	ZNF333	ENSG00000130726	KAP1	Trono data	Both	Both	Both	Both	Both	Both	Both	Both	Both	Both	Both	Both	Both	Both	Both	Both	Both	Both	Both	Both	Both	Both	Both	Both	Both	Both	Both	Both	Both	Both	Both	Both	Both	Both	Both	Both	Both	Both	Both	Both	Both	Both	Both	Both	Both
ENSG00000160961	ZNF333	ENSG00000135972	MRPS9	Trono data	Both	Both	Both	Both	Both	Both	Both	Both	Both	Both	Both	Both	Both	Both	Both	Both	Both	Both	Both	Both	Both	Both	Both	Both	Both	Both	Both	Both	Both	Both	Both	Both	Both	Both	Both	Both	Both	Both	Both	Both	Both	Both	Both	Both	Both
ENSG00000161298	ZNF382	ENSG00000001497	LAS1L	Hughes data	Both	Both	Both	Both	Both	Both	Both	Both	Both	Both	Both	Both	Both	Both	Both	Both	Both	Both	Both	Both	Both	Both	Both	Both	Both	Both	Both	Both	Both	Both	Both	Both	Both	Both	Both	Both	Both	Both	Both	Both	Both	Both	Both	Both	Both
ENSG00000161298	ZNF382	ENSG00000011243	AKAP8L	Hughes data	Both	Both	Both	Both	Both	Both	Both	Both	Both	Both	Both	Both	Both	Both	Both	Both	Both	Both	Both	Both	Both	Both	Both	Both	Both	Both	Both	Both	Both	Both	Both	Both	Both	Both	Both	Both	Both	Both	Both	Both	Both	Both	Both	Both	Both
ENSG00000161298	ZNF382	ENSG00000030066	NUP160	Hughes data	Both	Both	Both	Both	Both	Both	Both	Both	Both	Both	Both	Both	Both	Both	Both	Both	Both	Both	Both	Both	Both	Both	Both	Both	Both	Both	Both	Both	Both	Both	Both	Both	Both	Both	Both	Both	Both	Both	Both	Both	Both	Both	Both	Both	Both
ENSG00000161298	ZNF382	ENSG00000047634	SCML1	Hughes data	Both	Both	Both	Both	Both	Both	Both	Both	Both	Both	Both	Both	Both	Both	Both	Both	Both	Both	Both	Both	Both	Both	Both	Both	Both	Both	Both	Both	Both	Both	Both	Both	Both	Both	Both	Both	Both	Both	Both	Both	Both	Both	Both	Both	Both
ENSG00000161298	ZNF382	ENSG00000086758	HUWE1	Hughes data	Both	Both	Both	Both	Both	Both	Both	Both	Both	Both	Both	Both	Both	Both	Both	Both	Both	Both	Both	Both	Both	Both	Both	Both	Both	Both	Both	Both	Both	Both	Both	Both	Both	Both	Both	Both	Both	Both	Both	Both	Both	Both	Both	Both	Both
ENSG00000161298	ZNF382	ENSG00000088986	DYNLL1	Hughes data	Both	Both	Both	Both	Both	Both	Both	Both	Both	Both	Both	Both	Both	Both	Both	Both	Both	Both	Both	Both	Both	Both	Both	Both	Both	Both	Both	Both	Both	Both	Both	Both	Both	Both	Both	Both	Both	Both	Both	Both	Both	Both	Both	Both	Both
ENSG00000161298	ZNF382	ENSG00000103423	DNAJA3	Hughes data	Both	Both	Both	Both	Both	Both	Both	Both	Both	Both	Both	Both	Both	Both	Both	Both	Both	Both	Both	Both	Both	Both	Both	Both	Both	Both	Both	Bait	Bait	Bait	Both	Both	Both	Both	Both	Both	Both	Both	Both	Both	Bait	Both	Both	Both	Both
ENSG00000161298	ZNF382	ENSG00000105993	DNAJB6	Hughes data	Both	Both	Both	Both	Both	Both	Both	Both	Both	Both	Both	Both	Both	Both	Both	Both	Both	Both	Both	Both	Both	Both	Both	Both	Both	Both	Both	Both	Both	Both	Both	Both	Both	Both	Both	Both	Both	Both	Both	Both	Both	Both	Both	Both	Both
ENSG00000161298	ZNF382	ENSG00000106261	ZKSCAN1	Hughes data	Both	Both	Both	Both	Both	Both	Both	Both	Both	Both	Both	Both	Both	Both	Both	Both	Both	Both	Both	Both	Both	Both	Both	Both	Both	Both	Both	Both	Both	Both	Both	Both	Both	Both	Both	Both	Both	Both	Both	Both	Both	Both	Both	Both	Both
ENSG00000161298	ZNF382	ENSG00000108561	C1QBP	Hughes data	Both	Both	Both	Both	Both	Both	Both	Both	Both	Both	Both	Both	Both	Both	Both	Both	Both	Both	Both	Both	Both	Both	Both	Both	Both	Both	Both	Both	Both	Both	Both	Both	Both	Both	Both	Both	Both	Both	Both	Both	Both	Both	Both	Both	Both
ENSG00000161298	ZNF382	ENSG00000110075	PPP6R3	Hughes data	Both	Both	Both	Both	Both	Both	Both	Both	Both	Both	Both	Both	Both	Both	Both	Both	Both	Both	Both	Both	Both	Both	Both	Both	Both	Both	Both	Both	Both	Both	Both	Both	Both	Both	Both	Both	Both	Both	Both	Both	Both	Both	Both	Both	Both
ENSG00000161298	ZNF382	ENSG00000113569	NUP155	Hughes data	Both	Both	Both	Both	Both	Both	Both	Both	Both	Both	Both	Both	Both	Both	Both	Both	Both	Both	Both	Both	Both	Both	Both	Both	Both	Both	Both	Both	Both	Both	Both	Both	Both	Both	Both	Both	Both	Both	Both	Both	Both	Both	Both	Both	Both
ENSG00000161298	ZNF382	ENSG00000116478	HDAC1	Hughes data	Both	Both	Both	Both	Both	Both	Both	Both	Both	Both	Both	Both	Both	Both	Both	Both	Both	Both	Both	Both	Both	Both	Both	Both	Both	Both	Both	Both	Both	Both	Both	Both	Both	Both	Both	Both	Both	Both	Both	Both	Both	Both	Both	Both	Both
ENSG00000161298	ZNF382	ENSG00000122565	CBX3	Trono data	Both	Both	Both	Both	Both	Both	Both	Both	Both	Both	Both	Both	Both	Both	Both	Both	Both	Both	Both	Both	Both	Both	Both	Both	Both	Both	Both	Both	Both	Both	Both	Both	Both	Both	Both	Both	Both	Both	Both	Both	Both	Both	Both	Both	Both
ENSG00000161298	ZNF382	ENSG00000125484	GTF3C4	Hughes data	Both	Both	Both	Both	Both	Both	Both	Both	Both	Both	Both	Both	Both	Both	Both	Both	Both	Both	Both	Both	Both	Both	Both	Both	Both	Both	Both	Both	Both	Both	Both	Both	Both	Both	Both	Both	Both	Both	Both	Both	Both	Both	Both	Both	Both
ENSG00000161298	ZNF382	ENSG00000125817	CENPB	Hughes data	Both	Both	Both	Both	Both	Bait	Both	Both	Both	Both	Both	Both	Both	Both	Both	Both	Both	Both	Both	Both	Both	Both	Both	Both	Both	Both	Both	Both	Both	Bait	Both	Both	Both	Both	Both	Both	Both	Both	Both	Both	Both	Both	Both	Both	Both
ENSG00000161298	ZNF382	ENSG00000130726	KAP1	Hughes data; Trono data	Both	Both	Both	Both	Both	Both	Both	Both	Both	Both	Both	Both	Both	Both	Both	Both	Both	Both	Both	Both	Both	Both	Both	Both	Both	Both	Both	Both	Both	Both	Both	Both	Both	Both	Both	Both	Both	Both	Both	Both	Both	Both	Both	Both	Both
ENSG00000161298	ZNF382	ENSG00000133704	IPO8	Trono data	Both	Both	Both	Both	Both	Both	Both	Both	Both	Both	Both	Both	Both	Both	Bait	Both	Both	Both	Both	Both	Both	Both	Both	Both	Both	Both	Both	Both	Both	Both	Both	Both	Both	Both	Both	Both	Both	Both	Both	Both	Both	Both	Both	Both	Both
ENSG00000161298	ZNF382	ENSG00000149923	PPP4C	Hughes data	Both	Both	Both	Both	Both	Both	Both	Both	Both	Both	Both	Both	Both	Both	Both	Both	Both	Both	Both	Both	Both	Both	Both	Both	Both	Both	Both	Both	Both	Both	Both	Both	Both	Both	Both	Both	Both	Both	Both	Both	Both	Both	Both	Both	Both
ENSG00000161298	ZNF382	ENSG00000151748	SAV1	Hughes data	Both	Both	Both	Both	Both	Both	Both	Both	Both	Both	Both	Both	Both	Both	Bait	Both	Both	Both	Both	Both	Both	Both	Both	Both	Both	Both	Both	Both	Both	Both	Both	Both	Both	Both	Both	Both	Both	Both	Both	Both	Both	Both	Both	Both	Both
ENSG00000161298	ZNF382	ENSG00000155561	NUP205	Hughes data	Both	Both	Both	Both	Both	Both	Both	Both	Both	Both	Both	Both	Both	Both	Both	Both	Both	Both	Both	Both	Both	Both	Both	Both	Both	Both	Both	Both	Both	Both	Both	Both	Both	Both	Both	Both	Both	Both	Both	Both	Both	Both	Both	Both	Both
ENSG00000161298	ZNF382	ENSG00000159692	CTBP1	Hughes data	Both	Both	Both	Both	Both	Both	Both	Both	Both	Both	Both	Both	Both	Both	Both	Both	Both	Both	Both	Both	Both	Both	Both	Both	Both	Both	Both	Both	Both	Both	Both	Both	Both	Both	Both	Both	Both	Both	Both	Both	Both	Both	Both	Both	Both
ENSG00000161298	ZNF382	ENSG00000162408	NOL9	Hughes data	Both	Both	Both	Both	Both	Both	Both	Both	Both	Both	Both	Both	Both	Both	Both	Both	Both	Both	Both	Both	Both	Both	Both	Both	Both	Both	Both	Both	Both	Both	Both	Both	Both	Both	Both	Both	Both	Both	Both	Both	Both	Both	Both	Both	Both
ENSG00000161298	ZNF382	ENSG00000164733	CTSB	Hughes data	Both	Both	Both	Both	Both	Both	Both	Both	Both	Both	Both	Both	Both	Both	Both	Both	Both	Both	Both	Both	Both	Both	Both	Both	Both	Both	Both	Both	Both	Both	Both	Both	Both	Both	Both	Both	Both	Both	Both	Both	Both	Both	Both	Both	Both
ENSG00000161298	ZNF382	ENSG00000167635	ZNF146	Hughes data	Both	Both	Both	Both	Both	Both	Both	Both	Both	Both	Both	Both	Both	Both	Both	Both	Both	Both	Both	Both	Both	Both	Both	Both	Both	Both	Both	Both	Both	Both	Both	Both	Both	Both	Both	Both	Both	Both	Both	Both	Both	Both	Both	Both	Both
ENSG00000161298	ZNF382	ENSG00000169957	ZNF768	Hughes data	Both	Both	Both	Both	Both	Both	Bait	Bait	Both	Both	Both	Both	Both	Both	Both	Both	Both	Both	Both	Both	Both	Both	Both	Both	Both	Both	Both	Both	Both	Both	Both	Both	Both	Both	Both	Both	Both	Both	Both	Both	Both	Both	Both	Both	Both
ENSG00000161298	ZNF382	ENSG00000187555	USP7	Hughes data	Both	Both	Both	Both	Both	Both	Both	Both	Both	Both	Both	Both	Both	Both	Both	Both	Both	Both	Both	Both	Both	Both	Both	Both	Both	Both	Both	Both	Both	Both	Both	Both	Both	Both	Both	Both	Both	Both	Both	Both	Both	Both	Both	Both	Both
ENSG00000161298	ZNF382	ENSG00000197714	ZNF460	Hughes data	Both	Both	Both	Both	Both	Both	Both	Both	Both	Both	Both	Both	Bait	Both	Bait	Bait	Both	Both	Both	Both	Both	Both	Both	Both	Both	Both	Both	Both	Both	Both	Both	Both	Both	Both	Both	Both	Both	Both	Both	Both	Both	Both	Both	Both	Both
ENSG00000161298	ZNF382	ENSG00000204628	GNB2L1	Hughes data	Both	Both	Both	Both	Both	Both	Both	Both	Both	Both	Both	Both	Both	Both	Both	Both	Both	Both	Both	Both	Both	Both	Both	Both	Both	Both	Both	Both	Both	Both	Both	Both	Both	Both	Both	Both	Both	Both	Both	Both	Both	Both	Both	Both	Both
ENSG00000161298	ZNF382	ENSG00000240694	PNMA2	Hughes data	Both	Both	Both	Both	Both	Bait	Both	Both	Both	Both	Both	Both	Both	Both	Both	Both	Both	Both	Both	Both	Both	Both	Both	Both	Both	Both	Both	Both	Both	Bait	Both	Both	Both	Both	Both	Both	Both	Both	Both	Both	Both	Both	Both	Both	Both
ENSG00000161298	ZNF382	ENSG00000276043	UHRF1	Hughes data	Both	Both	Both	Both	Both	Both	Both	Both	Both	Both	Both	Both	Both	Both	Both	Bait	Both	Both	Both	Both	Both	Both	Both	Both	Both	Both	Both	Both	Both	Both	Both	Both	Both	Both	Both	Both	Both	Both	Both	Both	Both	Both	Both	Both	Both
ENSG00000161551	ZNF577	ENSG00000070770	CSNK2A2	Trono data	Both	Both	Both	Both	Both	Both	Both	Both	Both	Both	Both	Both	Both	Both	Both	Both	Both	Both	Both	Both	Both	Both	Both	Both	Both	Both	Both	Both	Both	Both	Both	Both	Both	Both	Both	Both	Both	Both	Both	Both	Both	Both	Both	Both	Both
ENSG00000161551	ZNF577	ENSG00000094916	CBX5	Trono data	Both	Both	Both	Both	Both	Both	Both	Both	Both	Both	Both	Both	Both	Both	Both	Both	Both	Both	Both	Both	Both	Both	Both	Both	Both	Both	Both	Both	Both	Both	Both	Both	Both	Both	Both	Both	Both	Both	Both	Both	Both	Both	Both	Both	Both
ENSG00000161551	ZNF577	ENSG00000096717	SIRT1	Trono data	Both	Both	Both	Both	Both	Both	Both	Both	Both	Both	Both	Both	Both	Both	Both	Both	Both	Both	Both	Both	Both	Both	Both	Both	Both	Both	Both	Both	Both	Both	Both	Both	Both	Both	Both	Both	Both	Both	Both	Both	Both	Both	Both	Both	Both
ENSG00000161551	ZNF577	ENSG00000101266	CSNK2A1	Trono data	Both	Both	Both	Both	Both	Both	Both	Both	Both	Both	Both	Both	Both	Both	Both	Both	Both	Both	Both	Both	Both	Both	Both	Both	Both	Both	Both	Both	Both	Both	Both	Both	Both	Both	Both	Both	Both	Both	Both	Both	Both	Both	Both	Both	Both
ENSG00000161551	ZNF577	ENSG00000104517	UBR5	Trono data	Both	Both	Both	Both	Both	Both	Both	Both	Both	Both	Both	Both	Both	Both	Both	Both	Both	Both	Both	Both	Both	Both	Both	Both	Both	Both	Both	Both	Both	Both	Both	Both	Both	Both	Both	Both	Both	Both	Both	Both	Both	Both	Both	Both	Both
ENSG00000161551	ZNF577	ENSG00000108424	KPNB1	Trono data	Both	Both	Both	Both	Both	Both	Both	Both	Both	Both	Both	Both	Both	Both	Both	Both	Both	Both	Both	Both	Both	Both	Both	Both	Both	Both	Both	Both	Both	Both	Both	Both	Both	Both	Both	Both	Both	Both	Both	Both	Both	Both	Both	Both	Both
ENSG00000161551	ZNF577	ENSG00000112208	BAG2	Trono data	Both	Both	Both	Both	Both	Both	Both	Both	Both	Both	Both	Both	Both	Both	Both	Both	Both	Both	Both	Both	Both	Both	Both	Both	Both	Both	Both	Both	Both	Both	Both	Both	Both	Both	Both	Both	Both	Both	Both	Both	Both	Both	Both	Both	Both
ENSG00000161551	ZNF577	ENSG00000115241	PPM1G	Trono data	Both	Both	Both	Both	Both	Both	Both	Both	Both	Both	Both	Both	Both	Both	Both	Both	Both	Both	Both	Both	Both	Both	Both	Both	Both	Both	Both	Both	Both	Both	Both	Both	Both	Both	Both	Both	Both	Both	Both	Both	Both	Both	Both	Both	Both
ENSG00000161551	ZNF577	ENSG00000120333	MRPS14	Trono data	Both	Both	Both	Both	Both	Both	Both	Both	Both	Both	Both	Both	Both	Both	Both	Both	Both	Both	Both	Both	Both	Both	Both	Both	Both	Both	Both	Both	Both	Both	Both	Both	Both	Both	Both	Both	Both	Both	Both	Both	Both	Both	Both	Both	Both
ENSG00000161551	ZNF577	ENSG00000122565	CBX3	Trono data	Both	Both	Both	Both	Both	Both	Both	Both	Both	Both	Both	Both	Both	Both	Both	Both	Both	Both	Both	Both	Both	Both	Both	Both	Both	Both	Both	Both	Both	Both	Both	Both	Both	Both	Both	Both	Both	Both	Both	Both	Both	Both	Both	Both	Both
ENSG00000161551	ZNF577	ENSG00000125817	CENPB	Trono data	Both	Both	Both	Both	Both	Bait	Both	Both	Both	Both	Both	Both	Both	Both	Both	Both	Both	Both	Both	Both	Both	Both	Both	Both	Both	Both	Both	Both	Both	Bait	Both	Both	Both	Both	Both	Both	Both	Both	Both	Both	Both	Both	Both	Both	Both
ENSG00000161551	ZNF577	ENSG00000130726	KAP1	Trono data	Both	Both	Both	Both	Both	Both	Both	Both	Both	Both	Both	Both	Both	Both	Both	Both	Both	Both	Both	Both	Both	Both	Both	Both	Both	Both	Both	Both	Both	Both	Both	Both	Both	Both	Both	Both	Both	Both	Both	Both	Both	Both	Both	Both	Both
ENSG00000161551	ZNF577	ENSG00000133704	IPO8	Trono data	Both	Both	Both	Both	Both	Both	Both	Both	Both	Both	Both	Both	Both	Both	Bait	Both	Both	Both	Both	Both	Both	Both	Both	Both	Both	Both	Both	Both	Both	Both	Both	Both	Both	Both	Both	Both	Both	Both	Both	Both	Both	Both	Both	Both	Both
ENSG00000161551	ZNF577	ENSG00000135972	MRPS9	Trono data	Both	Both	Both	Both	Both	Both	Both	Both	Both	Both	Both	Both	Both	Both	Both	Both	Both	Both	Both	Both	Both	Both	Both	Both	Both	Both	Both	Both	Both	Both	Both	Both	Both	Both	Both	Both	Both	Both	Both	Both	Both	Both	Both	Both	Both
ENSG00000161551	ZNF577	ENSG00000167986	DDB1	Trono data	Both	Both	Both	Both	Both	Both	Both	Both	Both	Both	Both	Both	Both	Both	Both	Both	Both	Both	Both	Both	Both	Both	Both	Both	Both	Both	Both	Both	Both	Both	Both	Both	Both	Both	Both	Both	Both	Both	Both	Both	Both	Both	Both	Both	Both
ENSG00000161551	ZNF577	ENSG00000175931	UBE2O	Trono data	Both	Both	Both	Both	Both	Both	Both	Both	Both	Both	Both	Both	Both	Both	Both	Both	Both	Both	Both	Both	Both	Both	Both	Both	Both	Both	Both	Both	Both	Both	Both	Both	Both	Both	Both	Both	Both	Both	Both	Both	Both	Both	Both	Both	Both
ENSG00000161551	ZNF577	ENSG00000182481	KPNA2	Trono data	Both	Both	Both	Both	Both	Both	Both	Both	Both	Both	Both	Both	Both	Both	Both	Both	Both	Both	Both	Both	Both	Both	Both	Both	Both	Both	Both	Both	Both	Both	Both	Both	Both	Both	Both	Both	Both	Both	Both	Both	Both	Both	Both	Both	Both
ENSG00000161551	ZNF577	ENSG00000205339	IPO7	Trono data	Both	Both	Both	Both	Both	Both	Both	Both	Both	Both	Both	Both	Both	Both	Both	Both	Both	Both	Both	Both	Both	Both	Both	Both	Both	Both	Both	Both	Both	Both	Both	Both	Both	Both	Both	Both	Both	Both	Both	Both	Both	Both	Both	Both	Both
ENSG00000161551	ZNF577	ENSG00000205531	NAP1L4	Trono data	Both	Both	Both	Both	Both	Both	Both	Both	Both	Both	Both	Both	Both	Both	Bait	Both	Both	Both	Both	Both	Both	Both	Both	Both	Both	Both	Both	Both	Both	Both	Both	Both	Both	Both	Both	Both	Both	Both	Both	Both	Both	Both	Both	Both	Both
ENSG00000161551	ZNF577	ENSG00000224398	CSNK2B	Trono data	Both	Both	Both	Both	Both	Both	Both	Both	Both	Both	Both	Both	Both	Both	Both	Both	Both	Both	Both	Both	Both	Both	Both	Bait	Bait	Bait	Bait	Both	Both	Both	Both	Both	Both	Both	Both	Both	Both	Both	Both	Both	Both	Both	Both	Both	Both
ENSG00000161551	ZNF577	ENSG00000234046	TRIM26	Trono data	Both	Both	Bait	Both	Bait	Both	Bait	Bait	Bait	Bait	Bait	Bait	Bait	Bait	Both	Bait	Both	Both	Both	Both	Both	Both	Bait	Bait	Bait	Bait	Both	Both	Both	Bait	Both	Both	Both	Both	Both	Both	Both	Both	Both	Both	Both	Both	Bait	Bait	Bait
ENSG00000162714	ZNF496	ENSG00000133124	IRS4	Trono data	Bait	Bait	Bait	Both	Bait	Bait	Bait	Bait	Both	Both	Bait	Both	Bait	Both	Bait	Bait	Both	Both	Both	Both	Both	Both	Both	Both	Both	Both	Bait	Both	Both	Bait	Bait	Both	Both	Both	Both	Both	Both	Both	Both	Both	Both	Both	Both	Both	Both
ENSG00000162714	ZNF496	ENSG00000147889	CDKN2A	Trono data	Bait	Both	Both	Both	Both	Bait	Bait	Both	Bait	Bait	Both	Both	Both	Both	Bait	Both	Bait	Bait	Both	Both	Both	Both	Both	Bait	Both	Both	Both	Bait	Bait	Bait	Bait	Both	Both	Both	Both	Both	Both	Both	Both	Both	Both	Both	Bait	Bait	Bait
ENSG00000162714	ZNF496	ENSG00000171222	SCAND1	Trono data	Both	Both	Both	Both	Both	Both	Both	Both	Both	Both	Both	Both	Both	Both	Both	Both	Both	Both	Both	Both	Both	Both	Both	Both	Both	Both	Both	Both	Both	Both	Both	Both	Both	Both	Both	Both	Both	Both	Both	Both	Both	Both	Bait	Bait	Bait
ENSG00000164631	ZNF12	ENSG00000130726	KAP1	Trono data	Both	Both	Both	Both	Both	Both	Both	Both	Both	Both	Both	Both	Both	Both	Both	Both	Both	Both	Both	Both	Both	Both	Both	Both	Both	Both	Both	Both	Both	Both	Both	Both	Both	Both	Both	Both	Both	Both	Both	Both	Both	Both	Both	Both	Both
ENSG00000164631	ZNF12	ENSG00000161634	DCD	Trono data	Both	Both	Both	Both	Both	Bait	Bait	Bait	Bait	Bait	Both	Both	Bait	Both	Both	Both	Bait	Bait	Bait	Bait	Bait	Bait	Both	Both	Both	Both	Both	Bait	Both	Bait	Both	Both	Both	Both	Both	Both	Both	Both	Both	Both	Both	Both	Bait	Bait	Both
ENSG00000166261	ZNF202	ENSG00000121741	ZMYM2	Trono data	Both	Both	Both	Both	Both	Both	Both	Both	Both	Both	Both	Both	Both	Both	Prey	Both	Both	Both	Both	Both	Both	Both	Both	Both	Both	Both	Both	Both	Both	Both	Both	Both	Both	Both	Both	Both	Both	Both	Both	Both	Both	Both	Both	Both	Both
ENSG00000166261	ZNF202	ENSG00000137309	HMGA1	Trono data	Both	Both	Both	Both	Both	Both	Both	Both	Both	Both	Both	Both	Both	Both	Prey	Both	Both	Both	Both	Both	Both	Both	Both	Both	Both	Both	Both	Both	Both	Both	Both	Both	Both	Both	Both	Both	Both	Both	Both	Both	Both	Both	Both	Both	Both
ENSG00000166526	ZNF3	ENSG00000072501	SMC1A	Trono data	Both	Both	Both	Both	Both	Both	Both	Both	Both	Both	Both	Both	Both	Both	Both	Both	Both	Both	Both	Both	Both	Both	Both	Both	Both	Both	Both	Both	Both	Both	Both	Both	Both	Both	Both	Both	Both	Both	Both	Both	Both	Both	Both	Both	Both
ENSG00000166526	ZNF3	ENSG00000103266	STUB1	Trono data	Both	Both	Both	Both	Both	Both	Both	Both	Both	Both	Both	Both	Both	Both	Both	Both	Both	Both	Both	Both	Both	Both	Both	Both	Both	Both	Both	Both	Both	Both	Both	Both	Both	Both	Both	Both	Both	Both	Both	Both	Both	Both	Both	Both	Both
ENSG00000166526	ZNF3	ENSG00000104517	UBR5	Trono data	Both	Both	Both	Both	Both	Both	Both	Both	Both	Both	Both	Both	Both	Both	Both	Both	Both	Both	Both	Both	Both	Both	Both	Both	Both	Both	Both	Both	Both	Both	Both	Both	Both	Both	Both	Both	Both	Both	Both	Both	Both	Both	Both	Both	Both
ENSG00000166526	ZNF3	ENSG00000104524	PYCR3	Trono data	Bait	Bait	Bait	Bait	Bait	Bait	Bait	Bait	Both	Both	Both	Both	Both	Both	Bait	Both	Both	Both	Both	Both	Both	Both	Both	Bait	Both	Bait	Bait	Bait	Both	Bait	Bait	Bait	Bait	Both	Bait	Bait	Both	Both	Both	Both	Bait	Both	Bait	Both	Both
ENSG00000166526	ZNF3	ENSG00000105197	TIMM50	Trono data	Both	Both	Both	Both	Both	Both	Both	Both	Both	Both	Both	Both	Both	Both	Both	Both	Both	Both	Both	Both	Both	Both	Both	Both	Both	Both	Both	Both	Both	Both	Both	Both	Both	Both	Both	Both	Both	Both	Both	Both	Both	Both	Both	Both	Both
ENSG00000166526	ZNF3	ENSG00000112208	BAG2	Trono data	Both	Both	Both	Both	Both	Both	Both	Both	Both	Both	Both	Both	Both	Both	Both	Both	Both	Both	Both	Both	Both	Both	Both	Both	Both	Both	Both	Both	Both	Both	Both	Both	Both	Both	Both	Both	Both	Both	Both	Both	Both	Both	Both	Both	Both
ENSG00000166526	ZNF3	ENSG00000120694	HSPH1	Trono data	Both	Both	Both	Both	Both	Both	Both	Both	Both	Both	Both	Both	Both	Both	Both	Both	Both	Both	Both	Both	Both	Both	Both	Both	Both	Both	Both	Both	Both	Both	Both	Both	Both	Both	Both	Both	Both	Both	Both	Both	Both	Both	Both	Both	Both
ENSG00000166526	ZNF3	ENSG00000133704	IPO8	Trono data	Both	Both	Both	Both	Both	Both	Both	Both	Both	Both	Both	Both	Both	Both	Bait	Both	Both	Both	Both	Both	Both	Both	Both	Both	Both	Both	Both	Both	Both	Both	Both	Both	Both	Both	Both	Both	Both	Both	Both	Both	Both	Both	Both	Both	Both
ENSG00000166526	ZNF3	ENSG00000136824	SMC2	Trono data	Both	Both	Both	Both	Both	Both	Both	Both	Both	Both	Both	Both	Both	Both	Both	Bait	Both	Both	Both	Both	Both	Both	Both	Both	Both	Both	Both	Both	Both	Both	Both	Both	Both	Both	Both	Both	Both	Both	Both	Both	Both	Both	Both	Both	Both
ENSG00000166526	ZNF3	ENSG00000143374	TARS2	Trono data	Both	Both	Both	Both	Both	Both	Both	Both	Both	Both	Both	Both	Both	Both	Both	Both	Both	Both	Both	Both	Both	Both	Both	Both	Both	Both	Both	Both	Both	Both	Both	Both	Both	Both	Both	Both	Both	Both	Both	Both	Both	Both	Both	Both	Both
ENSG00000166526	ZNF3	ENSG00000152818	UTRN	Trono data	Both	Both	Both	Both	Both	Both	Both	Both	Both	Both	Both	Both	Both	Both	Both	Both	Both	Both	Both	Both	Both	Both	Both	Both	Both	Both	Both	Both	Both	Both	Both	Both	Both	Both	Both	Both	Both	Both	Both	Both	Both	Both	Both	Both	Both
ENSG00000166526	ZNF3	ENSG00000167986	DDB1	Trono data	Both	Both	Both	Both	Both	Both	Both	Both	Both	Both	Both	Both	Both	Both	Both	Both	Both	Both	Both	Both	Both	Both	Both	Both	Both	Both	Both	Both	Both	Both	Both	Both	Both	Both	Both	Both	Both	Both	Both	Both	Both	Both	Both	Both	Both
ENSG00000166526	ZNF3	ENSG00000171453	POLR1C	Trono data	Both	Both	Both	Both	Both	Both	Both	Both	Both	Both	Both	Both	Both	Both	Both	Both	Both	Both	Both	Both	Both	Both	Both	Both	Both	Both	Both	Both	Both	Both	Both	Both	Both	Both	Both	Both	Both	Both	Both	Both	Both	Both	Both	Both	Both
ENSG00000166526	ZNF3	ENSG00000196365	LONP1	Trono data	Both	Both	Both	Both	Both	Both	Both	Both	Both	Both	Both	Both	Both	Both	Both	Both	Both	Both	Both	Both	Both	Both	Both	Both	Both	Both	Both	Both	Both	Both	Both	Both	Both	Both	Both	Both	Both	Both	Both	Both	Both	Both	Both	Both	Both
ENSG00000166526	ZNF3	ENSG00000263001	GTF2I	Trono data	Both	Both	Both	Both	Both	Both	Both	Both	Both	Both	Both	Both	Both	Both	Both	Both	Both	Both	Both	Both	Both	Both	Both	Both	Both	Both	Both	Both	Both	Both	Both	Both	Both	Both	Both	Both	Both	Both	Both	Both	Both	Both	Both	Both	Both
ENSG00000167384	ZNF180	ENSG00000089693	MLF2	Trono data	Both	Both	Both	Both	Both	Both	Both	Both	Both	Both	Both	Both	Both	Both	Prey	Prey	Both	Both	Both	Both	Both	Both	Both	Both	Both	Both	Both	Both	Both	Both	Both	Both	Both	Both	Both	Both	Both	Both	Both	Both	Both	Both	Both	Both	Both
ENSG00000167384	ZNF180	ENSG00000103266	STUB1	Trono data	Both	Both	Both	Both	Both	Both	Both	Both	Both	Both	Both	Both	Both	Both	Prey	Prey	Both	Both	Both	Both	Both	Both	Both	Both	Both	Both	Both	Both	Both	Both	Both	Both	Both	Both	Both	Both	Both	Both	Both	Both	Both	Both	Both	Both	Both
ENSG00000167384	ZNF180	ENSG00000104517	UBR5	Trono data	Both	Both	Both	Both	Both	Both	Both	Both	Both	Both	Both	Both	Both	Both	Prey	Prey	Both	Both	Both	Both	Both	Both	Both	Both	Both	Both	Both	Both	Both	Both	Both	Both	Both	Both	Both	Both	Both	Both	Both	Both	Both	Both	Both	Both	Both
ENSG00000167384	ZNF180	ENSG00000112208	BAG2	Trono data	Both	Both	Both	Both	Both	Both	Both	Both	Both	Both	Both	Both	Both	Both	Prey	Prey	Both	Both	Both	Both	Both	Both	Both	Both	Both	Both	Both	Both	Both	Both	Both	Both	Both	Both	Both	Both	Both	Both	Both	Both	Both	Both	Both	Both	Both
ENSG00000167384	ZNF180	ENSG00000130726	KAP1	Trono data	Both	Both	Both	Both	Both	Both	Both	Both	Both	Both	Both	Both	Both	Both	Prey	Prey	Both	Both	Both	Both	Both	Both	Both	Both	Both	Both	Both	Both	Both	Both	Both	Both	Both	Both	Both	Both	Both	Both	Both	Both	Both	Both	Both	Both	Both
ENSG00000167384	ZNF180	ENSG00000132002	DNAJB1	Trono data	Both	Both	Both	Both	Both	Both	Both	Both	Both	Both	Both	Both	Both	Both	Prey	Prey	Both	Both	Both	Both	Both	Both	Both	Both	Both	Both	Both	Both	Both	Both	Both	Both	Both	Both	Both	Both	Both	Both	Both	Both	Both	Both	Both	Both	Both
ENSG00000167384	ZNF180	ENSG00000144026	ZNF514	Trono data	Both	Both	Both	Both	Both	Both	Both	Both	Both	Both	Both	Both	Both	Both	Prey	Prey	Both	Both	Both	Both	Both	Both	Both	Both	Both	Both	Both	Both	Both	Both	Both	Both	Both	Both	Both	Both	Both	Both	Both	Both	Both	Both	Both	Both	Both
ENSG00000167384	ZNF180	ENSG00000158941	CCAR2	Trono data	Both	Both	Both	Both	Both	Both	Both	Both	Both	Both	Both	Both	Both	Both	Prey	Prey	Both	Both	Both	Both	Both	Both	Both	Both	Both	Both	Both	Both	Both	Both	Both	Both	Both	Both	Both	Both	Both	Both	Both	Both	Both	Both	Both	Both	Both
ENSG00000167384	ZNF180	ENSG00000205339	IPO7	Trono data	Both	Both	Both	Both	Both	Both	Both	Both	Both	Both	Both	Both	Both	Both	Prey	Prey	Both	Both	Both	Both	Both	Both	Both	Both	Both	Both	Both	Both	Both	Both	Both	Both	Both	Both	Both	Both	Both	Both	Both	Both	Both	Both	Both	Both	Both
ENSG00000167554	ZNF610	ENSG00000001497	LAS1L	Hughes data	Both	Both	Both	Both	Both	Both	Both	Both	Both	Both	Both	Both	Both	Both	Both	Both	Both	Both	Both	Both	Both	Both	Both	Both	Both	Both	Both	Both	Both	Both	Both	Both	Both	Both	Both	Both	Both	Both	Both	Both	Both	Both	Both	Both	Both
ENSG00000167554	ZNF610	ENSG00000004142	POLDIP2	Hughes data	Both	Both	Both	Both	Both	Both	Both	Both	Both	Both	Both	Both	Both	Both	Both	Both	Both	Both	Both	Both	Both	Both	Both	Both	Both	Both	Both	Both	Both	Both	Both	Both	Both	Both	Both	Both	Both	Both	Both	Both	Both	Both	Both	Both	Both
ENSG00000167554	ZNF610	ENSG00000004487	KDM1A	Hughes data	Both	Both	Both	Both	Both	Both	Both	Both	Both	Both	Both	Both	Both	Both	Both	Both	Both	Both	Both	Both	Both	Both	Both	Both	Both	Both	Both	Both	Both	Both	Both	Both	Both	Both	Both	Both	Both	Both	Both	Both	Both	Both	Both	Both	Both
ENSG00000167554	ZNF610	ENSG00000006712	PAF1	Hughes data	Both	Both	Both	Both	Both	Both	Both	Both	Both	Both	Both	Both	Both	Both	Both	Both	Both	Both	Both	Both	Both	Both	Both	Both	Both	Both	Both	Both	Both	Both	Both	Both	Both	Both	Both	Both	Both	Both	Both	Both	Both	Both	Both	Both	Both
ENSG00000167554	ZNF610	ENSG00000011243	AKAP8L	Hughes data	Both	Both	Both	Both	Both	Both	Both	Both	Both	Both	Both	Both	Both	Both	Both	Both	Both	Both	Both	Both	Both	Both	Both	Both	Both	Both	Both	Both	Both	Both	Both	Both	Both	Both	Both	Both	Both	Both	Both	Both	Both	Both	Both	Both	Both
ENSG00000167554	ZNF610	ENSG00000047188	YTHDC2	Hughes data	Both	Both	Both	Both	Both	Both	Both	Both	Both	Both	Both	Both	Both	Both	Both	Both	Both	Both	Both	Both	Both	Both	Both	Both	Both	Both	Both	Both	Both	Both	Both	Both	Both	Both	Both	Both	Both	Both	Both	Both	Both	Both	Both	Both	Both
ENSG00000167554	ZNF610	ENSG00000070814	TCOF1	Hughes data	Both	Both	Both	Both	Both	Both	Both	Both	Both	Both	Both	Both	Both	Both	Both	Both	Both	Both	Both	Both	Both	Both	Both	Both	Both	Both	Both	Both	Both	Both	Both	Both	Both	Both	Both	Both	Both	Both	Both	Both	Both	Both	Both	Both	Both
ENSG00000167554	ZNF610	ENSG00000075856	SART3	Hughes data	Both	Both	Both	Both	Both	Both	Both	Both	Both	Both	Both	Both	Both	Both	Both	Both	Both	Both	Both	Both	Both	Both	Both	Both	Both	Both	Both	Both	Both	Both	Both	Both	Both	Both	Both	Both	Both	Both	Both	Both	Both	Both	Both	Both	Both
ENSG00000167554	ZNF610	ENSG00000076003	MCM6	Hughes data	Both	Both	Both	Both	Both	Both	Both	Both	Both	Both	Both	Both	Both	Both	Bait	Both	Both	Both	Both	Both	Both	Both	Both	Both	Both	Both	Both	Both	Both	Both	Both	Both	Both	Both	Both	Both	Both	Both	Both	Both	Both	Both	Both	Both	Both
ENSG00000167554	ZNF610	ENSG00000078900	TP73	Hughes data	Both	Both	Both	Both	Both	Both	Bait	Both	Both	Both	Both	Both	Both	Both	Bait	Both	Both	Both	Both	Both	Both	Both	Both	Both	Both	Both	Both	Both	Both	Bait	Both	Both	Both	Both	Both	Both	Both	Both	Both	Both	Both	Both	Both	Both	Both
ENSG00000167554	ZNF610	ENSG00000086758	HUWE1	Hughes data	Both	Both	Both	Both	Both	Both	Both	Both	Both	Both	Both	Both	Both	Both	Both	Both	Both	Both	Both	Both	Both	Both	Both	Both	Both	Both	Both	Both	Both	Both	Both	Both	Both	Both	Both	Both	Both	Both	Both	Both	Both	Both	Both	Both	Both
ENSG00000167554	ZNF610	ENSG00000088205	DDX18	Hughes data	Both	Both	Both	Both	Both	Both	Both	Both	Both	Both	Both	Both	Both	Both	Both	Both	Both	Both	Both	Both	Both	Both	Both	Both	Both	Both	Both	Both	Both	Both	Both	Both	Both	Both	Both	Both	Both	Both	Both	Both	Both	Both	Both	Both	Both
ENSG00000167554	ZNF610	ENSG00000092148	HECTD1	Hughes data	Both	Both	Both	Both	Both	Both	Both	Both	Both	Both	Both	Both	Both	Both	Both	Both	Both	Both	Both	Both	Both	Both	Both	Both	Both	Both	Both	Both	Both	Both	Both	Both	Both	Both	Both	Both	Both	Both	Both	Both	Both	Both	Both	Both	Both
ENSG00000167554	ZNF610	ENSG00000100030	MAPK1	Hughes data	Both	Both	Both	Both	Both	Both	Both	Both	Both	Both	Both	Both	Both	Both	Both	Both	Both	Both	Both	Both	Both	Both	Both	Both	Both	Both	Both	Both	Both	Both	Both	Both	Both	Both	Both	Both	Both	Both	Both	Both	Both	Both	Both	Both	Both
ENSG00000167554	ZNF610	ENSG00000101126	ADNP	Hughes data	Both	Both	Both	Both	Both	Both	Both	Both	Both	Both	Both	Both	Both	Both	Both	Both	Both	Both	Both	Both	Both	Both	Both	Both	Both	Both	Both	Both	Both	Both	Both	Both	Both	Both	Both	Both	Both	Both	Both	Both	Both	Both	Both	Both	Both
ENSG00000167554	ZNF610	ENSG00000102226	USP11	Hughes data	Both	Both	Both	Both	Both	Both	Both	Both	Both	Both	Both	Both	Both	Both	Both	Both	Both	Both	Both	Both	Both	Both	Both	Both	Both	Both	Both	Both	Both	Both	Both	Both	Both	Both	Both	Both	Both	Both	Both	Both	Both	Both	Both	Both	Both
ENSG00000167554	ZNF610	ENSG00000103423	DNAJA3	Hughes data	Both	Both	Both	Both	Both	Both	Both	Both	Both	Both	Both	Both	Both	Both	Both	Both	Both	Both	Both	Both	Both	Both	Both	Both	Both	Both	Both	Bait	Bait	Bait	Both	Both	Both	Both	Both	Both	Both	Both	Both	Both	Bait	Both	Both	Both	Both
ENSG00000167554	ZNF610	ENSG00000105993	DNAJB6	Hughes data	Both	Both	Both	Both	Both	Both	Both	Both	Both	Both	Both	Both	Both	Both	Both	Both	Both	Both	Both	Both	Both	Both	Both	Both	Both	Both	Both	Both	Both	Both	Both	Both	Both	Both	Both	Both	Both	Both	Both	Both	Both	Both	Both	Both	Both
ENSG00000167554	ZNF610	ENSG00000106261	ZKSCAN1	Hughes data	Both	Both	Both	Both	Both	Both	Both	Both	Both	Both	Both	Both	Both	Both	Both	Both	Both	Both	Both	Both	Both	Both	Both	Both	Both	Both	Both	Both	Both	Both	Both	Both	Both	Both	Both	Both	Both	Both	Both	Both	Both	Both	Both	Both	Both
ENSG00000167554	ZNF610	ENSG00000108312	UBTF	Hughes data	Both	Both	Both	Both	Both	Both	Both	Both	Both	Both	Both	Both	Both	Both	Both	Both	Both	Both	Both	Both	Both	Both	Both	Both	Both	Both	Both	Both	Both	Both	Both	Both	Both	Both	Both	Both	Both	Both	Both	Both	Both	Both	Both	Both	Both
ENSG00000167554	ZNF610	ENSG00000108561	C1QBP	Hughes data	Both	Both	Both	Both	Both	Both	Both	Both	Both	Both	Both	Both	Both	Both	Both	Both	Both	Both	Both	Both	Both	Both	Both	Both	Both	Both	Both	Both	Both	Both	Both	Both	Both	Both	Both	Both	Both	Both	Both	Both	Both	Both	Both	Both	Both
ENSG00000167554	ZNF610	ENSG00000111642	CHD4	Hughes data	Both	Both	Both	Both	Both	Both	Both	Both	Both	Both	Both	Both	Both	Both	Both	Both	Both	Both	Both	Both	Both	Both	Both	Both	Both	Both	Both	Both	Both	Both	Both	Both	Both	Both	Both	Both	Both	Both	Both	Both	Both	Both	Both	Both	Both
ENSG00000167554	ZNF610	ENSG00000113569	NUP155	Hughes data	Both	Both	Both	Both	Both	Both	Both	Both	Both	Both	Both	Both	Both	Both	Both	Both	Both	Both	Both	Both	Both	Both	Both	Both	Both	Both	Both	Both	Both	Both	Both	Both	Both	Both	Both	Both	Both	Both	Both	Both	Both	Both	Both	Both	Both
ENSG00000167554	ZNF610	ENSG00000116871	MAP7D1	Hughes data	Both	Both	Both	Both	Both	Both	Both	Both	Both	Both	Both	Both	Both	Both	Both	Both	Both	Both	Both	Both	Both	Both	Both	Both	Both	Both	Both	Both	Both	Both	Both	Both	Both	Both	Both	Both	Both	Both	Both	Both	Both	Both	Both	Both	Both
ENSG00000167554	ZNF610	ENSG00000121741	ZMYM2	Hughes data	Both	Both	Both	Both	Both	Both	Both	Both	Both	Both	Both	Both	Both	Both	Both	Both	Both	Both	Both	Both	Both	Both	Both	Both	Both	Both	Both	Both	Both	Both	Both	Both	Both	Both	Both	Both	Both	Both	Both	Both	Both	Both	Both	Both	Both
ENSG00000167554	ZNF610	ENSG00000125817	CENPB	Hughes data	Both	Both	Both	Both	Both	Bait	Both	Both	Both	Both	Both	Both	Both	Both	Both	Both	Both	Both	Both	Both	Both	Both	Both	Both	Both	Both	Both	Both	Both	Bait	Both	Both	Both	Both	Both	Both	Both	Both	Both	Both	Both	Both	Both	Both	Both
ENSG00000167554	ZNF610	ENSG00000130726	KAP1	Hughes data	Both	Both	Both	Both	Both	Both	Both	Both	Both	Both	Both	Both	Both	Both	Both	Both	Both	Both	Both	Both	Both	Both	Both	Both	Both	Both	Both	Both	Both	Both	Both	Both	Both	Both	Both	Both	Both	Both	Both	Both	Both	Both	Both	Both	Both
ENSG00000167554	ZNF610	ENSG00000132485	ZRANB2	Hughes data	Both	Both	Both	Both	Both	Both	Both	Both	Both	Both	Both	Both	Both	Both	Both	Both	Both	Both	Both	Both	Both	Both	Both	Both	Both	Both	Both	Both	Both	Both	Both	Both	Both	Both	Both	Both	Both	Both	Both	Both	Both	Both	Both	Both	Both
ENSG00000167554	ZNF610	ENSG00000134371	CDC73	Hughes data	Both	Both	Both	Both	Both	Both	Both	Both	Both	Both	Both	Both	Both	Both	Both	Both	Both	Both	Both	Both	Both	Both	Both	Both	Both	Both	Both	Both	Both	Both	Both	Both	Both	Both	Both	Both	Both	Both	Both	Both	Both	Both	Both	Both	Both
ENSG00000167554	ZNF610	ENSG00000136485	DCAF7	Hughes data	Both	Both	Both	Both	Both	Both	Both	Both	Both	Both	Both	Both	Both	Both	Both	Both	Both	Both	Both	Both	Both	Both	Both	Both	Both	Both	Both	Both	Both	Both	Both	Both	Both	Both	Both	Both	Both	Both	Both	Both	Both	Both	Both	Both	Both
ENSG00000167554	ZNF610	ENSG00000137309	HMGA1	Hughes data	Both	Both	Both	Both	Both	Both	Both	Both	Both	Both	Both	Both	Both	Both	Both	Both	Both	Both	Both	Both	Both	Both	Both	Both	Both	Both	Both	Both	Both	Both	Both	Both	Both	Both	Both	Both	Both	Both	Both	Both	Both	Both	Both	Both	Both
ENSG00000167554	ZNF610	ENSG00000140632	GLYR1	Hughes data	Both	Both	Both	Both	Both	Both	Both	Both	Both	Both	Both	Both	Both	Both	Both	Both	Both	Both	Both	Both	Both	Both	Both	Both	Both	Both	Both	Both	Both	Both	Both	Both	Both	Both	Both	Both	Both	Both	Both	Both	Both	Both	Both	Both	Both
ENSG00000167554	ZNF610	ENSG00000141456	PELP1	Hughes data	Both	Both	Both	Both	Both	Both	Both	Both	Both	Both	Both	Both	Both	Both	Both	Both	Both	Both	Both	Both	Both	Both	Both	Both	Both	Both	Both	Both	Both	Both	Both	Both	Both	Both	Both	Both	Both	Both	Both	Both	Both	Both	Both	Both	Both
ENSG00000167554	ZNF610	ENSG00000148308	GTF3C5	Hughes data	Both	Both	Both	Both	Both	Both	Both	Both	Both	Both	Both	Both	Both	Both	Both	Both	Both	Both	Both	Both	Both	Both	Both	Both	Both	Both	Both	Both	Both	Both	Both	Both	Both	Both	Both	Both	Both	Both	Both	Both	Both	Both	Both	Both	Both
ENSG00000167554	ZNF610	ENSG00000151748	SAV1	Hughes data	Both	Both	Both	Both	Both	Both	Both	Both	Both	Both	Both	Both	Both	Both	Bait	Both	Both	Both	Both	Both	Both	Both	Both	Both	Both	Both	Both	Both	Both	Both	Both	Both	Both	Both	Both	Both	Both	Both	Both	Both	Both	Both	Both	Both	Both
ENSG00000167554	ZNF610	ENSG00000153207	AHCTF1	Hughes data	Both	Both	Both	Both	Both	Both	Both	Both	Both	Both	Both	Both	Both	Both	Both	Both	Both	Both	Both	Both	Both	Both	Both	Both	Both	Both	Both	Both	Both	Both	Both	Both	Both	Both	Both	Both	Both	Both	Both	Both	Both	Both	Both	Both	Both
ENSG00000167554	ZNF610	ENSG00000158941	CCAR2	Hughes data	Both	Both	Both	Both	Both	Both	Both	Both	Both	Both	Both	Both	Both	Both	Both	Both	Both	Both	Both	Both	Both	Both	Both	Both	Both	Both	Both	Both	Both	Both	Both	Both	Both	Both	Both	Both	Both	Both	Both	Both	Both	Both	Both	Both	Both
ENSG00000167554	ZNF610	ENSG00000160208	RRP1B	Hughes data	Both	Both	Both	Both	Both	Both	Both	Both	Both	Both	Both	Both	Both	Both	Both	Both	Both	Both	Both	Both	Both	Both	Both	Both	Both	Both	Both	Both	Both	Both	Both	Both	Both	Both	Both	Both	Both	Both	Both	Both	Both	Both	Both	Both	Both
ENSG00000167554	ZNF610	ENSG00000160789	LMNA	Hughes data	Both	Both	Both	Both	Both	Both	Both	Both	Both	Both	Both	Both	Both	Both	Both	Both	Both	Both	Both	Both	Both	Both	Both	Both	Both	Both	Both	Both	Both	Both	Both	Both	Both	Both	Both	Both	Both	Both	Both	Both	Both	Both	Both	Both	Both
ENSG00000167554	ZNF610	ENSG00000160877	NACC1	Hughes data	Both	Both	Both	Both	Both	Both	Both	Both	Both	Both	Both	Both	Both	Both	Bait	Both	Both	Both	Both	Both	Both	Both	Both	Both	Both	Both	Both	Both	Both	Both	Both	Both	Both	Both	Both	Both	Both	Both	Both	Both	Both	Both	Both	Both	Both
ENSG00000167554	ZNF610	ENSG00000161011	SQSTM1	Hughes data	Both	Both	Both	Both	Both	Both	Both	Both	Both	Both	Both	Both	Both	Both	Both	Both	Both	Both	Both	Both	Both	Both	Both	Both	Both	Both	Both	Both	Both	Both	Both	Both	Both	Both	Both	Both	Both	Both	Both	Both	Both	Both	Both	Both	Both
ENSG00000167554	ZNF610	ENSG00000166477	LEO1	Hughes data	Both	Both	Both	Both	Both	Both	Both	Both	Both	Both	Both	Both	Both	Both	Both	Both	Both	Both	Both	Both	Both	Both	Both	Both	Both	Both	Both	Both	Both	Both	Both	Both	Both	Both	Both	Both	Both	Both	Both	Both	Both	Both	Both	Both	Both
ENSG00000167554	ZNF610	ENSG00000172534	HCFC1	Hughes data	Both	Both	Both	Both	Both	Both	Both	Both	Both	Both	Both	Both	Both	Both	Both	Both	Both	Both	Both	Both	Both	Both	Both	Both	Both	Both	Both	Both	Both	Both	Both	Both	Both	Both	Both	Both	Both	Both	Both	Both	Both	Both	Both	Both	Both
ENSG00000167554	ZNF610	ENSG00000184897	H1FX	Hughes data	Both	Both	Both	Both	Both	Both	Both	Both	Both	Both	Both	Both	Both	Both	Both	Both	Both	Both	Both	Both	Both	Both	Both	Both	Both	Both	Both	Both	Both	Both	Both	Both	Both	Both	Both	Both	Both	Both	Both	Both	Both	Both	Both	Both	Both
ENSG00000167554	ZNF610	ENSG00000198604	BAZ1A	Hughes data	Both	Both	Both	Both	Both	Both	Both	Both	Both	Both	Both	Both	Both	Both	Both	Both	Both	Both	Both	Both	Both	Both	Both	Both	Both	Both	Both	Both	Both	Both	Both	Both	Both	Both	Both	Both	Both	Both	Both	Both	Both	Both	Both	Both	Both
ENSG00000167554	ZNF610	ENSG00000198730	CTR9	Hughes data	Both	Both	Both	Both	Both	Both	Both	Both	Both	Both	Both	Both	Both	Both	Both	Both	Both	Both	Both	Both	Both	Both	Both	Both	Both	Both	Both	Both	Both	Both	Both	Both	Both	Both	Both	Both	Both	Both	Both	Both	Both	Both	Both	Both	Both
ENSG00000167554	ZNF610	ENSG00000204628	GNB2L1	Hughes data	Both	Both	Both	Both	Both	Both	Both	Both	Both	Both	Both	Both	Both	Both	Both	Both	Both	Both	Both	Both	Both	Both	Both	Both	Both	Both	Both	Both	Both	Both	Both	Both	Both	Both	Both	Both	Both	Both	Both	Both	Both	Both	Both	Both	Both
ENSG00000167554	ZNF610	ENSG00000205903	ZNF316	Hughes data	Both	Both	Both	Both	Both	Bait	Both	Bait	Both	Both	Both	Both	Both	Both	Both	Both	Both	Both	Both	Both	Both	Both	Both	Both	Both	Both	Both	Both	Both	Both	Both	Both	Both	Both	Both	Both	Both	Both	Both	Both	Both	Both	Both	Both	Both
ENSG00000167554	ZNF610	ENSG00000240694	PNMA2	Hughes data	Both	Both	Both	Both	Both	Bait	Both	Both	Both	Both	Both	Both	Both	Both	Both	Both	Both	Both	Both	Both	Both	Both	Both	Both	Both	Both	Both	Both	Both	Bait	Both	Both	Both	Both	Both	Both	Both	Both	Both	Both	Both	Both	Both	Both	Both
ENSG00000167554	ZNF610	ENSG00000276043	UHRF1	Hughes data	Both	Both	Both	Both	Both	Both	Both	Both	Both	Both	Both	Both	Both	Both	Both	Bait	Both	Both	Both	Both	Both	Both	Both	Both	Both	Both	Both	Both	Both	Both	Both	Both	Both	Both	Both	Both	Both	Both	Both	Both	Both	Both	Both	Both	Both
ENSG00000167554	ZNF610	ENSG00000276681	LENG8	Hughes data	Both	Both	Both	Both	Both	Both	Both	Bait	Both	Both	Both	Both	Bait	Both	Bait	Both	Both	Both	Both	Both	Both	Both	Both	Both	Both	Both	Both	Both	Both	Both	Both	Both	Both	Both	Both	Both	Both	Both	Both	Both	Both	Both	Both	Both	Both
ENSG00000167555	ZNF528	ENSG00000001497	LAS1L	Hughes data	Both	Both	Both	Both	Both	Both	Both	Both	Both	Both	Both	Both	Both	Both	Both	Both	Both	Both	Both	Both	Both	Both	Both	Both	Both	Both	Both	Both	Both	Both	Both	Both	Both	Both	Both	Both	Both	Both	Both	Both	Both	Both	Both	Both	Both
ENSG00000167555	ZNF528	ENSG00000006712	PAF1	Hughes data	Both	Both	Both	Both	Both	Both	Both	Both	Both	Both	Both	Both	Both	Both	Both	Both	Both	Both	Both	Both	Both	Both	Both	Both	Both	Both	Both	Both	Both	Both	Both	Both	Both	Both	Both	Both	Both	Both	Both	Both	Both	Both	Both	Both	Both
ENSG00000167555	ZNF528	ENSG00000047634	SCML1	Hughes data	Both	Both	Both	Both	Both	Both	Both	Both	Both	Both	Both	Both	Both	Both	Both	Both	Both	Both	Both	Both	Both	Both	Both	Both	Both	Both	Both	Both	Both	Both	Both	Both	Both	Both	Both	Both	Both	Both	Both	Both	Both	Both	Both	Both	Both
ENSG00000167555	ZNF528	ENSG00000067369	TP53BP1	Hughes data	Both	Both	Both	Both	Both	Both	Both	Both	Both	Both	Both	Both	Both	Both	Both	Both	Both	Both	Both	Both	Both	Both	Both	Both	Both	Both	Both	Both	Both	Both	Both	Both	Both	Both	Both	Both	Both	Both	Both	Both	Both	Both	Both	Both	Both
ENSG00000167555	ZNF528	ENSG00000070814	TCOF1	Hughes data	Both	Both	Both	Both	Both	Both	Both	Both	Both	Both	Both	Both	Both	Both	Both	Both	Both	Both	Both	Both	Both	Both	Both	Both	Both	Both	Both	Both	Both	Both	Both	Both	Both	Both	Both	Both	Both	Both	Both	Both	Both	Both	Both	Both	Both
ENSG00000167555	ZNF528	ENSG00000076003	MCM6	Hughes data	Both	Both	Both	Both	Both	Both	Both	Both	Both	Both	Both	Both	Both	Both	Bait	Both	Both	Both	Both	Both	Both	Both	Both	Both	Both	Both	Both	Both	Both	Both	Both	Both	Both	Both	Both	Both	Both	Both	Both	Both	Both	Both	Both	Both	Both
ENSG00000167555	ZNF528	ENSG00000078674	PCM1	Hughes data	Both	Both	Both	Both	Both	Both	Both	Both	Both	Both	Both	Both	Both	Both	Both	Both	Both	Both	Both	Both	Both	Both	Both	Both	Both	Both	Both	Both	Both	Both	Both	Both	Both	Both	Both	Both	Both	Both	Both	Both	Both	Both	Both	Both	Both
ENSG00000167555	ZNF528	ENSG00000086189	DIMT1	Hughes data	Both	Both	Both	Both	Both	Both	Both	Both	Both	Both	Both	Both	Both	Both	Bait	Both	Both	Both	Both	Both	Both	Both	Both	Both	Both	Both	Both	Both	Both	Both	Both	Both	Both	Both	Both	Both	Both	Both	Both	Both	Both	Both	Both	Both	Both
ENSG00000167555	ZNF528	ENSG00000087191	PSMC5	Hughes data	Both	Both	Both	Both	Both	Both	Both	Both	Both	Both	Both	Both	Both	Both	Both	Both	Both	Both	Both	Both	Both	Both	Both	Both	Both	Both	Both	Both	Both	Both	Both	Both	Both	Both	Both	Both	Both	Both	Both	Both	Both	Both	Both	Both	Both
ENSG00000167555	ZNF528	ENSG00000101752	MIB1	Hughes data	Both	Both	Both	Both	Both	Both	Both	Both	Both	Both	Both	Both	Both	Both	Both	Both	Both	Both	Both	Both	Both	Both	Both	Both	Both	Both	Both	Both	Both	Both	Both	Both	Both	Both	Both	Both	Both	Both	Both	Both	Both	Both	Both	Both	Both
ENSG00000167555	ZNF528	ENSG00000105993	DNAJB6	Hughes data	Both	Both	Both	Both	Both	Both	Both	Both	Both	Both	Both	Both	Both	Both	Both	Both	Both	Both	Both	Both	Both	Both	Both	Both	Both	Both	Both	Both	Both	Both	Both	Both	Both	Both	Both	Both	Both	Both	Both	Both	Both	Both	Both	Both	Both
ENSG00000167555	ZNF528	ENSG00000108344	PSMD3	Hughes data	Both	Both	Both	Both	Both	Both	Both	Both	Both	Both	Both	Both	Both	Both	Both	Both	Both	Both	Both	Both	Both	Both	Both	Both	Both	Both	Both	Both	Both	Both	Both	Both	Both	Both	Both	Both	Both	Both	Both	Both	Both	Both	Both	Both	Both
ENSG00000167555	ZNF528	ENSG00000108561	C1QBP	Hughes data	Both	Both	Both	Both	Both	Both	Both	Both	Both	Both	Both	Both	Both	Both	Both	Both	Both	Both	Both	Both	Both	Both	Both	Both	Both	Both	Both	Both	Both	Both	Both	Both	Both	Both	Both	Both	Both	Both	Both	Both	Both	Both	Both	Both	Both
ENSG00000167555	ZNF528	ENSG00000110075	PPP6R3	Hughes data	Both	Both	Both	Both	Both	Both	Both	Both	Both	Both	Both	Both	Both	Both	Both	Both	Both	Both	Both	Both	Both	Both	Both	Both	Both	Both	Both	Both	Both	Both	Both	Both	Both	Both	Both	Both	Both	Both	Both	Both	Both	Both	Both	Both	Both
ENSG00000167555	ZNF528	ENSG00000130726	KAP1	Hughes data	Both	Both	Both	Both	Both	Both	Both	Both	Both	Both	Both	Both	Both	Both	Both	Both	Both	Both	Both	Both	Both	Both	Both	Both	Both	Both	Both	Both	Both	Both	Both	Both	Both	Both	Both	Both	Both	Both	Both	Both	Both	Both	Both	Both	Both
ENSG00000167555	ZNF528	ENSG00000145703	IQGAP2	Hughes data	Both	Both	Both	Both	Both	Both	Both	Both	Both	Both	Both	Both	Both	Both	Both	Bait	Both	Both	Both	Both	Both	Both	Both	Both	Both	Both	Both	Both	Both	Both	Both	Both	Both	Both	Both	Both	Both	Both	Both	Both	Both	Both	Both	Both	Both
ENSG00000167555	ZNF528	ENSG00000153037	SRP19	Hughes data	Both	Both	Both	Both	Both	Both	Both	Both	Both	Both	Both	Both	Both	Both	Both	Both	Both	Both	Both	Both	Both	Both	Both	Both	Both	Both	Both	Both	Both	Both	Both	Both	Both	Both	Both	Both	Both	Both	Both	Both	Both	Both	Both	Both	Both
ENSG00000167555	ZNF528	ENSG00000155561	NUP205	Hughes data	Both	Both	Both	Both	Both	Both	Both	Both	Both	Both	Both	Both	Both	Both	Both	Both	Both	Both	Both	Both	Both	Both	Both	Both	Both	Both	Both	Both	Both	Both	Both	Both	Both	Both	Both	Both	Both	Both	Both	Both	Both	Both	Both	Both	Both
ENSG00000167555	ZNF528	ENSG00000158941	CCAR2	Hughes data	Both	Both	Both	Both	Both	Both	Both	Both	Both	Both	Both	Both	Both	Both	Both	Both	Both	Both	Both	Both	Both	Both	Both	Both	Both	Both	Both	Both	Both	Both	Both	Both	Both	Both	Both	Both	Both	Both	Both	Both	Both	Both	Both	Both	Both
ENSG00000167555	ZNF528	ENSG00000160208	RRP1B	Hughes data	Both	Both	Both	Both	Both	Both	Both	Both	Both	Both	Both	Both	Both	Both	Both	Both	Both	Both	Both	Both	Both	Both	Both	Both	Both	Both	Both	Both	Both	Both	Both	Both	Both	Both	Both	Both	Both	Both	Both	Both	Both	Both	Both	Both	Both
ENSG00000167555	ZNF528	ENSG00000162408	NOL9	Hughes data	Both	Both	Both	Both	Both	Both	Both	Both	Both	Both	Both	Both	Both	Both	Both	Both	Both	Both	Both	Both	Both	Both	Both	Both	Both	Both	Both	Both	Both	Both	Both	Both	Both	Both	Both	Both	Both	Both	Both	Both	Both	Both	Both	Both	Both
ENSG00000167555	ZNF528	ENSG00000165916	PSMC3	Hughes data	Both	Both	Both	Both	Both	Both	Both	Both	Both	Both	Both	Both	Both	Both	Both	Both	Both	Both	Both	Both	Both	Both	Both	Both	Both	Both	Both	Both	Both	Both	Both	Both	Both	Both	Both	Both	Both	Both	Both	Both	Both	Both	Both	Both	Both
ENSG00000167555	ZNF528	ENSG00000204628	GNB2L1	Hughes data	Both	Both	Both	Both	Both	Both	Both	Both	Both	Both	Both	Both	Both	Both	Both	Both	Both	Both	Both	Both	Both	Both	Both	Both	Both	Both	Both	Both	Both	Both	Both	Both	Both	Both	Both	Both	Both	Both	Both	Both	Both	Both	Both	Both	Both
ENSG00000167555	ZNF528	ENSG00000278053	DDX52	Hughes data	Both	Both	Both	Both	Both	Both	Both	Both	Both	Both	Both	Both	Both	Both	Both	Both	Both	Both	Both	Both	Both	Both	Both	Both	Both	Both	Both	Both	Both	Both	Both	Both	Both	Both	Both	Both	Both	Both	Both	Both	Both	Both	Both	Both	Both
ENSG00000167637	ZNF283	ENSG00000044574	HSPA5	Trono data	Both	Both	Both	Both	Both	Both	Both	Both	Both	Both	Both	Both	Both	Both	Both	Both	Both	Both	Both	Both	Both	Both	Both	Both	Both	Both	Both	Both	Both	Both	Both	Both	Both	Both	Both	Both	Both	Both	Both	Both	Both	Both	Both	Both	Both
ENSG00000167637	ZNF283	ENSG00000077232	DNAJC10	Trono data	Both	Both	Both	Both	Both	Both	Both	Both	Both	Both	Both	Both	Both	Both	Both	Both	Both	Both	Both	Both	Both	Both	Both	Both	Both	Both	Both	Both	Both	Both	Both	Both	Both	Both	Both	Both	Both	Both	Both	Both	Both	Both	Both	Both	Both
ENSG00000167637	ZNF283	ENSG00000090520	DNAJB11	Trono data	Both	Both	Both	Both	Both	Both	Both	Both	Both	Both	Both	Both	Both	Both	Both	Both	Both	Both	Both	Both	Both	Both	Both	Both	Both	Both	Both	Both	Both	Both	Both	Both	Both	Both	Both	Both	Both	Both	Both	Both	Both	Both	Both	Both	Both
ENSG00000167637	ZNF283	ENSG00000102580	DNAJC3	Trono data	Both	Both	Both	Both	Both	Both	Both	Both	Both	Both	Both	Both	Both	Both	Both	Both	Both	Both	Both	Both	Both	Both	Both	Both	Both	Both	Both	Both	Both	Both	Both	Both	Both	Both	Both	Both	Both	Both	Both	Both	Both	Both	Both	Both	Both
ENSG00000167637	ZNF283	ENSG00000117906	RCN2	Trono data	Both	Both	Both	Both	Both	Both	Both	Both	Both	Both	Both	Both	Both	Both	Both	Both	Both	Both	Both	Both	Both	Both	Both	Both	Both	Both	Both	Both	Both	Both	Both	Both	Both	Both	Both	Both	Both	Both	Both	Both	Both	Both	Both	Both	Both
ENSG00000167637	ZNF283	ENSG00000120694	HSPH1	Trono data	Both	Both	Both	Both	Both	Both	Both	Both	Both	Both	Both	Both	Both	Both	Both	Both	Both	Both	Both	Both	Both	Both	Both	Both	Both	Both	Both	Both	Both	Both	Both	Both	Both	Both	Both	Both	Both	Both	Both	Both	Both	Both	Both	Both	Both
ENSG00000167637	ZNF283	ENSG00000128228	SDF2L1	Trono data	Both	Both	Both	Both	Both	Both	Both	Both	Both	Both	Both	Both	Both	Both	Both	Both	Both	Both	Both	Both	Both	Both	Both	Both	Both	Both	Both	Both	Both	Bait	Both	Both	Both	Both	Both	Both	Both	Both	Both	Both	Both	Both	Both	Both	Both
ENSG00000167637	ZNF283	ENSG00000130726	KAP1	Trono data	Both	Both	Both	Both	Both	Both	Both	Both	Both	Both	Both	Both	Both	Both	Both	Both	Both	Both	Both	Both	Both	Both	Both	Both	Both	Both	Both	Both	Both	Both	Both	Both	Both	Both	Both	Both	Both	Both	Both	Both	Both	Both	Both	Both	Both
ENSG00000167637	ZNF283	ENSG00000136731	UGGT1	Trono data	Both	Both	Both	Both	Both	Both	Both	Both	Both	Both	Both	Both	Both	Both	Both	Both	Both	Both	Both	Both	Both	Both	Both	Both	Both	Both	Both	Both	Both	Both	Both	Both	Both	Both	Both	Both	Both	Both	Both	Both	Both	Both	Both	Both	Both
ENSG00000167637	ZNF283	ENSG00000143870	PDIA6	Trono data	Both	Both	Both	Both	Both	Both	Both	Both	Both	Both	Both	Both	Both	Both	Both	Both	Both	Both	Both	Both	Both	Both	Both	Both	Both	Both	Both	Both	Both	Both	Both	Both	Both	Both	Both	Both	Both	Both	Both	Both	Both	Both	Both	Both	Both
ENSG00000167637	ZNF283	ENSG00000155660	PDIA4	Trono data	Both	Both	Both	Both	Both	Both	Both	Both	Both	Both	Both	Both	Both	Both	Both	Both	Both	Both	Both	Both	Both	Both	Both	Both	Both	Both	Both	Both	Both	Both	Both	Both	Both	Both	Both	Both	Both	Both	Both	Both	Both	Both	Both	Both	Both
ENSG00000167637	ZNF283	ENSG00000164070	HSPA4L	Trono data	Both	Both	Both	Both	Both	Both	Both	Both	Both	Both	Both	Both	Both	Both	Both	Both	Both	Both	Both	Both	Both	Both	Both	Both	Both	Both	Both	Both	Both	Both	Both	Both	Both	Both	Both	Both	Both	Both	Both	Both	Both	Both	Both	Both	Both
ENSG00000167637	ZNF283	ENSG00000166598	HSP90B1	Trono data	Both	Both	Both	Both	Both	Both	Both	Both	Both	Both	Both	Both	Both	Both	Both	Both	Both	Both	Both	Both	Both	Both	Both	Both	Both	Both	Both	Both	Both	Both	Both	Both	Both	Both	Both	Both	Both	Both	Both	Both	Both	Both	Both	Both	Both
ENSG00000167637	ZNF283	ENSG00000180353	HCLS1	Trono data	Both	Both	Both	Both	Both	Both	Both	Both	Both	Both	Both	Both	Bait	Bait	Bait	Both	Both	Both	Bait	Both	Bait	Both	Both	Both	Both	Both	Both	Both	Bait	Bait	Bait	Both	Both	Both	Both	Both	Both	Both	Both	Both	Both	Both	Both	Bait	Bait
ENSG00000167637	ZNF283	ENSG00000280682	HYOU1	Trono data	Both	Both	Both	Both	Both	Bait	Both	Both	Both	Both	Both	Both	Both	Both	Both	Both	Both	Both	Both	Both	Both	Both	Both	Both	Both	Both	Both	Both	Both	Both	Both	Both	Both	Both	Both	Both	Both	Both	Both	Both	Both	Both	Both	Both	Both
ENSG00000167981	ZNF597	ENSG00000100632	ERH	Trono data	Both	Both	Both	Both	Both	Both	Both	Both	Both	Both	Both	Both	Both	Both	Both	Both	Both	Both	Both	Both	Both	Both	Both	Both	Both	Both	Both	Both	Both	Both	Both	Both	Both	Both	Both	Both	Both	Both	Both	Both	Both	Both	Both	Both	Both
ENSG00000167981	ZNF597	ENSG00000107672	NSMCE4A	Trono data	Both	Both	Both	Both	Both	Both	Both	Both	Both	Both	Both	Both	Both	Both	Bait	Both	Both	Both	Both	Both	Both	Both	Both	Both	Both	Both	Both	Both	Both	Both	Both	Both	Both	Both	Both	Both	Both	Both	Both	Both	Both	Both	Both	Both	Both
ENSG00000167981	ZNF597	ENSG00000108021	FAM208B	Trono data	Both	Both	Both	Both	Both	Both	Both	Both	Both	Both	Both	Both	Both	Both	Both	Both	Both	Both	Both	Both	Both	Both	Both	Both	Both	Both	Both	Both	Both	Both	Both	Both	Both	Both	Both	Both	Both	Both	Both	Both	Both	Both	Both	Both	Both
ENSG00000167981	ZNF597	ENSG00000134283	PPHLN1	Trono data	Both	Both	Both	Both	Both	Both	Both	Both	Both	Both	Both	Both	Both	Both	Both	Both	Both	Both	Both	Both	Both	Both	Both	Both	Both	Both	Both	Both	Both	Both	Both	Both	Both	Both	Both	Both	Both	Both	Both	Both	Both	Both	Both	Both	Both
ENSG00000167981	ZNF597	ENSG00000156831	NSMCE2	Trono data	Both	Both	Both	Both	Both	Both	Both	Both	Both	Both	Both	Both	Both	Both	Both	Both	Both	Both	Both	Both	Both	Both	Both	Both	Both	Both	Both	Both	Both	Both	Both	Both	Both	Both	Both	Both	Both	Both	Both	Both	Both	Both	Both	Both	Both
ENSG00000167981	ZNF597	ENSG00000163029	SMC6	Trono data	Both	Both	Both	Both	Both	Both	Both	Both	Both	Both	Both	Both	Both	Both	Both	Both	Both	Both	Both	Both	Both	Both	Both	Both	Both	Both	Both	Both	Both	Both	Both	Both	Both	Both	Both	Both	Both	Both	Both	Both	Both	Both	Both	Both	Both
ENSG00000167981	ZNF597	ENSG00000169189	NSMCE1	Trono data	Both	Both	Both	Both	Both	Both	Both	Both	Both	Both	Both	Both	Both	Both	Both	Both	Both	Both	Both	Both	Both	Both	Both	Both	Both	Both	Both	Both	Both	Both	Both	Both	Both	Both	Both	Both	Both	Both	Both	Both	Both	Both	Both	Both	Both
ENSG00000167981	ZNF597	ENSG00000169564	PCBP1	Trono data	Both	Both	Both	Both	Both	Both	Both	Both	Both	Both	Both	Both	Both	Both	Both	Both	Both	Both	Both	Both	Both	Both	Both	Both	Both	Both	Both	Both	Both	Both	Both	Both	Both	Both	Both	Both	Both	Both	Both	Both	Both	Both	Both	Both	Both
ENSG00000167981	ZNF597	ENSG00000172534	HCFC1	Trono data	Both	Both	Both	Both	Both	Both	Both	Both	Both	Both	Both	Both	Both	Both	Both	Both	Both	Both	Both	Both	Both	Both	Both	Both	Both	Both	Both	Both	Both	Both	Both	Both	Both	Both	Both	Both	Both	Both	Both	Both	Both	Both	Both	Both	Both
ENSG00000167981	ZNF597	ENSG00000185115	NSMCE3	Trono data	Both	Both	Both	Both	Both	Both	Bait	Both	Both	Both	Both	Both	Both	Both	Both	Both	Both	Both	Both	Both	Both	Both	Both	Both	Both	Both	Both	Both	Both	Both	Both	Both	Both	Both	Both	Both	Both	Both	Both	Both	Both	Both	Both	Both	Both
ENSG00000167981	ZNF597	ENSG00000198887	SMC5	Trono data	Both	Both	Both	Both	Both	Both	Both	Both	Both	Both	Both	Both	Both	Both	Both	Both	Both	Both	Both	Both	Both	Both	Both	Both	Both	Both	Both	Both	Both	Both	Both	Both	Both	Both	Both	Both	Both	Both	Both	Both	Both	Both	Both	Both	Both
ENSG00000168661	ZNF30	ENSG00000001497	LAS1L	Hughes data	Both	Both	Both	Both	Both	Both	Both	Both	Both	Both	Both	Both	Both	Both	Prey	Both	Both	Both	Both	Both	Both	Both	Both	Both	Both	Both	Both	Both	Both	Prey	Both	Both	Both	Both	Both	Both	Both	Both	Both	Both	Both	Both	Both	Both	Both
ENSG00000168661	ZNF30	ENSG00000006712	PAF1	Hughes data	Both	Both	Both	Both	Both	Both	Both	Both	Both	Both	Both	Both	Both	Both	Prey	Both	Both	Both	Both	Both	Both	Both	Both	Both	Both	Both	Both	Both	Both	Prey	Both	Both	Both	Both	Both	Both	Both	Both	Both	Both	Both	Both	Both	Both	Both
ENSG00000168661	ZNF30	ENSG00000011243	AKAP8L	Hughes data	Both	Both	Both	Both	Both	Both	Both	Both	Both	Both	Both	Both	Both	Both	Prey	Both	Both	Both	Both	Both	Both	Both	Both	Both	Both	Both	Both	Both	Both	Prey	Both	Both	Both	Both	Both	Both	Both	Both	Both	Both	Both	Both	Both	Both	Both
ENSG00000168661	ZNF30	ENSG00000047634	SCML1	Hughes data	Both	Both	Both	Both	Both	Both	Both	Both	Both	Both	Both	Both	Both	Both	Prey	Both	Both	Both	Both	Both	Both	Both	Both	Both	Both	Both	Both	Both	Both	Prey	Both	Both	Both	Both	Both	Both	Both	Both	Both	Both	Both	Both	Both	Both	Both
ENSG00000168661	ZNF30	ENSG00000070814	TCOF1	Hughes data	Both	Both	Both	Both	Both	Both	Both	Both	Both	Both	Both	Both	Both	Both	Prey	Both	Both	Both	Both	Both	Both	Both	Both	Both	Both	Both	Both	Both	Both	Prey	Both	Both	Both	Both	Both	Both	Both	Both	Both	Both	Both	Both	Both	Both	Both
ENSG00000168661	ZNF30	ENSG00000076003	MCM6	Hughes data	Both	Both	Both	Both	Both	Both	Both	Both	Both	Both	Both	Both	Both	Both	Both not	Both	Both	Both	Both	Both	Both	Both	Both	Both	Both	Both	Both	Both	Both	Prey	Both	Both	Both	Both	Both	Both	Both	Both	Both	Both	Both	Both	Both	Both	Both
ENSG00000168661	ZNF30	ENSG00000102226	USP11	Hughes data	Both	Both	Both	Both	Both	Both	Both	Both	Both	Both	Both	Both	Both	Both	Prey	Both	Both	Both	Both	Both	Both	Both	Both	Both	Both	Both	Both	Both	Both	Prey	Both	Both	Both	Both	Both	Both	Both	Both	Both	Both	Both	Both	Both	Both	Both
ENSG00000168661	ZNF30	ENSG00000103423	DNAJA3	Hughes data	Both	Both	Both	Both	Both	Both	Both	Both	Both	Both	Both	Both	Both	Both	Prey	Both	Both	Both	Both	Both	Both	Both	Both	Both	Both	Both	Both	Bait	Bait	Both not	Both	Both	Both	Both	Both	Both	Both	Both	Both	Both	Bait	Both	Both	Both	Both
ENSG00000168661	ZNF30	ENSG00000105447	GRWD1	Hughes data	Both	Both	Both	Both	Both	Both	Both	Both	Both	Both	Both	Both	Both	Both	Prey	Both	Both	Both	Both	Both	Both	Both	Both	Both	Both	Both	Both	Both	Both	Prey	Both	Both	Both	Both	Both	Both	Both	Both	Both	Both	Both	Both	Both	Both	Both
ENSG00000168661	ZNF30	ENSG00000105732	ZNF574	Hughes data	Both	Both	Both	Both	Both	Both	Both	Both	Both	Both	Both	Both	Both	Both	Both not	Bait	Both	Both	Both	Both	Both	Both	Both	Both	Both	Both	Both	Both	Both	Prey	Both	Both	Both	Both	Both	Both	Both	Both	Both	Both	Both	Both	Both	Both	Both
ENSG00000168661	ZNF30	ENSG00000105993	DNAJB6	Hughes data	Both	Both	Both	Both	Both	Both	Both	Both	Both	Both	Both	Both	Both	Both	Prey	Both	Both	Both	Both	Both	Both	Both	Both	Both	Both	Both	Both	Both	Both	Prey	Both	Both	Both	Both	Both	Both	Both	Both	Both	Both	Both	Both	Both	Both	Both
ENSG00000168661	ZNF30	ENSG00000106261	ZKSCAN1	Hughes data	Both	Both	Both	Both	Both	Both	Both	Both	Both	Both	Both	Both	Both	Both	Prey	Both	Both	Both	Both	Both	Both	Both	Both	Both	Both	Both	Both	Both	Both	Prey	Both	Both	Both	Both	Both	Both	Both	Both	Both	Both	Both	Both	Both	Both	Both
ENSG00000168661	ZNF30	ENSG00000108312	UBTF	Hughes data	Both	Both	Both	Both	Both	Both	Both	Both	Both	Both	Both	Both	Both	Both	Prey	Both	Both	Both	Both	Both	Both	Both	Both	Both	Both	Both	Both	Both	Both	Prey	Both	Both	Both	Both	Both	Both	Both	Both	Both	Both	Both	Both	Both	Both	Both
ENSG00000168661	ZNF30	ENSG00000108561	C1QBP	Hughes data	Both	Both	Both	Both	Both	Both	Both	Both	Both	Both	Both	Both	Both	Both	Prey	Both	Both	Both	Both	Both	Both	Both	Both	Both	Both	Both	Both	Both	Both	Prey	Both	Both	Both	Both	Both	Both	Both	Both	Both	Both	Both	Both	Both	Both	Both
ENSG00000168661	ZNF30	ENSG00000110075	PPP6R3	Hughes data	Both	Both	Both	Both	Both	Both	Both	Both	Both	Both	Both	Both	Both	Both	Prey	Both	Both	Both	Both	Both	Both	Both	Both	Both	Both	Both	Both	Both	Both	Prey	Both	Both	Both	Both	Both	Both	Both	Both	Both	Both	Both	Both	Both	Both	Both
ENSG00000168661	ZNF30	ENSG00000111642	CHD4	Hughes data	Both	Both	Both	Both	Both	Both	Both	Both	Both	Both	Both	Both	Both	Both	Prey	Both	Both	Both	Both	Both	Both	Both	Both	Both	Both	Both	Both	Both	Both	Prey	Both	Both	Both	Both	Both	Both	Both	Both	Both	Both	Both	Both	Both	Both	Both
ENSG00000168661	ZNF30	ENSG00000116478	HDAC1	Hughes data	Both	Both	Both	Both	Both	Both	Both	Both	Both	Both	Both	Both	Both	Both	Prey	Both	Both	Both	Both	Both	Both	Both	Both	Both	Both	Both	Both	Both	Both	Prey	Both	Both	Both	Both	Both	Both	Both	Both	Both	Both	Both	Both	Both	Both	Both
ENSG00000168661	ZNF30	ENSG00000125817	CENPB	Hughes data	Both	Both	Both	Both	Both	Bait	Both	Both	Both	Both	Both	Both	Both	Both	Prey	Both	Both	Both	Both	Both	Both	Both	Both	Both	Both	Both	Both	Both	Both	Both not	Both	Both	Both	Both	Both	Both	Both	Both	Both	Both	Both	Both	Both	Both	Both
ENSG00000168661	ZNF30	ENSG00000130726	KAP1	Hughes data	Both	Both	Both	Both	Both	Both	Both	Both	Both	Both	Both	Both	Both	Both	Prey	Both	Both	Both	Both	Both	Both	Both	Both	Both	Both	Both	Both	Both	Both	Prey	Both	Both	Both	Both	Both	Both	Both	Both	Both	Both	Both	Both	Both	Both	Both
ENSG00000168661	ZNF30	ENSG00000131115	ZNF227	Hughes data	Both	Both	Both	Both	Both	Both	Both	Both	Both	Both	Both	Both	Both	Both	Both not	Bait	Both	Both	Both	Both	Both	Both	Both	Both	Both	Both	Both	Both	Both	Prey	Both	Both	Both	Both	Both	Both	Both	Both	Both	Both	Both	Both	Both	Both	Both
ENSG00000168661	ZNF30	ENSG00000136485	DCAF7	Hughes data	Both	Both	Both	Both	Both	Both	Both	Both	Both	Both	Both	Both	Both	Both	Prey	Both	Both	Both	Both	Both	Both	Both	Both	Both	Both	Both	Both	Both	Both	Prey	Both	Both	Both	Both	Both	Both	Both	Both	Both	Both	Both	Both	Both	Both	Both
ENSG00000168661	ZNF30	ENSG00000149923	PPP4C	Hughes data	Both	Both	Both	Both	Both	Both	Both	Both	Both	Both	Both	Both	Both	Both	Prey	Both	Both	Both	Both	Both	Both	Both	Both	Both	Both	Both	Both	Both	Both	Prey	Both	Both	Both	Both	Both	Both	Both	Both	Both	Both	Both	Both	Both	Both	Both
ENSG00000168661	ZNF30	ENSG00000159692	CTBP1	Hughes data	Both	Both	Both	Both	Both	Both	Both	Both	Both	Both	Both	Both	Both	Both	Prey	Both	Both	Both	Both	Both	Both	Both	Both	Both	Both	Both	Both	Both	Both	Prey	Both	Both	Both	Both	Both	Both	Both	Both	Both	Both	Both	Both	Both	Both	Both
ENSG00000168661	ZNF30	ENSG00000160789	LMNA	Hughes data	Both	Both	Both	Both	Both	Both	Both	Both	Both	Both	Both	Both	Both	Both	Prey	Both	Both	Both	Both	Both	Both	Both	Both	Both	Both	Both	Both	Both	Both	Prey	Both	Both	Both	Both	Both	Both	Both	Both	Both	Both	Both	Both	Both	Both	Both
ENSG00000168661	ZNF30	ENSG00000161011	SQSTM1	Hughes data	Both	Both	Both	Both	Both	Both	Both	Both	Both	Both	Both	Both	Both	Both	Prey	Both	Both	Both	Both	Both	Both	Both	Both	Both	Both	Both	Both	Both	Both	Prey	Both	Both	Both	Both	Both	Both	Both	Both	Both	Both	Both	Both	Both	Both	Both
ENSG00000168661	ZNF30	ENSG00000164733	CTSB	Hughes data	Both	Both	Both	Both	Both	Both	Both	Both	Both	Both	Both	Both	Both	Both	Prey	Both	Both	Both	Both	Both	Both	Both	Both	Both	Both	Both	Both	Both	Both	Prey	Both	Both	Both	Both	Both	Both	Both	Both	Both	Both	Both	Both	Both	Both	Both
ENSG00000168661	ZNF30	ENSG00000165916	PSMC3	Hughes data	Both	Both	Both	Both	Both	Both	Both	Both	Both	Both	Both	Both	Both	Both	Prey	Both	Both	Both	Both	Both	Both	Both	Both	Both	Both	Both	Both	Both	Both	Prey	Both	Both	Both	Both	Both	Both	Both	Both	Both	Both	Both	Both	Both	Both	Both
ENSG00000168661	ZNF30	ENSG00000167635	ZNF146	Hughes data	Both	Both	Both	Both	Both	Both	Both	Both	Both	Both	Both	Both	Both	Both	Prey	Both	Both	Both	Both	Both	Both	Both	Both	Both	Both	Both	Both	Both	Both	Prey	Both	Both	Both	Both	Both	Both	Both	Both	Both	Both	Both	Both	Both	Both	Both
ENSG00000168661	ZNF30	ENSG00000169957	ZNF768	Hughes data	Both	Both	Both	Both	Both	Both	Bait	Bait	Both	Both	Both	Both	Both	Both	Prey	Both	Both	Both	Both	Both	Both	Both	Both	Both	Both	Both	Both	Both	Both	Prey	Both	Both	Both	Both	Both	Both	Both	Both	Both	Both	Both	Both	Both	Both	Both
ENSG00000168661	ZNF30	ENSG00000196081	ZNF724P	Hughes data	Both	Both	Both	Both	Both	Both	Both	Both	Both	Both	Both	Both	Both	Both	Prey	Both	Both	Both	Both	Both	Both	Both	Both	Both	Both	Both	Both	Both	Both	Prey	Both	Both	Both	Both	Both	Both	Both	Both	Both	Both	Both	Both	Both	Both	Both
ENSG00000168661	ZNF30	ENSG00000197714	ZNF460	Hughes data	Both	Both	Both	Both	Both	Both	Both	Both	Both	Both	Both	Both	Bait	Both	Both not	Bait	Both	Both	Both	Both	Both	Both	Both	Both	Both	Both	Both	Both	Both	Prey	Both	Both	Both	Both	Both	Both	Both	Both	Both	Both	Both	Both	Both	Both	Both
ENSG00000168661	ZNF30	ENSG00000198901	PRC1	Hughes data	Both	Both	Both	Both	Both	Both	Both	Both	Both	Both	Both	Both	Both	Both	Prey	Both	Both	Both	Both	Both	Both	Both	Both	Both	Both	Both	Both	Both	Both	Prey	Both	Both	Both	Both	Both	Both	Both	Both	Both	Both	Both	Both	Both	Both	Both
ENSG00000168661	ZNF30	ENSG00000204628	GNB2L1	Hughes data	Both	Both	Both	Both	Both	Both	Both	Both	Both	Both	Both	Both	Both	Both	Prey	Both	Both	Both	Both	Both	Both	Both	Both	Both	Both	Both	Both	Both	Both	Prey	Both	Both	Both	Both	Both	Both	Both	Both	Both	Both	Both	Both	Both	Both	Both
ENSG00000168661	ZNF30	ENSG00000205903	ZNF316	Hughes data	Both	Both	Both	Both	Both	Bait	Both	Bait	Both	Both	Both	Both	Both	Both	Prey	Both	Both	Both	Both	Both	Both	Both	Both	Both	Both	Both	Both	Both	Both	Prey	Both	Both	Both	Both	Both	Both	Both	Both	Both	Both	Both	Both	Both	Both	Both
ENSG00000168661	ZNF30	ENSG00000237071	TRIM27	Hughes data	Bait	Both	Both	Both	Both	Bait	Bait	Bait	Both	Both	Both	Bait	Bait	Bait	Both not	Bait	Both	Both	Both	Both	Bait	Both	Both	Bait	Bait	Bait	Both	Both	Both	Prey	Both	Bait	Bait	Both	Bait	Bait	Bait	Both	Bait	Both	Bait	Bait	Both	Both	Both
ENSG00000168661	ZNF30	ENSG00000240694	PNMA2	Hughes data	Both	Both	Both	Both	Both	Bait	Both	Both	Both	Both	Both	Both	Both	Both	Prey	Both	Both	Both	Both	Both	Both	Both	Both	Both	Both	Both	Both	Both	Both	Both not	Both	Both	Both	Both	Both	Both	Both	Both	Both	Both	Both	Both	Both	Both	Both
ENSG00000168661	ZNF30	ENSG00000263002	ZNF234	Hughes data	Both	Both	Both	Both	Both	Both	Both	Both	Both	Both	Both	Both	Both	Both	Prey	Both	Both	Both	Both	Both	Both	Both	Both	Both	Both	Both	Both	Both	Both	Prey	Both	Both	Both	Both	Both	Both	Both	Both	Both	Both	Both	Both	Both	Both	Both
ENSG00000168661	ZNF30	ENSG00000276043	UHRF1	Hughes data	Both	Both	Both	Both	Both	Both	Both	Both	Both	Both	Both	Both	Both	Both	Prey	Bait	Both	Both	Both	Both	Both	Both	Both	Both	Both	Both	Both	Both	Both	Prey	Both	Both	Both	Both	Both	Both	Both	Both	Both	Both	Both	Both	Both	Both	Both
ENSG00000169131	ZNF354A	ENSG00000047410	TPR	Hughes data	Both	Both	Both	Both	Both	Both	Both	Both	Both	Both	Both	Both	Both	Both	Prey	Both	Both	Both	Both	Both	Both	Both	Both	Both	Both	Both	Both	Both	Both	Both	Both	Both	Both	Both	Both	Both	Both	Both	Both	Both	Both	Both	Both	Both	Both
ENSG00000169131	ZNF354A	ENSG00000070814	TCOF1	Hughes data	Both	Both	Both	Both	Both	Both	Both	Both	Both	Both	Both	Both	Both	Both	Prey	Both	Both	Both	Both	Both	Both	Both	Both	Both	Both	Both	Both	Both	Both	Both	Both	Both	Both	Both	Both	Both	Both	Both	Both	Both	Both	Both	Both	Both	Both
ENSG00000169131	ZNF354A	ENSG00000076003	MCM6	Hughes data	Both	Both	Both	Both	Both	Both	Both	Both	Both	Both	Both	Both	Both	Both	Both not	Both	Both	Both	Both	Both	Both	Both	Both	Both	Both	Both	Both	Both	Both	Both	Both	Both	Both	Both	Both	Both	Both	Both	Both	Both	Both	Both	Both	Both	Both
ENSG00000169131	ZNF354A	ENSG00000088986	DYNLL1	Hughes data	Both	Both	Both	Both	Both	Both	Both	Both	Both	Both	Both	Both	Both	Both	Prey	Both	Both	Both	Both	Both	Both	Both	Both	Both	Both	Both	Both	Both	Both	Both	Both	Both	Both	Both	Both	Both	Both	Both	Both	Both	Both	Both	Both	Both	Both
ENSG00000169131	ZNF354A	ENSG00000108561	C1QBP	Hughes data	Both	Both	Both	Both	Both	Both	Both	Both	Both	Both	Both	Both	Both	Both	Prey	Both	Both	Both	Both	Both	Both	Both	Both	Both	Both	Both	Both	Both	Both	Both	Both	Both	Both	Both	Both	Both	Both	Both	Both	Both	Both	Both	Both	Both	Both
ENSG00000169131	ZNF354A	ENSG00000130726	KAP1	Hughes data	Both	Both	Both	Both	Both	Both	Both	Both	Both	Both	Both	Both	Both	Both	Prey	Both	Both	Both	Both	Both	Both	Both	Both	Both	Both	Both	Both	Both	Both	Both	Both	Both	Both	Both	Both	Both	Both	Both	Both	Both	Both	Both	Both	Both	Both
ENSG00000169131	ZNF354A	ENSG00000137309	HMGA1	Hughes data	Both	Both	Both	Both	Both	Both	Both	Both	Both	Both	Both	Both	Both	Both	Prey	Both	Both	Both	Both	Both	Both	Both	Both	Both	Both	Both	Both	Both	Both	Both	Both	Both	Both	Both	Both	Both	Both	Both	Both	Both	Both	Both	Both	Both	Both
ENSG00000169131	ZNF354A	ENSG00000183421	RIPK4	Hughes data	Both	Both	Both	Both	Both	Both	Both	Both	Both	Both	Both	Both	Both	Both	Prey	Both	Both	Both	Both	Both	Both	Both	Both	Both	Both	Both	Bait	Both	Both	Bait	Both	Both	Both	Both	Both	Both	Both	Both	Both	Both	Both	Both	Both	Both	Both
ENSG00000169131	ZNF354A	ENSG00000204628	GNB2L1	Hughes data	Both	Both	Both	Both	Both	Both	Both	Both	Both	Both	Both	Both	Both	Both	Prey	Both	Both	Both	Both	Both	Both	Both	Both	Both	Both	Both	Both	Both	Both	Both	Both	Both	Both	Both	Both	Both	Both	Both	Both	Both	Both	Both	Both	Both	Both
ENSG00000169951	ZNF764	ENSG00000077235	GTF3C1	Trono data	Both	Both	Both	Both	Both	Both	Both	Both	Both	Both	Both	Both	Both	Both	Both	Both	Both	Both	Both	Both	Both	Both	Both	Both	Both	Both	Both	Both	Both	Both	Both	Both	Both	Both	Both	Both	Both	Both	Both	Both	Both	Both	Both	Both	Both
ENSG00000169951	ZNF764	ENSG00000094916	CBX5	Trono data	Both	Both	Both	Both	Both	Both	Both	Both	Both	Both	Both	Both	Both	Both	Both	Both	Both	Both	Both	Both	Both	Both	Both	Both	Both	Both	Both	Both	Both	Both	Both	Both	Both	Both	Both	Both	Both	Both	Both	Both	Both	Both	Both	Both	Both
ENSG00000169951	ZNF764	ENSG00000102393	GLA	Trono data	Both	Both	Both	Both	Both	Both	Both	Both	Both	Both	Both	Both	Both	Both	Both	Both	Both	Both	Both	Both	Both	Both	Both	Both	Both	Both	Both	Both	Both	Both	Both	Both	Both	Both	Both	Both	Both	Both	Both	Both	Both	Both	Both	Both	Both
ENSG00000169951	ZNF764	ENSG00000107882	SUFU	Trono data	Both	Both	Both	Both	Both	Both	Both	Both	Both	Both	Both	Both	Both	Both	Bait	Bait	Both	Both	Both	Both	Both	Both	Both	Both	Both	Both	Both	Both	Both	Both	Both	Both	Both	Both	Both	Both	Both	Both	Both	Both	Both	Both	Both	Both	Both
ENSG00000169951	ZNF764	ENSG00000112208	BAG2	Trono data	Both	Both	Both	Both	Both	Both	Both	Both	Both	Both	Both	Both	Both	Both	Both	Both	Both	Both	Both	Both	Both	Both	Both	Both	Both	Both	Both	Both	Both	Both	Both	Both	Both	Both	Both	Both	Both	Both	Both	Both	Both	Both	Both	Both	Both
ENSG00000169951	ZNF764	ENSG00000115207	GTF3C2	Trono data	Both	Both	Both	Both	Both	Both	Both	Both	Both	Both	Both	Both	Both	Both	Both	Both	Both	Both	Both	Both	Both	Both	Both	Both	Both	Both	Both	Both	Both	Both	Both	Both	Both	Both	Both	Both	Both	Both	Both	Both	Both	Both	Both	Both	Both
ENSG00000169951	ZNF764	ENSG00000119041	GTF3C3	Trono data	Both	Both	Both	Both	Both	Both	Both	Both	Both	Both	Both	Both	Both	Both	Both	Both	Both	Both	Both	Both	Both	Both	Both	Both	Both	Both	Both	Both	Both	Both	Both	Both	Both	Both	Both	Both	Both	Both	Both	Both	Both	Both	Both	Both	Both
ENSG00000169951	ZNF764	ENSG00000122565	CBX3	Trono data	Both	Both	Both	Both	Both	Both	Both	Both	Both	Both	Both	Both	Both	Both	Both	Both	Both	Both	Both	Both	Both	Both	Both	Both	Both	Both	Both	Both	Both	Both	Both	Both	Both	Both	Both	Both	Both	Both	Both	Both	Both	Both	Both	Both	Both
ENSG00000169951	ZNF764	ENSG00000125484	GTF3C4	Trono data	Both	Both	Both	Both	Both	Both	Both	Both	Both	Both	Both	Both	Both	Both	Both	Both	Both	Both	Both	Both	Both	Both	Both	Both	Both	Both	Both	Both	Both	Both	Both	Both	Both	Both	Both	Both	Both	Both	Both	Both	Both	Both	Both	Both	Both
ENSG00000169951	ZNF764	ENSG00000126457	PRMT1	Trono data	Both	Both	Both	Both	Both	Both	Both	Both	Both	Both	Both	Both	Both	Both	Both	Both	Both	Both	Both	Both	Both	Both	Both	Both	Both	Both	Both	Both	Both	Both	Both	Both	Both	Both	Both	Both	Both	Both	Both	Both	Both	Both	Both	Both	Both
ENSG00000169951	ZNF764	ENSG00000130726	KAP1	Trono data	Both	Both	Both	Both	Both	Both	Both	Both	Both	Both	Both	Both	Both	Both	Both	Both	Both	Both	Both	Both	Both	Both	Both	Both	Both	Both	Both	Both	Both	Both	Both	Both	Both	Both	Both	Both	Both	Both	Both	Both	Both	Both	Both	Both	Both
ENSG00000169951	ZNF764	ENSG00000133704	IPO8	Trono data	Both	Both	Both	Both	Both	Both	Both	Both	Both	Both	Both	Both	Both	Both	Bait	Both	Both	Both	Both	Both	Both	Both	Both	Both	Both	Both	Both	Both	Both	Both	Both	Both	Both	Both	Both	Both	Both	Both	Both	Both	Both	Both	Both	Both	Both
ENSG00000169951	ZNF764	ENSG00000148308	GTF3C5	Trono data	Both	Both	Both	Both	Both	Both	Both	Both	Both	Both	Both	Both	Both	Both	Both	Both	Both	Both	Both	Both	Both	Both	Both	Both	Both	Both	Both	Both	Both	Both	Both	Both	Both	Both	Both	Both	Both	Both	Both	Both	Both	Both	Both	Both	Both
ENSG00000169951	ZNF764	ENSG00000163104	SMARCAD1	Trono data	Both	Both	Both	Both	Both	Both	Both	Both	Both	Both	Both	Both	Both	Both	Both	Both	Both	Both	Both	Both	Both	Both	Both	Both	Both	Both	Both	Both	Both	Both	Both	Both	Both	Both	Both	Both	Both	Both	Both	Both	Both	Both	Both	Both	Both
ENSG00000169951	ZNF764	ENSG00000167986	DDB1	Trono data	Both	Both	Both	Both	Both	Both	Both	Both	Both	Both	Both	Both	Both	Both	Both	Both	Both	Both	Both	Both	Both	Both	Both	Both	Both	Both	Both	Both	Both	Both	Both	Both	Both	Both	Both	Both	Both	Both	Both	Both	Both	Both	Both	Both	Both
ENSG00000169951	ZNF764	ENSG00000182481	KPNA2	Trono data	Both	Both	Both	Both	Both	Both	Both	Both	Both	Both	Both	Both	Both	Both	Both	Both	Both	Both	Both	Both	Both	Both	Both	Both	Both	Both	Both	Both	Both	Both	Both	Both	Both	Both	Both	Both	Both	Both	Both	Both	Both	Both	Both	Both	Both
ENSG00000170100	ZNF778	ENSG00000004142	POLDIP2	Hughes data	Both	Both	Both	Both	Both	Both	Both	Both	Both	Both	Both	Both	Both	Both	Both	Both	Both	Both	Both	Both	Both	Both	Both	Both	Both	Both	Both	Both	Both	Both	Both	Both	Both	Both	Both	Both	Both	Both	Both	Both	Both	Both	Both	Both	Both
ENSG00000170100	ZNF778	ENSG00000006712	PAF1	Hughes data	Both	Both	Both	Both	Both	Both	Both	Both	Both	Both	Both	Both	Both	Both	Both	Both	Both	Both	Both	Both	Both	Both	Both	Both	Both	Both	Both	Both	Both	Both	Both	Both	Both	Both	Both	Both	Both	Both	Both	Both	Both	Both	Both	Both	Both
ENSG00000170100	ZNF778	ENSG00000011243	AKAP8L	Hughes data	Both	Both	Both	Both	Both	Both	Both	Both	Both	Both	Both	Both	Both	Both	Both	Both	Both	Both	Both	Both	Both	Both	Both	Both	Both	Both	Both	Both	Both	Both	Both	Both	Both	Both	Both	Both	Both	Both	Both	Both	Both	Both	Both	Both	Both
ENSG00000170100	ZNF778	ENSG00000047188	YTHDC2	Hughes data	Both	Both	Both	Both	Both	Both	Both	Both	Both	Both	Both	Both	Both	Both	Both	Both	Both	Both	Both	Both	Both	Both	Both	Both	Both	Both	Both	Both	Both	Both	Both	Both	Both	Both	Both	Both	Both	Both	Both	Both	Both	Both	Both	Both	Both
ENSG00000170100	ZNF778	ENSG00000067369	TP53BP1	Hughes data	Both	Both	Both	Both	Both	Both	Both	Both	Both	Both	Both	Both	Both	Both	Both	Both	Both	Both	Both	Both	Both	Both	Both	Both	Both	Both	Both	Both	Both	Both	Both	Both	Both	Both	Both	Both	Both	Both	Both	Both	Both	Both	Both	Both	Both
ENSG00000170100	ZNF778	ENSG00000069275	NUCKS1	Hughes data	Both	Both	Both	Both	Both	Both	Both	Both	Both	Both	Both	Both	Both	Both	Both	Both	Both	Both	Both	Both	Both	Both	Both	Both	Both	Both	Both	Both	Both	Both	Both	Both	Both	Both	Both	Both	Both	Both	Both	Both	Both	Both	Both	Both	Both
ENSG00000170100	ZNF778	ENSG00000070814	TCOF1	Hughes data	Both	Both	Both	Both	Both	Both	Both	Both	Both	Both	Both	Both	Both	Both	Both	Both	Both	Both	Both	Both	Both	Both	Both	Both	Both	Both	Both	Both	Both	Both	Both	Both	Both	Both	Both	Both	Both	Both	Both	Both	Both	Both	Both	Both	Both
ENSG00000170100	ZNF778	ENSG00000077097	TOP2B	Hughes data	Both	Both	Both	Both	Both	Both	Both	Both	Both	Both	Both	Both	Both	Both	Both	Both	Both	Both	Both	Both	Both	Both	Both	Both	Both	Both	Both	Both	Both	Both	Both	Both	Both	Both	Both	Both	Both	Both	Both	Both	Both	Both	Both	Both	Both
ENSG00000170100	ZNF778	ENSG00000078900	TP73	Hughes data	Both	Both	Both	Both	Both	Both	Bait	Both	Both	Both	Both	Both	Both	Both	Bait	Both	Both	Both	Both	Both	Both	Both	Both	Both	Both	Both	Both	Both	Both	Bait	Both	Both	Both	Both	Both	Both	Both	Both	Both	Both	Both	Both	Both	Both	Both
ENSG00000170100	ZNF778	ENSG00000083838	ZNF446	Hughes data	Both	Both	Both	Both	Both	Both	Both	Both	Both	Both	Both	Both	Bait	Both	Bait	Both	Both	Both	Both	Both	Both	Both	Both	Both	Both	Both	Both	Bait	Both	Bait	Both	Both	Both	Both	Both	Both	Both	Both	Both	Both	Both	Both	Bait	Both	Both
ENSG00000170100	ZNF778	ENSG00000086758	HUWE1	Hughes data	Both	Both	Both	Both	Both	Both	Both	Both	Both	Both	Both	Both	Both	Both	Both	Both	Both	Both	Both	Both	Both	Both	Both	Both	Both	Both	Both	Both	Both	Both	Both	Both	Both	Both	Both	Both	Both	Both	Both	Both	Both	Both	Both	Both	Both
ENSG00000170100	ZNF778	ENSG00000087191	PSMC5	Hughes data	Both	Both	Both	Both	Both	Both	Both	Both	Both	Both	Both	Both	Both	Both	Both	Both	Both	Both	Both	Both	Both	Both	Both	Both	Both	Both	Both	Both	Both	Both	Both	Both	Both	Both	Both	Both	Both	Both	Both	Both	Both	Both	Both	Both	Both
ENSG00000170100	ZNF778	ENSG00000088205	DDX18	Hughes data	Both	Both	Both	Both	Both	Both	Both	Both	Both	Both	Both	Both	Both	Both	Both	Both	Both	Both	Both	Both	Both	Both	Both	Both	Both	Both	Both	Both	Both	Both	Both	Both	Both	Both	Both	Both	Both	Both	Both	Both	Both	Both	Both	Both	Both
ENSG00000170100	ZNF778	ENSG00000088986	DYNLL1	Hughes data	Both	Both	Both	Both	Both	Both	Both	Both	Both	Both	Both	Both	Both	Both	Both	Both	Both	Both	Both	Both	Both	Both	Both	Both	Both	Both	Both	Both	Both	Both	Both	Both	Both	Both	Both	Both	Both	Both	Both	Both	Both	Both	Both	Both	Both
ENSG00000170100	ZNF778	ENSG00000101126	ADNP	Hughes data	Both	Both	Both	Both	Both	Both	Both	Both	Both	Both	Both	Both	Both	Both	Both	Both	Both	Both	Both	Both	Both	Both	Both	Both	Both	Both	Both	Both	Both	Both	Both	Both	Both	Both	Both	Both	Both	Both	Both	Both	Both	Both	Both	Both	Both
ENSG00000170100	ZNF778	ENSG00000102226	USP11	Hughes data	Both	Both	Both	Both	Both	Both	Both	Both	Both	Both	Both	Both	Both	Both	Both	Both	Both	Both	Both	Both	Both	Both	Both	Both	Both	Both	Both	Both	Both	Both	Both	Both	Both	Both	Both	Both	Both	Both	Both	Both	Both	Both	Both	Both	Both
ENSG00000170100	ZNF778	ENSG00000103423	DNAJA3	Hughes data	Both	Both	Both	Both	Both	Both	Both	Both	Both	Both	Both	Both	Both	Both	Both	Both	Both	Both	Both	Both	Both	Both	Both	Both	Both	Both	Both	Bait	Bait	Bait	Both	Both	Both	Both	Both	Both	Both	Both	Both	Both	Bait	Both	Both	Both	Both
ENSG00000170100	ZNF778	ENSG00000103550	KNOP1	Hughes data	Both	Both	Both	Both	Both	Both	Both	Both	Both	Both	Both	Both	Both	Both	Both	Both	Both	Both	Both	Both	Both	Both	Both	Both	Both	Both	Both	Both	Both	Both	Both	Both	Both	Both	Both	Both	Both	Both	Both	Both	Both	Both	Both	Both	Both
ENSG00000170100	ZNF778	ENSG00000105732	ZNF574	Hughes data	Both	Both	Both	Both	Both	Both	Both	Both	Both	Both	Both	Both	Both	Both	Bait	Bait	Both	Both	Both	Both	Both	Both	Both	Both	Both	Both	Both	Both	Both	Both	Both	Both	Both	Both	Both	Both	Both	Both	Both	Both	Both	Both	Both	Both	Both
ENSG00000170100	ZNF778	ENSG00000105993	DNAJB6	Hughes data	Both	Both	Both	Both	Both	Both	Both	Both	Both	Both	Both	Both	Both	Both	Both	Both	Both	Both	Both	Both	Both	Both	Both	Both	Both	Both	Both	Both	Both	Both	Both	Both	Both	Both	Both	Both	Both	Both	Both	Both	Both	Both	Both	Both	Both
ENSG00000170100	ZNF778	ENSG00000106261	ZKSCAN1	Hughes data	Both	Both	Both	Both	Both	Both	Both	Both	Both	Both	Both	Both	Both	Both	Both	Both	Both	Both	Both	Both	Both	Both	Both	Both	Both	Both	Both	Both	Both	Both	Both	Both	Both	Both	Both	Both	Both	Both	Both	Both	Both	Both	Both	Both	Both
ENSG00000170100	ZNF778	ENSG00000108312	UBTF	Hughes data	Both	Both	Both	Both	Both	Both	Both	Both	Both	Both	Both	Both	Both	Both	Both	Both	Both	Both	Both	Both	Both	Both	Both	Both	Both	Both	Both	Both	Both	Both	Both	Both	Both	Both	Both	Both	Both	Both	Both	Both	Both	Both	Both	Both	Both
ENSG00000170100	ZNF778	ENSG00000108561	C1QBP	Hughes data	Both	Both	Both	Both	Both	Both	Both	Both	Both	Both	Both	Both	Both	Both	Both	Both	Both	Both	Both	Both	Both	Both	Both	Both	Both	Both	Both	Both	Both	Both	Both	Both	Both	Both	Both	Both	Both	Both	Both	Both	Both	Both	Both	Both	Both
ENSG00000170100	ZNF778	ENSG00000110104	CCDC86	Hughes data	Both	Both	Both	Both	Both	Both	Both	Both	Both	Both	Both	Both	Both	Both	Both	Both	Both	Both	Both	Both	Both	Both	Both	Both	Both	Both	Both	Both	Both	Both	Both	Both	Both	Both	Both	Both	Both	Both	Both	Both	Both	Both	Both	Both	Both
ENSG00000170100	ZNF778	ENSG00000111615	KRR1	Hughes data	Both	Both	Both	Both	Both	Both	Both	Both	Both	Both	Both	Both	Both	Both	Both	Both	Both	Both	Both	Both	Both	Both	Both	Both	Both	Both	Both	Both	Both	Both	Both	Both	Both	Both	Both	Both	Both	Both	Both	Both	Both	Both	Both	Both	Both
ENSG00000170100	ZNF778	ENSG00000111642	CHD4	Hughes data	Both	Both	Both	Both	Both	Both	Both	Both	Both	Both	Both	Both	Both	Both	Both	Both	Both	Both	Both	Both	Both	Both	Both	Both	Both	Both	Both	Both	Both	Both	Both	Both	Both	Both	Both	Both	Both	Both	Both	Both	Both	Both	Both	Both	Both
ENSG00000170100	ZNF778	ENSG00000113569	NUP155	Hughes data	Both	Both	Both	Both	Both	Both	Both	Both	Both	Both	Both	Both	Both	Both	Both	Both	Both	Both	Both	Both	Both	Both	Both	Both	Both	Both	Both	Both	Both	Both	Both	Both	Both	Both	Both	Both	Both	Both	Both	Both	Both	Both	Both	Both	Both
ENSG00000170100	ZNF778	ENSG00000116478	HDAC1	Hughes data	Both	Both	Both	Both	Both	Both	Both	Both	Both	Both	Both	Both	Both	Both	Both	Both	Both	Both	Both	Both	Both	Both	Both	Both	Both	Both	Both	Both	Both	Both	Both	Both	Both	Both	Both	Both	Both	Both	Both	Both	Both	Both	Both	Both	Both
ENSG00000170100	ZNF778	ENSG00000116871	MAP7D1	Hughes data	Both	Both	Both	Both	Both	Both	Both	Both	Both	Both	Both	Both	Both	Both	Both	Both	Both	Both	Both	Both	Both	Both	Both	Both	Both	Both	Both	Both	Both	Both	Both	Both	Both	Both	Both	Both	Both	Both	Both	Both	Both	Both	Both	Both	Both
ENSG00000170100	ZNF778	ENSG00000120694	HSPH1	Hughes data	Both	Both	Both	Both	Both	Both	Both	Both	Both	Both	Both	Both	Both	Both	Both	Both	Both	Both	Both	Both	Both	Both	Both	Both	Both	Both	Both	Both	Both	Both	Both	Both	Both	Both	Both	Both	Both	Both	Both	Both	Both	Both	Both	Both	Both
ENSG00000170100	ZNF778	ENSG00000121741	ZMYM2	Hughes data	Both	Both	Both	Both	Both	Both	Both	Both	Both	Both	Both	Both	Both	Both	Both	Both	Both	Both	Both	Both	Both	Both	Both	Both	Both	Both	Both	Both	Both	Both	Both	Both	Both	Both	Both	Both	Both	Both	Both	Both	Both	Both	Both	Both	Both
ENSG00000170100	ZNF778	ENSG00000125817	CENPB	Hughes data	Both	Both	Both	Both	Both	Bait	Both	Both	Both	Both	Both	Both	Both	Both	Both	Both	Both	Both	Both	Both	Both	Both	Both	Both	Both	Both	Both	Both	Both	Bait	Both	Both	Both	Both	Both	Both	Both	Both	Both	Both	Both	Both	Both	Both	Both
ENSG00000170100	ZNF778	ENSG00000130726	KAP1	Hughes data	Both	Both	Both	Both	Both	Both	Both	Both	Both	Both	Both	Both	Both	Both	Both	Both	Both	Both	Both	Both	Both	Both	Both	Both	Both	Both	Both	Both	Both	Both	Both	Both	Both	Both	Both	Both	Both	Both	Both	Both	Both	Both	Both	Both	Both
ENSG00000170100	ZNF778	ENSG00000130810	PPAN	Hughes data	Both	Both	Both	Both	Both	Both	Both	Both	Both	Both	Both	Both	Both	Both	Both	Both	Both	Both	Both	Both	Both	Both	Both	Both	Both	Both	Both	Both	Both	Both	Both	Both	Both	Both	Both	Both	Both	Both	Both	Both	Both	Both	Both	Both	Both
ENSG00000170100	ZNF778	ENSG00000132485	ZRANB2	Hughes data	Both	Both	Both	Both	Both	Both	Both	Both	Both	Both	Both	Both	Both	Both	Both	Both	Both	Both	Both	Both	Both	Both	Both	Both	Both	Both	Both	Both	Both	Both	Both	Both	Both	Both	Both	Both	Both	Both	Both	Both	Both	Both	Both	Both	Both
ENSG00000170100	ZNF778	ENSG00000136485	DCAF7	Hughes data	Both	Both	Both	Both	Both	Both	Both	Both	Both	Both	Both	Both	Both	Both	Both	Both	Both	Both	Both	Both	Both	Both	Both	Both	Both	Both	Both	Both	Both	Both	Both	Both	Both	Both	Both	Both	Both	Both	Both	Both	Both	Both	Both	Both	Both
ENSG00000170100	ZNF778	ENSG00000137309	HMGA1	Hughes data	Both	Both	Both	Both	Both	Both	Both	Both	Both	Both	Both	Both	Both	Both	Both	Both	Both	Both	Both	Both	Both	Both	Both	Both	Both	Both	Both	Both	Both	Both	Both	Both	Both	Both	Both	Both	Both	Both	Both	Both	Both	Both	Both	Both	Both
ENSG00000170100	ZNF778	ENSG00000137807	KIF23	Hughes data	Both	Both	Both	Both	Both	Both	Both	Both	Both	Both	Both	Both	Both	Both	Bait	Both	Both	Both	Both	Both	Both	Both	Both	Both	Both	Both	Both	Both	Both	Both	Both	Both	Both	Both	Both	Both	Both	Both	Both	Both	Both	Both	Both	Both	Both
ENSG00000170100	ZNF778	ENSG00000140464	PML	Hughes data	Both	Both	Both	Both	Both	Both	Both	Both	Both	Both	Both	Both	Both	Both	Both	Both	Both	Both	Both	Both	Both	Both	Both	Both	Both	Both	Both	Both	Both	Both	Both	Both	Both	Both	Both	Both	Both	Both	Both	Both	Both	Both	Both	Both	Both
ENSG00000170100	ZNF778	ENSG00000140632	GLYR1	Hughes data	Both	Both	Both	Both	Both	Both	Both	Both	Both	Both	Both	Both	Both	Both	Both	Both	Both	Both	Both	Both	Both	Both	Both	Both	Both	Both	Both	Both	Both	Both	Both	Both	Both	Both	Both	Both	Both	Both	Both	Both	Both	Both	Both	Both	Both
ENSG00000170100	ZNF778	ENSG00000141456	PELP1	Hughes data	Both	Both	Both	Both	Both	Both	Both	Both	Both	Both	Both	Both	Both	Both	Both	Both	Both	Both	Both	Both	Both	Both	Both	Both	Both	Both	Both	Both	Both	Both	Both	Both	Both	Both	Both	Both	Both	Both	Both	Both	Both	Both	Both	Both	Both
ENSG00000170100	ZNF778	ENSG00000142453	CARM1	Hughes data	Both	Both	Both	Both	Both	Both	Both	Both	Both	Both	Both	Both	Both	Both	Both	Both	Both	Both	Both	Both	Both	Both	Both	Both	Both	Both	Both	Both	Both	Both	Both	Both	Both	Both	Both	Both	Both	Both	Both	Both	Both	Both	Both	Both	Both
ENSG00000170100	ZNF778	ENSG00000148308	GTF3C5	Hughes data	Both	Both	Both	Both	Both	Both	Both	Both	Both	Both	Both	Both	Both	Both	Both	Both	Both	Both	Both	Both	Both	Both	Both	Both	Both	Both	Both	Both	Both	Both	Both	Both	Both	Both	Both	Both	Both	Both	Both	Both	Both	Both	Both	Both	Both
ENSG00000170100	ZNF778	ENSG00000153207	AHCTF1	Hughes data	Both	Both	Both	Both	Both	Both	Both	Both	Both	Both	Both	Both	Both	Both	Both	Both	Both	Both	Both	Both	Both	Both	Both	Both	Both	Both	Both	Both	Both	Both	Both	Both	Both	Both	Both	Both	Both	Both	Both	Both	Both	Both	Both	Both	Both
ENSG00000170100	ZNF778	ENSG00000158941	CCAR2	Hughes data	Both	Both	Both	Both	Both	Both	Both	Both	Both	Both	Both	Both	Both	Both	Both	Both	Both	Both	Both	Both	Both	Both	Both	Both	Both	Both	Both	Both	Both	Both	Both	Both	Both	Both	Both	Both	Both	Both	Both	Both	Both	Both	Both	Both	Both
ENSG00000170100	ZNF778	ENSG00000160208	RRP1B	Hughes data	Both	Both	Both	Both	Both	Both	Both	Both	Both	Both	Both	Both	Both	Both	Both	Both	Both	Both	Both	Both	Both	Both	Both	Both	Both	Both	Both	Both	Both	Both	Both	Both	Both	Both	Both	Both	Both	Both	Both	Both	Both	Both	Both	Both	Both
ENSG00000170100	ZNF778	ENSG00000160789	LMNA	Hughes data	Both	Both	Both	Both	Both	Both	Both	Both	Both	Both	Both	Both	Both	Both	Both	Both	Both	Both	Both	Both	Both	Both	Both	Both	Both	Both	Both	Both	Both	Both	Both	Both	Both	Both	Both	Both	Both	Both	Both	Both	Both	Both	Both	Both	Both
ENSG00000170100	ZNF778	ENSG00000161011	SQSTM1	Hughes data	Both	Both	Both	Both	Both	Both	Both	Both	Both	Both	Both	Both	Both	Both	Both	Both	Both	Both	Both	Both	Both	Both	Both	Both	Both	Both	Both	Both	Both	Both	Both	Both	Both	Both	Both	Both	Both	Both	Both	Both	Both	Both	Both	Both	Both
ENSG00000170100	ZNF778	ENSG00000162408	NOL9	Hughes data	Both	Both	Both	Both	Both	Both	Both	Both	Both	Both	Both	Both	Both	Both	Both	Both	Both	Both	Both	Both	Both	Both	Both	Both	Both	Both	Both	Both	Both	Both	Both	Both	Both	Both	Both	Both	Both	Both	Both	Both	Both	Both	Both	Both	Both
ENSG00000170100	ZNF778	ENSG00000164733	CTSB	Hughes data	Both	Both	Both	Both	Both	Both	Both	Both	Both	Both	Both	Both	Both	Both	Both	Both	Both	Both	Both	Both	Both	Both	Both	Both	Both	Both	Both	Both	Both	Both	Both	Both	Both	Both	Both	Both	Both	Both	Both	Both	Both	Both	Both	Both	Both
ENSG00000170100	ZNF778	ENSG00000167635	ZNF146	Hughes data	Both	Both	Both	Both	Both	Both	Both	Both	Both	Both	Both	Both	Both	Both	Both	Both	Both	Both	Both	Both	Both	Both	Both	Both	Both	Both	Both	Both	Both	Both	Both	Both	Both	Both	Both	Both	Both	Both	Both	Both	Both	Both	Both	Both	Both
ENSG00000170100	ZNF778	ENSG00000169957	ZNF768	Hughes data	Both	Both	Both	Both	Both	Both	Bait	Bait	Both	Both	Both	Both	Both	Both	Both	Both	Both	Both	Both	Both	Both	Both	Both	Both	Both	Both	Both	Both	Both	Both	Both	Both	Both	Both	Both	Both	Both	Both	Both	Both	Both	Both	Both	Both	Both
ENSG00000170100	ZNF778	ENSG00000172466	ZNF24	Hughes data	Both	Both	Both	Both	Both	Both	Both	Both	Both	Both	Both	Both	Both	Both	Both	Both	Both	Both	Both	Both	Both	Both	Both	Both	Both	Both	Both	Both	Both	Both	Both	Both	Both	Both	Both	Both	Both	Both	Both	Both	Both	Both	Both	Both	Both
ENSG00000170100	ZNF778	ENSG00000184897	H1FX	Hughes data	Both	Both	Both	Both	Both	Both	Both	Both	Both	Both	Both	Both	Both	Both	Both	Both	Both	Both	Both	Both	Both	Both	Both	Both	Both	Both	Both	Both	Both	Both	Both	Both	Both	Both	Both	Both	Both	Both	Both	Both	Both	Both	Both	Both	Both
ENSG00000170100	ZNF778	ENSG00000189060	H1F0	Hughes data	Both	Both	Both	Both	Both	Both	Both	Both	Both	Both	Both	Both	Both	Both	Both	Both	Both	Both	Both	Both	Both	Both	Both	Both	Both	Both	Both	Both	Both	Both	Both	Both	Both	Both	Both	Both	Both	Both	Both	Both	Both	Both	Both	Both	Both
ENSG00000170100	ZNF778	ENSG00000196081	ZNF724P	Hughes data	Both	Both	Both	Both	Both	Both	Both	Both	Both	Both	Both	Both	Both	Both	Both	Both	Both	Both	Both	Both	Both	Both	Both	Both	Both	Both	Both	Both	Both	Both	Both	Both	Both	Both	Both	Both	Both	Both	Both	Both	Both	Both	Both	Both	Both
ENSG00000170100	ZNF778	ENSG00000196646	ZNF136	Hughes data	Both	Both	Both	Both	Both	Both	Both	Both	Both	Both	Both	Both	Both	Both	Both	Both	Both	Both	Both	Both	Both	Both	Both	Both	Both	Both	Both	Both	Both	Both	Both	Both	Both	Both	Both	Both	Both	Both	Both	Both	Both	Both	Both	Both	Both
ENSG00000170100	ZNF778	ENSG00000197714	ZNF460	Hughes data	Both	Both	Both	Both	Both	Both	Both	Both	Both	Both	Both	Both	Bait	Both	Bait	Bait	Both	Both	Both	Both	Both	Both	Both	Both	Both	Both	Both	Both	Both	Both	Both	Both	Both	Both	Both	Both	Both	Both	Both	Both	Both	Both	Both	Both	Both
ENSG00000170100	ZNF778	ENSG00000198830	HMGN2	Hughes data	Both	Both	Both	Both	Both	Both	Both	Both	Both	Both	Both	Both	Both	Both	Both	Both	Both	Both	Both	Both	Both	Both	Both	Both	Both	Both	Both	Both	Both	Both	Both	Both	Both	Both	Both	Both	Both	Both	Both	Both	Both	Both	Both	Both	Both
ENSG00000170100	ZNF778	ENSG00000204628	GNB2L1	Hughes data	Both	Both	Both	Both	Both	Both	Both	Both	Both	Both	Both	Both	Both	Both	Both	Both	Both	Both	Both	Both	Both	Both	Both	Both	Both	Both	Both	Both	Both	Both	Both	Both	Both	Both	Both	Both	Both	Both	Both	Both	Both	Both	Both	Both	Both
ENSG00000170100	ZNF778	ENSG00000205903	ZNF316	Hughes data	Both	Both	Both	Both	Both	Bait	Both	Bait	Both	Both	Both	Both	Both	Both	Both	Both	Both	Both	Both	Both	Both	Both	Both	Both	Both	Both	Both	Both	Both	Both	Both	Both	Both	Both	Both	Both	Both	Both	Both	Both	Both	Both	Both	Both	Both
ENSG00000170100	ZNF778	ENSG00000240694	PNMA2	Hughes data	Both	Both	Both	Both	Both	Bait	Both	Both	Both	Both	Both	Both	Both	Both	Both	Both	Both	Both	Both	Both	Both	Both	Both	Both	Both	Both	Both	Both	Both	Bait	Both	Both	Both	Both	Both	Both	Both	Both	Both	Both	Both	Both	Both	Both	Both
ENSG00000170100	ZNF778	ENSG00000243207	PPAN-P2RY11	Hughes data	Both	Both	Both	Both	Both	Bait	Bait	Both	Bait	Bait	Both	Bait	Bait	Bait	Bait	Bait	Both	Both	Both	Both	Both	Both	Both	Both	Both	Both	Both	Bait	Both	Bait	Both	Both	Both	Both	Both	Both	Both	Bait	Both	Both	Both	Both	Bait	Bait	Bait
ENSG00000170100	ZNF778	ENSG00000263002	ZNF234	Hughes data	Both	Both	Both	Both	Both	Both	Both	Both	Both	Both	Both	Both	Both	Both	Both	Both	Both	Both	Both	Both	Both	Both	Both	Both	Both	Both	Both	Both	Both	Both	Both	Both	Both	Both	Both	Both	Both	Both	Both	Both	Both	Both	Both	Both	Both
ENSG00000170100	ZNF778	ENSG00000276043	UHRF1	Hughes data	Both	Both	Both	Both	Both	Both	Both	Both	Both	Both	Both	Both	Both	Both	Both	Bait	Both	Both	Both	Both	Both	Both	Both	Both	Both	Both	Both	Both	Both	Both	Both	Both	Both	Both	Both	Both	Both	Both	Both	Both	Both	Both	Both	Both	Both
ENSG00000170100	ZNF778	ENSG00000276681	LENG8	Hughes data	Both	Both	Both	Both	Both	Both	Both	Bait	Both	Both	Both	Both	Bait	Both	Bait	Both	Both	Both	Both	Both	Both	Both	Both	Both	Both	Both	Both	Both	Both	Both	Both	Both	Both	Both	Both	Both	Both	Both	Both	Both	Both	Both	Both	Both	Both
ENSG00000170949	ZNF160	ENSG00000130726	KAP1	Trono data	Both	Both	Both	Both	Both	Both	Both	Both	Both	Both	Both	Both	Both	Both	Both	Both	Both	Both	Both	Both	Both	Both	Both	Both	Both	Both	Both	Both	Both	Both	Both	Both	Both	Both	Both	Both	Both	Both	Both	Both	Both	Both	Both	Both	Both
ENSG00000170949	ZNF160	ENSG00000133704	IPO8	Trono data	Both	Both	Both	Both	Both	Both	Both	Both	Both	Both	Both	Both	Both	Both	Bait	Both	Both	Both	Both	Both	Both	Both	Both	Both	Both	Both	Both	Both	Both	Both	Both	Both	Both	Both	Both	Both	Both	Both	Both	Both	Both	Both	Both	Both	Both
ENSG00000170949	ZNF160	ENSG00000182481	KPNA2	Trono data	Both	Both	Both	Both	Both	Both	Both	Both	Both	Both	Both	Both	Both	Both	Both	Both	Both	Both	Both	Both	Both	Both	Both	Both	Both	Both	Both	Both	Both	Both	Both	Both	Both	Both	Both	Both	Both	Both	Both	Both	Both	Both	Both	Both	Both
ENSG00000171469	ZNF561	ENSG00000094916	CBX5	Trono data	Both	Both	Both	Both	Both	Both	Both	Both	Both	Both	Both	Both	Both	Both	Both	Both	Both	Both	Both	Both	Both	Both	Both	Both	Both	Both	Both	Both	Both	Both	Both	Both	Both	Both	Both	Both	Both	Both	Both	Both	Both	Both	Both	Both	Both
ENSG00000171469	ZNF561	ENSG00000096717	SIRT1	Trono data	Both	Both	Both	Both	Both	Both	Both	Both	Both	Both	Both	Both	Both	Both	Both	Both	Both	Both	Both	Both	Both	Both	Both	Both	Both	Both	Both	Both	Both	Both	Both	Both	Both	Both	Both	Both	Both	Both	Both	Both	Both	Both	Both	Both	Both
ENSG00000171469	ZNF561	ENSG00000101266	CSNK2A1	Trono data	Both	Both	Both	Both	Both	Both	Both	Both	Both	Both	Both	Both	Both	Both	Both	Both	Both	Both	Both	Both	Both	Both	Both	Both	Both	Both	Both	Both	Both	Both	Both	Both	Both	Both	Both	Both	Both	Both	Both	Both	Both	Both	Both	Both	Both
ENSG00000171469	ZNF561	ENSG00000115241	PPM1G	Trono data	Both	Both	Both	Both	Both	Both	Both	Both	Both	Both	Both	Both	Both	Both	Both	Both	Both	Both	Both	Both	Both	Both	Both	Both	Both	Both	Both	Both	Both	Both	Both	Both	Both	Both	Both	Both	Both	Both	Both	Both	Both	Both	Both	Both	Both
ENSG00000171469	ZNF561	ENSG00000120333	MRPS14	Trono data	Both	Both	Both	Both	Both	Both	Both	Both	Both	Both	Both	Both	Both	Both	Both	Both	Both	Both	Both	Both	Both	Both	Both	Both	Both	Both	Both	Both	Both	Both	Both	Both	Both	Both	Both	Both	Both	Both	Both	Both	Both	Both	Both	Both	Both
ENSG00000171469	ZNF561	ENSG00000122565	CBX3	Trono data	Both	Both	Both	Both	Both	Both	Both	Both	Both	Both	Both	Both	Both	Both	Both	Both	Both	Both	Both	Both	Both	Both	Both	Both	Both	Both	Both	Both	Both	Both	Both	Both	Both	Both	Both	Both	Both	Both	Both	Both	Both	Both	Both	Both	Both
ENSG00000171469	ZNF561	ENSG00000125817	CENPB	Trono data	Both	Both	Both	Both	Both	Bait	Both	Both	Both	Both	Both	Both	Both	Both	Both	Both	Both	Both	Both	Both	Both	Both	Both	Both	Both	Both	Both	Both	Both	Bait	Both	Both	Both	Both	Both	Both	Both	Both	Both	Both	Both	Both	Both	Both	Both
ENSG00000171469	ZNF561	ENSG00000130726	KAP1	Trono data	Both	Both	Both	Both	Both	Both	Both	Both	Both	Both	Both	Both	Both	Both	Both	Both	Both	Both	Both	Both	Both	Both	Both	Both	Both	Both	Both	Both	Both	Both	Both	Both	Both	Both	Both	Both	Both	Both	Both	Both	Both	Both	Both	Both	Both
ENSG00000171469	ZNF561	ENSG00000133704	IPO8	Trono data	Both	Both	Both	Both	Both	Both	Both	Both	Both	Both	Both	Both	Both	Both	Bait	Both	Both	Both	Both	Both	Both	Both	Both	Both	Both	Both	Both	Both	Both	Both	Both	Both	Both	Both	Both	Both	Both	Both	Both	Both	Both	Both	Both	Both	Both
ENSG00000171469	ZNF561	ENSG00000182481	KPNA2	Trono data	Both	Both	Both	Both	Both	Both	Both	Both	Both	Both	Both	Both	Both	Both	Both	Both	Both	Both	Both	Both	Both	Both	Both	Both	Both	Both	Both	Both	Both	Both	Both	Both	Both	Both	Both	Both	Both	Both	Both	Both	Both	Both	Both	Both	Both
ENSG00000171469	ZNF561	ENSG00000205339	IPO7	Trono data	Both	Both	Both	Both	Both	Both	Both	Both	Both	Both	Both	Both	Both	Both	Both	Both	Both	Both	Both	Both	Both	Both	Both	Both	Both	Both	Both	Both	Both	Both	Both	Both	Both	Both	Both	Both	Both	Both	Both	Both	Both	Both	Both	Both	Both
ENSG00000171606	ZNF274	ENSG00000052749	RRP12	Trono data	Both	Both	Both	Both	Both	Both	Both	Both	Both	Both	Both	Both	Both	Both	Both	Both	Both	Both	Both	Both	Both	Both	Both	Both	Both	Both	Both	Both	Both	Both	Both	Both	Both	Both	Both	Both	Both	Both	Both	Both	Both	Both	Both	Both	Both
ENSG00000171606	ZNF274	ENSG00000107625	DDX50	Trono data	Both	Both	Both	Both	Both	Both	Both	Both	Both	Both	Both	Both	Both	Both	Both	Both	Both	Both	Both	Both	Both	Both	Both	Both	Both	Both	Both	Both	Both	Both	Both	Both	Both	Both	Both	Both	Both	Both	Both	Both	Both	Both	Both	Both	Both
ENSG00000171606	ZNF274	ENSG00000108298	RPL19	Trono data	Both	Both	Both	Both	Both	Both	Both	Both	Both	Both	Both	Both	Both	Both	Both	Both	Both	Both	Both	Both	Both	Both	Both	Both	Both	Both	Both	Both	Both	Both	Both	Both	Both	Both	Both	Both	Both	Both	Both	Both	Both	Both	Both	Both	Both
ENSG00000171606	ZNF274	ENSG00000122565	CBX3	Trono data	Both	Both	Both	Both	Both	Both	Both	Both	Both	Both	Both	Both	Both	Both	Both	Both	Both	Both	Both	Both	Both	Both	Both	Both	Both	Both	Both	Both	Both	Both	Both	Both	Both	Both	Both	Both	Both	Both	Both	Both	Both	Both	Both	Both	Both
ENSG00000171606	ZNF274	ENSG00000130726	KAP1	Trono data	Both	Both	Both	Both	Both	Both	Both	Both	Both	Both	Both	Both	Both	Both	Both	Both	Both	Both	Both	Both	Both	Both	Both	Both	Both	Both	Both	Both	Both	Both	Both	Both	Both	Both	Both	Both	Both	Both	Both	Both	Both	Both	Both	Both	Both
ENSG00000171606	ZNF274	ENSG00000135972	MRPS9	Trono data	Both	Both	Both	Both	Both	Both	Both	Both	Both	Both	Both	Both	Both	Both	Both	Both	Both	Both	Both	Both	Both	Both	Both	Both	Both	Both	Both	Both	Both	Both	Both	Both	Both	Both	Both	Both	Both	Both	Both	Both	Both	Both	Both	Both	Both
ENSG00000171606	ZNF274	ENSG00000171222	SCAND1	Trono data	Both	Both	Both	Both	Both	Both	Both	Both	Both	Both	Both	Both	Both	Both	Both	Both	Both	Both	Both	Both	Both	Both	Both	Both	Both	Both	Both	Both	Both	Both	Both	Both	Both	Both	Both	Both	Both	Both	Both	Both	Both	Both	Bait	Bait	Bait
ENSG00000171606	ZNF274	ENSG00000172466	ZNF24	Trono data	Both	Both	Both	Both	Both	Both	Both	Both	Both	Both	Both	Both	Both	Both	Both	Both	Both	Both	Both	Both	Both	Both	Both	Both	Both	Both	Both	Both	Both	Both	Both	Both	Both	Both	Both	Both	Both	Both	Both	Both	Both	Both	Both	Both	Both
ENSG00000171606	ZNF274	ENSG00000181610	MRPS23	Trono data	Both	Both	Both	Both	Both	Both	Both	Both	Both	Both	Both	Both	Both	Both	Both	Both	Both	Both	Both	Both	Both	Both	Both	Both	Both	Both	Both	Both	Both	Both	Both	Both	Both	Both	Both	Both	Both	Both	Both	Both	Both	Both	Both	Both	Both
ENSG00000172006	ZNF554	ENSG00000070814	TCOF1	Hughes data	Both	Both	Both	Both	Both	Both	Both	Both	Both	Both	Both	Both	Both	Both	Both	Both	Both	Both	Both	Both	Both	Both	Both	Both	Both	Both	Both	Both	Both	Both	Both	Both	Both	Both	Both	Both	Both	Both	Both	Both	Both	Both	Both	Both	Both
ENSG00000172006	ZNF554	ENSG00000085415	SEH1L	Hughes data	Both	Both	Both	Both	Both	Both	Both	Both	Both	Both	Both	Both	Both	Both	Both	Both	Both	Both	Both	Both	Both	Both	Both	Both	Both	Both	Both	Both	Both	Both	Both	Both	Both	Both	Both	Both	Both	Both	Both	Both	Both	Both	Both	Both	Both
ENSG00000172006	ZNF554	ENSG00000086758	HUWE1	Hughes data	Both	Both	Both	Both	Both	Both	Both	Both	Both	Both	Both	Both	Both	Both	Both	Both	Both	Both	Both	Both	Both	Both	Both	Both	Both	Both	Both	Both	Both	Both	Both	Both	Both	Both	Both	Both	Both	Both	Both	Both	Both	Both	Both	Both	Both
ENSG00000172006	ZNF554	ENSG00000088205	DDX18	Hughes data	Both	Both	Both	Both	Both	Both	Both	Both	Both	Both	Both	Both	Both	Both	Both	Both	Both	Both	Both	Both	Both	Both	Both	Both	Both	Both	Both	Both	Both	Both	Both	Both	Both	Both	Both	Both	Both	Both	Both	Both	Both	Both	Both	Both	Both
ENSG00000172006	ZNF554	ENSG00000088986	DYNLL1	Hughes data	Both	Both	Both	Both	Both	Both	Both	Both	Both	Both	Both	Both	Both	Both	Both	Both	Both	Both	Both	Both	Both	Both	Both	Both	Both	Both	Both	Both	Both	Both	Both	Both	Both	Both	Both	Both	Both	Both	Both	Both	Both	Both	Both	Both	Both
ENSG00000172006	ZNF554	ENSG00000102226	USP11	Hughes data	Both	Both	Both	Both	Both	Both	Both	Both	Both	Both	Both	Both	Both	Both	Both	Both	Both	Both	Both	Both	Both	Both	Both	Both	Both	Both	Both	Both	Both	Both	Both	Both	Both	Both	Both	Both	Both	Both	Both	Both	Both	Both	Both	Both	Both
ENSG00000172006	ZNF554	ENSG00000103423	DNAJA3	Hughes data	Both	Both	Both	Both	Both	Both	Both	Both	Both	Both	Both	Both	Both	Both	Both	Both	Both	Both	Both	Both	Both	Both	Both	Both	Both	Both	Both	Bait	Bait	Bait	Both	Both	Both	Both	Both	Both	Both	Both	Both	Both	Bait	Both	Both	Both	Both
ENSG00000172006	ZNF554	ENSG00000105447	GRWD1	Hughes data	Both	Both	Both	Both	Both	Both	Both	Both	Both	Both	Both	Both	Both	Both	Both	Both	Both	Both	Both	Both	Both	Both	Both	Both	Both	Both	Both	Both	Both	Both	Both	Both	Both	Both	Both	Both	Both	Both	Both	Both	Both	Both	Both	Both	Both
ENSG00000172006	ZNF554	ENSG00000108561	C1QBP	Hughes data	Both	Both	Both	Both	Both	Both	Both	Both	Both	Both	Both	Both	Both	Both	Both	Both	Both	Both	Both	Both	Both	Both	Both	Both	Both	Both	Both	Both	Both	Both	Both	Both	Both	Both	Both	Both	Both	Both	Both	Both	Both	Both	Both	Both	Both
ENSG00000172006	ZNF554	ENSG00000111642	CHD4	Hughes data	Both	Both	Both	Both	Both	Both	Both	Both	Both	Both	Both	Both	Both	Both	Both	Both	Both	Both	Both	Both	Both	Both	Both	Both	Both	Both	Both	Both	Both	Both	Both	Both	Both	Both	Both	Both	Both	Both	Both	Both	Both	Both	Both	Both	Both
ENSG00000172006	ZNF554	ENSG00000130726	KAP1	Hughes data	Both	Both	Both	Both	Both	Both	Both	Both	Both	Both	Both	Both	Both	Both	Both	Both	Both	Both	Both	Both	Both	Both	Both	Both	Both	Both	Both	Both	Both	Both	Both	Both	Both	Both	Both	Both	Both	Both	Both	Both	Both	Both	Both	Both	Both
ENSG00000172006	ZNF554	ENSG00000137309	HMGA1	Hughes data	Both	Both	Both	Both	Both	Both	Both	Both	Both	Both	Both	Both	Both	Both	Both	Both	Both	Both	Both	Both	Both	Both	Both	Both	Both	Both	Both	Both	Both	Both	Both	Both	Both	Both	Both	Both	Both	Both	Both	Both	Both	Both	Both	Both	Both
ENSG00000172006	ZNF554	ENSG00000151748	SAV1	Hughes data	Both	Both	Both	Both	Both	Both	Both	Both	Both	Both	Both	Both	Both	Both	Bait	Both	Both	Both	Both	Both	Both	Both	Both	Both	Both	Both	Both	Both	Both	Both	Both	Both	Both	Both	Both	Both	Both	Both	Both	Both	Both	Both	Both	Both	Both
ENSG00000172006	ZNF554	ENSG00000164733	CTSB	Hughes data	Both	Both	Both	Both	Both	Both	Both	Both	Both	Both	Both	Both	Both	Both	Both	Both	Both	Both	Both	Both	Both	Both	Both	Both	Both	Both	Both	Both	Both	Both	Both	Both	Both	Both	Both	Both	Both	Both	Both	Both	Both	Both	Both	Both	Both
ENSG00000172006	ZNF554	ENSG00000183421	RIPK4	Hughes data	Both	Both	Both	Both	Both	Both	Both	Both	Both	Both	Both	Both	Both	Both	Both	Both	Both	Both	Both	Both	Both	Both	Both	Both	Both	Both	Bait	Both	Both	Bait	Both	Both	Both	Both	Both	Both	Both	Both	Both	Both	Both	Both	Both	Both	Both
ENSG00000172006	ZNF554	ENSG00000197714	ZNF460	Hughes data	Both	Both	Both	Both	Both	Both	Both	Both	Both	Both	Both	Both	Bait	Both	Bait	Bait	Both	Both	Both	Both	Both	Both	Both	Both	Both	Both	Both	Both	Both	Both	Both	Both	Both	Both	Both	Both	Both	Both	Both	Both	Both	Both	Both	Both	Both
ENSG00000172006	ZNF554	ENSG00000204628	GNB2L1	Hughes data	Both	Both	Both	Both	Both	Both	Both	Both	Both	Both	Both	Both	Both	Both	Both	Both	Both	Both	Both	Both	Both	Both	Both	Both	Both	Both	Both	Both	Both	Both	Both	Both	Both	Both	Both	Both	Both	Both	Both	Both	Both	Both	Both	Both	Both
ENSG00000172748	ZNF596	ENSG00000011243	AKAP8L	Hughes data	Both	Both	Both	Both	Both	Both	Both	Both	Both	Both	Both	Both	Both	Both	Both	Both	Both	Both	Both	Both	Both	Both	Both	Both	Both	Both	Both	Prey	Both	Prey	Both	Both	Both	Both	Both	Both	Both	Both	Both	Both	Both	Both	Both	Both	Both
ENSG00000172748	ZNF596	ENSG00000047634	SCML1	Hughes data	Both	Both	Both	Both	Both	Both	Both	Both	Both	Both	Both	Both	Both	Both	Both	Both	Both	Both	Both	Both	Both	Both	Both	Both	Both	Both	Both	Prey	Both	Prey	Both	Both	Both	Both	Both	Both	Both	Both	Both	Both	Both	Both	Both	Both	Both
ENSG00000172748	ZNF596	ENSG00000070814	TCOF1	Hughes data	Both	Both	Both	Both	Both	Both	Both	Both	Both	Both	Both	Both	Both	Both	Both	Both	Both	Both	Both	Both	Both	Both	Both	Both	Both	Both	Both	Prey	Both	Prey	Both	Both	Both	Both	Both	Both	Both	Both	Both	Both	Both	Both	Both	Both	Both
ENSG00000172748	ZNF596	ENSG00000088205	DDX18	Hughes data	Both	Both	Both	Both	Both	Both	Both	Both	Both	Both	Both	Both	Both	Both	Both	Both	Both	Both	Both	Both	Both	Both	Both	Both	Both	Both	Both	Prey	Both	Prey	Both	Both	Both	Both	Both	Both	Both	Both	Both	Both	Both	Both	Both	Both	Both
ENSG00000172748	ZNF596	ENSG00000088986	DYNLL1	Hughes data	Both	Both	Both	Both	Both	Both	Both	Both	Both	Both	Both	Both	Both	Both	Both	Both	Both	Both	Both	Both	Both	Both	Both	Both	Both	Both	Both	Prey	Both	Prey	Both	Both	Both	Both	Both	Both	Both	Both	Both	Both	Both	Both	Both	Both	Both
ENSG00000172748	ZNF596	ENSG00000102226	USP11	Hughes data	Both	Both	Both	Both	Both	Both	Both	Both	Both	Both	Both	Both	Both	Both	Both	Both	Both	Both	Both	Both	Both	Both	Both	Both	Both	Both	Both	Prey	Both	Prey	Both	Both	Both	Both	Both	Both	Both	Both	Both	Both	Both	Both	Both	Both	Both
ENSG00000172748	ZNF596	ENSG00000105447	GRWD1	Hughes data	Both	Both	Both	Both	Both	Both	Both	Both	Both	Both	Both	Both	Both	Both	Both	Both	Both	Both	Both	Both	Both	Both	Both	Both	Both	Both	Both	Prey	Both	Prey	Both	Both	Both	Both	Both	Both	Both	Both	Both	Both	Both	Both	Both	Both	Both
ENSG00000172748	ZNF596	ENSG00000105993	DNAJB6	Hughes data	Both	Both	Both	Both	Both	Both	Both	Both	Both	Both	Both	Both	Both	Both	Both	Both	Both	Both	Both	Both	Both	Both	Both	Both	Both	Both	Both	Prey	Both	Prey	Both	Both	Both	Both	Both	Both	Both	Both	Both	Both	Both	Both	Both	Both	Both
ENSG00000172748	ZNF596	ENSG00000108312	UBTF	Hughes data	Both	Both	Both	Both	Both	Both	Both	Both	Both	Both	Both	Both	Both	Both	Both	Both	Both	Both	Both	Both	Both	Both	Both	Both	Both	Both	Both	Prey	Both	Prey	Both	Both	Both	Both	Both	Both	Both	Both	Both	Both	Both	Both	Both	Both	Both
ENSG00000172748	ZNF596	ENSG00000108344	PSMD3	Hughes data	Both	Both	Both	Both	Both	Both	Both	Both	Both	Both	Both	Both	Both	Both	Both	Both	Both	Both	Both	Both	Both	Both	Both	Both	Both	Both	Both	Prey	Both	Prey	Both	Both	Both	Both	Both	Both	Both	Both	Both	Both	Both	Both	Both	Both	Both
ENSG00000172748	ZNF596	ENSG00000108561	C1QBP	Hughes data	Both	Both	Both	Both	Both	Both	Both	Both	Both	Both	Both	Both	Both	Both	Both	Both	Both	Both	Both	Both	Both	Both	Both	Both	Both	Both	Both	Prey	Both	Prey	Both	Both	Both	Both	Both	Both	Both	Both	Both	Both	Both	Both	Both	Both	Both
ENSG00000172748	ZNF596	ENSG00000109534	GAR1	Hughes data	Both	Both	Both	Both	Both	Both	Both	Both	Both	Both	Both	Both	Both	Both	Both	Bait	Both	Both	Both	Both	Both	Both	Both	Both	Both	Both	Both	Prey	Both	Prey	Both	Both	Both	Both	Both	Both	Both	Both	Both	Both	Both	Both	Both	Both	Both
ENSG00000172748	ZNF596	ENSG00000116478	HDAC1	Hughes data	Both	Both	Both	Both	Both	Both	Both	Both	Both	Both	Both	Both	Both	Both	Both	Both	Both	Both	Both	Both	Both	Both	Both	Both	Both	Both	Both	Prey	Both	Prey	Both	Both	Both	Both	Both	Both	Both	Both	Both	Both	Both	Both	Both	Both	Both
ENSG00000172748	ZNF596	ENSG00000125817	CENPB	Hughes data	Both	Both	Both	Both	Both	Bait	Both	Both	Both	Both	Both	Both	Both	Both	Both	Both	Both	Both	Both	Both	Both	Both	Both	Both	Both	Both	Both	Prey	Both	Both not	Both	Both	Both	Both	Both	Both	Both	Both	Both	Both	Both	Both	Both	Both	Both
ENSG00000172748	ZNF596	ENSG00000130726	KAP1	Hughes data	Both	Both	Both	Both	Both	Both	Both	Both	Both	Both	Both	Both	Both	Both	Both	Both	Both	Both	Both	Both	Both	Both	Both	Both	Both	Both	Both	Prey	Both	Prey	Both	Both	Both	Both	Both	Both	Both	Both	Both	Both	Both	Both	Both	Both	Both
ENSG00000172748	ZNF596	ENSG00000136485	DCAF7	Hughes data	Both	Both	Both	Both	Both	Both	Both	Both	Both	Both	Both	Both	Both	Both	Both	Both	Both	Both	Both	Both	Both	Both	Both	Both	Both	Both	Both	Prey	Both	Prey	Both	Both	Both	Both	Both	Both	Both	Both	Both	Both	Both	Both	Both	Both	Both
ENSG00000172748	ZNF596	ENSG00000137309	HMGA1	Hughes data	Both	Both	Both	Both	Both	Both	Both	Both	Both	Both	Both	Both	Both	Both	Both	Both	Both	Both	Both	Both	Both	Both	Both	Both	Both	Both	Both	Prey	Both	Prey	Both	Both	Both	Both	Both	Both	Both	Both	Both	Both	Both	Both	Both	Both	Both
ENSG00000172748	ZNF596	ENSG00000158941	CCAR2	Hughes data	Both	Both	Both	Both	Both	Both	Both	Both	Both	Both	Both	Both	Both	Both	Both	Both	Both	Both	Both	Both	Both	Both	Both	Both	Both	Both	Both	Prey	Both	Prey	Both	Both	Both	Both	Both	Both	Both	Both	Both	Both	Both	Both	Both	Both	Both
ENSG00000172748	ZNF596	ENSG00000160208	RRP1B	Hughes data	Both	Both	Both	Both	Both	Both	Both	Both	Both	Both	Both	Both	Both	Both	Both	Both	Both	Both	Both	Both	Both	Both	Both	Both	Both	Both	Both	Prey	Both	Prey	Both	Both	Both	Both	Both	Both	Both	Both	Both	Both	Both	Both	Both	Both	Both
ENSG00000172748	ZNF596	ENSG00000160789	LMNA	Hughes data	Both	Both	Both	Both	Both	Both	Both	Both	Both	Both	Both	Both	Both	Both	Both	Both	Both	Both	Both	Both	Both	Both	Both	Both	Both	Both	Both	Prey	Both	Prey	Both	Both	Both	Both	Both	Both	Both	Both	Both	Both	Both	Both	Both	Both	Both
ENSG00000172748	ZNF596	ENSG00000162408	NOL9	Hughes data	Both	Both	Both	Both	Both	Both	Both	Both	Both	Both	Both	Both	Both	Both	Both	Both	Both	Both	Both	Both	Both	Both	Both	Both	Both	Both	Both	Prey	Both	Prey	Both	Both	Both	Both	Both	Both	Both	Both	Both	Both	Both	Both	Both	Both	Both
ENSG00000172748	ZNF596	ENSG00000184897	H1FX	Hughes data	Both	Both	Both	Both	Both	Both	Both	Both	Both	Both	Both	Both	Both	Both	Both	Both	Both	Both	Both	Both	Both	Both	Both	Both	Both	Both	Both	Prey	Both	Prey	Both	Both	Both	Both	Both	Both	Both	Both	Both	Both	Both	Both	Both	Both	Both
ENSG00000172748	ZNF596	ENSG00000189060	H1F0	Hughes data	Both	Both	Both	Both	Both	Both	Both	Both	Both	Both	Both	Both	Both	Both	Both	Both	Both	Both	Both	Both	Both	Both	Both	Both	Both	Both	Both	Prey	Both	Prey	Both	Both	Both	Both	Both	Both	Both	Both	Both	Both	Both	Both	Both	Both	Both
ENSG00000172748	ZNF596	ENSG00000197714	ZNF460	Hughes data	Both	Both	Both	Both	Both	Both	Both	Both	Both	Both	Both	Both	Bait	Both	Bait	Bait	Both	Both	Both	Both	Both	Both	Both	Both	Both	Both	Both	Prey	Both	Prey	Both	Both	Both	Both	Both	Both	Both	Both	Both	Both	Both	Both	Both	Both	Both
ENSG00000172748	ZNF596	ENSG00000204628	GNB2L1	Hughes data	Both	Both	Both	Both	Both	Both	Both	Both	Both	Both	Both	Both	Both	Both	Both	Both	Both	Both	Both	Both	Both	Both	Both	Both	Both	Both	Both	Prey	Both	Prey	Both	Both	Both	Both	Both	Both	Both	Both	Both	Both	Both	Both	Both	Both	Both
ENSG00000172748	ZNF596	ENSG00000213619	NDUFS3	Hughes data	Both	Both	Both	Both	Both	Both	Both	Both	Both	Both	Both	Both	Both	Both	Both	Both	Both	Both	Both	Both	Both	Both	Both	Both	Both	Both	Both	Prey	Both	Prey	Both	Both	Both	Both	Both	Both	Both	Both	Both	Both	Both	Both	Both	Both	Both
ENSG00000172748	ZNF596	ENSG00000278053	DDX52	Hughes data	Both	Both	Both	Both	Both	Both	Both	Both	Both	Both	Both	Both	Both	Both	Both	Both	Both	Both	Both	Both	Both	Both	Both	Both	Both	Both	Both	Prey	Both	Prey	Both	Both	Both	Both	Both	Both	Both	Both	Both	Both	Both	Both	Both	Both	Both
ENSG00000177932	ZNF354C	ENSG00000130726	KAP1	Trono data	Both	Both	Both	Both	Both	Both	Both	Both	Both	Both	Both	Prey	Both	Both	Prey	Both	Prey	Prey	Prey	Prey	Prey	Prey	Both	Both	Both	Both	Both	Both	Both	Both	Both	Both	Both	Both	Both	Both	Both	Both	Both	Both	Both	Both	Both	Both	Both
ENSG00000177932	ZNF354C	ENSG00000133704	IPO8	Trono data	Both	Both	Both	Both	Both	Both	Both	Both	Both	Both	Both	Prey	Both	Both	Both not	Both	Prey	Prey	Prey	Prey	Prey	Prey	Both	Both	Both	Both	Both	Both	Both	Both	Both	Both	Both	Both	Both	Both	Both	Both	Both	Both	Both	Both	Both	Both	Both
ENSG00000177932	ZNF354C	ENSG00000182481	KPNA2	Trono data	Both	Both	Both	Both	Both	Both	Both	Both	Both	Both	Both	Prey	Both	Both	Prey	Both	Prey	Prey	Prey	Prey	Prey	Prey	Both	Both	Both	Both	Both	Both	Both	Both	Both	Both	Both	Both	Both	Both	Both	Both	Both	Both	Both	Both	Both	Both	Both
ENSG00000177932	ZNF354C	ENSG00000205339	IPO7	Trono data	Both	Both	Both	Both	Both	Both	Both	Both	Both	Both	Both	Prey	Both	Both	Prey	Both	Prey	Prey	Prey	Prey	Prey	Prey	Both	Both	Both	Both	Both	Both	Both	Both	Both	Both	Both	Both	Both	Both	Both	Both	Both	Both	Both	Both	Both	Both	Both
ENSG00000178187	ZNF454	ENSG00000001497	LAS1L	Hughes data	Both	Both	Both	Both	Both	Both	Prey	Both	Prey	Prey	Prey	Prey	Prey	Both	Both	Both	Both	Both	Both	Both	Both	Both	Both	Both	Both	Both	Prey	Prey	Prey	Prey	Prey	Prey	Prey	Prey	Both	Both	Both	Both	Both	Both	Both	Both	Prey	Prey	Prey
ENSG00000178187	ZNF454	ENSG00000004142	POLDIP2	Hughes data	Both	Both	Both	Both	Both	Both	Prey	Both	Prey	Prey	Prey	Prey	Prey	Both	Both	Both	Both	Both	Both	Both	Both	Both	Both	Both	Both	Both	Prey	Prey	Prey	Prey	Prey	Prey	Prey	Prey	Both	Both	Both	Both	Both	Both	Both	Both	Prey	Prey	Prey
ENSG00000178187	ZNF454	ENSG00000011243	AKAP8L	Hughes data	Both	Both	Both	Both	Both	Both	Prey	Both	Prey	Prey	Prey	Prey	Prey	Both	Both	Both	Both	Both	Both	Both	Both	Both	Both	Both	Both	Both	Prey	Prey	Prey	Prey	Prey	Prey	Prey	Prey	Both	Both	Both	Both	Both	Both	Both	Both	Prey	Prey	Prey
ENSG00000178187	ZNF454	ENSG00000047634	SCML1	Hughes data	Both	Both	Both	Both	Both	Both	Prey	Both	Prey	Prey	Prey	Prey	Prey	Both	Both	Both	Both	Both	Both	Both	Both	Both	Both	Both	Both	Both	Prey	Prey	Prey	Prey	Prey	Prey	Prey	Prey	Both	Both	Both	Both	Both	Both	Both	Both	Prey	Prey	Prey
ENSG00000178187	ZNF454	ENSG00000076003	MCM6	Hughes data	Both	Both	Both	Both	Both	Both	Prey	Both	Prey	Prey	Prey	Prey	Prey	Both	Bait	Both	Both	Both	Both	Both	Both	Both	Both	Both	Both	Both	Prey	Prey	Prey	Prey	Prey	Prey	Prey	Prey	Both	Both	Both	Both	Both	Both	Both	Both	Prey	Prey	Prey
ENSG00000178187	ZNF454	ENSG00000078674	PCM1	Hughes data	Both	Both	Both	Both	Both	Both	Prey	Both	Prey	Prey	Prey	Prey	Prey	Both	Both	Both	Both	Both	Both	Both	Both	Both	Both	Both	Both	Both	Prey	Prey	Prey	Prey	Prey	Prey	Prey	Prey	Both	Both	Both	Both	Both	Both	Both	Both	Prey	Prey	Prey
ENSG00000178187	ZNF454	ENSG00000078900	TP73	Hughes data	Both	Both	Both	Both	Both	Both	Both not	Both	Prey	Prey	Prey	Prey	Prey	Both	Bait	Both	Both	Both	Both	Both	Both	Both	Both	Both	Both	Both	Prey	Prey	Prey	Both not	Prey	Prey	Prey	Prey	Both	Both	Both	Both	Both	Both	Both	Both	Prey	Prey	Prey
ENSG00000178187	ZNF454	ENSG00000088986	DYNLL1	Hughes data	Both	Both	Both	Both	Both	Both	Prey	Both	Prey	Prey	Prey	Prey	Prey	Both	Both	Both	Both	Both	Both	Both	Both	Both	Both	Both	Both	Both	Prey	Prey	Prey	Prey	Prey	Prey	Prey	Prey	Both	Both	Both	Both	Both	Both	Both	Both	Prey	Prey	Prey
ENSG00000178187	ZNF454	ENSG00000100030	MAPK1	Hughes data	Both	Both	Both	Both	Both	Both	Prey	Both	Prey	Prey	Prey	Prey	Prey	Both	Both	Both	Both	Both	Both	Both	Both	Both	Both	Both	Both	Both	Prey	Prey	Prey	Prey	Prey	Prey	Prey	Prey	Both	Both	Both	Both	Both	Both	Both	Both	Prey	Prey	Prey
ENSG00000178187	ZNF454	ENSG00000102753	KPNA3	Hughes data	Both	Both	Both	Both	Both	Both	Prey	Both	Prey	Prey	Prey	Prey	Prey	Both	Both	Both	Both	Both	Both	Both	Both	Both	Both	Both	Both	Both	Prey	Prey	Prey	Prey	Prey	Prey	Prey	Prey	Both	Both	Both	Both	Both	Both	Both	Both	Prey	Prey	Prey
ENSG00000178187	ZNF454	ENSG00000103423	DNAJA3	Hughes data	Both	Both	Both	Both	Both	Both	Prey	Both	Prey	Prey	Prey	Prey	Prey	Both	Both	Both	Both	Both	Both	Both	Both	Both	Both	Both	Both	Both	Prey	Both not	Both not	Both not	Prey	Prey	Prey	Prey	Both	Both	Both	Both	Both	Both	Bait	Both	Prey	Prey	Prey
ENSG00000178187	ZNF454	ENSG00000105447	GRWD1	Hughes data	Both	Both	Both	Both	Both	Both	Prey	Both	Prey	Prey	Prey	Prey	Prey	Both	Both	Both	Both	Both	Both	Both	Both	Both	Both	Both	Both	Both	Prey	Prey	Prey	Prey	Prey	Prey	Prey	Prey	Both	Both	Both	Both	Both	Both	Both	Both	Prey	Prey	Prey
ENSG00000178187	ZNF454	ENSG00000105732	ZNF574	Hughes data	Both	Both	Both	Both	Both	Both	Prey	Both	Prey	Prey	Prey	Prey	Prey	Both	Bait	Bait	Both	Both	Both	Both	Both	Both	Both	Both	Both	Both	Prey	Prey	Prey	Prey	Prey	Prey	Prey	Prey	Both	Both	Both	Both	Both	Both	Both	Both	Prey	Prey	Prey
ENSG00000178187	ZNF454	ENSG00000105993	DNAJB6	Hughes data	Both	Both	Both	Both	Both	Both	Prey	Both	Prey	Prey	Prey	Prey	Prey	Both	Both	Both	Both	Both	Both	Both	Both	Both	Both	Both	Both	Both	Prey	Prey	Prey	Prey	Prey	Prey	Prey	Prey	Both	Both	Both	Both	Both	Both	Both	Both	Prey	Prey	Prey
ENSG00000178187	ZNF454	ENSG00000106261	ZKSCAN1	Hughes data	Both	Both	Both	Both	Both	Both	Prey	Both	Prey	Prey	Prey	Prey	Prey	Both	Both	Both	Both	Both	Both	Both	Both	Both	Both	Both	Both	Both	Prey	Prey	Prey	Prey	Prey	Prey	Prey	Prey	Both	Both	Both	Both	Both	Both	Both	Both	Prey	Prey	Prey
ENSG00000178187	ZNF454	ENSG00000108561	C1QBP	Hughes data	Both	Both	Both	Both	Both	Both	Prey	Both	Prey	Prey	Prey	Prey	Prey	Both	Both	Both	Both	Both	Both	Both	Both	Both	Both	Both	Both	Both	Prey	Prey	Prey	Prey	Prey	Prey	Prey	Prey	Both	Both	Both	Both	Both	Both	Both	Both	Prey	Prey	Prey
ENSG00000178187	ZNF454	ENSG00000111642	CHD4	Hughes data	Both	Both	Both	Both	Both	Both	Prey	Both	Prey	Prey	Prey	Prey	Prey	Both	Both	Both	Both	Both	Both	Both	Both	Both	Both	Both	Both	Both	Prey	Prey	Prey	Prey	Prey	Prey	Prey	Prey	Both	Both	Both	Both	Both	Both	Both	Both	Prey	Prey	Prey
ENSG00000178187	ZNF454	ENSG00000116478	HDAC1	Hughes data	Both	Both	Both	Both	Both	Both	Prey	Both	Prey	Prey	Prey	Prey	Prey	Both	Both	Both	Both	Both	Both	Both	Both	Both	Both	Both	Both	Both	Prey	Prey	Prey	Prey	Prey	Prey	Prey	Prey	Both	Both	Both	Both	Both	Both	Both	Both	Prey	Prey	Prey
ENSG00000178187	ZNF454	ENSG00000125817	CENPB	Hughes data	Both	Both	Both	Both	Both	Bait	Prey	Both	Prey	Prey	Prey	Prey	Prey	Both	Both	Both	Both	Both	Both	Both	Both	Both	Both	Both	Both	Both	Prey	Prey	Prey	Both not	Prey	Prey	Prey	Prey	Both	Both	Both	Both	Both	Both	Both	Both	Prey	Prey	Prey
ENSG00000178187	ZNF454	ENSG00000130726	KAP1	Hughes data	Both	Both	Both	Both	Both	Both	Prey	Both	Prey	Prey	Prey	Prey	Prey	Both	Both	Both	Both	Both	Both	Both	Both	Both	Both	Both	Both	Both	Prey	Prey	Prey	Prey	Prey	Prey	Prey	Prey	Both	Both	Both	Both	Both	Both	Both	Both	Prey	Prey	Prey
ENSG00000178187	ZNF454	ENSG00000131115	ZNF227	Hughes data	Both	Both	Both	Both	Both	Both	Prey	Both	Prey	Prey	Prey	Prey	Prey	Both	Bait	Bait	Both	Both	Both	Both	Both	Both	Both	Both	Both	Both	Prey	Prey	Prey	Prey	Prey	Prey	Prey	Prey	Both	Both	Both	Both	Both	Both	Both	Both	Prey	Prey	Prey
ENSG00000178187	ZNF454	ENSG00000135269	TES	Hughes data	Both	Both	Both	Both	Both	Both	Prey	Both	Prey	Prey	Prey	Prey	Prey	Both	Both	Both	Both	Both	Both	Both	Both	Both	Both	Both	Both	Both	Prey	Prey	Prey	Prey	Prey	Prey	Prey	Prey	Both	Both	Both	Both	Both	Both	Both	Both	Prey	Prey	Prey
ENSG00000178187	ZNF454	ENSG00000136485	DCAF7	Hughes data	Both	Both	Both	Both	Both	Both	Prey	Both	Prey	Prey	Prey	Prey	Prey	Both	Both	Both	Both	Both	Both	Both	Both	Both	Both	Both	Both	Both	Prey	Prey	Prey	Prey	Prey	Prey	Prey	Prey	Both	Both	Both	Both	Both	Both	Both	Both	Prey	Prey	Prey
ENSG00000178187	ZNF454	ENSG00000140395	WDR61	Hughes data	Both	Both	Both	Both	Both	Both	Prey	Both	Prey	Prey	Prey	Prey	Prey	Both	Both	Both	Both	Both	Both	Both	Both	Both	Both	Both	Both	Both	Prey	Prey	Prey	Prey	Prey	Prey	Prey	Prey	Both	Both	Both	Both	Both	Both	Both	Both	Prey	Prey	Prey
ENSG00000178187	ZNF454	ENSG00000141456	PELP1	Hughes data	Both	Both	Both	Both	Both	Both	Prey	Both	Prey	Prey	Prey	Prey	Prey	Both	Both	Both	Both	Both	Both	Both	Both	Both	Both	Both	Both	Both	Prey	Prey	Prey	Prey	Prey	Prey	Prey	Prey	Both	Both	Both	Both	Both	Both	Both	Both	Prey	Prey	Prey
ENSG00000178187	ZNF454	ENSG00000142453	CARM1	Hughes data	Both	Both	Both	Both	Both	Both	Prey	Both	Prey	Prey	Prey	Prey	Prey	Both	Both	Both	Both	Both	Both	Both	Both	Both	Both	Both	Both	Both	Prey	Prey	Prey	Prey	Prey	Prey	Prey	Prey	Both	Both	Both	Both	Both	Both	Both	Both	Prey	Prey	Prey
ENSG00000178187	ZNF454	ENSG00000158941	CCAR2	Hughes data	Both	Both	Both	Both	Both	Both	Prey	Both	Prey	Prey	Prey	Prey	Prey	Both	Both	Both	Both	Both	Both	Both	Both	Both	Both	Both	Both	Both	Prey	Prey	Prey	Prey	Prey	Prey	Prey	Prey	Both	Both	Both	Both	Both	Both	Both	Both	Prey	Prey	Prey
ENSG00000178187	ZNF454	ENSG00000159692	CTBP1	Hughes data	Both	Both	Both	Both	Both	Both	Prey	Both	Prey	Prey	Prey	Prey	Prey	Both	Both	Both	Both	Both	Both	Both	Both	Both	Both	Both	Both	Both	Prey	Prey	Prey	Prey	Prey	Prey	Prey	Prey	Both	Both	Both	Both	Both	Both	Both	Both	Prey	Prey	Prey
ENSG00000178187	ZNF454	ENSG00000162408	NOL9	Hughes data	Both	Both	Both	Both	Both	Both	Prey	Both	Prey	Prey	Prey	Prey	Prey	Both	Both	Both	Both	Both	Both	Both	Both	Both	Both	Both	Both	Both	Prey	Prey	Prey	Prey	Prey	Prey	Prey	Prey	Both	Both	Both	Both	Both	Both	Both	Both	Prey	Prey	Prey
ENSG00000178187	ZNF454	ENSG00000164733	CTSB	Hughes data	Both	Both	Both	Both	Both	Both	Prey	Both	Prey	Prey	Prey	Prey	Prey	Both	Both	Both	Both	Both	Both	Both	Both	Both	Both	Both	Both	Both	Prey	Prey	Prey	Prey	Prey	Prey	Prey	Prey	Both	Both	Both	Both	Both	Both	Both	Both	Prey	Prey	Prey
ENSG00000178187	ZNF454	ENSG00000167635	ZNF146	Hughes data	Both	Both	Both	Both	Both	Both	Prey	Both	Prey	Prey	Prey	Prey	Prey	Both	Both	Both	Both	Both	Both	Both	Both	Both	Both	Both	Both	Both	Prey	Prey	Prey	Prey	Prey	Prey	Prey	Prey	Both	Both	Both	Both	Both	Both	Both	Both	Prey	Prey	Prey
ENSG00000178187	ZNF454	ENSG00000186432	KPNA4	Hughes data	Both	Both	Both	Both	Both	Both	Prey	Both	Prey	Prey	Prey	Prey	Prey	Both	Both	Both	Both	Both	Both	Both	Both	Both	Both	Both	Both	Both	Prey	Prey	Prey	Prey	Prey	Prey	Prey	Prey	Both	Both	Both	Both	Both	Both	Both	Both	Prey	Prey	Prey
ENSG00000178187	ZNF454	ENSG00000196081	ZNF724P	Hughes data	Both	Both	Both	Both	Both	Both	Prey	Both	Prey	Prey	Prey	Prey	Prey	Both	Both	Both	Both	Both	Both	Both	Both	Both	Both	Both	Both	Both	Prey	Prey	Prey	Prey	Prey	Prey	Prey	Prey	Both	Both	Both	Both	Both	Both	Both	Both	Prey	Prey	Prey
ENSG00000178187	ZNF454	ENSG00000197714	ZNF460	Hughes data	Both	Both	Both	Both	Both	Both	Prey	Both	Prey	Prey	Prey	Prey	Both not	Both	Bait	Bait	Both	Both	Both	Both	Both	Both	Both	Both	Both	Both	Prey	Prey	Prey	Prey	Prey	Prey	Prey	Prey	Both	Both	Both	Both	Both	Both	Both	Both	Prey	Prey	Prey
ENSG00000178187	ZNF454	ENSG00000198901	PRC1	Hughes data	Both	Both	Both	Both	Both	Both	Prey	Both	Prey	Prey	Prey	Prey	Prey	Both	Both	Both	Both	Both	Both	Both	Both	Both	Both	Both	Both	Both	Prey	Prey	Prey	Prey	Prey	Prey	Prey	Prey	Both	Both	Both	Both	Both	Both	Both	Both	Prey	Prey	Prey
ENSG00000178187	ZNF454	ENSG00000204628	GNB2L1	Hughes data	Both	Both	Both	Both	Both	Both	Prey	Both	Prey	Prey	Prey	Prey	Prey	Both	Both	Both	Both	Both	Both	Both	Both	Both	Both	Both	Both	Both	Prey	Prey	Prey	Prey	Prey	Prey	Prey	Prey	Both	Both	Both	Both	Both	Both	Both	Both	Prey	Prey	Prey
ENSG00000178187	ZNF454	ENSG00000240694	PNMA2	Hughes data	Both	Both	Both	Both	Both	Bait	Prey	Both	Prey	Prey	Prey	Prey	Prey	Both	Both	Both	Both	Both	Both	Both	Both	Both	Both	Both	Both	Both	Prey	Prey	Prey	Both not	Prey	Prey	Prey	Prey	Both	Both	Both	Both	Both	Both	Both	Both	Prey	Prey	Prey
ENSG00000178187	ZNF454	ENSG00000276043	UHRF1	Hughes data	Both	Both	Both	Both	Both	Both	Prey	Both	Prey	Prey	Prey	Prey	Prey	Both	Both	Bait	Both	Both	Both	Both	Both	Both	Both	Both	Both	Both	Prey	Prey	Prey	Prey	Prey	Prey	Prey	Prey	Both	Both	Both	Both	Both	Both	Both	Both	Prey	Prey	Prey
ENSG00000178187	ZNF454	ENSG00000278053	DDX52	Hughes data	Both	Both	Both	Both	Both	Both	Prey	Both	Prey	Prey	Prey	Prey	Prey	Both	Both	Both	Both	Both	Both	Both	Both	Both	Both	Both	Both	Both	Prey	Prey	Prey	Prey	Prey	Prey	Prey	Prey	Both	Both	Both	Both	Both	Both	Both	Both	Prey	Prey	Prey
ENSG00000178187	ZNF454	ENSG00000281526	ZNF546	Hughes data	Both	Both	Both	Bait	Bait	Both	Both not	Bait	Prey	Prey	Prey	Both not	Both not	Bait	Bait	Both	Both	Both	Both	Both	Both	Both	Both	Both	Bait	Both	Prey	Prey	Both not	Both not	Both not	Prey	Prey	Prey	Both	Both	Both	Bait	Both	Both	Both	Both	Prey	Prey	Prey
ENSG00000178229	ZNF543	ENSG00000094916	CBX5	Trono data	Both	Both	Both	Both	Both	Both	Both	Both	Both	Both	Both	Both	Both	Both	Both	Both	Both	Both	Both	Both	Both	Both	Both	Both	Both	Both	Both	Both	Both	Both	Both	Both	Both	Both	Both	Both	Both	Both	Both	Both	Both	Both	Both	Both	Both
ENSG00000178229	ZNF543	ENSG00000102119	EMD	Trono data	Both	Both	Both	Both	Both	Both	Both	Both	Both	Both	Both	Both	Both	Both	Bait	Both	Both	Both	Both	Both	Both	Both	Both	Both	Both	Both	Both	Both	Both	Both	Both	Both	Both	Both	Both	Both	Both	Both	Both	Both	Both	Both	Both	Both	Both
ENSG00000178229	ZNF543	ENSG00000104517	UBR5	Trono data	Both	Both	Both	Both	Both	Both	Both	Both	Both	Both	Both	Both	Both	Both	Both	Both	Both	Both	Both	Both	Both	Both	Both	Both	Both	Both	Both	Both	Both	Both	Both	Both	Both	Both	Both	Both	Both	Both	Both	Both	Both	Both	Both	Both	Both
ENSG00000178229	ZNF543	ENSG00000130726	KAP1	Trono data	Both	Both	Both	Both	Both	Both	Both	Both	Both	Both	Both	Both	Both	Both	Both	Both	Both	Both	Both	Both	Both	Both	Both	Both	Both	Both	Both	Both	Both	Both	Both	Both	Both	Both	Both	Both	Both	Both	Both	Both	Both	Both	Both	Both	Both
ENSG00000178229	ZNF543	ENSG00000133704	IPO8	Trono data	Both	Both	Both	Both	Both	Both	Both	Both	Both	Both	Both	Both	Both	Both	Bait	Both	Both	Both	Both	Both	Both	Both	Both	Both	Both	Both	Both	Both	Both	Both	Both	Both	Both	Both	Both	Both	Both	Both	Both	Both	Both	Both	Both	Both	Both
ENSG00000178229	ZNF543	ENSG00000167978	SRRM2	Trono data	Both	Both	Both	Both	Both	Both	Both	Both	Both	Both	Both	Both	Both	Both	Both	Both	Both	Both	Both	Both	Both	Both	Both	Both	Both	Both	Both	Both	Both	Both	Both	Both	Both	Both	Both	Both	Both	Both	Both	Both	Both	Both	Both	Both	Both
ENSG00000178386	ZNF223	ENSG00000104517	UBR5	Trono data	Both	Both	Both	Both	Both	Both	Prey	Both	Both	Both	Both	Both	Both	Both	Both	Both	Both	Both	Both	Both	Both	Both	Both	Both	Both	Both	Both	Both	Both	Both	Both	Both	Both	Both	Both	Both	Both	Both	Both	Both	Both	Both	Both	Both	Both
ENSG00000178386	ZNF223	ENSG00000115241	PPM1G	Trono data	Both	Both	Both	Both	Both	Both	Prey	Both	Both	Both	Both	Both	Both	Both	Both	Both	Both	Both	Both	Both	Both	Both	Both	Both	Both	Both	Both	Both	Both	Both	Both	Both	Both	Both	Both	Both	Both	Both	Both	Both	Both	Both	Both	Both	Both
ENSG00000178386	ZNF223	ENSG00000122565	CBX3	Trono data	Both	Both	Both	Both	Both	Both	Prey	Both	Both	Both	Both	Both	Both	Both	Both	Both	Both	Both	Both	Both	Both	Both	Both	Both	Both	Both	Both	Both	Both	Both	Both	Both	Both	Both	Both	Both	Both	Both	Both	Both	Both	Both	Both	Both	Both
ENSG00000178386	ZNF223	ENSG00000130726	KAP1	Trono data	Both	Both	Both	Both	Both	Both	Prey	Both	Both	Both	Both	Both	Both	Both	Both	Both	Both	Both	Both	Both	Both	Both	Both	Both	Both	Both	Both	Both	Both	Both	Both	Both	Both	Both	Both	Both	Both	Both	Both	Both	Both	Both	Both	Both	Both
ENSG00000178386	ZNF223	ENSG00000135972	MRPS9	Trono data	Both	Both	Both	Both	Both	Both	Prey	Both	Both	Both	Both	Both	Both	Both	Both	Both	Both	Both	Both	Both	Both	Both	Both	Both	Both	Both	Both	Both	Both	Both	Both	Both	Both	Both	Both	Both	Both	Both	Both	Both	Both	Both	Both	Both	Both
ENSG00000178386	ZNF223	ENSG00000137713	PPP2R1B	Trono data	Both	Both	Both	Both	Both	Both	Prey	Both	Both	Both	Both	Both	Both	Both	Both	Both	Both	Both	Both	Both	Both	Both	Both	Both	Both	Both	Both	Both	Both	Both	Both	Both	Both	Both	Both	Both	Both	Both	Both	Both	Both	Both	Both	Both	Both
ENSG00000178386	ZNF223	ENSG00000163104	SMARCAD1	Trono data	Both	Both	Both	Both	Both	Both	Prey	Both	Both	Both	Both	Both	Both	Both	Both	Both	Both	Both	Both	Both	Both	Both	Both	Both	Both	Both	Both	Both	Both	Both	Both	Both	Both	Both	Both	Both	Both	Both	Both	Both	Both	Both	Both	Both	Both
ENSG00000180257	ZNF816	ENSG00000004975	DVL2	Hughes data	Both	Both	Both	Both	Both	Both	Both	Both	Both	Both	Both	Both	Both	Both	Bait	Both	Both	Both	Both	Both	Both	Both	Both	Both	Both	Both	Both	Both	Both	Both	Both	Both	Both	Both	Both	Both	Both	Both	Both	Both	Both	Both	Both	Both	Both
ENSG00000180257	ZNF816	ENSG00000005156	LIG3	Hughes data	Both	Both	Both	Both	Both	Both	Both	Both	Both	Both	Both	Both	Both	Both	Both	Both	Both	Both	Both	Both	Both	Both	Both	Both	Both	Both	Both	Both	Both	Both	Both	Both	Both	Both	Both	Both	Both	Both	Both	Both	Both	Both	Both	Both	Both
ENSG00000180257	ZNF816	ENSG00000006712	PAF1	Hughes data	Both	Both	Both	Both	Both	Both	Both	Both	Both	Both	Both	Both	Both	Both	Both	Both	Both	Both	Both	Both	Both	Both	Both	Both	Both	Both	Both	Both	Both	Both	Both	Both	Both	Both	Both	Both	Both	Both	Both	Both	Both	Both	Both	Both	Both
ENSG00000180257	ZNF816	ENSG00000011243	AKAP8L	Hughes data	Both	Both	Both	Both	Both	Both	Both	Both	Both	Both	Both	Both	Both	Both	Both	Both	Both	Both	Both	Both	Both	Both	Both	Both	Both	Both	Both	Both	Both	Both	Both	Both	Both	Both	Both	Both	Both	Both	Both	Both	Both	Both	Both	Both	Both
ENSG00000180257	ZNF816	ENSG00000047410	TPR	Hughes data	Both	Both	Both	Both	Both	Both	Both	Both	Both	Both	Both	Both	Both	Both	Both	Both	Both	Both	Both	Both	Both	Both	Both	Both	Both	Both	Both	Both	Both	Both	Both	Both	Both	Both	Both	Both	Both	Both	Both	Both	Both	Both	Both	Both	Both
ENSG00000180257	ZNF816	ENSG00000047634	SCML1	Hughes data	Both	Both	Both	Both	Both	Both	Both	Both	Both	Both	Both	Both	Both	Both	Both	Both	Both	Both	Both	Both	Both	Both	Both	Both	Both	Both	Both	Both	Both	Both	Both	Both	Both	Both	Both	Both	Both	Both	Both	Both	Both	Both	Both	Both	Both
ENSG00000180257	ZNF816	ENSG00000067369	TP53BP1	Hughes data	Both	Both	Both	Both	Both	Both	Both	Both	Both	Both	Both	Both	Both	Both	Both	Both	Both	Both	Both	Both	Both	Both	Both	Both	Both	Both	Both	Both	Both	Both	Both	Both	Both	Both	Both	Both	Both	Both	Both	Both	Both	Both	Both	Both	Both
ENSG00000180257	ZNF816	ENSG00000069275	NUCKS1	Hughes data	Both	Both	Both	Both	Both	Both	Both	Both	Both	Both	Both	Both	Both	Both	Both	Both	Both	Both	Both	Both	Both	Both	Both	Both	Both	Both	Both	Both	Both	Both	Both	Both	Both	Both	Both	Both	Both	Both	Both	Both	Both	Both	Both	Both	Both
ENSG00000180257	ZNF816	ENSG00000070814	TCOF1	Hughes data	Both	Both	Both	Both	Both	Both	Both	Both	Both	Both	Both	Both	Both	Both	Both	Both	Both	Both	Both	Both	Both	Both	Both	Both	Both	Both	Both	Both	Both	Both	Both	Both	Both	Both	Both	Both	Both	Both	Both	Both	Both	Both	Both	Both	Both
ENSG00000180257	ZNF816	ENSG00000076003	MCM6	Hughes data	Both	Both	Both	Both	Both	Both	Both	Both	Both	Both	Both	Both	Both	Both	Bait	Both	Both	Both	Both	Both	Both	Both	Both	Both	Both	Both	Both	Both	Both	Both	Both	Both	Both	Both	Both	Both	Both	Both	Both	Both	Both	Both	Both	Both	Both
ENSG00000180257	ZNF816	ENSG00000078900	TP73	Hughes data	Both	Both	Both	Both	Both	Both	Bait	Both	Both	Both	Both	Both	Both	Both	Bait	Both	Both	Both	Both	Both	Both	Both	Both	Both	Both	Both	Both	Both	Both	Bait	Both	Both	Both	Both	Both	Both	Both	Both	Both	Both	Both	Both	Both	Both	Both
ENSG00000180257	ZNF816	ENSG00000086758	HUWE1	Hughes data	Both	Both	Both	Both	Both	Both	Both	Both	Both	Both	Both	Both	Both	Both	Both	Both	Both	Both	Both	Both	Both	Both	Both	Both	Both	Both	Both	Both	Both	Both	Both	Both	Both	Both	Both	Both	Both	Both	Both	Both	Both	Both	Both	Both	Both
ENSG00000180257	ZNF816	ENSG00000087191	PSMC5	Hughes data	Both	Both	Both	Both	Both	Both	Both	Both	Both	Both	Both	Both	Both	Both	Both	Both	Both	Both	Both	Both	Both	Both	Both	Both	Both	Both	Both	Both	Both	Both	Both	Both	Both	Both	Both	Both	Both	Both	Both	Both	Both	Both	Both	Both	Both
ENSG00000180257	ZNF816	ENSG00000088205	DDX18	Hughes data	Both	Both	Both	Both	Both	Both	Both	Both	Both	Both	Both	Both	Both	Both	Both	Both	Both	Both	Both	Both	Both	Both	Both	Both	Both	Both	Both	Both	Both	Both	Both	Both	Both	Both	Both	Both	Both	Both	Both	Both	Both	Both	Both	Both	Both
ENSG00000180257	ZNF816	ENSG00000088986	DYNLL1	Hughes data	Both	Both	Both	Both	Both	Both	Both	Both	Both	Both	Both	Both	Both	Both	Both	Both	Both	Both	Both	Both	Both	Both	Both	Both	Both	Both	Both	Both	Both	Both	Both	Both	Both	Both	Both	Both	Both	Both	Both	Both	Both	Both	Both	Both	Both
ENSG00000180257	ZNF816	ENSG00000100030	MAPK1	Hughes data	Both	Both	Both	Both	Both	Both	Both	Both	Both	Both	Both	Both	Both	Both	Both	Both	Both	Both	Both	Both	Both	Both	Both	Both	Both	Both	Both	Both	Both	Both	Both	Both	Both	Both	Both	Both	Both	Both	Both	Both	Both	Both	Both	Both	Both
ENSG00000180257	ZNF816	ENSG00000101126	ADNP	Hughes data	Both	Both	Both	Both	Both	Both	Both	Both	Both	Both	Both	Both	Both	Both	Both	Both	Both	Both	Both	Both	Both	Both	Both	Both	Both	Both	Both	Both	Both	Both	Both	Both	Both	Both	Both	Both	Both	Both	Both	Both	Both	Both	Both	Both	Both
ENSG00000180257	ZNF816	ENSG00000102753	KPNA3	Hughes data	Both	Both	Both	Both	Both	Both	Both	Both	Both	Both	Both	Both	Both	Both	Both	Both	Both	Both	Both	Both	Both	Both	Both	Both	Both	Both	Both	Both	Both	Both	Both	Both	Both	Both	Both	Both	Both	Both	Both	Both	Both	Both	Both	Both	Both
ENSG00000180257	ZNF816	ENSG00000103550	KNOP1	Hughes data	Both	Both	Both	Both	Both	Both	Both	Both	Both	Both	Both	Both	Both	Both	Both	Both	Both	Both	Both	Both	Both	Both	Both	Both	Both	Both	Both	Both	Both	Both	Both	Both	Both	Both	Both	Both	Both	Both	Both	Both	Both	Both	Both	Both	Both
ENSG00000180257	ZNF816	ENSG00000105447	GRWD1	Hughes data	Both	Both	Both	Both	Both	Both	Both	Both	Both	Both	Both	Both	Both	Both	Both	Both	Both	Both	Both	Both	Both	Both	Both	Both	Both	Both	Both	Both	Both	Both	Both	Both	Both	Both	Both	Both	Both	Both	Both	Both	Both	Both	Both	Both	Both
ENSG00000180257	ZNF816	ENSG00000105732	ZNF574	Hughes data	Both	Both	Both	Both	Both	Both	Both	Both	Both	Both	Both	Both	Both	Both	Bait	Bait	Both	Both	Both	Both	Both	Both	Both	Both	Both	Both	Both	Both	Both	Both	Both	Both	Both	Both	Both	Both	Both	Both	Both	Both	Both	Both	Both	Both	Both
ENSG00000180257	ZNF816	ENSG00000105993	DNAJB6	Hughes data	Both	Both	Both	Both	Both	Both	Both	Both	Both	Both	Both	Both	Both	Both	Both	Both	Both	Both	Both	Both	Both	Both	Both	Both	Both	Both	Both	Both	Both	Both	Both	Both	Both	Both	Both	Both	Both	Both	Both	Both	Both	Both	Both	Both	Both
[truncated: 1,614 more rows]
[truncated: 226 more columns]
