# Supplementary material for: Conserved paradoxical relationships among the evolutionary, structural and expressional features of KRAB zinc-finger proteins reveal their special functional characteristics
Source: BMC Mol Cell Biol. 2021 Jan 22;22:7. doi: 10.1186/s12860-021-00346-w (PMC7821633; doi:10.1186/s12860-021-00346-w)
Supplement: Supplementary file 10 — Additional file 10. The number of PCGs and KZFP genes in each evolutionary age grade in 7 mammals. [file 12860_2021_346_MOESM10_ESM.xlsx]

## Sheet: Sheet1
Additional file 10. The number of PCGs and KZFP genes in each evolutionary age grade in 7 mammals.
Species	Evolutionary age grade		PCG	KZFP
Homo sapiens	Gene age grade	CO-Op (Cellular organisms - Opisthokonta)	9574	153
		Eu-Ve (Eumetazoa - Vertebrata)	8535	66
		Ma (Mammalia)	2799	163
	Zinc finger divergence time grade	Old (Amniota-Theria)	NA	33
		Mid (Eutheria-Euarchontoglires)		181
		Young (Primates)		135
Pan troglodytes	Gene age grade	CO-Op (Cellular organisms - Opisthokonta)	6546	0
		Eu-Ve (Eumetazoa - Vertebrata)	8223	22
		Ma (Mammalia)	2789	245
	Zinc finger divergence time grade	Old (Amniota-Theria)	NA	27
		Mid (Eutheria-Euarchontoglires)		147
		Young (Primates)		94
Macaca mulatta	Gene age grade	CO-Op (Cellular organisms - Opisthokonta)	8532	2
		Eu-Ve (Eumetazoa - Vertebrata)	8876	13
		Ma (Mammalia)	3723	255
	Zinc finger divergence time grade	Old (Amniota-Theria)	NA	29
		Mid (Eutheria-Euarchontoglires)		147
		Young (Primates)		62
Mus musculus	Gene age grade	CO-Op (Cellular organisms - Opisthokonta)	8127	114
		Eu-Ve (Eumetazoa - Vertebrata)	9799	159
		Ma (Mammalia)	3415	49
	Zinc finger divergence time grade	Old (Amniota-Theria)	NA	22
		Mid (Eutheria-Euarchontoglires)		63
		Young (Rodentia)		233
Rattus norvegicus	Gene age grade	CO-Op (Cellular organisms - Opisthokonta)	8088	43
		Eu-Ve (Eumetazoa - Vertebrata)	10529	60
		Ma (Mammalia)	3240	47
	Zinc finger divergence time grade	Old (Amniota-Theria)	NA	19
		Mid (Eutheria-Euarchontoglires)		53
		Young (Rodentia)		76
Bos taurus	Gene age grade	CO-Op (Cellular organisms - Opisthokonta)	7275	2
		Eu-Ve (Eumetazoa - Vertebrata)	9035	38
		Ma (Mammalia)	2322	138
	Zinc finger divergence time grade	Old (Amniota-Theria)	NA	27
		Mid (Eutheria-Laurasiatheria)		119
		Young (Cetartiodactyla)		39
Monodelphis domestica	Gene age grade	CO-Op (Cellular organisms - Opisthokonta)	7385	32
		Eu-Ve (Eumetazoa - Vertebrata)	10916	337
		Ma (Mammalia)	2051	44
	Zinc finger divergence time grade	Old (Amniota-Theria)	NA	28
		Mid (Metatheria)		104
		Young (Didelphinae)		271
